# Supplementary material for: Metabolic sensing in AgRP neurons integrates homeostatic state with dopamine signalling in the striatum
Source: eLife. 2022 Jan 12;11:e72668. doi: 10.7554/eLife.72668 (PMC8803314; doi:10.7554/eLife.72668)
Supplement: Figure 1—source data 1. [file elife-72668-fig1-data1.zip]

Archive with 28 entries (27 files):
- Figure1/
- __MACOSX/._Figure1
- Figure1/Fig1EF.xlsx
- __MACOSX/Figure1/._Fig1EF.xlsx
- Figure1/Fig1K.xlsx
- __MACOSX/Figure1/._Fig1K.xlsx
- Figure1/Fig1G.xlsx
- __MACOSX/Figure1/._Fig1G.xlsx
- Figure1/Fig1J.xlsx
- __MACOSX/Figure1/._Fig1J.xlsx
- Figure1/Fig1a.xlsx
- __MACOSX/Figure1/._Fig1a.xlsx
- Figure1/Fig1M.xlsx
- __MACOSX/Figure1/._Fig1M.xlsx
- Figure1/Fig1L.xlsx
- __MACOSX/Figure1/._Fig1L.xlsx
- Figure1/Fig1C.xlsx
- __MACOSX/Figure1/._Fig1C.xlsx
- Figure1/Fig1O.xlsx
- __MACOSX/Figure1/._Fig1O.xlsx
- Figure1/Fig1N.xlsx
- __MACOSX/Figure1/._Fig1N.xlsx
- Figure1/Fig1B.xlsx
- __MACOSX/Figure1/._Fig1B.xlsx
- Figure1/Fig1D.xlsx
- __MACOSX/Figure1/._Fig1D.xlsx
- Figure1/Fig1H.xlsx
- __MACOSX/Figure1/._Fig1H.xlsx
