# Supplementary material for: Metabolic sensing in AgRP neurons integrates homeostatic state with dopamine signalling in the striatum
Source: eLife. 2022 Jan 12;11:e72668. doi: 10.7554/eLife.72668 (PMC8803314; doi:10.7554/eLife.72668)
Supplement: Figure 1—source data 1. [file elife-72668-fig1-data1.zip › Figure1/Fig1EF.xlsx]

## Sheet: Sheet1
		WT	KO
excitation		10	7
inhibition		7	4
no response		4	14
