# Supplementary material for: Metabolic sensing in AgRP neurons integrates homeostatic state with dopamine signalling in the striatum
Source: eLife. 2022 Jan 12;11:e72668. doi: 10.7554/eLife.72668 (PMC8803314; doi:10.7554/eLife.72668)
Supplement: Figure 1—source data 1. [file elife-72668-fig1-data1.zip › Figure1/Fig1a.xlsx]

## Sheet: Sheet1
WT	KO
-46	-43
-40	-44
-49	-54
-50	-45
-49	-46
-40	-35
-44	-43
-41	-39
-47	-39
-44	-48
-50	-52
-43	-40
-37	-33
-39	-46
-47	-40
-38	-52
-40	-43
-44	-39
-37	-37
-45	-38
-37	-40
-42	-38
	-43
