# Supplementary material for: Metabolic sensing in AgRP neurons integrates homeostatic state with dopamine signalling in the striatum
Source: eLife. 2022 Jan 12;11:e72668. doi: 10.7554/eLife.72668 (PMC8803314; doi:10.7554/eLife.72668)
Supplement: Figure 1—source data 1. [file elife-72668-fig1-data1.zip › Figure1/Fig1C.xlsx]

## Sheet: Sheet1
WT	KO
0.71754	0.130584
1.05307	0.939597
0.939746	0.16731
0.132248	0.45393
0.228063	0.170604
0.434783	1.87838
0.058824	0.1
0.898246	0.9
1.82469	0.630631
1.24795	0.27027
3.31481	0.883281
0.134529	1.83601
2.26286	1.02485
0.918919	1.86416
	1.72932
	1.57983
