# Supplementary material for: Metabolic sensing in AgRP neurons integrates homeostatic state with dopamine signalling in the striatum
Source: eLife. 2022 Jan 12;11:e72668. doi: 10.7554/eLife.72668 (PMC8803314; doi:10.7554/eLife.72668)
Supplement: Figure 1—figure supplement 1—source data 1. [file elife-72668-fig1-figsupp1-data1.zip]

Archive with 28 entries (27 files):
- FigureS1/
- __MACOSX/._FigureS1
- FigureS1/FigS1E.xlsx
- __MACOSX/FigureS1/._FigS1E.xlsx
- FigureS1/FigS1I.xlsx
- __MACOSX/FigureS1/._FigS1I.xlsx
- FigureS1/FigS1H.xlsx
- __MACOSX/FigureS1/._FigS1H.xlsx
- FigureS1/FigS1Oexcludedanimals.csv
- __MACOSX/FigureS1/._FigS1Oexcludedanimals.csv
- FigureS1/FigS1C.xlsx
- __MACOSX/FigureS1/._FigS1C.xlsx
- FigureS1/FigS1A.xlsx
- __MACOSX/FigureS1/._FigS1A.xlsx
- FigureS1/FigS1L.xlsx
- __MACOSX/FigureS1/._FigS1L.xlsx
- FigureS1/FigS1G.xlsx
- __MACOSX/FigureS1/._FigS1G.xlsx
- FigureS1/FigS1K.xlsx
- __MACOSX/FigureS1/._FigS1K.xlsx
- FigureS1/FigS1J.xlsx
- __MACOSX/FigureS1/._FigS1J.xlsx
- FigureS1/FigS1F.xlsx
- __MACOSX/FigureS1/._FigS1F.xlsx
- FigureS1/FigS1O.csv
- __MACOSX/FigureS1/._FigS1O.csv
- FigureS1/FigS1N.csv
- __MACOSX/FigureS1/._FigS1N.csv
