# Supplementary material for: Metabolic sensing in AgRP neurons integrates homeostatic state with dopamine signalling in the striatum
Source: eLife. 2022 Jan 12;11:e72668. doi: 10.7554/eLife.72668 (PMC8803314; doi:10.7554/eLife.72668)
Supplement: Figure 1—figure supplement 1—source data 1. [file elife-72668-fig1-figsupp1-data1.zip › FigureS1/FigS1I.xlsx]

## Sheet: Sheet1
WT	KO
36.1996	20.105
14.695	21.403
41.2948	15.902
23.4033	11.099
16.0018	13.099
14.197	18.906
21.006	19.2
15
