# Supplementary material for: Metabolic sensing in AgRP neurons integrates homeostatic state with dopamine signalling in the striatum
Source: eLife. 2022 Jan 12;11:e72668. doi: 10.7554/eLife.72668 (PMC8803314; doi:10.7554/eLife.72668)
Supplement: Figure 1—figure supplement 1—source data 1. [file elife-72668-fig1-figsupp1-data1.zip › FigureS1/FigS1Oexcludedanimals.csv]

0.2080000	0.0806000	1.3300000	1.9700000		0.3390000
-0.8220000	0.4680000	0.8840000	2.5800000		0.3950000
1.0700000	0.0506000	-0.6420000	1.9900000		0.0992000
-1.1800000	0.4560000	0.7420000	3.0100000		0.2440000
0.6200000	-0.2230000	0.5680000	1.6400000		0.4190000
1.0200000	1.1600000	0.3260000	0.8160000		0.7430000
-1.2700000	0.5440000	0.3170000	2.1900000		0.7550000
-0.4840000	0.4520000	0.7370000	1.0400000		0.7330000
-0.3790000	0.1290000	0.7160000	1.2500000		1.0100000
1.4700000	-0.1510000	-0.1320000	2.3600000		1.1200000
-0.1680000	0.4400000	1.7400000	1.2200000		1.3600000
0.2990000	0.7910000	-0.0253000	1.0100000		1.4200000
-1.9700000	0.6940000	-1.3100000	1.3100000		1.4900000
-0.2680000	1.1100000	-0.4800000	1.5400000		1.3500000
0.9150000	1.2800000	0.1360000	2.0300000		1.3100000
0.9200000	1.4500000	0.2160000	0.9340000		1.2800000
1.3300000	0.9130000	0.1140000	0.7090000		1.2600000
-0.2100000	1.2300000	-0.0315000	1.2700000		1.3900000
1.1600000	0.5470000	-0.4900000	2.1500000		1.3300000
0.6960000	1.3000000	-1.5800000	0.8870000		0.9290000
0.2010000	0.7850000	-0.1380000	1.7900000		0.6830000
-0.3100000	0.9210000	-0.0275000	0.8260000		0.8330000
0.3550000	0.8880000	-0.5550000	1.2800000		0.4640000
0.2360000	1.1200000	0.6550000	1.9300000		0.2550000
0.9660000	0.6060000	-0.2400000	1.4900000		0.2400000
0.8640000	1.1600000	-0.3810000	1.4200000		-0.0202000
-0.3500000	1.6400000	1.3700000	2.5500000		-0.2360000
1.0400000	1.2100000	1.2600000	0.7960000		0.2340000
1.1500000	1.2500000	-1.1800000	2.1800000		-0.1530000
0.2530000	1.3600000	-0.1230000	0.3520000		-0.2640000
0.9610000	1.0200000	1.2600000	1.6300000		-0.0767000
-1.4600000	1.3900000	-0.6070000	0.9940000		-0.5180000
-0.5280000	1.3200000	1.1400000	1.7800000		-0.4540000
0.2080000	2.0000000	1.1800000	-0.1680000		-0.6010000
0.9540000	1.6500000	-0.7310000	0.5420000		0.0470000
-0.4570000	1.0600000	-0.6600000	0.1290000		-0.1730000
0.6130000	1.5600000	0.4190000	1.9300000		0.0236000
0.4990000	1.4100000	-0.9490000	2.7300000		-0.3810000
1.6100000	2.4600000	-1.3000000	2.2900000		-0.1340000
-0.0866000	2.0700000	-0.9420000	1.6000000		-0.5100000
1.3500000	1.6900000	0.6520000	1.9900000		-0.4540000
-0.0750000	1.4500000	1.3300000	1.1400000		-0.3530000
-0.9970000	1.8600000	1.6800000	0.6830000		-0.3830000
-0.2550000	1.8700000	-0.9240000	0.5050000		-0.3910000
0.3650000	1.6500000	1.0900000	1.2500000		-0.6090000
1.4200000	1.9400000	0.1490000	1.0600000		-0.8230000
-0.0174000	2.2200000	1.4000000	1.2400000		-0.7740000
-0.0696000	1.8000000	-0.1970000	0.0902000		-0.5840000
-0.2730000	1.3000000	-0.4940000	0.9250000		-0.6860000
0.8560000	2.1100000	1.0500000	1.3200000		-0.7030000
-0.4140000	1.3500000	-0.0080500	1.6600000		-0.8790000
1.2600000	1.6600000	-0.9270000	1.7300000		-1.3100000
1.5800000	0.7830000	1.6600000	1.4400000		-1.2200000
1.1700000	1.0100000	0.9460000	0.2400000		-1.2100000
0.9020000	0.4120000	0.8220000	1.7500000		-1.0100000
-0.0244000	-0.3560000	0.9810000	1.4600000		-1.0900000
0.6920000	0.4140000	0.8870000	1.8700000		-1.1500000
0.6260000	1.5200000	0.0585000	2.6500000		-0.7260000
-0.3120000	1.4700000	1.6200000	0.6030000		-1.0600000
-0.1430000	0.6740000	0.2480000	1.2700000		-1.0300000
1.1400000	1.6300000	0.5880000	2.0700000		-0.4370000
0.6610000	1.0100000	0.1070000	1.5100000		-0.6310000
-0.3140000	0.9220000	0.6460000	3.1400000		-0.6600000
0.3330000	0.6780000	0.3520000	1.2200000		-0.6390000
0.7200000	0.7650000	-1.3600000	1.5900000		-0.7720000
-0.2590000	1.3000000	-0.1600000	2.1600000		-0.8530000
-0.1020000	1.2300000	-1.3800000	2.3900000		-0.6290000
0.2510000	0.9630000	-0.3450000	0.7590000		-0.5350000
1.1900000	2.0200000	-0.5110000	1.6100000		-0.5480000
1.0300000	1.2700000	-0.5460000	2.2800000		-0.6640000
-0.3890000	1.2100000	-1.9200000	1.5600000		-0.5860000
1.0500000	0.8080000	0.9490000	2.2100000		-0.9610000
0.7730000	0.6640000	-0.0609000	1.5500000		-1.0900000
1.2500000	1.6000000	-2.1700000	0.8040000		-0.8110000
0.6310000	1.7000000	-0.7570000	2.2200000		-0.6900000
1.1300000	0.6920000	0.7240000	1.4300000		-0.4060000
-0.0206000	1.4200000	-1.1600000	0.7920000		-0.2020000
1.6100000	1.5900000	0.7790000	1.6700000		-0.2580000
0.8370000	1.4800000	-0.8740000	0.3350000		0.0416000
1.2200000	1.5200000	0.4750000	0.7890000		-0.2560000
1.1100000	1.5700000	0.5660000	1.1800000		-0.6230000
1.7200000	1.5400000	-0.4810000	0.9440000		-0.6090000
1.4200000	1.2900000	0.2590000	1.6900000		-0.5490000
1.1200000	2.1700000	-0.7490000	0.5800000		-0.8570000
0.7710000	1.8900000	-0.4760000	1.6400000		-0.7460000
-0.4700000	1.7400000	-0.3120000	1.6800000		-0.9220000
1.1000000	1.4700000	-1.9500000	1.4300000		-0.8330000
0.4610000	0.9750000	-0.0643000	2.3300000		-0.8270000
1.4500000	1.8100000	0.0352000	1.2000000		-0.9570000
1.6000000	1.2700000	-0.0414000	2.3300000		-1.0400000
1.9300000	1.1100000	-0.5620000	2.0400000		-1.2500000
1.5300000	1.5100000	0.3010000	2.1500000		-1.3500000
1.7800000	0.9970000	-0.9220000	1.1900000		-0.9950000
0.7080000	1.5300000	-2.0600000	1.2500000		-1.1800000
0.5530000	1.5100000	-0.6700000	0.7890000		-1.3600000
0.9820000	0.9870000	-1.1800000	0.7220000		-1.1500000
-0.0565000	1.9200000	-0.9700000	1.6400000		-1.3900000
1.0100000	2.1700000	-1.1000000	0.3070000		-1.1100000
1.3800000	1.2200000	-1.0500000	1.4600000		-0.7560000
1.9800000	0.9750000	-1.1100000	2.1400000		-0.4580000
0.7050000	1.2000000	-0.6440000	2.3700000		-0.4720000
1.4800000	0.2560000	0.4460000	1.5100000		-0.3200000
1.5300000	1.1800000	-0.3070000	1.9000000		-0.4800000
2.7900000	1.0700000	0.1250000	2.0300000		-0.1160000
1.4900000	1.9000000	0.1700000	1.7300000		-0.0191000
0.6750000	1.2700000	-0.4080000	1.2200000		-0.0960000
0.6180000	1.0200000	-0.5420000	1.4200000		-0.3350000
1.5500000	0.7450000	-0.7770000	1.7100000		0.0273000
1.2800000	0.7160000	-1.1800000	0.9530000		0.0819000
0.1860000	0.7780000	-0.5530000	1.7700000		-0.1580000
1.2100000	1.1600000	-0.6270000	1.2000000		0.1820000
0.8970000	1.1500000	0.6600000	1.8500000		-0.1280000
-0.1250000	1.2900000	0.5330000	0.2950000		0.8300000
1.1100000	0.1420000	0.7430000	1.7000000		0.4790000
-0.1060000	0.6920000	0.4480000	1.8800000		0.6220000
0.9470000	0.8130000	-0.0321000	1.0500000		0.2860000
2.4300000	0.5210000	-0.1700000	1.2800000		0.5110000
0.5690000	0.7110000	0.1260000	1.6800000		0.2130000
0.8700000	0.8990000	0.0349000	0.6910000		0.2090000
0.9270000	1.2300000	0.2650000	1.2800000		0.2570000
1.8200000	1.3500000	-0.9380000	1.9400000		0.1560000
-0.6910000	1.2200000	-0.7900000	1.6200000		0.2160000
0.8050000	0.6980000	0.5800000	0.1540000		0.0063900
1.0900000	0.4720000	-0.2950000	1.0500000		0.5230000
0.4040000	0.2080000	1.5900000	-0.3980000		0.2630000
0.4560000	0.8320000	0.6190000	1.2400000		-0.1690000
0.8930000	1.3100000	0.0371000	0.7730000		0.1400000
0.2150000	0.9550000	-0.0154000	1.5500000		0.4240000
0.1700000	0.6990000	-0.2370000	1.3000000		0.3820000
0.2850000	1.2000000	-1.0800000	1.2700000		0.5660000
0.5210000	1.8400000	0.8890000	0.5280000		0.2710000
1.2900000	1.4800000	0.6150000	1.5400000		0.6450000
0.9980000	1.4000000	-0.3430000	2.6400000		0.4610000
-0.2010000	1.8000000	-0.6190000	2.0300000		0.8970000
0.3730000	1.4100000	-0.3330000	0.9490000		0.8890000
0.4320000	0.9640000	0.8150000	1.1300000		1.2100000
-0.3190000	1.2200000	0.7710000	0.7590000		1.1200000
0.6230000	1.1900000	-0.5870000	2.3800000		0.8230000
1.5900000	1.5200000	0.8060000	1.3200000		0.7470000
0.9110000	1.0100000	0.7930000	1.4500000		0.4210000
0.9040000	0.8910000	0.0523000	1.7200000		0.2900000
0.9190000	1.0000000	1.1700000	1.4100000		0.4940000
-0.4920000	0.1470000	0.7780000	1.9100000		0.5760000
1.1100000	0.5110000	0.0039100	1.8100000		0.3120000
0.5220000	0.8890000	1.4900000	2.1700000		0.2760000
1.5300000	0.8710000	0.7880000	1.4300000		0.2720000
0.5280000	0.8930000	0.9260000	0.2790000		0.9490000
-0.4890000	0.3240000	0.0801000	0.5850000		0.6620000
1.1200000	0.3600000	0.3910000	1.0800000		0.7110000
0.8760000	0.7030000	-0.1160000	1.2800000		0.8820000
-0.5660000	0.2550000	0.2760000	1.9700000		1.1600000
0.6130000	-0.1840000	-0.2940000	1.3300000		1.0800000
0.4520000	0.7560000	0.7410000	0.7650000		0.9640000
0.2460000	0.3160000	-0.6270000	2.2800000		0.9840000
1.0900000	-0.0032000	0.0158000	1.4400000		0.6910000
-0.2370000	0.1810000	-0.9760000	1.5400000		0.5290000
1.9900000	0.6810000	0.1360000	0.4220000		0.3100000
0.7600000	0.5370000	0.3950000	2.3500000		0.4490000
0.8570000	1.1000000	0.8660000	0.7910000		0.5900000
2.1200000	1.2800000	0.8240000	1.6600000		0.7110000
2.0600000	1.4700000	0.0613000	1.7100000		0.5010000
0.9130000	1.4200000	0.7300000	1.2500000		0.6270000
0.2350000	1.4200000	-0.6070000	1.1900000		0.7440000
-0.2380000	1.5100000	-0.8110000	1.8900000		1.1100000
1.0800000	1.1100000	0.6750000	2.6800000		1.2600000
1.3000000	1.3900000	0.3010000	1.9500000		1.2000000
1.6700000	1.4900000	1.3100000	1.8000000		0.9130000
0.3730000	1.9700000	0.2850000	1.6500000		1.1000000
0.2700000	1.7100000	0.3130000	2.3900000		0.8190000
0.0663000	2.6200000	-0.6780000	0.6930000		0.6260000
0.1660000	1.7200000	2.3300000	0.2370000		0.5590000
1.8200000	1.1500000	-1.1200000	1.2900000		0.2680000
0.6180000	1.4500000	0.3750000	-0.1340000		0.1960000
0.0697000	1.4500000	-0.3170000	-0.3790000		0.0128000
-0.7150000	1.9500000	1.4400000	1.2100000		-0.1360000
-0.9850000	1.8200000	1.2400000	0.5970000		-0.1950000
1.6400000	1.6500000	0.7250000	1.8800000		0.2980000
2.0700000	1.4000000	-0.4030000	0.9810000		-0.2940000
2.4100000	0.7120000	-0.6280000	0.9210000		-0.5450000
0.4320000	0.7040000	1.2400000	1.5100000		-0.5260000
1.3200000	0.5590000	-0.0143000	0.8560000		-0.6790000
-0.5120000	-0.4040000	-0.7490000	0.9530000		-0.5400000
1.7300000	-0.8500000	0.1470000	0.3580000		-0.0710000
1.1700000	-0.8510000	0.5330000	-0.0864000		0.1090000
1.8800000	-1.1500000	0.3290000	1.1200000		-0.3820000
1.4500000	-0.1130000	1.0700000	1.4500000		-0.4310000
0.6810000	0.7620000	2.2200000	1.4100000		-0.1460000
-0.7290000	0.7880000	1.0300000	1.7700000		0.1100000
1.9800000	0.3000000	0.1450000	0.2530000		0.1110000
-0.0421000	1.0800000	0.2070000	1.1800000		-0.0738000
-0.4660000	0.1910000	0.7110000	0.6540000		-0.4360000
-0.2890000	0.6090000	1.0600000	2.0000000		-0.0075200
1.7600000	0.2480000	0.1390000	0.1230000		0.2470000
0.3650000	0.5950000	0.7530000	1.0500000		-0.0459000
0.6760000	0.2800000	1.6600000	2.2700000		-0.0459000
-1.1000000	0.2700000	1.0700000	1.2300000		-0.1940000
0.9710000	0.8880000	0.8920000	1.3500000		-0.2830000
0.1390000	0.9230000	1.4400000	0.7250000		-0.2470000
-0.0229000	1.0700000	0.0207000	-0.2970000		-0.4680000
1.7800000	1.1300000	0.1510000	2.6600000		0.0174000
0.7110000	0.7030000	-0.3220000	0.2800000		-0.2690000
1.1600000	0.6720000	-0.4450000	-0.0831000		0.2170000
1.5100000	0.4980000	0.3100000	0.5390000		0.2990000
1.0500000	0.0066000	-1.0300000	1.2800000		0.0659000
1.1000000	0.2930000	1.0600000	0.4000000		0.0980000
0.8370000	-0.1240000	-0.4470000	1.2100000		0.3960000
0.1390000	-0.3640000	-0.5680000	0.5460000		0.0934000
-0.3970000	-0.0245000	1.2000000	2.7000000		0.4490000
-0.0433000	-0.2410000	-0.2010000	0.0866000		0.1380000
0.5210000	0.0114000	-4.9200000	1.3200000		0.5090000
0.5980000	0.2530000	0.3200000	1.3000000		1.4200000
0.7570000	-0.3860000	-0.7870000	1.7200000		1.5200000
0.7210000	0.0786000	1.4100000	0.4010000		2.0400000
2.5500000	-0.3430000	0.4130000	1.5000000		2.5000000
0.5110000	0.3730000	-0.7580000	0.2580000		2.6100000
0.7150000	0.4530000	0.7150000	1.1800000		1.8000000
-0.2480000	-0.0125000	0.3680000	1.1800000		2.0900000
0.9110000	0.6900000	0.8780000	0.0270000		1.5500000
1.2800000	0.4850000	-0.5280000	1.1100000		1.7000000
-0.1170000	0.6890000	-0.4990000	-0.7960000		1.8800000
0.8410000	0.5100000	0.7280000	-0.0873000		1.7200000
0.2690000	0.6890000	-0.7230000	1.7800000		1.4500000
0.8710000	0.8200000	0.6880000	1.5900000		1.2000000
0.0820000	0.6810000	1.2000000	1.3400000		1.0900000
-1.4200000	1.1600000	0.2140000	2.7000000		1.0700000
1.3600000	0.7590000	0.5830000	1.2200000		0.9170000
0.7020000	1.2800000	1.0900000	-0.0201000		0.9130000
1.1800000	0.8530000	0.1130000	1.4300000		1.2800000
0.8510000	1.3000000	0.1090000	1.7000000		1.5000000
-0.4140000	2.2200000	0.2870000	0.7660000		1.6800000
0.6680000	1.2300000	0.9340000	1.2800000		1.5100000
0.6680000	0.5160000	0.8230000	1.3700000		1.5700000
-0.2260000	1.3400000	0.1790000	0.9770000		1.3600000
0.9590000	1.2900000	0.0628000	1.7100000		1.2400000
1.2600000	1.2200000	0.8060000	0.8380000		0.8800000
0.6780000	1.2500000	0.5700000	1.1800000		1.1100000
1.4300000	1.6500000	-0.0401000	1.7700000		0.9450000
-0.9340000	1.7600000	0.2440000	1.2000000		1.0800000
0.7160000	1.4800000	0.9120000	1.9600000		0.9860000
1.4600000	1.1700000	0.2490000	1.0500000		1.2200000
-0.2980000	1.5400000	0.8960000	2.6600000		0.7980000
-0.6430000	1.1000000	0.3780000	1.0700000		1.0500000
0.1730000	1.6100000	-0.5370000	0.7370000		0.9330000
-0.0660000	0.9910000	-0.2030000	0.9710000		1.3300000
-0.2270000	1.8300000	-0.0190000	1.3200000		1.0200000
-0.4730000	1.2400000	0.0859000	0.7130000		1.2700000
-0.0361000	1.0700000	1.3200000	1.8900000		1.2300000
1.2400000	1.5400000	1.9900000	0.4190000		0.7320000
1.7600000	1.9300000	0.2400000	1.1600000		0.5580000
0.6610000	1.4500000	-0.9580000	1.0500000		0.9670000
0.5090000	1.6600000	0.4800000	0.8640000		0.6030000
0.0114000	1.7300000	0.2350000	2.0300000		0.8280000
-0.3570000	1.7700000	1.1000000	1.1900000		0.3290000
0.3210000	1.0600000	1.3200000	2.4300000		0.1840000
1.3500000	1.6500000	0.7560000	1.9800000		0.2890000
-1.0200000	2.5900000	0.4480000	1.6100000		0.5360000
-0.1850000	1.8800000	-0.0106000	1.4300000		-0.1270000
-0.4960000	1.3200000	0.3080000	1.3100000		0.0565000
1.1200000	1.7900000	1.4700000	1.2500000		0.0735000
0.7920000	1.6200000	0.9250000	2.5800000		0.0094300
-0.3400000	1.6300000	1.8500000	1.1000000		-0.0670000
-0.2460000	1.6700000	-0.4520000	0.9100000		-0.2130000
-0.4830000	1.4600000	1.1300000	1.4100000		-0.8080000
1.0400000	1.8000000	0.7490000	1.4600000		-0.7260000
0.7100000	2.3700000	1.1100000	1.7900000		-0.7670000
1.3600000	2.1500000	-0.5830000	1.7700000		-0.9440000
1.0100000	1.7300000	1.7300000	1.2900000		-1.1000000
-0.5810000	1.8700000	1.5500000	0.8780000		-1.0200000
-0.5780000	1.8000000	2.1300000	1.0600000		-1.0300000
0.4130000	2.5800000	0.0184000	-0.1840000		-1.5000000
1.2600000	2.3900000	1.3200000	2.8000000		-1.1000000
-0.3720000	2.5900000	1.5600000	-0.0310000		-1.0100000
0.6990000	2.1100000	1.8200000	-0.4000000		-0.5880000
-0.7050000	2.0400000	1.2500000	0.2070000		-0.4810000
1.5200000	2.3800000	-0.8540000	1.4800000		-0.6660000
-0.0550000	2.7400000	-1.1000000	1.0200000		-0.8900000
1.0500000	2.0600000	0.9610000	2.4900000		-0.6780000
0.0431000	1.8900000	0.0277000	0.2340000		-0.7180000
2.4000000	2.0300000	2.0100000	0.8560000		-0.8890000
1.5200000	2.0100000	0.9630000	1.3600000		-0.8490000
0.0671000	1.5000000	0.0320000	0.5130000		-0.7140000
-1.0700000	0.5590000	1.3800000	1.3000000		-0.7650000
-0.1210000	0.3440000	2.7300000	0.4880000		-0.4190000
-0.2050000	-0.3680000	0.9090000	0.7410000		-0.4390000
0.5260000	0.3800000	0.7960000	2.1000000		-0.1840000
0.7810000	0.6510000	0.6900000	2.3700000		-0.2030000
-0.4740000	1.2700000	0.4390000	1.5800000		-0.4210000
-0.4640000	0.3620000	1.2700000	2.1600000		0.1290000
-0.4760000	0.2420000	0.3490000	2.6700000		0.2020000
1.4400000	0.8230000	0.3600000	1.3200000		-0.0918000
0.2780000	1.2000000	1.0600000	1.0300000		0.2100000
1.4900000	0.1800000	0.0697000	1.5700000		0.2950000
0.2690000	-0.0223000	0.9200000	1.5500000		0.1570000
0.5020000	-0.9290000	-0.0282000	1.5100000		0.3770000
-0.2320000	0.1160000	0.6660000	1.4000000		0.1670000
1.7900000	-0.0527000	0.9420000	1.4100000		0.4640000
0.2590000	0.7730000	0.6010000	0.3660000		-0.2500000
0.4600000	0.8800000	0.6660000	1.6600000		-0.0897000
-0.3120000	-0.2010000	0.5750000	-0.2270000		-0.0770000
0.4420000	0.5930000	1.3300000	1.5100000		0.1980000
-0.5120000	1.5200000	-0.1810000	1.9800000		0.6780000
-0.4910000	1.5500000	-0.6190000	1.2800000		0.6120000
0.6640000	0.5320000	0.8520000	1.8500000		1.1000000
0.0156000	0.2750000	-0.1960000	0.2220000		0.8130000
-0.2640000	-0.0876000	1.8000000	2.1100000		0.6710000
-0.0078000	-0.0160000	0.9380000	2.8200000		0.0922000
0.3610000	0.0745000	0.6440000	0.7770000		-0.0222000
1.0100000	-0.0714000	0.0427000	0.7710000		0.1120000
0.0263000	0.8070000	0.7190000	1.2300000		0.0028100
0.4520000	0.6370000	0.1570000	1.7900000		-0.0195000
-0.0973000	1.1100000	0.4430000	1.3700000		-0.3330000
1.0400000	1.1900000	0.5590000	0.8140000		-0.5020000
0.7120000	1.1200000	0.7670000	2.9200000		-0.2260000
0.6140000	0.0436000	0.7200000	1.3000000		-0.6350000
0.4230000	-0.1550000	-0.1300000	1.5700000		-0.3910000
-0.1550000	0.2260000	0.2210000	2.3300000		-0.8650000
0.8090000	0.1100000	0.4510000	0.4120000		-1.0500000
-0.2120000	0.1620000	0.2320000	1.3200000		-0.8760000
-0.3000000	0.3980000	1.4800000	1.4500000		-0.8520000
0.0088700	0.6140000	1.4300000	1.5400000		-1.1200000
0.6920000	0.3020000	1.6000000	0.8520000		-0.8890000
-1.3900000	0.9370000	-0.0445000	0.4320000		-0.8840000
0.1830000	1.6000000	0.3370000	-0.0363000		-1.0200000
0.6820000	1.1600000	1.3900000	0.7750000		-0.9890000
0.1000000	0.8090000	-0.4320000	1.4700000		-1.3600000
0.2630000	0.9870000	1.4400000	1.6100000		-1.3200000
-0.4590000	1.6700000	1.3900000	2.3900000		-1.0600000
0.2330000	1.4600000	0.4790000	2.1600000		-1.2300000
0.8820000	1.5400000	0.7870000	1.2700000		-1.1200000
-0.7940000	1.1300000	1.5500000	0.5740000		-1.2200000
0.5310000	1.5700000	1.6300000	1.7700000		-0.8780000
-0.2890000	1.2200000	0.3250000	0.4760000		-0.5440000
0.8890000	1.1100000	0.9460000	1.8900000		-1.1000000
0.3970000	1.7200000	1.5100000	0.6630000		-0.8010000
-0.8710000	0.3270000	0.5540000	1.0600000		0.1300000
1.3000000	1.1600000	1.2600000	0.9670000		0.0079700
0.5290000	1.0600000	-0.2510000	3.2300000		-0.0353000
-0.1480000	0.4890000	-0.5260000	1.6100000		0.3360000
0.7160000	1.5000000	1.6100000	0.8730000		0.4290000
0.7350000	1.3500000	0.2580000	0.0025700		0.0122000
1.4700000	0.9690000	-0.3650000	0.6340000		0.2090000
-0.0930000	1.4900000	0.6880000	1.9500000		0.3320000
-0.8160000	1.1800000	-0.2490000	1.5300000		-0.1820000
0.7640000	1.0000000	1.3500000	1.0300000		0.0128000
0.4150000	1.3800000	1.4400000	1.5100000		-0.0242000
1.2300000	1.5100000	-0.8810000	1.0400000		-0.1970000
-0.5260000	0.7670000	1.0600000	-0.0984000		-0.1510000
-1.4000000	0.9080000	0.5750000	0.9200000		-0.5060000
1.2200000	1.1900000	1.0200000	0.9670000		-0.2890000
-1.4200000	0.7140000	-0.2070000	1.5200000		-0.1720000
0.3990000	0.8390000	0.4520000	0.9950000		0.1180000
-0.1670000	1.2800000	1.1100000	1.2700000		0.0153000
1.0900000	0.9140000	0.9180000	2.5200000		0.1310000
0.4610000	0.8260000	0.0342000	1.5200000		-0.0805000
1.4100000	0.0040100	1.4700000	0.0629000		-0.1440000
0.2120000	-0.5550000	-0.2190000	0.3560000		-0.0750000
0.0105000	0.1430000	0.7540000	0.2220000		-0.2940000
-1.7800000	0.7030000	0.0212000	1.5300000		0.0872000
-0.3450000	0.7220000	0.3870000	0.8050000		-0.1430000
-1.4400000	0.7130000	-0.7390000	1.7300000		0.1760000
-0.9030000	0.8480000	-0.4210000	2.2500000		0.3080000
0.1820000	0.2850000	0.1370000	0.8130000		0.0945000
-0.8080000	0.5800000	0.4940000	1.4300000		-0.0178000
0.8740000	0.8620000	1.0000000	1.1800000		0.2150000
0.0801000	0.6900000	0.7140000	0.6040000		0.1840000
-0.1280000	0.2990000	-0.9290000	1.7700000		0.1740000
0.2290000	0.3280000	-0.9800000	1.8000000		0.5180000
-1.5000000	-0.1570000	-0.6470000	1.1000000		0.0602000
2.0000000	0.2030000	-0.4770000	0.6500000		0.0662000
-0.7730000	0.4670000	-0.0002150	1.7000000		0.0955000
-0.5210000	0.2100000	1.9500000	1.8200000		-0.1740000
0.5000000	0.8550000	0.2060000	1.8300000		0.6630000
-0.3050000	0.4390000	-0.5550000	1.6400000		0.3160000
-1.6400000	0.2790000	-1.4500000	0.3100000		0.3640000
0.1230000	-0.2450000	-0.3310000	0.4400000		0.0691000
-1.1400000	0.1130000	0.9410000	0.6460000		0.1430000
0.3500000	0.4650000	0.6110000	0.4960000		0.3190000
2.5800000	0.3390000	0.0292000	2.0600000		-0.1280000
0.1440000	0.8590000	0.1310000	1.6200000		0.3550000
0.5160000	0.5600000	0.3720000	1.0100000		0.0673000
0.1440000	0.4420000	1.0000000	0.9400000		0.5760000
1.1100000	1.1600000	1.0800000	2.4500000		0.2150000
-1.9200000	1.8600000	-0.4870000	1.9000000		0.2700000
-0.2320000	1.2800000	-1.0300000	0.3840000		0.1790000
-0.1580000	1.6100000	0.1660000	0.3960000		-0.3300000
-1.3400000	2.0600000	-0.2540000	0.0176000		0.1880000
-0.0646000	2.1300000	-0.3500000	1.0800000		-0.3580000
1.0300000	1.6000000	0.9810000	0.9160000		-0.4140000
0.4020000	1.8500000	1.0500000	0.5030000		-0.2060000
1.5700000	1.3300000	0.0923000	1.6500000		-0.1530000
-0.5180000	1.5200000	0.7700000	0.4610000		-0.4730000
0.0461000	2.0800000	-0.5300000	1.1600000		0.0532000
0.0014500	1.5900000	0.1030000	0.8060000		0.1980000
1.0700000	1.8200000	1.7900000	0.8020000		0.7120000
-0.0796000	1.6800000	0.9330000	0.5280000		0.3760000
0.7150000	1.9200000	0.3020000	1.3200000		-0.0415000
-0.8050000	1.2900000	0.2800000	1.1200000		0.2880000
-0.4870000	1.8500000	0.6740000	-0.4680000		-0.0159000
-0.9500000	1.6100000	1.1400000	1.0100000		0.1550000
-0.4480000	1.8300000	0.8880000	0.0528000		0.1870000
0.2680000	1.4500000	-0.6770000	2.2700000		0.4240000
-0.2750000	1.6900000	0.3450000	0.2570000		0.1350000
-0.0536000	1.6600000	1.0600000	0.7290000		0.1500000
0.6860000	1.3400000	-0.4800000	0.5110000		-0.0486000
0.3030000	1.7500000	0.0978000	1.5400000		-0.1410000
1.6300000	1.5100000	0.0169000	0.4350000		-0.3010000
-0.0215000	1.1900000	0.0950000	1.4100000		-0.1150000
-0.5220000	1.3100000	0.3770000	2.2600000		0.1500000
0.4530000	0.4030000	-0.2550000	1.6800000		-0.0032400
0.9360000	0.0674000	-0.0958000	1.9500000		-0.0038800
0.7110000	0.6650000	-0.3300000	1.1600000		-0.0497000
-0.4210000	0.7060000	-0.5530000	1.7700000		-0.0919000
-0.6890000	1.1400000	0.9850000	2.1300000		0.1320000
0.3150000	1.3300000	-0.2070000	0.5780000		-0.0009990
0.9300000	0.9660000	-0.2100000	0.4040000		-0.2260000
0.7980000	0.5510000	0.5080000	0.9590000		-0.3440000
-0.6110000	0.5500000	0.4320000	1.1700000		-0.3950000
1.3000000	0.0440000	-0.1010000	1.1900000		-0.5550000
-0.4680000	1.0100000	0.0435000	0.9590000		-0.5440000
0.2700000	1.6800000	-0.1400000	2.2200000		-0.2420000
-0.3230000	1.4600000	0.0921000	0.8000000		-0.4100000
0.4730000	1.4500000	0.4450000	1.5900000		-0.3860000
-0.9890000	1.1400000	1.4100000	1.3600000		-0.2090000
0.8880000	0.6920000	1.8700000	0.6880000		-0.6210000
0.8290000	1.1000000	0.7860000	1.8100000		-0.5430000
-0.4430000	1.3300000	0.4970000	-0.2320000		-0.8570000
0.8380000	1.5600000	-1.4000000	0.5950000		-0.9020000
1.7800000	1.1700000	0.1890000	0.9570000		-1.0600000
1.3000000	1.4000000	0.3150000	0.5030000		-0.7810000
1.0700000	1.4100000	-0.8860000	0.9540000		-0.8310000
3.0000000	1.3200000	0.8110000	2.0400000		-0.9170000
-0.2530000	0.6500000	-0.6410000	1.4000000		-1.3600000
0.3600000	1.0500000	0.8330000	0.6990000		-1.2800000
0.5980000	1.0300000	-0.0631000	0.6010000		-1.3000000
0.9300000	0.8220000	1.0900000	-0.1690000		-1.2700000
1.2600000	0.7910000	0.0643000	0.9520000		-1.3000000
-0.6750000	0.1580000	-0.2930000	2.2600000		-1.3600000
-0.6060000	0.3250000	0.3780000	2.2300000		-1.1500000
2.2000000	0.2540000	-0.4780000	1.8100000		-1.1000000
1.1700000	0.3400000	-0.3970000	1.8700000		-1.5800000
1.5500000	0.6810000	-0.4530000	0.1630000		-1.5900000
1.1400000	0.6640000	-0.1800000	0.7270000		-1.3600000
-0.6750000	0.7310000	-0.9280000	1.6200000		-1.1300000
-0.6340000	0.8560000	0.2340000	1.7600000		-1.4700000
2.2800000	0.4110000	-1.5100000	2.4200000		-1.4100000
1.7100000	0.5430000	1.0400000	1.6100000		-1.3900000
-0.2610000	-0.2940000	0.2000000	0.0344000		-1.5700000
1.1300000	1.2900000	1.7700000	1.1000000		-1.6000000
1.1700000	1.0300000	-0.5240000	1.4500000		-1.3700000
1.3300000	1.6600000	1.0600000	1.1200000		-1.6500000
0.7060000	1.0600000	0.6490000	1.5500000		-1.5500000
-0.1090000	1.0100000	-0.5690000	1.5200000		-1.4900000
0.0101000	1.3400000	-0.4770000	-0.0724000		-1.5100000
0.6360000	1.2900000	-0.5490000	1.5700000		-1.6200000
0.2490000	1.0300000	-1.1200000	0.7970000		-1.5300000
0.5780000	0.7700000	0.4660000	2.9300000		-1.8800000
0.1660000	0.8050000	-0.8450000	1.0700000		-1.8100000
0.6870000	0.4760000	0.2150000	1.7400000		-2.0200000
1.6700000	0.6490000	-1.3800000	1.2800000		-2.0300000
1.6800000	-0.9560000	0.0210000	1.4100000		-1.8400000
1.0100000	-0.2830000	-0.3570000	0.1590000		-2.1400000
-0.3070000	-0.1700000	-1.4000000	1.8600000		-2.0300000
1.7100000	0.2960000	-0.5970000	2.0100000		-2.0700000
1.0900000	-0.6310000	0.6280000	2.3000000		-1.9300000
1.3800000	-0.2250000	-0.0627000	0.5390000		-2.0700000
1.3500000	0.0615000	0.3930000	0.6860000		-1.7100000
1.5300000	-0.0007740	0.1070000	0.6190000		-1.9700000
0.2680000	-0.1210000	-0.8980000	1.0300000		-1.8100000
0.8010000	-0.4330000	-0.8830000	0.4360000		-1.6100000
-0.6380000	0.1790000	-0.1080000	0.2830000		-1.6100000
0.5040000	0.7830000	0.2430000	1.0700000		-1.8000000
1.0100000	1.3400000	0.7340000	0.8910000		-2.1100000
0.1640000	0.6900000	1.5200000	0.4820000		-1.7400000
2.3600000	0.6380000	-0.4180000	0.3130000		-1.7900000
2.1400000	0.0316000	1.2700000	1.5300000		-1.6600000
1.9600000	-0.0269000	0.6040000	1.0100000		-1.6600000
0.9110000	0.1840000	0.6060000	0.2840000		-1.7100000
0.3400000	0.2870000	1.4400000	0.3440000		-1.6800000
0.9280000	0.6060000	0.2770000	0.9770000		-1.5500000
0.9630000	0.5250000	0.8730000	0.9890000		-1.8500000
0.6530000	0.2190000	0.4710000	1.5500000		-1.8200000
1.2300000	0.0826000	1.9300000	1.9900000		-1.8600000
0.7370000	1.5000000	0.8540000	1.4300000		-1.4900000
0.3720000	0.6480000	0.2600000	1.7600000		-1.4300000
1.0100000	1.1100000	1.3500000	1.3900000		-1.3300000
-0.5250000	0.9950000	0.7760000	1.2200000		-1.4700000
0.6850000	0.9580000	-0.3570000	2.5500000		-1.8700000
1.4000000	0.7450000	1.1000000	1.6000000		-1.7600000
0.6250000	1.0600000	0.7530000	1.5600000		-1.6300000
0.9830000	0.1990000	0.7420000	0.1500000		-1.6800000
0.1900000	0.5160000	1.2400000	0.3340000		-1.9500000
1.1200000	0.7180000	1.1200000	1.3000000		-2.0300000
2.0800000	0.5840000	0.8690000	0.8220000		-1.8000000
-0.3490000	0.7840000	0.6590000	1.1000000		-1.8400000
1.2600000	1.2500000	0.6130000	1.8600000		-1.8600000
-0.8260000	0.7780000	1.1400000	1.6400000		-1.0100000
0.0362000	0.6960000	1.8100000	1.0300000		-0.6970000
0.0315000	0.8230000	0.2240000	-0.3990000		-0.5780000
-0.3430000	0.8260000	2.3200000	-1.4400000		-1.0900000
-0.8320000	0.8450000	1.0200000	0.9990000		-0.9980000
0.4190000	0.2800000	1.1600000	1.8800000		-0.9670000
1.7900000	0.3190000	1.2400000	2.0800000		-1.3200000
-1.3500000	1.0700000	0.7830000	-0.0077600		-1.3800000
1.5000000	1.0800000	-0.3110000	0.0258000		-0.9480000
0.3190000	1.0600000	0.4060000	0.6510000		-1.2200000
-1.0000000	1.3200000	0.8090000	-0.4720000		-1.2700000
1.5200000	1.0900000	1.8200000	0.2370000		-1.0100000
0.7120000	0.4380000	1.8200000	0.7030000		-1.1900000
0.3420000	0.5100000	1.6700000	0.3760000		-1.4200000
1.1400000	1.1800000	-1.1400000	-0.7690000		-1.4900000
1.4500000	1.3600000	-0.3640000	1.0000000		-1.2600000
0.9760000	1.3600000	-0.0124000	0.6640000		-1.3700000
1.1000000	0.9800000	2.8100000	0.8120000		-1.3700000
-0.0311000	1.2600000	0.2100000	-0.7580000		-1.5900000
1.5900000	0.6080000	0.8010000	-0.0065600		-0.8170000
0.8780000	0.6930000	0.9190000	-0.1340000		-0.7080000
-0.3710000	0.2290000	1.3600000	1.0000000		-0.8810000
1.3300000	0.5970000	0.1280000	1.4500000		-0.4580000
1.1900000	1.0900000	0.8340000	-0.1530000		-0.5880000
1.8300000	0.9610000	1.9600000	1.8000000		-0.1120000
0.6380000	0.4010000	1.5400000	1.4400000		0.0117000
-0.2020000	1.3000000	1.3300000	0.5180000		0.0359000
0.2230000	1.0400000	1.6300000	0.9530000		0.0740000
0.5980000	1.3400000	0.7450000	0.6730000		0.0493000
0.0109000	1.1500000	1.2000000	0.5430000		0.2140000
-1.7600000	1.1800000	-0.9050000	0.6180000		0.1700000
0.3840000	1.5000000	0.1470000	-0.3930000		0.5540000
1.3200000	0.7510000	1.4800000	0.0297000		0.3890000
0.4490000	0.3760000	0.4190000	0.9940000		0.3370000
-0.0590000	0.5730000	0.9470000	0.4540000		0.0908000
0.2850000	0.3150000	1.2500000	0.8450000		-0.2660000
-0.1020000	-0.6520000	0.7320000	0.2030000		-0.0850000
-0.0511000	-0.1480000	-0.3180000	-0.1490000		-0.0659000
0.8070000	-0.2060000	0.4080000	0.0218000		-0.1350000
-0.4680000	0.3070000	-0.4570000	-0.4510000		0.1030000
-0.4280000	0.2730000	-0.2580000	1.0800000		-0.1380000
1.3500000	-0.0870000	-0.7760000	-0.1310000		-0.0516000
0.8390000	0.6500000	1.0400000	0.3860000		0.0730000
1.3300000	0.6670000	0.7850000	-0.7190000		0.6560000
-0.1180000	0.3400000	2.2200000	0.3800000		0.3190000
0.9870000	0.6350000	0.7060000	1.2400000		0.5890000
0.4800000	0.3700000	0.5170000	-0.5010000		1.3400000
-0.3100000	-0.4060000	1.7400000	-0.1190000		1.9600000
1.4800000	0.3820000	0.1420000	0.4160000		1.9900000
1.4000000	1.0600000	1.0200000	1.3000000		1.8600000
1.4000000	0.1800000	0.2220000	-0.0501000		1.8700000
0.1140000	-0.1070000	1.2000000	0.1350000		1.7300000
-0.9400000	0.1740000	0.0730000	-0.0045700		1.4300000
-0.3280000	0.4470000	1.7700000	0.2780000		1.2500000
0.0204000	0.2560000	-0.6640000	1.9200000		0.9300000
-1.1000000	0.4700000	0.6360000	0.7000000		0.7860000
0.4770000	0.3370000	-0.1800000	1.4600000		0.8740000
-0.7030000	-0.0195000	0.7440000	0.1790000		0.6420000
1.0400000	0.6550000	0.9010000	0.7370000		0.9530000
-0.2550000	1.1100000	-0.1980000	0.8450000		0.2410000
-0.8760000	1.1100000	0.7140000	0.2300000		0.6850000
-0.7040000	0.3190000	0.2450000	-0.1360000		0.2950000
0.0479000	1.1500000	-0.7690000	0.9520000		0.5160000
-0.2220000	0.7420000	-0.4210000	0.8810000		0.0729000
0.2770000	0.9970000	1.2100000	0.1480000		0.0905000
1.3800000	1.2500000	2.1000000	-0.1540000		0.3220000
-0.1150000	0.5550000	0.6420000	1.0300000		-0.0464000
1.4900000	0.6100000	0.0095900	0.3610000		-0.1600000
1.5800000	0.7280000	0.5490000	0.6060000		-0.0293000
-0.4510000	0.3680000	0.8590000	1.3800000		-0.0970000
2.1900000	0.6260000	0.6150000	1.8800000		-0.0896000
2.1600000	0.3220000	0.7730000	0.9410000		-0.0853000
1.1000000	1.2100000	1.3700000	0.6480000		-0.0797000
0.8440000	0.9860000	0.6470000	-0.6430000		-0.2270000
-1.1100000	0.8270000	1.0200000	0.7080000		-0.0616000
0.3530000	1.1400000	1.5200000	0.5860000		-0.2460000
1.4100000	-0.0173000	0.8100000	-0.4300000		-0.2780000
-0.0833000	-0.4020000	1.0500000	0.3850000		-0.2950000
-0.4780000	0.8870000	0.5690000	0.4910000		-0.3590000
1.7300000	0.3700000	-0.7970000	1.1400000		-0.3410000
-1.2300000	0.0081400	0.9030000	0.0404000		0.2190000
1.2300000	0.0675000	1.7700000	0.6910000		0.3690000
-0.1970000	-0.2580000	1.4300000	0.9860000		0.6740000
0.3520000	0.5710000	1.4600000	-0.3400000		0.6820000
1.0700000	0.6810000	1.9100000	-0.4060000		0.3490000
2.0300000	0.4080000	0.5260000	-0.5140000		-0.0025600
0.9950000	0.1970000	-0.3880000	0.7090000		0.1680000
-0.0887000	0.0679000	-0.3010000	-0.4540000		-0.1090000
0.1390000	0.2400000	1.1200000	0.3900000		0.0494000
0.0680000	0.2120000	0.6030000	1.4700000		-0.2730000
0.4340000	0.3350000	1.8700000	-0.4290000		-0.1810000
0.1290000	0.3190000	0.1200000	0.2580000		-0.1810000
0.1280000	0.2420000	0.7960000	0.2670000		-0.4350000
1.1000000	-0.2780000	-0.3010000	2.1700000		-0.6410000
1.1000000	-0.7560000	2.0400000	1.5000000		-0.5540000
0.4130000	-0.2730000	1.1500000	1.2400000		-0.6760000
1.2000000	-0.6450000	0.2370000	1.5800000		-0.7120000
2.3200000	-0.5440000	1.0500000	1.4100000		-0.7920000
0.5960000	-0.5180000	-0.2890000	1.9700000		-1.0200000
2.2400000	-0.3800000	0.6980000	2.0300000		-0.8320000
-0.2210000	-0.1800000	0.6940000	2.3800000		-0.5940000
2.9100000	-1.1000000	1.0600000	1.7400000		-0.9450000
2.0700000	-0.2550000	-0.3120000	0.9640000		-0.2420000
1.2000000	-0.4480000	2.2200000	2.3000000		0.1440000
0.3810000	-0.3970000	0.3830000	0.7360000		0.0644000
0.9990000	-0.1580000	-0.1720000	0.7710000		-0.3020000
0.8560000	-0.1880000	0.2540000	1.1200000		-0.0715000
0.2600000	1.0300000	1.2500000	1.6000000		0.0595000
-0.8010000	0.5320000	1.1500000	0.5560000		-0.4910000
-0.9360000	0.7590000	-0.0603000	0.7210000		-0.1540000
1.7700000	0.3850000	0.3950000	0.4860000		0.0703000
0.0872000	-0.2610000	1.1200000	1.6100000		-0.1960000
0.9640000	-0.4590000	1.5200000	-0.0394000		-0.3270000
1.2800000	-0.4120000	-0.9880000	1.1600000		-0.3990000
0.1260000	0.1860000	0.8780000	2.8700000		-0.2510000
-1.2400000	0.2950000	-0.1050000	1.3200000		-0.3110000
1.0300000	0.0755000	1.0800000	0.9370000		-0.6960000
0.4890000	-0.2830000	-0.0693000	2.5100000		-0.5140000
1.8200000	0.2520000	0.6180000	0.7900000		-0.1210000
2.3200000	0.3680000	-0.1670000	0.5330000		0.1200000
1.3400000	0.6030000	0.2830000	0.8810000		0.1380000
0.8710000	0.6510000	0.2620000	2.0100000		0.6360000
0.5730000	0.9280000	-0.8120000	0.4040000		0.3090000
-0.5650000	0.5470000	0.6420000	1.2700000		0.3740000
0.1020000	0.9150000	0.1670000	1.3200000		0.2450000
-0.5120000	0.2260000	1.2700000	1.1600000		0.1320000
-0.6790000	1.3000000	0.1170000	0.5200000		0.3360000
-0.2670000	0.7650000	-1.1300000	1.4800000		0.0868000
0.0598000	0.2100000	-1.0700000	1.7900000		0.0855000
1.2000000	0.3740000	-1.5700000	2.7700000		-0.1530000
1.9800000	-0.1250000	0.3360000	1.6500000		-0.0226000
0.0854000	-0.0415000	-1.1100000	0.2280000		-0.2300000
1.1400000	-0.2890000	-0.1040000	0.8270000		-0.0682000
1.1000000	-0.3110000	0.1830000	1.7400000		0.0738000
0.0137000	-0.4590000	0.7970000	0.4980000		-0.1390000
1.6500000	-0.0002880	1.2100000	1.9400000		-0.1160000
1.4600000	0.0030500	0.3310000	-0.0793000		-0.3710000
1.4900000	0.2530000	-0.2940000	0.7190000		-0.1470000
3.1200000	0.9130000	-0.2840000	2.0300000		0.0026100
0.8250000	0.1500000	-0.0882000	0.0696000		-0.3310000
0.6800000	0.5740000	0.0696000	0.6410000		-0.3530000
1.0200000	0.7340000	0.9810000	1.8200000		-0.1720000
1.1800000	-0.1220000	0.5700000	0.7500000		-0.4310000
1.0800000	-0.4130000	-1.3900000	0.6850000		-0.1680000
0.0218000	-0.6470000	-0.0907000	1.3600000		0.1230000
1.1400000	-0.1650000	0.7680000	1.1500000		0.1870000
-0.5050000	1.1000000	-0.9600000	1.7700000		0.0831000
1.1000000	0.7720000	-0.0208000	0.4120000		0.1390000
1.7000000	0.3480000	-0.2500000	1.5900000		0.1120000
-0.0600000	0.6140000	1.5300000	1.1700000		-0.0740000
0.3260000	1.0500000	1.8200000	1.2300000		-0.0293000
1.8200000	0.7390000	0.8520000	1.4000000		-0.1010000
0.3190000	0.3750000	0.0214000	0.6830000		-0.0162000
0.2740000	0.0274000	-0.7220000	1.2700000		-0.2620000
0.8420000	0.2790000	0.4390000	1.7200000		-0.4930000
-0.2680000	-0.0978000	0.7480000	0.5860000		-0.6770000
0.9200000	-0.4490000	0.8340000	1.5900000		-0.2780000
1.3200000	-0.8490000	1.5400000	1.2100000		-0.6610000
1.5300000	-1.2100000	0.0152000	1.2500000		-0.4280000
2.1100000	-0.8550000	1.2000000	1.4200000		-0.0367000
1.1300000	-0.8430000	1.1400000	1.4300000		0.1210000
0.0093300	-0.5030000	0.7410000	1.7100000		0.3670000
0.4860000	-0.4790000	0.2200000	1.6900000		0.4000000
2.0900000	-0.2550000	-0.5770000	1.7800000		0.2160000
1.8200000	-0.2150000	0.6800000	0.6210000		0.2450000
1.1200000	-0.0599000	-0.6330000	1.4600000		0.1140000
2.3500000	0.5480000	0.4210000	1.7700000		0.7340000
1.0100000	-0.1300000	2.2000000	1.2900000		0.1300000
0.8900000	0.2180000	-0.2470000	-0.1270000		0.0846000
2.4200000	0.2920000	0.5780000	0.7240000		0.1080000
0.7920000	0.7010000	0.8860000	1.3300000		0.4270000
-0.8820000	0.4490000	0.5230000	1.1700000		0.2970000
0.1490000	0.3950000	0.0263000	-0.2200000		0.2180000
2.0500000	0.5260000	0.7020000	0.6980000		-0.1570000
1.7100000	0.0148000	0.9630000	0.9070000		-0.1060000
1.6900000	0.5120000	1.4400000	0.7750000		-0.1290000
0.1680000	0.7270000	0.7070000	0.8050000		-0.3440000
-0.0521000	0.9620000	0.5370000	0.2400000		-0.6740000
0.3750000	0.8020000	1.0200000	0.2790000		-0.4030000
1.8600000	0.5020000	0.8160000	1.1400000		-0.6300000
1.3600000	1.7100000	0.3750000	-0.2070000		-0.7340000
0.9960000	1.8100000	0.9050000	0.7200000		-0.8350000
0.5160000	1.3300000	1.1600000	0.1360000		-0.8560000
-0.6770000	0.6590000	-0.0734000	1.2000000		-1.2600000
1.5700000	1.3900000	0.7880000	0.4880000		-1.1400000
1.0100000	1.0800000	0.0459000	2.3000000		-0.9460000
1.9300000	0.9690000	1.4800000	0.7160000		-1.2500000
3.0700000	0.5010000	1.4900000	0.3370000		-1.0400000
1.3400000	1.2200000	-0.5710000	0.5950000		-1.0700000
0.9660000	1.8500000	0.3440000	1.7500000		-1.0300000
-2.0300000	1.6800000	0.2630000	0.9570000		-1.1700000
0.0379000	1.6700000	-0.1750000	1.7900000		-1.0400000
0.3150000	1.6000000	0.2210000	1.9900000		-0.9480000
0.4980000	0.9870000	2.0700000	1.9600000		-1.2800000
1.2200000	0.7510000	-0.2390000	1.3400000		-1.4600000
0.2930000	0.1430000	0.9610000	2.2000000		-1.3400000
0.6440000	0.5840000	0.0786000	1.2700000		-1.3300000
1.2300000	1.4400000	-0.0945000	1.5400000		-1.3900000
0.5040000	0.5840000	-0.3080000	1.1700000		-1.5000000
1.3900000	1.1100000	0.6270000	2.7000000		-1.2900000
0.9510000	0.7740000	-0.2160000	2.5900000		-1.6000000
-0.0633000	1.1400000	1.1800000	2.3400000		-1.2800000
-0.0022700	1.0900000	0.1050000	0.5240000		-1.5600000
-0.2510000	1.2400000	0.2940000	0.5590000		-1.3300000
2.0300000	1.9300000	0.2040000	0.9890000		-1.6000000
0.8680000	1.9600000	1.9600000	0.4740000		-1.8600000
1.4900000	1.2200000	1.0500000	1.5700000		-1.7000000
-0.0402000	1.6900000	0.0468000	2.0900000		-1.8100000
-0.5350000	1.1300000	0.0833000	0.8460000		-1.9800000
1.6200000	1.4000000	1.0500000	1.9900000		-1.8100000
-0.3070000	1.0900000	-0.2420000	0.6640000		-1.8100000
0.4130000	1.9100000	1.1800000	0.7890000		-1.8200000
-0.1440000	2.0800000	-0.2970000	1.3800000		-1.3400000
0.3890000	1.8000000	1.6400000	1.5100000		-1.8500000
1.4800000	1.9600000	1.5600000	1.0500000		-1.7600000
1.0100000	2.0700000	1.9100000	0.4900000		-1.8600000
-0.3700000	1.6600000	-0.0861000	0.1870000		-1.7900000
0.6920000	1.1400000	0.5170000	1.6900000		-2.0300000
1.2300000	1.2800000	2.0800000	0.8660000		-1.9400000
0.9710000	1.4400000	-0.6400000	1.6400000		-1.9300000
0.9340000	1.8100000	-0.4900000	1.7300000		-1.6500000
0.9740000	1.1300000	1.0100000	0.7020000		-1.8300000
0.3630000	0.9370000	0.8670000	0.0527000		-1.9600000
0.2530000	0.8500000	1.2900000	2.0600000		-1.9700000
1.3400000	0.4720000	0.0611000	0.7040000		-1.7600000
-0.3400000	0.6200000	-0.5080000	1.4500000		-1.5200000
0.2700000	0.8790000	0.5570000	0.6510000		-1.5900000
0.9550000	0.1160000	0.0363000	1.3400000		-1.6500000
-0.3010000	0.6370000	-0.7080000	-0.3070000		-1.6400000
1.8200000	0.8370000	-0.5360000	1.3200000		-1.4100000
0.3610000	0.5210000	-1.0000000	0.5540000		-1.8200000
0.2610000	-0.4090000	0.2050000	0.7740000		-1.7600000
-0.6850000	0.0566000	-0.0986000	1.5000000		-1.5800000
1.0500000	0.5360000	-0.1670000	2.3300000		-1.7200000
1.0100000	0.0214000	0.5640000	1.4100000		-1.3500000
0.7080000	0.0937000	0.6110000	1.8500000		-1.3300000
1.1600000	0.4190000	2.0900000	0.4510000		-1.3800000
1.3400000	0.8450000	0.8080000	0.8300000		-1.2800000
0.3910000	0.7570000	0.8930000	1.0700000		-1.1500000
0.4310000	0.8550000	0.0168000	0.5760000		-1.5600000
1.2500000	1.5300000	-0.5450000	0.2900000		-0.9930000
0.7910000	1.7500000	0.5110000	-0.4220000		-1.2700000
0.5760000	0.8000000	0.7380000	0.7060000		-1.1700000
0.8310000	1.2200000	0.4620000	0.6210000		-1.0800000
0.3080000	0.9950000	-0.4020000	1.3400000		-1.2100000
0.6670000	0.6540000	-0.1060000	0.9950000		-0.8600000
0.3920000	1.1800000	0.5910000	-0.2130000		-1.2400000
-1.7500000	0.9480000	-0.4150000	-0.0187000		-1.1200000
-0.5200000	0.6200000	-0.1490000	0.1120000		-1.1200000
0.6030000	0.7330000	0.4430000	0.5650000		-1.3600000
1.3800000	0.7360000	0.0139000	1.4500000		-1.2900000
0.4020000	0.8990000	-2.3600000	-0.1740000		-1.3400000
-0.5500000	0.7320000	0.6070000	0.4200000		-1.4200000
-1.8600000	0.5130000	0.2550000	0.4870000		-0.9650000
0.9250000	0.8530000	0.1910000	-0.0377000		-1.1200000
2.1300000	0.6980000	0.0221000	0.7220000		-1.0900000
-1.4100000	0.6750000	1.0200000	0.1800000		-1.0200000
-0.5680000	1.1700000	0.9450000	-0.4940000		-1.2500000
0.4840000	1.0000000	-0.1230000	0.8310000		-1.2200000
-0.4080000	1.3600000	-0.1600000	0.4640000		-1.0900000
1.1000000	0.8530000	-0.4290000	-0.2710000		-0.9560000
0.3590000	0.8370000	-0.4130000	2.3000000		-1.2600000
0.6200000	0.8890000	0.8850000	1.6000000		-0.8800000
-0.4260000	1.4600000	-0.5380000	1.4800000		-0.4120000
0.5820000	1.0400000	-0.6520000	1.2300000		-0.2900000
1.8700000	1.6800000	1.1400000	0.3820000		-0.7710000
1.2700000	1.5500000	-0.9060000	0.4390000		-0.1580000
0.0569000	1.1100000	-0.2440000	1.1000000		-0.0242000
-0.2150000	1.6600000	1.4400000	0.4600000		0.5730000
1.2400000	1.6200000	-0.1040000	1.6900000		0.6390000
0.9500000	1.6400000	0.2020000	0.8320000		0.4630000
1.2500000	1.3800000	0.1500000	-0.8380000		0.2150000
0.7100000	1.1800000	-0.1060000	0.8510000		0.3470000
1.2900000	1.0800000	0.7580000	0.4480000		0.0918000
1.9600000	1.2500000	1.7600000	1.0300000		0.4180000
0.4370000	0.6450000	1.3200000	1.6900000		-0.0171000
0.5660000	-0.0209000	1.6800000	0.0760000		0.0438000
1.2900000	0.5360000	1.9700000	0.5130000		-0.0487000
-1.4500000	0.6390000	0.5800000	0.9900000		-0.2200000
1.5100000	0.9640000	0.6700000	0.5500000		-0.3240000
-0.1020000	0.9700000	0.9420000	0.0422000		-0.4390000
0.2000000	0.5830000	0.9620000	1.0200000		-0.3560000
1.1700000	-0.5270000	-0.5760000	-0.6650000		-0.5900000
1.2200000	0.0450000	0.1270000	0.7250000		0.1170000
1.9800000	0.6470000	-0.0089100	1.5500000		0.1250000
3.0200000	0.4850000	2.5200000	0.7260000		0.2390000
1.8900000	0.2180000	1.3500000	1.4500000		0.0958000
-0.4480000	0.1750000	1.4000000	0.3460000		-0.1310000
0.6270000	0.6200000	1.1700000	0.4170000		-0.1790000
0.8760000	0.6660000	0.2530000	0.7880000		-0.1610000
0.7700000	0.8380000	1.1400000	0.7520000		0.0118000
1.5800000	0.9310000	1.6300000	0.1410000		0.2440000
0.8250000	-0.2910000	1.3900000	0.2590000		0.4070000
1.4500000	-0.8330000	1.1700000	1.5100000		-0.0033000
0.2720000	-0.2980000	1.1500000	1.2600000		0.3530000
-0.3780000	0.0642000	0.3560000	0.9310000		0.2380000
-1.4900000	-0.8840000	-0.2400000	1.6200000		0.1120000
0.5280000	-0.4580000	0.7870000	0.1980000		0.4070000
1.6400000	-0.7230000	0.7520000	-0.0768000		0.6450000
0.6770000	0.0743000	0.2040000	0.0649000		0.6340000
1.8900000	0.1560000	0.4160000	1.4300000		0.5950000
0.8330000	0.6700000	-0.3590000	1.3900000		0.4940000
0.2220000	0.8310000	-0.1280000	0.4580000		0.0157000
-1.2700000	-0.4040000	0.1900000	0.7110000		0.4430000
0.9430000	-0.1080000	0.1770000	0.3210000		0.4560000
0.3940000	-0.5400000	0.0224000	0.7530000		-0.2310000
-0.6290000	-0.0727000	0.5080000	0.8230000		0.0428000
1.4500000	0.0249000	0.1640000	1.5000000		0.3210000
2.0300000	0.0577000	1.0500000	1.4400000		1.0700000
0.3410000	0.3420000	0.6180000	0.4750000		1.4700000
1.4400000	0.0562000	1.6000000	1.5000000		1.1900000
-0.2680000	0.3040000	0.2770000	0.4510000		0.7640000
0.4660000	0.1940000	0.3080000	1.2500000		0.8460000
0.2550000	0.3360000	-0.3810000	1.5800000		0.8570000
-0.4920000	-0.3800000	0.4880000	2.8200000		1.2400000
0.8260000	-1.0100000	0.0066500	0.6350000		1.1800000
-0.4850000	-0.9740000	0.8720000	2.1200000		0.8730000
-0.2290000	-0.3550000	1.2400000	1.7400000		1.1300000
1.3400000	-0.1410000	-0.6470000	1.7100000		0.9480000
0.9090000	-0.3360000	-0.1070000	1.1400000		0.8100000
0.2080000	-0.0110000	0.7590000	1.1400000		0.9790000
-0.1150000	-0.0849000	0.0581000	1.0500000		0.6170000
0.2260000	-0.1930000	-0.3990000	1.9400000		0.4440000
0.9490000	-0.2440000	1.1400000	1.9500000		0.7020000
0.7920000	-0.5700000	1.0600000	1.4600000		0.1170000
0.7850000	-0.1250000	0.1860000	1.2200000		0.1590000
0.7780000	-0.2270000	1.6900000	1.6700000		0.0786000
0.9560000	0.1530000	2.0100000	0.2720000		0.2810000
1.7000000	0.4080000	-0.2580000	2.3800000		0.2830000
0.8100000	0.2700000	-0.6530000	0.8740000		0.1500000
0.7760000	-0.5760000	0.1630000	2.3400000		0.0756000
1.3900000	-0.7010000	1.9800000	1.8900000		-0.1060000
1.2800000	0.8870000	0.4860000	1.2200000		-0.1850000
0.2710000	0.4170000	1.1500000	2.2700000		-0.2250000
0.2080000	0.2830000	2.3000000	1.6500000		-0.1010000
0.9620000	0.3920000	2.1900000	0.9300000		0.1370000
1.8100000	0.4810000	-0.2170000	1.6400000		-0.1320000
1.0500000	1.1100000	1.0800000	0.1490000		0.0627000
1.1600000	1.4400000	0.0750000	0.8260000		0.0551000
0.3350000	1.1100000	0.6900000	1.3900000		0.3080000
1.4400000	0.7020000	0.9430000	1.5700000		0.2880000
-0.5760000	0.9110000	0.0700000	1.8400000		0.3920000
0.8020000	-0.0029800	0.2530000	1.0500000		0.3840000
1.5200000	0.3460000	1.6200000	1.9000000		0.5710000
0.1740000	1.2000000	-0.5310000	0.8530000		0.4840000
2.3000000	1.6000000	0.2460000	0.9380000		0.3520000
1.6100000	1.7400000	1.5400000	0.0779000		0.1810000
1.5500000	1.9800000	1.1200000	0.8690000		0.2850000
2.3000000	1.5700000	1.3900000	1.3500000		-0.1370000
1.7600000	1.7300000	-0.1460000	0.5850000		-0.0466000
0.7170000	1.7100000	0.8170000	2.2100000		-0.1730000
0.8760000	0.7920000	0.1170000	1.7200000		0.0239000
0.7150000	0.1360000	-0.0312000	2.3600000		-0.2540000
1.7000000	0.3230000	-0.5850000	1.0400000		-0.3580000
0.2820000	1.1300000	0.5640000	1.8000000		-0.4630000
0.5080000	0.4340000	0.5560000	-0.3710000		-0.2970000
1.0200000	0.6740000	0.4470000	1.4800000		-0.6400000
-0.1700000	1.3300000	2.0500000	1.6800000		-0.7880000
0.7410000	0.9540000	0.4000000	1.4700000		-0.5930000
0.4810000	1.0400000	2.1600000	2.4200000		-0.6350000
0.7170000	0.6440000	-1.2500000	3.5000000		-0.9400000
-0.3270000	1.2800000	1.5200000	2.0200000		-0.6030000
2.0900000	2.1900000	1.9400000	0.4130000		-0.9610000
0.8820000	1.4300000	0.4430000	0.4060000		-0.9830000
0.9130000	1.0100000	1.3900000	0.5970000		-0.8770000
-0.4890000	1.2600000	0.9120000	0.8890000		-0.9620000
1.2900000	0.5440000	0.9410000	0.4820000		-0.4130000
1.3100000	0.2400000	0.3720000	2.4900000		0.1660000
1.5200000	0.3520000	1.3100000	2.6500000		0.0438000
1.3000000	0.3530000	0.1580000	1.2500000		0.2860000
0.9640000	0.8080000	0.0023500	1.4200000		-0.2840000
0.4610000	0.4510000	0.6740000	1.8300000		0.1440000
-0.1470000	0.9750000	1.3800000	0.9920000		0.0151000
-0.4580000	0.7010000	0.6850000	1.4600000		0.1160000
0.6900000	0.9620000	0.9130000	1.5000000		0.0403000
1.1400000	0.2920000	0.6610000	0.6100000		-0.2850000
0.1450000	1.2900000	0.4520000	1.8400000		-0.5960000
-0.7790000	0.7560000	0.9700000	1.3300000		-0.6760000
0.8630000	0.8290000	0.1740000	1.5500000		-0.5370000
-0.2860000	-0.1090000	1.3300000	0.9470000		-0.7200000
1.9100000	0.5780000	1.3800000	1.5100000		-0.5820000
1.4800000	0.4590000	1.0500000	0.7560000		-0.9130000
0.5740000	-0.0806000	0.7160000	1.7100000		-0.6350000
0.1580000	-0.1660000	1.0600000	1.4900000		-1.0900000
1.7200000	0.1270000	0.8860000	2.3400000		-1.1100000
0.4330000	-0.2130000	-0.1420000	-0.2380000		-0.8860000
0.9670000	0.1540000	0.6050000	-0.7940000		-0.7560000
1.2300000	0.3110000	0.8570000	0.1100000		-0.8130000
1.7700000	0.6780000	2.0800000	0.1090000		-0.9240000
-0.0468000	0.9350000	0.7210000	0.4270000		-1.1400000
1.4700000	0.0687000	0.3130000	2.1600000		-1.1300000
-0.0798000	-0.6120000	0.4730000	1.4100000		-1.3800000
2.3600000	-0.7680000	0.4720000	2.4900000		-1.3900000
-1.6800000	0.2350000	0.9370000	1.9900000		-1.4200000
-1.2600000	-0.7330000	0.6110000	1.3000000		-1.3300000
0.8550000	0.2080000	0.3080000	1.7900000		-1.5000000
0.3690000	0.4220000	1.3100000	1.8900000		-1.2800000
2.6500000	0.2870000	0.9240000	-0.1010000		-1.2500000
1.6800000	-0.3190000	1.0400000	0.7260000		-1.4200000
0.3590000	-0.4720000	0.0791000	1.4900000		-1.0500000
1.1600000	0.2040000	2.5400000	1.5000000		-0.9440000
0.1090000	0.4920000	0.6170000	2.3000000		-0.9470000
0.8090000	0.8840000	-0.5550000	0.8560000		-0.9730000
1.1600000	0.7800000	-1.5500000	1.2700000		-0.6410000
2.4200000	0.7540000	1.5700000	2.5100000		-0.5750000
1.9200000	-0.1550000	-0.1930000	2.0300000		-0.6300000
0.7390000	-0.9050000	-0.0827000	1.5700000		-1.0200000
0.6060000	-0.4600000	0.0482000	2.5700000		-0.5130000
0.7650000	-1.2000000	0.2100000	1.0300000		-0.7200000
1.6800000	-0.2940000	0.0855000	0.7620000		-0.9290000
1.5000000	-1.0500000	2.6000000	2.5700000		-0.5040000
1.3400000	-0.9770000	0.0165000	1.4000000		-0.8840000
0.4130000	-0.8810000	0.8210000	0.5080000		-0.7530000
1.5600000	-1.0000000	1.3100000	0.7580000		-1.3000000
0.7410000	-1.1900000	1.1400000	1.1600000		-1.3300000
-0.7470000	-1.0700000	1.0400000	1.2800000		-1.2600000
0.1380000	-1.5100000	1.8100000	1.4700000		-1.1400000
-0.4040000	-0.5070000	1.1000000	-0.0282000		-1.1300000
0.1610000	-0.6640000	0.2140000	1.3800000		-1.2300000
-0.2730000	-0.8420000	0.7050000	-0.1390000		-1.1900000
0.8770000	-0.3860000	0.8060000	0.3050000		-1.1600000
0.4050000	-0.6240000	0.2950000	0.9710000		-1.2200000
1.4400000	-0.5510000	0.7590000	0.8480000		-0.8510000
0.7180000	0.3560000	1.2600000	1.2700000		-0.8400000
0.5880000	0.1800000	0.6910000	1.8800000		-0.5960000
-0.1310000	0.1060000	0.2530000	0.3370000		-0.7320000
0.5650000	0.5290000	1.4400000	0.8720000		-0.9770000
0.9160000	-0.0285000	0.4780000	-0.4580000		-1.0500000
-0.0794000	-0.3520000	2.0500000	1.2500000		-1.0400000
0.8800000	0.3790000	1.7800000	1.3100000		-1.1200000
1.6000000	0.4900000	2.0700000	-0.1660000		-1.3200000
0.8960000	0.4960000	0.7830000	0.0951000		-1.0500000
0.8600000	0.5430000	1.2900000	1.0300000		-1.2700000
-0.4470000	0.8370000	1.1200000	0.6730000		-1.3900000
-0.7230000	0.6150000	1.1900000	0.9120000		-1.5100000
-0.0763000	-0.1090000	0.8030000	1.2700000		-1.1300000
1.9900000	-0.3380000	0.7550000	0.2370000		-1.6200000
2.0200000	-0.9590000	2.0000000	1.3200000		-1.4300000
0.4970000	-1.0300000	0.5110000	2.9400000		-1.1900000
1.0300000	0.7550000	0.3370000	2.6100000		-1.1100000
0.4950000	1.0200000	0.6990000	2.2900000		-1.0500000
1.1200000	1.4500000	0.2570000	1.3900000		-0.9000000
0.9870000	0.8670000	2.3500000	0.3790000		-1.2600000
0.5620000	0.1160000	0.5630000	0.4220000		-1.2300000
0.9110000	-0.6050000	1.2500000	1.3800000		-1.4000000
-0.0262000	-0.2760000	1.1900000	1.4800000		-1.2900000
0.5830000	0.5110000	0.4270000	0.7420000		-1.2200000
-0.0679000	0.2350000	0.0928000	1.3000000		-0.9310000
0.8990000	0.7720000	0.7400000	1.4000000		-1.3500000
1.0100000	-0.0373000	1.2600000	1.4900000		-1.4700000
0.6490000	0.3450000	1.9500000	1.0100000		-1.3600000
1.6300000	0.0154000	1.5100000	0.2660000		-1.5000000
-0.2030000	0.0336000	0.6990000	0.6790000		-1.7100000
0.3850000	-0.0019700	-0.2800000	0.1550000		-1.6300000
0.5310000	0.3050000	2.4300000	0.6360000		-1.6100000
1.8000000	0.2950000	-0.1930000	0.7540000		-1.1000000
1.4900000	-0.0108000	0.2790000	0.7300000		-0.8820000
1.6900000	-0.2960000	-0.2920000	1.1400000		-0.8120000
0.2680000	0.4010000	0.2280000	1.1700000		-0.8540000
2.7800000	-0.7650000	0.2690000	0.9480000		-0.8380000
0.7540000	0.3550000	0.7770000	0.9420000		-1.0600000
0.5290000	0.2860000	0.7960000	1.2100000		-1.1700000
-0.2200000	0.7400000	-0.0735000	0.2830000		-1.1200000
-0.1460000	1.5600000	1.7000000	1.1800000		-0.5190000
0.5690000	0.8830000	1.0300000	1.0200000		-0.2930000
0.5540000	0.9940000	1.3400000	-0.5770000		0.5940000
-0.2350000	0.1270000	0.9540000	0.1430000		1.2800000
0.2740000	0.5870000	-0.4370000	-0.3000000		1.3800000
-0.5850000	0.0016400	1.0100000	0.6550000		1.4900000
-0.1640000	0.4330000	0.8210000	0.0030700		0.7120000
0.6630000	0.5710000	1.6200000	-0.2600000		0.7500000
-0.7210000	0.9210000	1.2100000	0.3070000		0.6570000
0.1500000	0.4140000	1.5200000	1.4200000		0.4190000
-0.2420000	0.0225000	1.5700000	0.6060000		0.6050000
0.3510000	-0.0548000	2.6400000	2.2200000		0.3380000
-0.4280000	-0.5410000	-0.7610000	1.0400000		0.0349000
0.0634000	0.1480000	-0.3430000	2.2700000		-0.1430000
1.8200000	0.3000000	1.4400000	1.0100000		0.2470000
1.7100000	0.6000000	0.6310000	-0.2210000		-0.0647000
-0.3760000	0.7730000	1.3700000	1.5600000		-0.4610000
-1.4000000	-0.1810000	-0.8020000	1.5500000		-0.4460000
-0.1160000	-0.1080000	0.3040000	0.9950000		-0.0742000
-0.3970000	-0.2900000	0.9990000	-0.2250000		-0.0170000
0.5840000	-0.4450000	0.1350000	1.1600000		0.0350000
-0.3480000	0.2330000	1.2200000	1.6000000		0.0907000
0.3350000	-0.1140000	-0.6660000	1.6300000		0.2880000
-0.6870000	0.1910000	1.0900000	1.1700000		0.2200000
-2.2800000	1.0300000	-0.2560000	1.9300000		0.0309000
-0.7160000	0.8990000	2.4000000	0.1540000		-0.1720000
-0.3850000	1.0700000	0.5260000	1.3500000		-0.2010000
1.6100000	1.3000000	0.3830000	1.2600000		0.3130000
0.1340000	1.7600000	1.0700000	1.7500000		0.0946000
-0.0693000	0.7350000	0.8690000	3.1800000		0.5230000
0.7180000	1.2900000	0.9410000	2.3000000		0.2360000
0.5200000	1.4300000	1.6400000	1.6000000		0.2130000
1.0900000	0.6680000	-0.0687000	2.2600000		0.1180000
2.0900000	-0.0325000	0.0522000	0.6000000		0.3530000
1.0900000	0.6150000	0.8280000	1.3900000		0.1890000
0.2100000	0.7330000	0.8590000	0.1150000		0.0025100
-0.4400000	0.2820000	-0.1850000	1.0500000		-0.0455000
-0.9640000	0.5440000	1.0300000	1.5400000		0.1810000
0.8530000	0.6770000	0.9150000	2.2000000		0.3000000
0.6540000	-0.1290000	-0.3690000	0.5940000		0.2990000
0.6940000	-0.0912000	-1.0600000	2.2500000		0.2530000
0.8340000	0.6930000	0.7670000	1.1800000		0.0135000
0.5600000	0.3740000	0.4370000	1.6900000		-0.2010000
0.8700000	1.4800000	0.5770000	1.1200000		0.1070000
0.6950000	0.9820000	0.1990000	0.8080000		0.4820000
0.1410000	1.3600000	-0.2500000	1.6700000		-0.0085500
-0.0482000	1.0800000	1.4400000	1.0800000		0.1900000
1.7200000	0.3470000	0.3400000	-0.0219000		0.7130000
-0.2120000	0.7740000	1.9000000	-0.4630000		0.3610000
0.3060000	1.0700000	1.7400000	0.3290000		0.5630000
-0.3610000	1.0800000	0.6270000	1.1700000		0.3000000
0.2480000	1.4800000	1.0000000	1.1700000		0.0261000
0.3720000	1.0900000	0.7950000	1.3200000		0.2630000
-0.8030000	1.0700000	-0.1940000	-0.1210000		0.6090000
0.9430000	1.5400000	0.2440000	0.7500000		1.1100000
0.3180000	0.9790000	0.2790000	-0.8320000		1.3700000
0.5290000	1.0300000	0.4750000	0.2910000		1.4700000
1.2400000	1.0300000	1.4800000	0.2380000		1.5200000
1.2300000	1.2500000	-1.1200000	0.0771000		1.7100000
0.0428000	1.3500000	0.8450000	0.4550000		1.2700000
-1.5900000	1.0600000	0.1670000	0.1310000		1.3300000
1.0300000	0.9290000	0.4470000	-0.4570000		0.8890000
1.2100000	1.5100000	-0.7890000	0.0237000		1.1400000
0.7890000	2.1400000	1.1700000	-0.0818000		0.6250000
0.3340000	1.6400000	1.0500000	0.6870000		0.3530000
0.6100000	1.9200000	0.5500000	-0.1760000		0.6330000
0.7390000	1.6400000	0.6340000	0.5070000		0.5890000
0.7510000	1.4400000	1.2500000	1.2600000		0.4030000
0.5120000	1.2400000	0.5040000	-0.5620000		0.3300000
-0.1780000	2.2600000	0.8800000	-0.3900000		0.3580000
0.5580000	1.1600000	0.6550000	0.6760000		0.2590000
1.1000000	1.0400000	0.7980000	1.5700000		0.1750000
1.5600000	1.4600000	1.9300000	0.4340000		-0.0278000
1.4000000	1.8000000	1.1000000	0.0931000		0.1430000
0.7130000	1.5300000	0.9380000	-0.4950000		-0.3340000
0.2660000	1.5200000	1.6100000	-0.4070000		-0.3460000
1.3300000	1.5500000	0.6620000	-0.6030000		-0.4390000
1.5100000	1.3300000	0.7120000	0.9100000		-0.4970000
-0.6840000	1.2700000	-0.0636000	1.5300000		-0.5140000
0.8840000	1.3100000	0.2470000	1.2500000		-0.6560000
1.3400000	0.9490000	1.3600000	0.2570000		-0.6520000
0.6780000	0.7050000	-0.3370000	0.5440000		-0.6050000
1.8100000	0.4210000	1.4900000	-0.0796000		-0.6300000
-0.7270000	0.4520000	0.0530000	-0.0202000		-0.1690000
0.7180000	0.3670000	-0.1490000	0.0380000		-0.2000000
-0.1430000	0.7470000	-0.4670000	1.0400000		-0.1820000
1.5300000	-0.0586000	0.6260000	0.8840000		-0.4820000
2.4300000	0.0119000	0.6620000	-0.6400000		-0.3850000
0.5670000	-0.7350000	0.1200000	-0.8490000		-0.0609000
1.0900000	-0.5460000	0.1690000	-0.2280000		0.0187000
0.3910000	-0.3760000	-0.5670000	0.5300000		-0.0202000
0.8430000	0.3020000	1.0100000	1.2100000		0.0602000
0.5300000	0.4940000	1.9800000	0.0537000		0.5710000
0.8880000	0.4540000	2.9400000	1.3800000		0.5240000
2.6600000	0.6430000	0.8640000	0.7530000		0.4970000
0.3910000	0.1480000	0.7890000	-0.5010000		0.5150000
0.6570000	0.3230000	1.4700000	-0.5250000		0.1430000
0.5310000	0.3130000	0.3550000	0.3690000		0.1230000
-1.1500000	-0.2090000	0.4050000	-1.0000000		0.0003540
-0.1280000	0.3990000	0.0731000	-0.1770000		0.1530000
0.2810000	-0.1470000	0.7230000	-0.1380000		-0.0298000
1.2100000	0.0421000	0.5160000	0.0932000		-0.0506000
0.7330000	1.4600000	0.0150000	0.8000000		-0.2520000
-0.0117000	1.2000000	1.0100000	-0.0419000		-0.3650000
-1.4000000	1.0800000	1.1600000	-0.4440000		-0.3020000
-0.1450000	0.8560000	0.7130000	0.4690000		-0.4250000
-0.4270000	0.5160000	1.2700000	0.4140000		-0.4420000
-0.3810000	0.7850000	1.9200000	0.3970000		-0.5310000
0.9330000	1.0700000	1.2300000	0.3290000		0.2500000
0.0863000	-0.2390000	1.3500000	-0.4370000		0.0117000
2.3600000	0.3480000	0.3520000	1.3700000		0.0410000
-0.7990000	0.9210000	-0.2390000	0.5120000		0.2650000
0.3210000	1.1200000	0.3180000	0.1930000		0.2170000
0.8280000	0.8000000	0.4590000	0.4470000		0.3140000
-0.6950000	0.6570000	0.5980000	0.0789000		0.5440000
2.0400000	0.8460000	1.2000000	-0.3710000		0.1910000
0.5480000	1.3900000	1.0200000	0.6450000		0.0508000
0.8160000	0.9150000	0.8600000	0.4170000		0.1030000
-0.5250000	1.1400000	0.7660000	0.9850000		0.2190000
0.1930000	0.6840000	1.3400000	1.1200000		0.3970000
1.1400000	1.2500000	1.1000000	1.4700000		0.2410000
1.2900000	1.1400000	1.6100000	1.3500000		0.1580000
0.1100000	1.4200000	0.7810000	1.6900000		0.0605000
0.2990000	1.5900000	-0.2540000	0.7010000		-0.1300000
0.2240000	1.2300000	-0.2600000	1.5900000		0.0494000
0.3750000	1.8000000	-1.1900000	1.8400000		0.3700000
1.6100000	0.5560000	0.2910000	0.4270000		0.6170000
1.0900000	1.1100000	0.5890000	0.7290000		0.4930000
1.1300000	1.0900000	1.0900000	1.1900000		0.0400000
0.5730000	1.0600000	0.1760000	0.7410000		0.1490000
0.4710000	1.1600000	0.2170000	-0.5380000		0.2680000
-0.2560000	1.3000000	-0.7520000	1.2600000		0.0661000
-1.0100000	0.9070000	-1.2000000	1.4900000		0.0611000
1.4400000	0.8850000	-0.2470000	1.0200000		0.0398000
0.6740000	0.3680000	0.4980000	0.3990000		-0.3710000
0.9410000	0.4610000	0.2900000	0.1130000		-0.2740000
1.4900000	0.6300000	-0.5410000	1.0100000		-0.1180000
0.1370000	0.8900000	0.6640000	1.2500000		-0.1740000
0.1720000	1.2700000	0.8260000	1.0700000		0.0114000
0.5540000	1.0400000	-0.9100000	1.7400000		-0.3730000
-0.1320000	0.9180000	0.5420000	1.7800000		-0.4850000
1.8100000	0.8160000	-0.0389000	-0.2100000		-0.4240000
0.8890000	0.5730000	0.4670000	0.4580000		-0.4730000
-0.2060000	1.2100000	-1.5400000	0.8190000		0.1230000
0.1450000	1.1700000	0.3170000	1.2700000		-0.3790000
-1.1900000	1.1000000	-1.2000000	2.0900000		-0.3420000
0.5020000	1.4000000	1.9900000	1.7400000		-0.4030000
1.6800000	0.9250000	0.4630000	0.4540000		-0.6950000
1.2600000	0.8800000	0.7040000	1.4600000		-0.9430000
1.3500000	1.1200000	-0.3410000	0.6290000		-0.8390000
-0.8740000	0.9230000	1.4400000	1.0100000		-0.8890000
-0.4010000	0.8900000	0.5440000	2.2500000		-1.0600000
-0.8130000	0.8390000	-0.3680000	2.0300000		-1.0400000
-0.8390000	0.8240000	-0.2270000	1.5600000		-1.2400000
0.2480000	0.2100000	0.3890000	1.1600000		-1.0700000
-0.4970000	0.1430000	0.8310000	1.1500000		-1.0200000
-0.5980000	0.3990000	-1.0800000	0.8530000		-0.9950000
-0.2320000	0.7410000	0.9640000	1.6600000		-1.0700000
0.7390000	0.9930000	-1.0000000	2.0800000		-0.8250000
1.1600000	0.6300000	0.7740000	0.4440000		-1.1000000
-0.8730000	0.0947000	0.1250000	1.5900000		-1.0800000
-0.9130000	0.4790000	0.3260000	1.3700000		-1.0400000
1.9400000	0.4480000	-1.6800000	1.7500000		-0.7190000
0.2720000	0.5060000	0.2640000	2.5300000		-1.2100000
-0.3600000	0.2710000	1.0900000	2.6400000		-1.0900000
1.6700000	0.1150000	-0.0016700	0.9540000		-1.2200000
0.9310000	0.0801000	-0.6750000	2.1100000		-1.1300000
0.6140000	0.2930000	-1.2000000	1.7000000		-0.8040000
0.9280000	0.4090000	0.3620000	0.8970000		-0.6260000
0.5520000	0.6030000	0.9360000	2.1700000		-0.2110000
0.0432000	1.0000000	0.0205000	0.2950000		-0.3030000
-0.0241000	0.4450000	-0.4700000	1.9600000		-0.0327000
1.6300000	0.4770000	0.6110000	0.7140000		-0.0492000
-0.1110000	-0.0707000	0.3470000	0.8300000		0.0212000
0.0925000	0.6550000	-0.5400000	1.6900000		-0.2410000
0.6740000	0.3490000	-0.2030000	0.0792000		-0.1460000
0.9010000	0.7030000	0.3450000	-0.9130000		-0.4060000
-0.6030000	0.3660000	-0.2180000	0.3120000		-0.5140000
-1.4500000	0.4770000	-0.0894000	0.1430000		-0.1840000
-0.9450000	0.4060000	1.0700000	0.7360000		0.0647000
-0.0131000	0.5160000	0.1560000	1.2000000		-0.2820000
-1.8600000	0.4990000	-1.5900000	1.2300000		-0.0331000
0.4200000	0.0186000	-0.6600000	0.4920000		-0.2380000
-1.3200000	0.3760000	-1.5500000	1.5900000		-0.0184000
-1.0600000	0.3060000	0.2360000	1.2900000		-0.1050000
0.3380000	0.5320000	0.5940000	1.1100000		0.1400000
0.2250000	-0.0578000	0.4990000	1.3700000		0.0440000
0.4110000	0.6090000	0.8480000	1.5700000		-0.1080000
-0.4920000	0.8480000	-0.7700000	2.1200000		0.3120000
-0.2020000	1.1000000	-1.1300000	2.5400000		0.1600000
0.1260000	1.0400000	0.0213000	0.7940000		0.4420000
-0.3940000	0.7070000	-0.0657000	1.3600000		0.2100000
0.0256000	0.3580000	1.8700000	0.5540000		-0.0786000
0.7160000	-0.2120000	0.7030000	1.8800000		0.0216000
0.4530000	-0.1170000	1.7800000	2.1100000		-0.0332000
0.3460000	0.3660000	1.1800000	0.8780000		0.3080000
-1.9200000	0.7360000	-0.8270000	0.5660000		-0.1150000
1.3900000	0.6960000	-0.5270000	0.7540000		0.4120000
-0.4160000	0.4160000	-0.5750000	0.4190000		0.1320000
-0.1460000	0.7310000	0.8100000	1.2500000		0.2030000
-0.9680000	0.0188000	1.3000000	1.4800000		0.0612000
0.2480000	-0.5720000	-0.7050000	1.4200000		-0.1450000
-0.2800000	-0.1130000	-0.3110000	3.7100000		0.0065400
-0.6540000	0.2070000	-1.3000000	1.5000000		-0.1570000
1.0200000	0.8010000	0.6160000	0.8460000		0.0046400
0.4580000	0.0670000	-0.0186000	1.4200000		0.1610000
-0.8320000	-0.5970000	0.8660000	1.8600000		0.1300000
-0.2050000	-0.0431000	-0.2170000	3.1800000		0.0445000
1.1000000	0.8740000	0.2020000	2.0900000		-0.0450000
-0.6440000	0.7240000	0.0514000	2.5900000		0.1810000
0.0516000	0.3800000	0.7230000	1.6600000		0.0872000
1.9900000	0.2980000	0.8610000	1.9200000		0.0018800
0.0960000	0.0694000	-1.2400000	1.3100000		0.0060100
-0.4050000	0.2600000	0.1100000	1.0800000		-0.3350000
0.8380000	-0.1010000	1.0100000	1.6300000		-0.0909000
-1.0400000	-1.0800000	0.6840000	1.4500000		-0.3460000
-0.1850000	-0.4870000	-2.3200000	1.8600000		-0.1770000
0.4140000	0.0141000	-0.8920000	2.0000000		0.1190000
-0.4220000	0.4040000	0.6170000	0.2520000		0.1960000
-1.0500000	1.4800000	-0.2670000	0.5290000		0.5060000
-0.4300000	0.6290000	1.3500000	-0.2070000		0.1340000
-0.6300000	0.5590000	1.1500000	1.2800000		-0.1400000
-1.8100000	0.2410000	0.9140000	0.3110000		-0.3880000
0.0226000	0.2870000	-0.3240000	1.6300000		0.1920000
0.4000000	0.6440000	0.2400000	1.7500000		0.4720000
-1.0600000	0.9010000	2.0300000	1.3700000		0.5690000
1.7600000	0.8580000	0.3860000	0.6100000		0.7020000
0.6870000	0.3500000	0.3870000	2.4000000		0.8280000
-0.2550000	-0.5860000	-0.2000000	1.7600000		0.9170000
0.6180000	-0.1940000	0.1320000	1.4800000		1.0600000
0.4830000	-0.6930000	0.6050000	1.2400000		1.1100000
0.9990000	0.8090000	0.1090000	1.6800000		0.6820000
-0.1940000	0.5850000	-0.3550000	1.8500000		0.3610000
0.1300000	-0.0890000	1.6900000	1.2900000		0.4070000
-1.8500000	0.0647000	0.0293000	1.0900000		0.1640000
0.2940000	0.2820000	-1.3100000	1.3700000		0.1610000
0.5180000	0.6700000	0.7100000	1.8200000		0.1730000
-1.0200000	0.6030000	0.2780000	1.3800000		0.0663000
0.8490000	1.2300000	0.2600000	0.7950000		0.0903000
-1.6600000	0.0126000	0.8740000	1.5600000		0.1440000
0.9770000	0.9680000	0.6780000	1.7600000		0.0330000
-0.4670000	0.7630000	1.4500000	1.2700000		0.0232000
0.1390000	0.9240000	0.2830000	2.4000000		0.0362000
0.7800000	0.4430000	1.2100000	0.6580000		-0.0684000
0.4510000	0.2780000	1.9600000	1.3100000		-0.1190000
0.3890000	-0.3610000	-0.6400000	2.4500000		0.1420000
0.1680000	0.2840000	-1.5000000	2.6200000		0.1490000
0.5750000	0.7890000	0.2900000	1.5600000		0.3070000
0.5930000	0.7310000	0.4190000	2.5400000		0.4100000
0.7670000	0.7460000	-0.3210000	1.6000000		0.4410000
0.9160000	0.8130000	-0.5960000	0.7870000		0.4040000
-1.7700000	0.0170000	0.8620000	1.5200000		0.2000000
-0.2230000	0.5870000	-0.1300000	1.4400000		-0.1240000
-1.3000000	-0.3920000	0.3660000	0.2100000		-0.3420000
-0.0583000	0.7240000	-0.2930000	1.3300000		0.0936000
0.7640000	0.0803000	-0.2250000	2.3300000		0.2390000
-0.9750000	1.5100000	1.3100000	0.3900000		-0.1090000
1.6300000	0.1550000	0.6040000	1.8200000		-0.1560000
1.1000000	0.0088200	0.5840000	1.3800000		-0.0975000
0.6310000	-0.3900000	-1.7400000	2.3700000		-0.7510000
-0.1680000	0.2860000	-0.2140000	1.8400000		-0.6260000
-0.9540000	0.4970000	0.5400000	1.6000000		-0.5750000
1.0700000	0.4230000	-0.2770000	-0.0147000		-0.8050000
-0.9200000	0.1170000	0.4870000	0.8170000		-1.0400000
-0.6700000	0.4130000	0.2020000	0.7310000		-1.1400000
0.6980000	0.1270000	1.2400000	1.1700000		-1.0800000
-0.9570000	0.5810000	-0.3040000	2.4100000		-0.9930000
-1.1500000	-0.2330000	0.2040000	1.5300000		-1.2000000
-0.4400000	-0.2730000	0.3830000	1.3600000		-1.4200000
-1.8200000	-0.5160000	-0.4830000	0.5580000		-1.2500000
-1.1100000	0.0007870	-0.2220000	2.4000000		-1.4200000
0.5620000	-0.2440000	-0.1650000	1.7700000		-1.2600000
-0.6380000	-0.2910000	-0.0054500	2.1200000		-1.3800000
-0.4730000	0.0016900	2.6200000	1.4800000		-1.1600000
-1.3800000	-0.3660000	0.8140000	1.3900000		-1.2100000
-1.0800000	-0.5540000	-0.4540000	1.2700000		-1.0800000
-0.5840000	-1.0700000	-0.5480000	1.5500000		-1.1300000
-0.0130000	-0.4400000	-1.3100000	0.6820000		-0.9570000
-0.9690000	-0.3590000	0.5300000	0.5290000		-1.0300000
-0.7860000	-0.3550000	1.1500000	1.2300000		-0.9580000
-0.6040000	-0.3270000	-0.1580000	0.4000000		-0.9320000
-2.1700000	-1.9700000	0.2540000	1.5900000		-0.9630000
-0.4670000	-1.6500000	-0.3610000	1.5900000		-0.8620000
-2.2100000	-2.0200000	0.9610000	1.3200000		-0.8500000
-0.7650000	-1.7600000	-0.9010000	0.7000000		-0.6650000
-0.3820000	-1.9700000	-0.9410000	2.7600000		-0.5100000
-1.2000000	-0.4700000	1.5400000	2.6800000		-0.8090000
0.1120000	-0.8770000	0.0693000	1.3200000		-0.6450000
-1.3800000	-1.2100000	-0.5520000	1.5300000		-0.5450000
-1.2700000	-0.8930000	-0.1200000	1.3400000		-1.0200000
-1.3400000	-1.1200000	1.0600000	0.8510000		-0.9240000
-1.8500000	-1.9800000	-0.4890000	1.6700000		-1.0700000
-0.4950000	-1.7200000	0.5110000	0.5920000		-1.1400000
-2.5000000	-1.3400000	0.9180000	-0.2290000		-1.0700000
-0.4560000	-1.5700000	1.0700000	2.2300000		-1.0800000
0.4380000	-0.7290000	0.5450000	0.7540000		-1.0600000
-0.2380000	-0.6140000	-0.3850000	0.9210000		-1.0000000
0.0304000	-1.0800000	-0.1450000	1.1200000		-0.9510000
0.6520000	-2.1300000	-0.2250000	1.8300000		-1.3700000
-1.4100000	-2.2100000	0.4420000	1.2000000		-1.0600000
-0.2890000	-1.5500000	-1.2100000	0.9760000		-0.9230000
0.0088900	-2.1600000	0.7600000	2.1500000		-0.6670000
-0.5450000	-1.0300000	-0.4220000	0.8280000		-0.6750000
-1.1300000	-1.1700000	-0.2490000	0.2840000		-0.5720000
-0.4580000	-1.1200000	0.2140000	1.2300000		-0.5180000
-0.3930000	-1.4500000	-0.2370000	0.3360000		-0.5830000
-0.9480000	-0.8690000	0.5170000	0.6530000		-0.9230000
-0.2200000	-0.9150000	-0.9830000	0.4060000		-0.2810000
0.1630000	-0.0526000	-1.0900000	1.3300000		-0.8420000
-1.5800000	0.6970000	-0.6250000	1.5700000		-0.8160000
-2.2700000	1.0900000	-0.4440000	1.7100000		-1.0300000
0.3540000	0.8990000	1.0400000	1.5500000		-0.7900000
-0.5760000	0.5590000	0.7660000	1.3200000		-1.0500000
-1.0100000	0.2320000	-1.2400000	0.7980000		-0.7630000
-0.7100000	0.1740000	-0.1640000	2.9200000		-1.1200000
-0.8650000	0.1840000	-0.5150000	1.7100000		-1.2100000
-1.1400000	-0.2670000	0.2370000	1.9800000		-1.0600000
-2.9100000	-1.1800000	0.1680000	1.8000000		-1.3600000
-1.1600000	-0.9800000	-0.3940000	2.4300000		-1.1000000
0.0047900	-1.6700000	-1.1200000	3.0200000		-1.3300000
-0.5520000	-1.1400000	-0.3800000	0.2820000		-1.3500000
-0.1180000	-0.2290000	0.0491000	1.3800000		-0.8940000
-0.2090000	-0.4910000	1.1900000	1.8500000		-1.3100000
-0.4440000	-0.8450000	0.1160000	1.3300000		-1.1000000
-0.2260000	-1.0400000	1.3900000	2.4100000		-1.2600000
-0.6060000	-0.8060000	0.2260000	0.3590000		-0.9080000
-0.6900000	-1.4600000	0.6130000	1.1800000		-1.4100000
-1.5900000	-0.7970000	0.6430000	2.7700000		-1.1600000
-1.0100000	-1.3100000	0.1880000	2.6000000		-1.1500000
-0.0691000	-0.4190000	-0.3020000	1.7400000		-1.0200000
-0.4170000	-0.5610000	-0.2550000	1.4400000		-0.7370000
-2.7600000	0.2180000	1.2200000	1.6400000		-0.7700000
-0.4490000	-0.9670000	0.3920000	1.3800000		0.0801000
-1.4900000	-0.7850000	0.5610000	2.5800000		1.1100000
-1.2100000	-0.3950000	0.6600000	2.0200000		1.1500000
-0.5260000	-0.9140000	-0.5000000	-0.0181000		0.8730000
-1.8200000	-1.8400000	-0.7800000	1.3900000		0.7430000
0.3030000	-0.4690000	0.0333000	1.6400000		0.3100000
-0.4070000	-0.0376000	-0.1350000	2.0900000		0.5620000
-1.5000000	0.9850000	1.0300000	1.4600000		0.2330000
0.2370000	0.2810000	0.2510000	1.5700000		0.2430000
-0.0082100	0.3210000	0.7140000	1.8100000		-0.0152000
-0.3390000	-0.5430000	0.2450000	2.5700000		-0.3950000
-0.7780000	-0.4110000	-1.3000000	2.4700000		-0.1750000
0.4760000	0.4760000	0.2760000	0.5460000		-0.2950000
-1.8000000	-0.0146000	0.4350000	1.6500000		-0.1220000
-1.3100000	0.3290000	-0.1190000	2.6500000		0.1860000
-1.4100000	0.8580000	0.2800000	2.9300000		0.0246000
-0.9070000	-0.1540000	-0.9610000	1.6300000		-0.3410000
0.0556000	-0.3310000	-0.3180000	1.1800000		0.1570000
-0.6920000	-0.4270000	-0.2960000	1.4500000		-0.1660000
-0.0192000	-0.5430000	-1.0000000	1.4800000		-0.4190000
-0.0688000	0.2620000	-0.6070000	0.7520000		-0.1450000
-2.5000000	0.0725000	-0.9950000	1.5400000		-0.3260000
0.4310000	-0.3290000	0.3400000	2.7800000		-0.2010000
0.5740000	-0.3150000	0.7830000	2.5500000		-0.4000000
-1.1800000	0.0017600	0.2340000	2.1900000		-0.5390000
0.1940000	-0.0517000	-0.4290000	1.5900000		-0.7520000
0.4760000	-0.3700000	0.3810000	1.6200000		-0.2530000
-0.4070000	-0.5500000	-0.3040000	1.5500000		-0.7040000
-1.9700000	0.5270000	-0.5590000	1.7600000		-0.7410000
-0.8770000	0.0826000	-0.8460000	1.2500000		-0.9460000
-0.5210000	0.8960000	-1.5500000	2.2900000		-0.9000000
0.1080000	-0.1810000	0.0603000	0.9720000		-1.0800000
-0.3020000	0.4670000	1.1000000	1.7200000		-1.5000000
0.6520000	0.2060000	0.2940000	2.0500000		-1.2700000
-0.4060000	-0.1260000	-0.9230000	2.3100000		-1.1500000
-0.2840000	-0.5140000	0.1110000	1.6900000		-1.1000000
0.0862000	-0.8350000	0.1350000	2.5900000		-1.1900000
-0.1560000	-0.3650000	1.7400000	2.6600000		-1.0500000
-0.0589000	-0.6250000	-0.6620000	1.7300000		-1.4000000
-0.2270000	-1.1300000	-0.2340000	0.3650000		-1.3100000
-1.2800000	-0.6890000	0.2930000	0.8450000		-1.2100000
0.5790000	-0.4840000	-1.1500000	1.8000000		-0.9820000
-0.7830000	-1.1600000	-1.1900000	2.0000000		-1.5900000
1.1800000	-0.7260000	-0.3980000	1.7900000		-1.4500000
1.0300000	-0.8730000	0.1970000	1.5000000		-1.1300000
-0.8950000	-0.6690000	-1.4300000	3.5400000		-1.3700000
-1.1400000	-1.1700000	-1.1500000	2.8700000		-1.5400000
-1.8800000	-0.1480000	-1.8000000	1.4600000		-1.2700000
0.0250000	-0.4910000	-0.4180000	1.9800000		-1.6600000
-0.5910000	-0.2730000	-0.3460000	0.2090000		-1.7000000
-0.6030000	0.4520000	0.4540000	2.2700000		-2.0400000
-1.1200000	0.1380000	0.5250000	1.8700000		-1.5100000
-2.9000000	0.2170000	0.2410000	1.4100000		-1.7400000
-2.6400000	0.8340000	-0.0853000	1.7600000		-1.8300000
0.0261000	0.4130000	-1.8300000	2.5100000		-1.5500000
-1.9700000	-0.0742000	0.3070000	1.1500000		-1.3900000
-1.2700000	0.3530000	0.8170000	1.3100000		-1.5100000
-0.6510000	-0.0203000	1.3500000	1.7400000		-1.2100000
-1.6100000	-0.4970000	0.5830000	1.5500000		-1.2800000
-0.7870000	-0.2830000	-0.4940000	1.8400000		-1.4200000
-0.2860000	-0.9970000	-2.2500000	1.4100000		-1.4500000
-0.3820000	-1.2400000	-0.1690000	1.4400000		-0.7310000
0.0693000	-1.6700000	-0.6330000	1.2100000		-0.8700000
0.8500000	-0.7090000	-0.3470000	2.4900000		-1.2100000
-0.0175000	-0.8540000	0.3990000	1.6400000		-1.1600000
0.1930000	-0.3360000	-0.5060000	0.8730000		-1.2200000
1.1200000	-0.4150000	1.2800000	2.1200000		-1.1900000
-0.0219000	0.4610000	-0.5750000	1.5500000		-0.9390000
-0.3540000	0.1960000	0.4750000	1.6600000		-0.7120000
-0.7130000	0.2640000	1.2100000	1.7800000		-0.4620000
-0.7770000	0.5640000	-0.9810000	1.2300000		-0.2170000
-1.2400000	0.0929000	1.0600000	1.7100000		0.1060000
0.8980000	0.1560000	0.5610000	2.0400000		0.3960000
-0.1040000	-0.1150000	1.2600000	2.4100000		0.3040000
-0.5020000	0.1700000	1.4100000	2.1900000		0.4510000
-0.0404000	-0.5840000	1.1900000	0.8120000		0.2630000
-2.3700000	-0.6310000	-0.3750000	0.2300000		0.0677000
-0.7320000	0.4900000	-0.7310000	0.0855000		0.1900000
-1.8700000	0.3990000	-0.8440000	1.6400000		0.1080000
-0.9680000	0.2660000	-0.3080000	1.5600000		0.0183000
-1.6600000	0.2030000	0.0692000	1.1200000		-0.0153000
-1.0600000	0.3650000	0.4420000	1.0700000		-0.1400000
-0.6720000	0.6710000	1.4200000	0.6840000		0.1390000
-1.0600000	0.6780000	0.9240000	0.3070000		0.4660000
-0.8850000	0.2220000	0.2790000	2.2900000		0.1340000
0.5750000	-0.6650000	0.7840000	0.1360000		-0.0520000
0.7890000	-1.4900000	0.9980000	1.3500000		0.0796000
-0.3280000	-0.9490000	1.1200000	-0.1020000		-0.3230000
-0.7230000	-0.7520000	0.1510000	0.7390000		0.1770000
-0.5940000	-0.5010000	0.5400000	1.6200000		-0.3650000
-1.2600000	-0.0814000	0.5040000	1.9100000		-0.2800000
-0.1570000	0.4020000	-0.8200000	0.2080000		-0.2560000
0.2100000	-0.2130000	0.1750000	1.6000000		-0.4400000
1.1300000	-0.8960000	-0.8890000	2.4900000		0.0791000
1.2400000	-0.7640000	0.0487000	1.0400000		-0.0621000
-0.6420000	-0.5600000	-0.0347000	2.3200000		-0.0270000
-1.3600000	-1.1300000	0.6620000	1.7900000		-0.3640000
1.3400000	-0.4730000	0.7800000	1.6800000		-0.2140000
0.6240000	-0.7520000	0.3950000	1.2100000		-0.1840000
1.8800000	-0.9930000	-0.9660000	1.8300000		-0.4680000
1.3700000	-0.7820000	0.6870000	0.5910000		-0.5240000
-0.7130000	-0.9540000	0.2050000	1.2400000		-0.0453000
-1.4300000	-0.8350000	0.9090000	1.6400000		-0.1260000
0.8950000	-0.5200000	0.7380000	1.2400000		0.2790000
-0.1950000	-0.5680000	0.7320000	2.2500000		0.5980000
1.0600000	-0.0492000	0.4780000	-0.1130000		0.7960000
0.1000000	-0.3420000	0.4870000	1.0900000		1.6000000
-0.8220000	-0.6060000	-1.4000000	1.7600000		1.3800000
0.1280000	-0.5210000	0.2070000	0.6560000		1.6400000
1.2800000	-1.6400000	-0.5160000	1.8900000		1.8600000
0.7120000	-0.5970000	-0.0649000	1.2700000		1.7800000
0.4130000	-0.5790000	1.6800000	0.0973000		1.9800000
-0.2880000	0.1640000	-0.7580000	0.4100000		1.7500000
-0.4550000	-1.0700000	-0.8610000	1.0100000		1.4400000
0.5560000	-1.4200000	-1.1700000	1.1400000		1.8600000
0.6820000	-1.6200000	1.1800000	0.6470000		1.4900000
0.6230000	-1.0800000	-0.0617000	2.1000000		1.5600000
0.9880000	-0.9330000	-1.1900000	1.0000000		1.4300000
1.2900000	-0.9070000	-0.0088100	0.5280000		1.3100000
-0.5650000	-1.6400000	0.2160000	2.0800000		1.0100000
-0.7650000	-2.2500000	0.0501000	1.0100000		1.0600000
-0.0565000	-2.2800000	0.4810000	1.1900000		0.9790000
1.7800000	-1.5200000	-1.1800000	1.4400000		1.1200000
0.7100000	-1.5100000	-2.0400000	2.1000000		0.8490000
1.0100000	-0.1440000	1.2200000	1.6400000		1.3100000
1.1900000	-0.3270000	-0.3890000	0.6720000		0.8800000
1.1100000	-0.7930000	-0.5710000	2.0700000		1.1700000
-0.1850000	-0.4080000	1.1600000	1.5300000		1.2100000
-0.0059900	0.0030800	0.1880000	0.1030000		0.5190000
0.5490000	0.8560000	0.7190000	1.9800000		0.5280000
-0.1310000	0.2140000	-0.3640000	1.6900000		0.5600000
0.7370000	-0.3730000	0.6080000	1.0600000		0.6570000
0.2360000	-0.1900000	-0.2860000	0.4810000		0.5960000
0.5740000	-0.7250000	0.0683000	0.5810000		0.6630000
0.5110000	0.1150000	1.5100000	2.6000000		0.6560000
0.6060000	-0.4650000	-0.7810000	1.5900000		0.6630000
-0.5850000	-0.5910000	-0.0391000	1.9500000		0.3340000
-0.3660000	-0.4140000	-0.2560000	0.8360000		0.1940000
-0.8430000	0.1210000	-0.0550000	1.9400000		0.1630000
0.3400000	0.4110000	0.3210000	0.9010000		0.1380000
-0.2030000	-0.3270000	1.5100000	2.2200000		0.0185000
1.1500000	-0.5460000	1.2100000	2.6500000		-0.1300000
0.3210000	-0.2320000	1.1500000	2.2100000		0.1010000
0.5760000	0.7220000	0.7160000	0.7560000		0.4350000
0.6170000	0.8830000	-0.3940000	0.8590000		0.5550000
0.6440000	0.9730000	-0.7660000	0.6010000		0.6230000
-0.2070000	0.5860000	-0.9180000	0.6700000		0.4970000
0.9130000	1.4800000	-0.2170000	1.8800000		0.4240000
1.4200000	0.7100000	1.7100000	0.3920000		0.0298000
1.7100000	0.2210000	-0.0254000	2.1700000		0.2920000
-0.0733000	1.1000000	0.4830000	2.0300000		0.3300000
0.9710000	0.7820000	-0.3350000	-0.1260000		0.3830000
-0.4650000	1.2700000	0.8470000	1.4900000		0.4600000
0.8940000	1.0500000	1.3800000	1.7900000		0.2940000
0.5880000	0.4290000	-0.4560000	2.8200000		0.1150000
1.8300000	0.6840000	0.6050000	1.4600000		0.4620000
0.5090000	0.8520000	-0.3940000	1.6400000		0.2820000
0.4950000	0.2380000	-0.6260000	1.2200000		0.4600000
-0.8080000	0.2840000	-1.1500000	1.3600000		0.1550000
1.5100000	0.1580000	0.1750000	1.7900000		0.0363000
1.0500000	0.1550000	1.3300000	0.9210000		-0.2010000
0.7790000	0.5250000	0.0015300	2.0100000		0.0855000
0.2910000	0.0086200	-0.3210000	0.3600000		-0.2560000
-0.4030000	0.4170000	0.0841000	0.7250000		-0.3060000
0.2010000	0.2490000	-0.4170000	2.1200000		-0.5650000
1.1000000	0.5240000	0.2010000	2.3600000		-0.5580000
2.3500000	-0.1170000	-0.8200000	1.0900000		-0.4270000
0.9610000	-0.3370000	1.4700000	1.5200000		-0.3020000
1.1800000	-0.4490000	-0.3270000	0.7880000		-0.6570000
-0.6910000	-0.0097200	-0.7740000	0.9510000		-0.4690000
0.5450000	0.3120000	1.0800000	0.6600000		-0.6980000
-0.8560000	0.1710000	1.2300000	1.0300000		-0.6600000
1.4100000	0.7220000	0.7640000	1.2700000		-0.8270000
0.3320000	-0.4120000	0.4370000	2.0700000		-0.7190000
0.3540000	0.2500000	1.3500000	1.4100000		-0.7920000
1.1000000	0.9270000	1.4800000	0.3670000		-0.9300000
0.7670000	0.6090000	-0.6730000	1.0800000		-0.7800000
0.9350000	1.1300000	1.0400000	1.8200000		-0.9930000
-1.3200000	0.4330000	0.5750000	1.8400000		-1.3500000
1.6100000	0.5200000	-0.0491000	1.6100000		-1.0500000
0.0087800	0.6110000	0.1960000	0.4570000		-0.9440000
0.0081400	0.1370000	1.1800000	1.3000000		-1.1500000
0.7230000	0.7540000	-0.2630000	1.4900000		-1.3100000
0.6550000	0.7750000	-0.5140000	1.5600000		-1.3900000
0.8930000	0.9150000	0.3770000	0.8530000		-1.3000000
1.1100000	0.0080800	1.6600000	0.7270000		-1.2600000
0.6240000	0.4140000	1.4200000	-0.1430000		-1.3800000
1.6500000	-0.4680000	0.4670000	0.7260000		-1.4000000
-0.4010000	-0.4880000	1.2300000	1.3000000		-1.2300000
0.5580000	-0.8170000	0.3370000	0.6040000		-0.7070000
0.3240000	-1.0900000	1.0600000	0.8560000		-1.1900000
0.6440000	-0.2110000	0.3410000	0.9950000		-1.1100000
0.3300000	-0.0912000	0.1730000	1.3100000		-1.0700000
-0.5640000	0.6590000	0.7520000	1.1600000		-0.9840000
0.6050000	-0.3590000	-0.2170000	1.7800000		-0.5440000
1.4400000	-0.9110000	2.2800000	1.1700000		-0.5830000
0.5670000	-0.5720000	1.4900000	2.0000000		-0.6500000
0.1480000	0.1130000	0.8420000	0.3200000		-0.5870000
-0.3480000	0.7300000	1.2700000	0.8020000		-0.3570000
0.7080000	0.2070000	0.2330000	0.6770000		-0.0216000
-0.0607000	0.3710000	0.6930000	0.9190000		-0.2010000
0.4840000	0.8770000	1.0600000	0.5430000		-0.1510000
-0.0207000	0.4760000	0.7220000	0.5610000		-0.3210000
-0.2070000	0.6830000	0.5300000	1.1600000		-0.2940000
-0.2640000	0.7310000	-0.6740000	0.7740000		-0.4120000
-0.4630000	0.8560000	0.9450000	0.0257000		0.0733000
0.0264000	1.2300000	0.3120000	1.6100000		-0.1890000
1.1300000	1.1800000	-0.3170000	2.4200000		0.7090000
0.2830000	0.5900000	-1.0400000	1.5300000		1.0800000
-0.4540000	0.5260000	1.0300000	1.0000000		0.8760000
0.8920000	0.4460000	0.8560000	0.3090000		0.9440000
0.5890000	1.4800000	0.8980000	0.9340000		0.5930000
0.4190000	0.7070000	-0.2990000	1.1600000		1.1400000
0.0186000	0.0921000	0.9310000	0.2940000		0.8350000
0.7630000	0.3850000	0.2720000	1.7900000		0.8440000
-0.0656000	-0.2450000	-0.6880000	0.6870000		0.6240000
0.8560000	-0.4170000	0.1050000	1.0400000		0.8600000
-0.5040000	-0.2470000	0.9530000	0.7740000		0.5980000
0.6300000	-0.2130000	0.9330000	0.6920000		1.1100000
-1.1100000	0.1100000	1.0900000	0.9970000		0.6330000
-0.1650000	0.0695000	0.3370000	0.9490000		0.6750000
2.0300000	0.4800000	-0.5920000	1.2700000		0.4730000
0.1680000	0.3390000	0.4620000	-0.0523000		0.4500000
0.2670000	-0.4750000	1.6500000	0.8010000		0.5770000
0.9580000	-0.2010000	0.7890000	0.1260000		1.0100000
0.3860000	-0.9450000	-0.2070000	1.8300000		1.1900000
1.3000000	0.0967000	1.2700000	0.4710000		1.1300000
2.0700000	0.2850000	0.2090000	-0.3520000		1.1100000
0.3090000	-0.0127000	0.4650000	-0.2510000		1.1700000
0.2530000	0.0076000	-0.1480000	1.2100000		1.2800000
1.6400000	-0.7800000	-0.0214000	-0.4330000		0.8510000
1.0100000	-0.8910000	-0.2010000	0.0443000		0.9130000
0.8290000	-0.5550000	0.2920000	-0.2950000		0.8040000
-0.0814000	-0.1410000	0.6020000	1.5300000		1.0600000
-0.1420000	-0.6920000	-0.4710000	0.4040000		1.1100000
1.3300000	-0.8060000	0.2780000	1.6900000		1.0600000
0.8410000	-0.8840000	0.0355000	1.0500000		0.6330000
0.7140000	-0.1010000	1.0200000	-0.3940000		0.6410000
0.1130000	0.1130000	0.0632000	-0.3810000		0.8510000
-0.4950000	-0.2080000	1.8000000	0.0493000		0.6730000
0.0799000	-0.7540000	0.7270000	0.0393000		0.4220000
-1.3600000	-0.6060000	1.5800000	-0.0235000		0.8230000
-2.7400000	0.0366000	1.0300000	0.9240000		0.6780000
-1.6900000	-0.4910000	0.6150000	0.3930000		0.4150000
-0.5650000	-0.2610000	1.1900000	-1.2200000		0.6080000
-0.9720000	-0.7050000	0.5170000	-0.0895000		1.0300000
-0.5630000	-0.0443000	1.9700000	-0.1790000		0.8790000
0.5300000	-0.3030000	1.2600000	0.3500000		0.7600000
-1.0600000	-0.0203000	0.3880000	0.4230000		0.8440000
0.0902000	-0.2960000	0.8390000	0.5770000		0.9400000
0.6630000	-0.4680000	0.0090500	-0.2040000		1.0600000
1.3400000	-0.6840000	0.5750000	0.5400000		1.2500000
-0.2800000	-0.3380000	-0.0894000	-1.9200000		1.4200000
0.9640000	-0.7040000	-0.1100000	0.2780000		1.5400000
-1.2200000	-1.3600000	-1.4800000	-0.9550000		1.5600000
-1.8700000	-1.0800000	-0.0985000	-0.1640000		1.3300000
0.0537000	-1.2500000	1.4900000	-0.8350000		1.1600000
0.1380000	-1.1600000	1.8200000	-1.0300000		1.2300000
0.7550000	-1.5500000	0.3290000	0.4840000		0.9030000
0.0270000	-0.9500000	-0.1660000	-1.1000000		0.9360000
0.8240000	-1.0100000	-0.7040000	-0.4870000		1.0400000
-0.5620000	-0.9940000	0.8270000	-0.9830000		0.7640000
0.4360000	-0.1700000	1.0100000	0.3130000		0.4930000
0.4460000	-1.2600000	0.8720000	0.0071800		0.4170000
0.8050000	-0.6600000	0.7950000	-0.5280000		0.3740000
1.9600000	-1.0600000	-0.2070000	-0.9180000		0.2320000
0.4150000	-0.8530000	0.3730000	-1.0200000		-0.0012500
0.1340000	-1.1000000	0.8040000	-0.6330000		-0.0561000
-0.6060000	-0.5140000	0.5630000	-0.7960000		-0.3400000
-0.0418000	-0.4460000	1.2200000	0.6540000		-0.6110000
0.8940000	-0.4990000	-0.3270000	-2.3100000		-0.5620000
0.3200000	-0.4300000	1.4100000	-1.6900000		-0.3930000
0.5980000	0.2620000	-0.2120000	-0.0932000		-0.5290000
1.3800000	0.4410000	1.4500000	-0.2440000		-0.9390000
0.6960000	-0.0203000	0.4850000	-0.6090000		-1.1000000
0.7410000	0.4470000	-0.7820000	0.0628000		-1.0500000
-0.8750000	0.1140000	0.5840000	-0.5920000		-0.9530000
0.0829000	0.4210000	1.0200000	0.1030000		-1.0600000
0.9580000	-0.1480000	-1.4100000	-2.3000000		-0.9980000
1.1300000	0.2530000	-1.0200000	-0.0431000		-1.2100000
1.1900000	0.0324000	1.1600000	-0.6680000		-0.8270000
1.8200000	0.1150000	0.2700000	0.0095400		-0.9160000
0.5230000	0.3250000	1.1600000	-0.3600000		-1.0500000
0.4130000	-0.6570000	0.5570000	0.5410000		-1.3200000
1.3600000	-0.0394000	-0.3600000	0.1490000		-1.4700000
1.5500000	-0.5050000	-0.3510000	-1.3000000		-1.1500000
0.2190000	-0.7260000	0.6450000	-1.7100000		-1.0800000
0.0638000	-0.2000000	1.0900000	-1.6100000		-1.0200000
-0.0362000	-0.2740000	2.6800000	-0.0931000		-0.8540000
0.3250000	-0.4760000	0.4900000	-1.3000000		-0.9510000
0.5100000	-0.5320000	0.0785000	-0.2460000		-1.1000000
-0.5050000	-0.9830000	1.7100000	-0.7240000		-1.2600000
-0.4110000	-0.7300000	1.4700000	-0.3720000		-1.3400000
0.2900000	-0.7260000	-0.1090000	0.2620000		-1.5900000
-0.7980000	-0.8400000	0.1540000	-0.3900000		-1.4300000
0.0960000	-1.4600000	-0.6140000	-1.6400000		-1.3900000
0.8230000	-1.3000000	0.9740000	0.4370000		-1.3100000
-0.9910000	-1.4000000	0.3770000	0.1860000		-1.4400000
-1.7000000	-1.0900000	-0.6390000	-1.0400000		-1.3500000
-0.9490000	-0.6250000	0.3020000	-0.8410000		-1.4200000
0.5010000	-0.8280000	0.4090000	-0.1640000		-0.9230000
0.4520000	-1.8700000	1.5200000	-0.9620000		-0.8930000
1.3700000	-1.3100000	0.8500000	-0.0493000		-0.9280000
0.3400000	-1.1500000	0.3800000	0.5180000		-0.9720000
1.8300000	-0.8780000	0.3460000	-0.7980000		-1.0500000
-0.5850000	-1.1600000	0.0842000	-0.9860000		-1.3000000
-0.2300000	-1.0800000	0.2120000	-1.5400000		-1.0900000
-0.5480000	-1.3800000	0.6320000	-0.4830000		-1.1200000
-1.5200000	-1.2600000	0.5510000	-0.9050000		-1.1800000
0.1710000	-1.0700000	0.7910000	-0.4570000		-1.2100000
0.5890000	-0.9690000	0.5250000	0.7310000		-1.1600000
0.2790000	-1.2100000	0.5880000	-1.0500000		-1.3200000
0.5420000	-0.8460000	0.9400000	-0.0740000		-0.9320000
0.4570000	-1.4300000	-1.3300000	-1.9400000		-0.9770000
0.1860000	-1.0900000	-0.0694000	-0.9080000		-0.5630000
1.4800000	-1.4600000	-0.1960000	-1.0900000		0.0336000
-1.9300000	-1.2400000	0.7660000	-0.1240000		0.2810000
-0.2810000	-1.3700000	0.9930000	-0.2920000		0.2870000
1.0500000	-0.5510000	0.3660000	0.8480000		0.2580000
0.9860000	-0.9030000	0.2880000	-0.4270000		0.1260000
1.3200000	-1.7800000	-0.5060000	-1.9100000		0.6130000
0.4950000	-1.1100000	-0.8080000	-1.8000000		0.4560000
0.4000000	-1.1100000	-1.7700000	0.1710000		0.7510000
0.6410000	-0.4130000	0.3200000	1.2300000		1.1200000
0.4890000	-0.4190000	1.0200000	-0.4750000		0.7900000
0.6230000	0.3430000	1.4700000	-0.5480000		1.0900000
1.3000000	0.8260000	-0.5010000	-1.1000000		1.1800000
0.5340000	0.5420000	0.3940000	-0.1990000		0.8870000
1.2900000	0.8530000	0.3780000	0.0244000		1.0100000
0.6360000	0.5830000	0.4400000	-0.5610000		0.6820000
-0.1200000	1.5800000	-0.2190000	0.9540000		0.5710000
0.5340000	1.7200000	0.2550000	0.8900000		0.4100000
-0.9910000	1.3700000	0.5400000	-1.1900000		0.3510000
-0.8990000	1.7200000	-1.4500000	0.6510000		-0.0257000
-0.3800000	2.3300000	0.8090000	-0.1750000		0.7900000
0.7540000	1.8200000	0.6890000	-0.1260000		0.8000000
0.1970000	1.9200000	0.6310000	-0.4350000		1.1600000
-0.5380000	1.7300000	1.0300000	0.6350000		1.0100000
0.5380000	0.9610000	-1.1700000	1.4200000		0.9210000
-1.4900000	1.1500000	-0.0633000	1.5600000		0.7740000
-0.2120000	1.3500000	-0.1390000	-0.6970000		0.5270000
1.0300000	0.8110000	0.8810000	0.1830000		0.7900000
-0.2440000	1.2800000	-0.1160000	-0.1330000		0.3940000
-1.4600000	1.5200000	1.2200000	0.9750000		0.5360000
-0.1480000	0.6880000	0.6210000	-0.3430000		0.4010000
-1.0600000	0.8290000	-0.8950000	1.0600000		0.6250000
1.3400000	1.0400000	0.8730000	0.4530000		0.4690000
-0.6530000	1.7200000	0.2700000	0.2300000		0.3830000
-0.2350000	0.9350000	0.6150000	0.3760000		0.4400000
0.8050000	0.5650000	-1.5500000	1.8900000		0.6540000
-0.4200000	0.9550000	-0.5430000	-0.7410000		0.4140000
-0.9590000	1.2700000	0.3120000	0.7670000		0.7530000
1.5300000	0.6290000	-0.4060000	-0.1230000		0.5340000
0.5030000	0.2220000	-0.5940000	-0.9070000		0.6470000
1.3500000	0.8860000	-0.1520000	0.7970000		0.6660000
1.5000000	-0.2510000	0.3500000	0.7290000		0.3790000
-0.7790000	1.0900000	0.8990000	-0.4200000		0.0865000
-1.7300000	0.5060000	1.0400000	2.0100000		-0.0229000
-1.0400000	0.5630000	-0.5160000	-0.3640000		-0.2540000
-1.4100000	-0.0489000	-0.8440000	0.7300000		0.0793000
-0.2300000	0.9030000	-1.4300000	-0.6230000		0.0470000
-0.9070000	1.0000000	-0.6890000	0.5960000		-0.3050000
0.4730000	-0.5720000	-0.2520000	1.0400000		-0.5480000
-0.3350000	0.0743000	0.3080000	1.3000000		-0.5270000
0.5290000	0.8170000	-0.0636000	-0.6050000		-0.7140000
0.4180000	0.6520000	0.7260000	0.3050000		-0.3020000
1.1600000	0.6270000	-0.1890000	0.3540000		-0.1960000
1.1000000	0.3840000	0.6240000	-0.3240000		-0.8350000
-0.6100000	0.0881000	0.2640000	0.9400000		-0.5540000
-0.8810000	-0.1520000	0.5460000	0.5220000		-0.7320000
0.3300000	-0.6180000	-1.5700000	0.0022500		-0.6950000
-1.2800000	0.0532000	-0.0104000	-0.1580000		-0.8880000
1.7500000	0.1380000	-0.2440000	-0.2690000		-0.6280000
0.1610000	-0.0098100	0.2820000	-0.1170000		-1.0200000
0.2470000	0.2770000	-0.7040000	-1.0100000		-0.9180000
-1.3400000	0.9330000	-0.7730000	-0.9300000		-1.1800000
0.1050000	0.0167000	0.8480000	-0.6380000		-1.0000000
0.5520000	1.1200000	0.6930000	-0.2370000		-1.3500000
0.3790000	0.4960000	-1.2600000	1.1300000		-1.2100000
0.5830000	1.4500000	-1.9200000	-0.7680000		-1.2600000
-0.2830000	1.1400000	-0.8790000	0.3140000		-1.1900000
0.2040000	0.2300000	0.2900000	0.5530000		-1.5400000
-0.9130000	-0.1990000	-0.2120000	-0.0780000		-1.3400000
0.0060300	-0.7390000	1.2400000	-0.1250000		-1.6000000
0.7260000	-1.4300000	0.6340000	0.7640000		-1.2400000
1.1300000	-0.3170000	0.4180000	1.4800000		-1.2500000
0.8010000	-1.1800000	-0.2710000	0.6280000		-1.8600000
0.5810000	0.0677000	0.2330000	1.7300000		-1.4900000
0.6220000	-0.8120000	-0.2830000	0.1720000		-1.5700000
-1.5300000	-0.7310000	-0.4100000	0.7060000		-1.6700000
0.8360000	-0.4190000	-0.4380000	2.8500000		-1.4100000
1.1400000	-0.7930000	-0.1920000	0.4930000		-1.4500000
0.8430000	-0.8650000	0.2440000	0.5130000		-1.3500000
-1.0100000	-0.0916000	-1.1800000	0.6000000		-1.5200000
0.0026000	-0.3310000	0.3080000	2.0900000		-0.9450000
-0.5200000	0.0708000	-0.5800000	0.8090000		-0.9500000
-0.9530000	-0.7630000	-0.0924000	0.5850000		-0.5840000
0.1370000	-0.5500000	-0.1990000	1.6400000		-0.3000000
0.2580000	-0.2670000	0.7080000	1.3500000		-0.5010000
-0.0557000	-0.5180000	-0.2140000	1.2900000		-0.5180000
-0.1020000	-0.7280000	0.1330000	1.2900000		0.2350000
-0.2570000	-0.6750000	0.7010000	0.6970000		0.5380000
-0.8950000	-0.7460000	1.0200000	1.3200000		0.8720000
0.5020000	-0.0733000	0.5030000	1.7700000		0.6810000
-0.2870000	-0.7980000	-0.5410000	0.2540000		0.6330000
-0.9010000	-0.5480000	1.1700000	-0.2690000		0.1160000
-0.0625000	-0.8530000	-0.2570000	1.3000000		0.3430000
0.4170000	-1.5700000	0.5120000	-0.5910000		-0.0200000
1.0500000	-1.6200000	-0.2060000	0.8180000		-0.0731000
-0.3470000	-1.8100000	1.0600000	0.7490000		0.1060000
1.9100000	-1.3200000	0.4220000	1.7400000		0.1270000
1.0800000	-0.8520000	0.6820000	1.4100000		-0.0542000
0.3190000	-0.8760000	0.4720000	2.2700000		0.0503000
1.1200000	-1.4300000	1.5200000	0.3810000		0.0571000
0.5220000	-1.3800000	2.7400000	1.7300000		0.2930000
-0.5990000	-1.4300000	-0.0625000	2.0000000		0.2210000
0.7820000	-1.6200000	0.9620000	1.4400000		-0.0356000
0.3060000	-1.8000000	1.4800000	0.1070000		0.0154000
0.1930000	-1.0300000	2.4600000	0.1970000		0.0507000
-0.1380000	-1.8300000	0.9140000	-0.4810000		0.0770000
1.6600000	-1.7000000	1.4700000	0.1500000		0.2670000
-0.5250000	-1.8700000	0.4190000	1.6400000		0.0649000
1.1100000	-1.4600000	0.0159000	2.2400000		0.2810000
-0.2310000	-1.9800000	-0.0116000	0.6080000		0.7820000
-0.0254000	-1.4800000	0.3390000	2.5200000		0.9470000
0.3090000	-1.8400000	0.7480000	1.4500000		0.8740000
1.7700000	-1.5200000	1.5100000	0.8190000		0.7240000
1.4000000	-1.5400000	0.8330000	0.7680000		0.9990000
0.1040000	-2.0800000	0.6420000	1.8200000		0.7630000
-0.0101000	-2.2900000	-0.2480000	1.0900000		0.9280000
-0.2670000	-2.5800000	1.0300000	0.2210000		0.8640000
1.1100000	-1.8100000	0.4450000	1.3800000		0.6280000
0.2150000	-1.2900000	1.2400000	-0.5020000		1.7200000
-0.0517000	-1.9000000	0.1710000	-0.2410000		2.2500000
0.0085300	-1.3900000	0.5870000	0.5200000		2.3900000
0.0833000	-1.1600000	0.5240000	0.7590000		2.2600000
0.2650000	-0.5880000	0.8990000	1.5300000		2.1400000
0.8310000	-1.2700000	0.2330000	-0.6620000		2.2500000
-0.0821000	-0.5510000	-0.5850000	0.5620000		1.9100000
-0.4230000	-0.7870000	1.1500000	1.4100000		2.1400000
0.1720000	-1.2300000	0.3840000	1.3300000		1.8200000
-1.2700000	-1.1700000	0.1620000	0.7310000		1.5200000
0.5300000	-0.9610000	-0.5530000	1.1600000		1.6500000
-0.0502000	-1.1400000	0.3040000	0.9720000		1.1500000
0.0561000	-0.6560000	0.3040000	0.3660000		1.1000000
0.5030000	-0.9180000	-0.4310000	0.7800000		1.0500000
1.5900000	-0.8320000	0.1510000	0.6660000		0.8050000
0.7000000	-1.0500000	0.4740000	-0.1700000		0.8700000
-0.0541000	-1.6000000	0.4110000	-1.2800000		0.8150000
-0.4340000	-1.5600000	-0.1650000	-0.4410000		1.2100000
1.8600000	-1.6400000	0.0218000	0.0520000		0.9370000
-0.9240000	-0.5160000	0.3330000	0.5540000		0.8020000
1.3400000	-1.1600000	-0.2550000	0.4800000		0.5990000
0.6950000	-0.4280000	1.2100000	-0.7780000		0.3820000
0.9630000	-1.1800000	1.3000000	1.3300000		0.5430000
1.1300000	-0.6520000	0.9840000	1.4300000		0.2300000
0.4760000	-0.6630000	0.6190000	0.6800000		-0.1460000
0.4930000	-0.6620000	1.8000000	-0.0599000		0.0081600
-0.1310000	-0.2950000	1.4900000	2.1500000		0.2890000
0.8090000	0.4220000	0.9060000	-0.1060000		0.2630000
3.3600000	0.0189000	1.7800000	0.6590000		0.5140000
1.2700000	-0.4950000	0.4010000	-1.0500000		0.5560000
-0.3440000	-0.6290000	1.2300000	0.5980000		0.1680000
2.4800000	-0.3610000	-0.3330000	-0.7900000		0.2700000
0.4520000	0.2390000	0.4250000	0.2450000		-0.1150000
0.9020000	0.4110000	0.3150000	0.5200000		0.2120000
0.4140000	0.5310000	0.8810000	2.0000000		-0.1680000
-0.7230000	0.4090000	1.1300000	-0.4200000		0.0687000
0.6430000	0.4880000	-0.9990000	0.5700000		-0.3280000
1.2700000	0.8990000	0.3280000	0.8000000		-0.1840000
1.1100000	0.5490000	-1.0800000	0.9200000		-0.1000000
0.5490000	0.4490000	0.4980000	1.4700000		0.0946000
0.4440000	0.2260000	0.5160000	0.1760000		0.0020900
0.9900000	0.3210000	0.4820000	0.0955000		0.1240000
0.6210000	0.4420000	-0.7770000	0.3910000		0.1090000
0.3510000	-0.3770000	-1.1000000	0.9240000		0.0850000
0.2560000	-0.0975000	0.1750000	0.4520000		-0.1450000
-0.0667000	-0.1080000	0.5690000	1.3400000		-0.1220000
1.0700000	0.7840000	0.8070000	0.1840000		-0.3970000
0.4320000	0.8210000	0.7960000	0.5610000		-0.2840000
0.3520000	1.3300000	-0.5520000	-1.3700000		-0.3960000
0.4970000	1.1600000	0.5160000	-0.3120000		-0.2020000
0.4470000	1.0100000	-0.5430000	0.3310000		0.0384000
1.6400000	1.7800000	-0.0190000	1.2200000		-0.4510000
1.1200000	1.1800000	-1.0400000	-0.4470000		-0.3670000
1.4400000	1.4600000	-1.1500000	-0.8720000		-0.5360000
0.6610000	1.2200000	0.9620000	-0.1650000		-0.5340000
-0.2350000	1.6100000	-0.5540000	0.7430000		-0.4960000
0.0916000	0.9090000	-0.4840000	0.6850000		-0.7040000
0.9330000	0.2210000	0.1420000	1.7300000		-0.7000000
0.9820000	0.8800000	-0.3850000	0.4860000		-0.9030000
0.6330000	0.3390000	-0.6030000	0.8920000		-0.7520000
0.6000000	0.4180000	0.0098900	0.5850000		-0.7440000
0.1770000	0.2200000	-1.0400000	0.7840000		-0.5710000
0.1980000	-0.1820000	0.6630000	0.5530000		-0.2730000
0.0779000	-0.0774000	1.6800000	0.3410000		-0.3580000
1.5100000	0.1130000	0.0594000	1.0100000		0.2240000
-0.1470000	0.5650000	-0.0864000	-0.1680000		-0.3360000
-1.0700000	0.8570000	-1.4800000	-1.1100000		-0.4220000
1.3200000	1.3600000	-0.5770000	0.8580000		-0.5270000
0.8100000	1.0700000	-0.4980000	-0.7060000		-0.3560000
1.2700000	1.3600000	0.4310000	0.1970000		0.2130000
0.4250000	0.6330000	-0.6800000	0.8260000		0.4280000
-0.7270000	1.0300000	0.0021500	0.8340000		0.4950000
-1.1300000	1.2300000	-1.5800000	0.6590000		0.2180000
1.2100000	1.6400000	0.2970000	-1.2000000		0.0031500
-0.0042700	1.6700000	-0.4880000	1.5100000		0.3980000
1.6500000	0.8890000	0.0571000	0.5160000		0.2810000
0.7030000	1.0600000	0.9680000	0.5030000		0.3510000
0.2220000	1.2000000	0.4770000	-0.2640000		0.2500000
0.7360000	1.5600000	-1.5200000	-0.2570000		0.3330000
-0.2970000	1.3500000	-0.1710000	1.5700000		1.2900000
0.2730000	1.2900000	-0.2210000	0.4510000		1.4600000
1.4200000	1.0800000	-0.5310000	1.2100000		1.1200000
0.6360000	0.9190000	0.4150000	0.1600000		1.3300000
1.3100000	0.9940000	-1.0600000	0.1890000		1.0700000
-0.0847000	0.5250000	-0.7980000	-0.4680000		1.0400000
0.7250000	0.5950000	0.9120000	-0.9860000		1.3200000
1.5600000	1.1900000	-0.0913000	0.4960000		1.0500000
0.0247000	1.2400000	-0.1670000	1.4000000		0.9720000
-0.4770000	0.9380000	-0.6220000	0.6180000		0.7760000
0.5400000	0.4860000	-0.6960000	0.2140000		1.1500000
0.5690000	0.7150000	-0.5860000	2.2000000		0.9800000
0.1410000	1.1600000	1.2000000	1.3200000		0.7020000
0.7340000	0.7880000	-0.4030000	1.8300000		0.6560000
0.9450000	0.1200000	0.6620000	0.9630000		0.8390000
0.7480000	0.0677000	0.3910000	-0.7870000		0.8850000
0.9810000	-0.2380000	0.6340000	-0.4680000		0.7210000
0.8770000	-0.5510000	-0.3540000	1.0200000		0.4650000
0.3520000	-0.4720000	0.5380000	0.0269000		0.3240000
1.5600000	-0.0115000	1.3600000	-0.0951000		0.1600000
0.5850000	-0.0403000	0.5650000	1.2700000		0.1410000
2.6500000	0.3040000	0.2530000	0.9210000		-0.1620000
2.6200000	0.2060000	0.4560000	0.3260000		-0.1510000
1.5400000	0.5810000	-0.3400000	0.4300000		-0.3340000
0.5360000	0.5250000	-0.8580000	0.5280000		-0.2820000
2.1300000	0.6560000	0.9410000	0.0266000		-0.8730000
0.7180000	0.7900000	-0.1630000	0.3660000		-0.4920000
1.1200000	0.9050000	0.8080000	0.3460000		-0.8680000
1.9000000	1.0400000	-0.2910000	0.5130000		-0.4570000
-0.7420000	0.8950000	-0.8610000	1.1000000		0.0215000
2.0600000	0.4450000	0.8030000	0.7290000		0.9330000
0.0490000	0.2040000	-0.4730000	1.5200000		1.3500000
3.3200000	0.0584000	-0.6390000	0.4550000		1.9600000
2.5800000	-0.5710000	1.7500000	-0.0214000		2.4600000
0.3060000	-0.7900000	1.8300000	2.0300000		1.9200000
-0.0157000	-0.7370000	0.3920000	1.2000000		2.1200000
0.8350000	0.1880000	-0.6950000	0.6570000		1.7400000
0.2570000	-0.1120000	-0.0907000	1.2700000		1.7500000
-0.8110000	-0.3630000	0.3650000	2.0300000		1.8600000
0.4420000	-0.1480000	-0.8830000	1.5600000		1.2900000
-0.0506000	0.2990000	-0.1050000	1.2100000		1.0600000
1.2700000	0.2170000	-1.2900000	0.3850000		0.9950000
0.6590000	-0.0917000	0.4680000	0.4280000		0.7410000
-0.9460000	0.3990000	1.2100000	0.5320000		0.8890000
-1.2300000	-0.5470000	-0.6500000	0.6480000		0.7740000
1.6100000	-0.3120000	-0.2300000	2.2200000		0.5110000
1.8100000	0.6300000	0.6730000	0.8090000		0.5060000
1.0200000	0.0861000	-0.1740000	0.8940000		0.5590000
-0.2200000	-0.1730000	-0.3200000	-1.0800000		0.2470000
0.8990000	0.1960000	-0.0069300	0.5610000		0.0405000
2.5400000	0.7280000	-0.4370000	-0.5930000		0.0554000
1.9600000	1.0200000	-1.3400000	0.3850000		0.2190000
-0.6950000	1.1100000	1.0500000	0.1120000		0.5530000
-1.2300000	0.6860000	0.3800000	-0.9490000		0.0901000
0.1020000	1.7000000	1.3700000	0.1190000		-0.1390000
-1.3900000	1.2200000	-0.7210000	0.3290000		-0.1110000
0.8890000	1.0700000	0.0133000	0.7980000		-0.1760000
0.9540000	1.8900000	-0.4260000	0.2540000		-0.2570000
0.2150000	2.2700000	1.4500000	0.4130000		-0.2920000
0.4020000	2.5600000	0.0799000	-0.5060000		-0.3800000
0.8250000	1.9000000	-0.7060000	-0.6030000		-0.0159000
1.4400000	1.6700000	-0.8140000	0.9170000		-0.3480000
0.2640000	1.7600000	0.6950000	0.5950000		-0.2840000
-0.4370000	1.8900000	-0.4660000	0.3280000		-0.1360000
0.7880000	2.0300000	0.6080000	1.1700000		-0.2760000
-0.2550000	1.9500000	0.5260000	0.3870000		0.0913000
-0.9820000	1.9700000	1.2100000	0.2040000		-0.0749000
-1.3600000	1.6900000	0.2800000	-0.4620000		-0.0739000
-0.5740000	2.0800000	0.9650000	0.2360000		-0.2480000
-1.6200000	1.8400000	-1.1100000	0.1340000		-0.2760000
-0.3060000	1.0700000	-0.1750000	-0.1140000		0.0389000
-2.2400000	0.7150000	-0.4450000	-0.2230000		0.4730000
-0.6230000	0.1740000	0.0283000	0.4220000		-0.0476000
-1.9400000	0.3040000	-1.0800000	1.2000000		-0.0414000
-2.2700000	0.5440000	-1.1700000	0.5190000		-0.1530000
-1.0000000	0.1080000	1.2000000	-0.3400000		-0.0111000
-0.5290000	0.6290000	-1.1500000	1.2800000		-0.1580000
-0.5130000	1.1500000	0.8450000	-0.7560000		0.1060000
0.1570000	0.4800000	1.6600000	1.9800000		-0.1660000
-0.2300000	0.7900000	1.0400000	0.8600000		-0.2180000
-1.1900000	0.5780000	0.9000000	-0.2510000		-0.1110000
-1.7300000	0.3220000	1.8200000	0.5500000		-0.2860000
-1.5900000	0.4250000	0.8000000	0.4810000		-0.0204000
-1.2500000	0.2370000	0.0755000	-1.1400000		0.1280000
-1.2700000	0.5800000	0.0896000	1.4400000		0.2250000
-1.3800000	0.6190000	-0.8890000	1.3700000		0.3920000
-1.6500000	0.1930000	-0.7190000	0.1740000		0.1560000
-0.2030000	0.4990000	0.4820000	1.4500000		-0.0739000
-1.3200000	-0.2530000	0.7990000	0.1650000		0.1870000
-1.6600000	0.7190000	-0.3840000	-0.0742000		0.4110000
-0.5290000	0.4570000	0.6480000	0.0851000		0.4030000
-1.0700000	-0.2330000	-1.5100000	-0.4330000		0.3610000
-0.5430000	0.1780000	0.5320000	0.0431000		0.3530000
-2.9300000	0.4500000	0.8140000	1.4400000		-0.0572000
-0.7570000	0.3190000	-0.0799000	-0.0588000		0.2030000
-0.0439000	-0.0111000	0.7490000	-0.0700000		0.3470000
-0.8720000	0.5840000	-0.2800000	0.0196000		0.1340000
-0.6390000	-0.2230000	0.3210000	1.0000000		0.3510000
-2.7100000	0.5470000	-1.0100000	0.3550000		-0.0178000
-1.1000000	0.5570000	-1.6100000	1.1100000		0.1580000
0.5350000	0.8690000	-0.6920000	-0.1260000		0.0265000
0.1800000	1.0800000	-1.2100000	0.8610000		-0.3810000
-1.3600000	1.3300000	-1.3800000	1.4400000		-0.1240000
-2.1500000	1.5400000	-0.4210000	0.6570000		-0.1530000
-0.6840000	0.5580000	-1.2500000	-0.2080000		-0.4740000
-2.3200000	0.9310000	-0.6620000	0.5970000		-0.2950000
-2.8400000	1.3300000	0.0567000	0.8770000		-0.1400000
-0.8750000	0.7050000	-0.1530000	1.2700000		-0.3490000
-0.1090000	1.3000000	-0.3510000	0.3950000		-0.6590000
-1.4800000	1.2500000	-0.7300000	-0.5900000		-0.0719000
-3.1000000	1.4200000	0.0631000	0.6630000		0.3220000
-0.8610000	0.7010000	-0.6610000	0.6010000		-0.2840000
-0.7670000	0.2800000	0.2760000	-0.0178000		-0.1710000
-1.3900000	0.0815000	0.1910000	-0.3810000		0.0910000
-2.0500000	0.2750000	-0.5550000	1.0400000		0.0347000
-1.3600000	0.0132000	-0.2100000	0.4150000		-0.2490000
-0.5490000	0.3280000	-0.3010000	1.3900000		0.3620000
-0.6020000	0.8310000	-0.8850000	0.0062900		0.2720000
-1.5100000	0.8830000	0.8940000	0.5840000		0.3000000
-0.7670000	0.7350000	-0.6410000	0.7750000		0.1910000
-0.7790000	0.5380000	-0.5180000	-0.3810000		0.6030000
-0.7740000	1.1600000	0.9790000	0.1900000		0.6240000
-0.7490000	0.8380000	-0.4420000	0.2730000		0.1680000
-0.0150000	0.3200000	-0.5430000	-0.1870000		0.5690000
-2.2800000	-0.7090000	-0.5840000	0.2930000		0.4580000
-0.7860000	-0.7790000	-1.9100000	-1.7100000		0.5010000
-0.7270000	-0.4790000	-0.6570000	0.2920000		0.4620000
-1.8800000	-0.4160000	-1.2300000	0.7900000		0.5800000
-0.5150000	-0.1810000	-0.6130000	1.0600000		0.6150000
-1.3300000	-0.5890000	-0.0185000	-0.1060000		0.7780000
-2.0300000	-0.5340000	-0.5880000	1.1100000		0.9180000
-0.8070000	-0.8160000	-0.8740000	1.6800000		0.4930000
-1.6800000	-0.9950000	0.4640000	-0.7480000		0.1720000
-0.4180000	-1.1000000	-0.8150000	-0.9460000		0.7040000
-1.3000000	-1.3200000	-0.6210000	0.1260000		0.4270000
0.2220000	-1.1300000	1.2700000	0.0818000		0.2210000
-0.8920000	-1.1800000	0.4430000	0.0945000		0.2860000
-1.4100000	-0.7420000	-0.9030000	0.9520000		0.6310000
0.1820000	-0.1160000	1.5100000	0.3780000		0.2430000
-0.4480000	-0.6660000	1.3800000	-0.3060000		0.3440000
0.8650000	-0.4400000	1.6600000	0.4320000		0.3920000
-1.5000000	0.2930000	1.1100000	1.1000000		0.5870000
-1.4200000	0.4320000	0.5440000	-0.2760000		0.3830000
-1.3700000	-0.1960000	-0.2950000	1.5100000		0.1220000
1.0000000	0.1630000	-0.7710000	0.5300000		-0.0463000
-1.6300000	0.5280000	-0.0267000	-0.3340000		0.0117000
-0.7090000	0.2240000	-0.6770000	-0.4360000		0.1600000
-0.7300000	0.3360000	-0.1490000	0.3580000		0.3340000
-1.2400000	0.6970000	0.7590000	0.8300000		0.0010200
-0.7710000	0.6290000	0.1090000	1.2100000		0.1110000
-1.4300000	0.1210000	-0.1730000	0.4460000		0.0977000
0.0962000	0.3380000	-0.1650000	1.5500000		0.0496000
-0.7690000	-0.5120000	0.3650000	0.5260000		-0.1300000
0.1390000	0.2090000	-0.1680000	0.5950000		-0.1170000
-0.2310000	0.9310000	0.9940000	1.3400000		0.8110000
-0.6110000	0.6880000	0.3990000	-0.8380000		0.8770000
-0.3610000	1.1200000	-0.6220000	0.1030000		0.9980000
-1.7200000	0.9180000	0.2750000	-0.0791000		1.1700000
-0.5040000	0.7130000	0.1230000	0.3740000		1.1400000
0.6120000	-0.4680000	1.4000000	-0.3700000		0.8010000
0.2090000	0.0316000	-1.3000000	-0.1320000		0.8190000
0.1820000	1.0600000	-0.1600000	-0.3610000		0.6800000
-0.2310000	0.7070000	0.7230000	0.8590000		0.7380000
-0.6230000	0.1340000	0.1580000	0.2390000		0.5330000
-0.0934000	0.6410000	-0.2440000	1.0700000		1.6000000
0.3010000	-0.1870000	0.3870000	0.6020000		1.9300000
-1.2900000	-0.6260000	0.7190000	-0.1720000		1.7700000
-1.2700000	-1.1000000	0.4450000	0.5110000		1.6500000
-0.4070000	-0.3310000	1.1300000	0.8250000		1.4500000
-0.2930000	0.5040000	-0.7900000	0.0878000		1.3600000
0.9260000	-0.2200000	-0.0412000	-0.2040000		1.3700000
-0.1010000	-1.1100000	-0.0750000	1.4600000		1.2300000
-0.6780000	-1.7300000	0.6150000	-0.3340000		0.7570000
-1.1300000	-1.0500000	0.4820000	1.0100000		0.5960000
1.1500000	-1.1400000	0.3550000	0.6240000		0.9850000
-1.2700000	-1.0400000	-0.1180000	0.5480000		0.6230000
-0.4270000	-0.4890000	0.4390000	0.8390000		0.5300000
-0.5370000	-0.2690000	-1.2100000	-1.0800000		0.7390000
-0.5550000	-1.1100000	-0.6340000	-0.1180000		0.9520000
0.6440000	-0.8160000	1.0700000	0.4910000		1.1000000
0.8460000	-0.7170000	-1.0600000	-0.5690000		1.4600000
-0.5760000	-0.7060000	-0.1540000	-1.4500000		1.5400000
0.8640000	-0.3150000	0.0203000	0.3680000		1.4100000
-0.6090000	-0.4530000	0.7620000	-0.0277000		1.3600000
0.7920000	-0.1280000	-0.6050000	1.1900000		1.7000000
1.2100000	0.5930000	-0.1430000	0.2100000		2.0400000
-0.7590000	0.7860000	-0.4330000	-0.1600000		2.0000000
0.5210000	0.2060000	-0.0450000	0.6920000		1.9500000
0.2380000	-0.0102000	-2.3400000	-0.5250000		1.8700000
-0.6590000	0.5460000	0.1860000	0.8780000		1.9600000
0.1740000	-0.0309000	-0.1210000	0.4650000		1.8200000
0.6540000	0.3120000	-1.7300000	-0.4940000		1.2500000
-1.1600000	0.3340000	0.0759000	2.0500000		1.4600000
-0.9150000	0.8270000	0.5020000	-0.4750000		1.4700000
-0.5290000	0.9460000	-0.2160000	0.2410000		1.3400000
-0.9410000	0.2370000	0.2120000	-1.4400000		1.2500000
-1.1100000	-0.3450000	1.5100000	0.6880000		1.1600000
-1.8000000	-0.7260000	-1.2700000	1.1400000		0.8780000
-1.5500000	-0.8210000	-0.0728000	-1.2700000		1.0500000
[truncated: 25,466 more rows]
