# Supplementary material for: Metabolic sensing in AgRP neurons integrates homeostatic state with dopamine signalling in the striatum
Source: eLife. 2022 Jan 12;11:e72668. doi: 10.7554/eLife.72668 (PMC8803314; doi:10.7554/eLife.72668)
Supplement: Figure 1—figure supplement 1—source data 1. [file elife-72668-fig1-figsupp1-data1.zip › FigureS1/FigS1A.xlsx]

## Sheet: Sheet1
	wt																																											ko
2mM	0.284143	0.74224	0.598456	0.253425	0.176586	1.44246	0.647866	2.08305	0.233693	0.608289	0.441558	1.1592	0.576497	0.583893	0.35976	0.408163	1.01785	0.158184	0.474198	0.42191	0.826558	0.586133	1.08089	0.440957	0.533151	0.4314	0.439863	1.19945	0.675287	0.991379	0.649526	0.575636	0.446809	0.264346										0.489914	0.305768	0.45929	0.528121	0.335387	0.744536
5mM	0.26204	0.503546	0.286299	0.160565	0.207191	1.19745	0.694904	1.52331	0.397213	0.715619	0.507837	0.767591	0.43662	0.379333	0.266134	0.381056	0.777778	0.147849	0.442779	0.391766	0.44137	0.517956	0.893673	1.1176	0.471822	0.809883	0.485502	1.61222	1.01582	0.922087	0.448718	0.37182	0.457614	0.75										0.381212	0.201389	0.479211	0.417219	0.930233	0.393152
[truncated: 37 more columns]
