# Supplementary material for: Metabolic sensing in AgRP neurons integrates homeostatic state with dopamine signalling in the striatum
Source: eLife. 2022 Jan 12;11:e72668. doi: 10.7554/eLife.72668 (PMC8803314; doi:10.7554/eLife.72668)
Supplement: Figure 1—figure supplement 1—source data 1. [file elife-72668-fig1-figsupp1-data1.zip › FigureS1/FigS1O.csv]

	Agrp Cre	Agrp Cre	Agrp Cre	Agrp Cre	Agrp Cre	Agrp Cre	Agrp Cre	Agrp Cre	Agrp Cre	Agrp Crat	Agrp Crat	Agrp Crat	Agrp Crat	Agrp Crat	Agrp Crat	Agrp Crat	Agrp Crat	Agrp Crat
-15	-0.721000	-0.693000	0.090800	-1.160000	-0.891000	1.990000	2.050000	0.024900		1.1100000	1.4100000	0.7550000	-0.5350000	-0.5550000	-0.3790000
	-0.366000	-0.765000	0.825000	-0.719000	-0.814000	1.660000	2.150000	-0.141000		0.4070000	0.2850000	-0.7470000	-0.6370000	-0.1840000	-0.6390000
	-0.447000	-0.797000	0.307000	0.165000	-0.763000	1.360000	1.940000	-0.263000		2.0900000	0.9890000	-0.7770000	-0.7800000	0.0197000	-0.1220000
	-0.324000	-0.912000	0.133000	0.266000	-0.610000	1.800000	1.450000	0.249000		-0.0751000	0.0454000	-0.3830000	-0.8420000	0.7120000	0.2730000
	-0.442000	-0.409000	-0.195000	0.671000	0.035100	1.850000	1.760000	-1.580000		-0.1490000	-0.9130000	-1.5100000	-0.7530000	0.2510000	-0.1080000
	0.544000	-0.708000	0.861000	0.155000	-0.060100	1.410000	2.120000	-0.416000		0.5800000	0.2260000	-1.2700000	-0.8370000	-0.3420000	-0.1540000
	-0.096000	-0.722000	0.742000	0.997000	-0.632000	0.929000	1.650000	0.561000		0.7430000	1.2500000	-0.8040000	-0.8500000	0.9690000	-0.6900000
	-0.002630	-0.595000	-0.560000	0.513000	-0.622000	1.020000	1.350000	0.405000		-0.3840000	1.3900000	-1.4700000	-0.8510000	-0.5940000	0.2560000
	-0.226000	-0.545000	0.131000	0.051700	-0.448000	1.380000	1.530000	-0.243000		-0.2650000	1.1000000	0.3800000	-0.9330000	-0.7980000	0.1360000
	-0.201000	-0.883000	0.484000	0.293000	-0.587000	1.430000	1.350000	0.665000		-1.0900000	0.4140000	0.1320000	-0.6070000	-0.8550000	0.6240000
	-0.552000	-0.652000	0.370000	-0.469000	-0.883000	0.933000	1.090000	0.119000		0.3510000	0.7200000	-0.0297000	-0.7660000	-0.5880000	0.4980000
	0.007800	-0.298000	-0.211000	-0.679000	-0.761000	0.733000	1.020000	0.283000		-0.1170000	0.7650000	-0.2870000	-0.7490000	0.0860000	0.0575000
	-0.205000	-0.580000	0.459000	0.476000	-0.338000	0.884000	1.120000	0.467000		0.8060000	-0.8470000	-0.8210000	-0.8410000	-1.3400000	0.4820000
	0.022100	-0.440000	0.181000	-0.322000	-0.371000	1.180000	1.620000	1.120000		0.5430000	-0.0628000	-0.1340000	-0.6570000	-0.1570000	0.0252000
	0.000957	-0.327000	-0.096800	0.330000	-0.292000	1.090000	2.070000	1.340000		1.3300000	0.6170000	-1.4700000	-0.7140000	0.3010000	0.1210000
	0.372000	-0.645000	0.087000	0.587000	0.168000	0.543000	1.750000	1.440000		0.5340000	0.2910000	-1.2600000	-0.5760000	0.4000000	-0.1290000
	0.320000	-0.978000	0.213000	0.246000	0.163000	0.383000	1.390000	1.550000		1.3200000	0.3130000	-0.5060000	-0.6740000	0.0743000	0.0055100
	0.444000	-1.330000	0.023600	0.115000	-0.170000	0.829000	1.750000	0.660000		1.3200000	1.8200000	-0.9790000	-0.8350000	0.1270000	-0.1340000
	0.144000	-1.060000	0.198000	-0.771000	-0.553000	1.170000	2.330000	0.566000		0.6920000	0.5040000	-1.0900000	-0.9000000	0.7300000	-0.6280000
	-0.150000	-0.915000	0.612000	-0.425000	-0.689000	0.938000	2.570000	-0.182000		-0.7040000	0.1310000	0.4270000	-0.8680000	0.3640000	0.0709000
	0.872000	-0.869000	0.712000	-0.302000	0.008800	0.745000	2.390000	-0.089300		1.8500000	0.8980000	-1.1500000	-0.9870000	-0.1380000	-0.2050000
	0.875000	-0.913000	0.642000	-0.992000	0.645000	1.010000	1.870000	-1.530000		-0.1010000	0.6120000	0.7650000	-1.1500000	-0.1650000	-0.9910000
	0.261000	-1.250000	0.329000	-0.667000	0.209000	1.070000	1.720000	-0.509000		0.1440000	0.8190000	0.5750000	-0.9950000	0.7810000	-0.5720000
	0.106000	-1.410000	0.881000	-1.010000	-0.536000	0.847000	2.400000	1.690000		0.9570000	0.0652000	-0.3560000	-1.1200000	-0.5700000	-0.7310000
	0.477000	-1.690000	1.560000	-0.722000	-0.665000	0.853000	2.810000	0.412000		1.2000000	0.6440000	-0.7550000	-1.1300000	-1.1100000	-0.4700000
	0.992000	-1.510000	1.720000	-0.657000	-0.619000	0.956000	2.660000	0.829000		-1.1100000	0.5040000	-1.3500000	-1.0700000	-0.9760000	-0.3440000
	0.536000	-1.430000	0.796000	-0.047400	-0.314000	0.868000	2.100000	0.019500		-0.9750000	0.0737000	-0.1610000	-1.0500000	-0.0277000	-0.5210000
	0.123000	-1.550000	0.440000	-0.164000	0.232000	0.604000	1.800000	-0.313000		-0.9620000	0.2370000	-0.5830000	-1.2100000	-0.4190000	-0.2770000
	0.013100	-1.080000	0.075900	-1.060000	0.611000	0.797000	1.820000	0.893000		-0.1340000	0.0752000	-0.6400000	-1.2200000	-0.5500000	-0.1030000
	-0.204000	-1.010000	1.080000	-0.695000	0.355000	1.190000	1.820000	-1.250000		0.8640000	0.2950000	0.0558000	-1.0500000	0.5670000	-0.4320000
	0.103000	-0.274000	0.463000	0.392000	-0.098000	1.060000	2.010000	0.577000		2.0600000	0.1980000	-0.4800000	-0.9600000	-0.1310000	-0.1700000
	0.341000	-0.287000	0.318000	-0.675000	-0.147000	0.826000	2.490000	0.422000		1.9700000	-0.0302000	-1.1000000	-1.0500000	-0.2830000	0.2240000
	-0.109000	-0.002890	0.710000	-0.366000	-0.443000	0.797000	2.920000	0.107000		0.2180000	-0.3460000	0.0928000	-0.9530000	-1.1200000	0.1630000
	0.135000	0.004390	0.878000	0.078500	-0.502000	0.384000	2.420000	0.001060		1.5500000	0.7550000	-0.3000000	-1.1300000	-0.5440000	-0.1700000
	0.332000	-0.350000	0.893000	-1.480000	-0.081300	0.381000	1.740000	1.010000		1.0100000	-0.0084600	-0.7200000	-1.0300000	0.0446000	-0.0077000
	0.254000	-0.364000	0.484000	-0.956000	0.573000	0.843000	1.520000	0.951000		1.5800000	0.7150000	-0.3580000	-1.0700000	0.3900000	-0.1910000
	-0.764000	-0.118000	1.290000	-0.705000	0.836000	1.010000	1.790000	1.120000		2.1000000	1.2600000	0.0496000	-1.1500000	-0.3700000	-0.4150000
	0.330000	-0.067400	1.100000	-0.800000	0.364000	0.946000	2.090000	0.997000		-0.6680000	0.9860000	-0.1840000	-1.2400000	-0.6450000	-0.3930000
	-0.304000	-0.163000	0.408000	-0.194000	-0.139000	1.410000	2.270000	0.509000		1.6700000	2.1900000	0.4690000	-1.2800000	0.1870000	-0.3350000
	0.011400	-0.411000	0.601000	-0.157000	0.043300	1.480000	1.850000	-0.205000		0.5590000	1.9900000	1.8800000	-1.3800000	-1.0300000	-0.5420000
	-0.149000	-0.665000	0.321000	0.190000	0.439000	1.220000	1.640000	0.007130		0.3910000	1.8600000	0.0099400	-1.2300000	-0.9310000	-0.9030000
	-0.179000	-0.516000	0.983000	-0.382000	0.537000	1.020000	2.180000	1.080000		-0.0560000	1.0100000	1.0200000	-1.2200000	-0.7030000	-0.9150000
	0.172000	-0.693000	0.544000	-0.088000	0.418000	1.180000	2.360000	-0.218000		0.1540000	2.1000000	-0.0070900	-1.2000000	-0.7840000	-0.7960000
	-0.265000	-0.814000	0.452000	-0.333000	-0.018400	1.190000	2.040000	1.620000		0.9730000	0.8010000	1.0400000	-1.0800000	-0.1060000	-0.9010000
	-0.296000	-0.640000	0.505000	-0.890000	0.171000	0.989000	1.940000	-0.159000		-0.8870000	1.2200000	1.0900000	-0.9300000	-0.8620000	-0.7310000
	0.246000	-0.598000	0.697000	-1.060000	0.570000	1.040000	1.930000	2.350000		1.5700000	0.6830000	0.5180000	-1.1100000	-0.6540000	-0.2890000
	0.133000	-0.489000	1.250000	0.001260	0.358000	1.010000	1.720000	2.020000		-0.0643000	2.2000000	0.0235000	-1.0200000	-0.3190000	-0.2300000
	0.847000	0.098700	0.456000	0.272000	0.637000	0.657000	1.600000	0.912000		0.3680000	2.4700000	0.1180000	-1.0700000	-0.1790000	0.6730000
	0.480000	0.666000	0.838000	-0.285000	1.020000	0.339000	1.990000	0.976000		1.4400000	1.3700000	0.4820000	-1.0800000	0.4600000	0.7260000
	0.433000	0.549000	1.080000	-0.088600	0.486000	0.527000	1.990000	2.080000		0.9670000	1.3200000	-0.6480000	-1.0700000	-0.3740000	0.8100000
	0.305000	0.318000	0.408000	-0.186000	0.058700	1.000000	1.760000	1.760000		-0.8860000	0.7820000	0.9540000	-1.0100000	-0.9160000	0.3470000
	0.379000	0.385000	0.335000	0.269000	0.152000	1.040000	2.080000	1.710000		1.6600000	1.4700000	0.6180000	-1.1600000	-0.2010000	0.9030000
	0.044100	0.387000	0.509000	-0.247000	0.185000	0.854000	2.460000	1.060000		1.4200000	0.5220000	0.3030000	-0.9220000	-0.3360000	0.9600000
	0.064200	0.101000	0.681000	0.470000	0.199000	0.936000	2.610000	1.660000		2.4300000	-0.5900000	-0.7030000	-0.9320000	-0.2240000	0.9160000
	0.393000	0.191000	0.817000	-0.746000	0.629000	0.956000	2.590000	2.460000		1.9700000	2.0200000	-0.8740000	-0.9340000	-0.3250000	0.9640000
	0.483000	-0.134000	0.778000	0.089400	0.755000	0.669000	2.700000	1.390000		0.4400000	1.9200000	-0.9910000	-0.9030000	0.2220000	1.1400000
	0.207000	0.707000	0.067600	-0.694000	0.194000	0.727000	2.700000	3.820000		1.8900000	1.1400000	-0.3650000	-1.0700000	-1.2700000	1.0400000
	-0.183000	0.570000	0.330000	0.064500	-0.076700	0.977000	2.700000	1.250000		0.4210000	1.1900000	1.5700000	-0.8710000	-0.5520000	0.2580000
	0.024300	0.472000	-0.220000	0.058600	0.058200	0.942000	2.430000	1.680000		0.4250000	-0.0919000	1.9300000	-0.9610000	-1.0400000	-0.0455000
	0.692000	0.118000	0.564000	0.292000	0.396000	0.827000	1.840000	1.190000		0.7450000	0.4500000	2.0500000	-0.9210000	-1.0800000	-0.1180000
	0.193000	-0.351000	0.429000	-0.624000	0.380000	0.990000	1.820000	1.350000		1.7000000	1.1400000	1.9500000	-0.9920000	0.0994000	0.1790000
	0.543000	-0.666000	0.734000	0.000229	0.260000	1.440000	1.990000	0.934000		1.7200000	-0.3340000	1.1700000	-0.8950000	0.2810000	-0.4470000
	0.491000	-0.806000	0.917000	-0.119000	0.289000	1.370000	1.490000	0.558000		2.2300000	0.1460000	1.4300000	-1.1100000	0.1710000	-0.3850000
	0.315000	-0.656000	0.730000	0.462000	0.264000	0.756000	1.270000	2.080000		0.7240000	0.2680000	0.8330000	-0.9640000	-0.1390000	-0.6320000
	0.147000	-0.528000	0.432000	0.028800	0.758000	0.650000	1.770000	1.840000		1.5700000	0.8930000	-0.3930000	-1.0700000	-0.0444000	-0.5160000
	0.223000	-0.471000	1.740000	0.496000	0.623000	0.581000	2.440000	1.150000		-0.2720000	1.0200000	0.4530000	-1.1500000	-0.9320000	-0.0025200
	0.294000	-0.700000	0.238000	-0.345000	-0.044800	0.264000	2.050000	0.717000		1.3400000	0.8550000	1.1900000	-1.2400000	0.0642000	-0.0845000
	0.400000	-0.381000	0.783000	0.155000	0.321000	0.593000	1.090000	2.130000		0.7900000	0.0813000	0.7560000	-1.1400000	0.4690000	-0.7120000
	0.575000	-0.420000	1.210000	-0.256000	0.547000	1.070000	0.835000	0.612000		1.2800000	0.0017400	0.6400000	-1.0700000	-0.8950000	-0.8050000
	1.180000	-0.603000	1.530000	-1.240000	0.024300	0.971000	1.330000	0.676000		-0.1150000	-0.7050000	0.2070000	-1.1300000	-0.9170000	-0.0843000
	1.120000	-0.278000	1.380000	-1.030000	0.498000	0.336000	2.060000	1.270000		1.0700000	-0.3230000	1.6100000	-1.2600000	0.6120000	-0.2210000
	0.441000	-0.280000	0.204000	0.461000	0.649000	0.264000	2.350000	2.280000		1.0200000	0.8780000	0.8040000	-1.2300000	-0.0544000	-0.9690000
	0.435000	-0.374000	0.063700	0.852000	-0.213000	0.650000	1.890000	-0.360000		-0.6990000	-0.4440000	0.7000000	-1.0800000	-1.4800000	-0.2860000
	0.968000	-0.276000	0.522000	0.493000	-0.735000	1.040000	1.470000	1.170000		-0.3800000	1.0800000	0.3810000	-0.9580000	-1.6500000	-0.6320000
	0.654000	0.103000	0.961000	0.110000	-0.678000	0.683000	1.570000	1.170000		0.6800000	1.0500000	-0.0014100	-0.9410000	-1.8300000	-0.5060000
	0.979000	-0.110000	1.590000	-0.758000	-0.581000	0.311000	1.790000	0.737000		0.1200000	0.4120000	-0.0071500	-0.9610000	-0.1190000	-0.2450000
	0.703000	0.012200	1.050000	0.051800	-0.163000	0.810000	1.730000	0.903000		0.3020000	0.6590000	0.1500000	-0.6940000	-0.1100000	-0.4470000
	0.581000	-0.339000	0.933000	0.517000	-0.020300	0.771000	1.440000	1.530000		0.0051400	0.0653000	1.3600000	-0.7560000	-0.2780000	-0.6390000
	0.693000	0.104000	0.734000	0.130000	-0.326000	0.449000	1.610000	1.750000		0.4050000	1.3000000	1.2400000	-0.8680000	0.4470000	-0.6250000
	0.592000	0.445000	1.200000	0.453000	-0.355000	0.683000	2.000000	1.990000		-0.2910000	1.8200000	0.1110000	-0.8730000	0.3710000	-1.3900000
	0.737000	0.337000	0.734000	-0.330000	-0.160000	1.070000	2.100000	0.952000		0.4100000	1.9600000	-0.2260000	-0.8360000	0.3710000	-0.6260000
	0.635000	0.439000	0.823000	-0.370000	-0.149000	1.080000	2.210000	-0.343000		1.0200000	1.0100000	-0.4690000	-0.8870000	-0.3880000	-1.3200000
	0.296000	0.252000	1.090000	-0.369000	0.117000	0.778000	2.350000	1.150000		2.7600000	1.5400000	0.6360000	-0.9090000	-0.3130000	-0.9800000
	0.485000	0.218000	0.768000	-0.250000	0.202000	1.120000	1.760000	-0.106000		1.6400000	0.5440000	-0.0671000	-0.8510000	-0.2020000	-1.5300000
	0.865000	0.128000	0.660000	-0.267000	-0.161000	1.340000	1.560000	1.350000		1.5200000	0.7500000	-0.3320000	-0.7790000	-0.7730000	-1.1000000
	0.653000	-0.026800	0.235000	-0.566000	-0.125000	0.920000	1.810000	-0.594000		-0.5900000	-0.5870000	-0.7820000	-0.8220000	-0.3870000	-0.7940000
	0.228000	-0.532000	0.392000	-1.070000	0.201000	0.864000	1.960000	0.183000		1.9400000	-0.4610000	0.0466000	-0.8610000	-0.7940000	-0.6040000
	0.445000	-0.401000	0.809000	-0.545000	0.167000	1.260000	2.030000	0.169000		0.2190000	-0.2990000	-0.0258000	-0.7880000	-0.2570000	-0.4620000
	0.371000	-0.658000	0.931000	-0.676000	0.172000	1.510000	1.830000	1.180000		-0.1440000	-0.6440000	-0.3060000	-0.6150000	0.6190000	0.3480000
	0.137000	-0.431000	0.764000	-0.131000	0.254000	1.320000	1.960000	0.216000		-0.8980000	1.3400000	1.5300000	-0.7040000	0.8900000	-0.0242000
	0.187000	-0.393000	0.789000	0.358000	-0.102000	1.180000	2.170000	-0.202000		-1.2500000	-0.2370000	0.0098700	-0.7000000	0.6940000	0.3760000
	0.324000	-0.577000	1.340000	-0.226000	0.114000	1.060000	2.380000	0.346000		-0.6440000	-0.8540000	-0.4240000	-0.6970000	0.1730000	0.0616000
	0.415000	-0.247000	0.076700	-0.290000	0.643000	1.030000	2.230000	0.158000		-1.0800000	-0.1180000	0.1380000	-0.9040000	-0.0927000	-0.0751000
	0.031400	-0.325000	0.287000	-1.580000	0.246000	1.110000	1.990000	-0.797000		-0.3010000	0.1090000	0.7890000	-0.6530000	0.6550000	-0.2420000
	0.565000	0.355000	1.220000	-0.982000	-0.595000	0.999000	1.750000	0.916000		0.6700000	0.6820000	-0.1510000	-0.7570000	0.7790000	-0.4510000
	0.532000	0.292000	0.913000	-0.747000	-0.294000	0.947000	1.960000	-0.907000		-0.4410000	-0.2260000	0.1970000	-0.7990000	0.1130000	-1.0600000
	0.097300	0.220000	0.949000	-1.330000	0.278000	1.150000	2.390000	0.094200		0.9830000	1.6600000	1.1800000	-0.7670000	-0.3300000	-0.4800000
	0.586000	0.335000	0.332000	-0.655000	-0.138000	1.250000	2.300000	0.433000		0.8560000	0.3700000	0.6940000	-0.6830000	0.6280000	-0.8600000
	0.650000	0.244000	-0.284000	0.034400	-0.694000	1.160000	1.720000	0.903000		0.0285000	1.8600000	1.0200000	-0.8390000	0.8950000	-0.4650000
	0.153000	-0.155000	0.170000	-0.017000	-0.131000	0.992000	1.930000	0.880000		0.9520000	1.3600000	-0.1800000	-0.7720000	1.0200000	-0.5070000
	0.392000	-0.009630	0.984000	-1.050000	0.934000	0.732000	2.660000	0.074400		2.3600000	0.3780000	-0.5270000	-0.6630000	-0.3910000	0.1360000
	0.837000	-0.211000	0.728000	-1.310000	1.440000	1.030000	2.590000	0.754000		0.6970000	0.7060000	-0.9050000	-0.8910000	0.3010000	-0.2720000
	0.484000	-0.161000	0.622000	-1.510000	1.080000	1.430000	2.130000	-0.057100		-0.9010000	1.2200000	-0.7050000	-1.0700000	0.0795000	-0.1760000
	0.687000	-0.146000	0.653000	-1.420000	0.675000	1.550000	2.100000	1.950000		-0.3910000	0.2870000	-0.5990000	-1.0400000	0.1580000	0.5810000
	0.526000	-0.121000	1.110000	-1.080000	0.625000	1.630000	2.430000	-0.479000		0.6700000	0.1080000	0.6380000	-1.1500000	0.0714000	0.1560000
	0.012200	0.164000	0.686000	-0.460000	0.905000	1.410000	2.580000	1.300000		2.2500000	0.0531000	-0.1320000	-1.0900000	1.2200000	0.3040000
	0.441000	-0.170000	0.380000	-1.120000	1.300000	0.647000	2.620000	0.327000		2.0400000	-1.3800000	0.7680000	-1.1000000	0.3450000	0.4360000
	0.715000	-0.030900	0.934000	-1.200000	1.120000	0.604000	2.760000	2.840000		1.9800000	-0.4810000	0.5150000	-1.1500000	-0.6300000	0.2360000
	0.685000	-0.109000	0.573000	-1.290000	0.600000	1.250000	2.370000	1.490000		-0.2580000	0.5200000	0.4890000	-1.1800000	0.4020000	-0.2080000
	0.336000	-0.265000	0.884000	-1.100000	0.710000	1.660000	2.420000	1.340000		0.8240000	0.2640000	0.3590000	-1.3500000	0.6080000	-0.0201000
	0.544000	0.510000	0.713000	-0.616000	0.481000	1.170000	2.880000	-0.183000		0.6830000	0.5440000	0.1900000	-1.2400000	0.2560000	0.5390000
	-0.414000	0.765000	0.163000	-1.550000	-0.045300	0.659000	2.890000	-0.530000		-1.1000000	2.2000000	0.6840000	-0.9850000	2.9400000	0.7530000
	0.311000	0.620000	0.671000	-1.560000	0.493000	0.977000	2.600000	-0.065500		-1.1600000	0.8330000	0.8140000	-0.9490000	0.1710000	0.3940000
	0.622000	0.500000	0.353000	-1.060000	1.070000	1.190000	2.550000	-0.352000		0.4300000	0.6730000	0.2730000	-0.9510000	0.2340000	0.2050000
	0.468000	0.956000	0.246000	-1.000000	1.010000	0.407000	2.730000	0.876000		2.6900000	-0.4840000	0.7790000	-1.0700000	0.1170000	-0.4170000
	0.441000	1.190000	0.345000	-1.090000	0.541000	0.085400	2.980000	1.850000		0.7280000	0.7630000	1.0600000	-0.9370000	-0.5190000	-0.0343000
	0.099700	0.958000	1.300000	-1.650000	-0.100000	0.560000	3.330000	2.570000		1.0600000	0.3320000	1.0700000	-0.9130000	0.0167000	-0.5000000
	0.205000	0.890000	0.319000	-1.050000	-0.435000	0.849000	3.320000	-0.948000		1.0400000	1.5100000	0.3100000	-0.8830000	0.3330000	-0.5670000
	0.554000	1.210000	-0.223000	-1.320000	0.042700	0.829000	2.870000	1.090000		0.1630000	0.7310000	0.7100000	-0.8520000	-0.5620000	-0.3870000
	0.180000	1.660000	0.818000	-0.591000	1.260000	0.772000	2.870000	1.200000		1.3000000	-0.4230000	0.3300000	-0.7760000	0.2240000	-0.2670000
	0.304000	1.300000	0.820000	-0.502000	1.800000	0.374000	3.210000	0.007410		-0.0868000	-0.1040000	1.0400000	-0.7240000	-0.5110000	-0.6460000
	0.487000	1.130000	1.290000	-0.346000	0.814000	0.359000	3.510000	-0.373000		0.9030000	0.5680000	1.1400000	-0.7720000	0.3550000	-0.7110000
	0.339000	1.190000	0.707000	-0.931000	0.108000	0.336000	3.480000	0.067000		1.5200000	0.6940000	1.8500000	-0.9540000	0.4490000	-0.3100000
	0.607000	1.210000	1.010000	-1.430000	0.292000	0.174000	2.980000	0.354000		1.1100000	0.7750000	2.0600000	-1.0600000	0.8250000	-0.5820000
	0.995000	0.861000	-0.048100	-1.410000	0.188000	0.310000	2.430000	0.622000		1.0800000	0.2760000	1.8300000	-0.8480000	-0.2170000	-0.6560000
	0.840000	0.702000	0.570000	-1.070000	0.535000	0.742000	2.860000	1.340000		0.3880000	-0.1440000	2.5600000	-0.6570000	0.6380000	-0.5900000
	0.988000	0.460000	1.050000	-1.180000	0.509000	0.704000	3.410000	1.650000		0.3790000	0.5270000	1.8100000	-0.6680000	-0.1030000	-0.6730000
	0.421000	0.338000	-0.155000	-1.390000	-0.335000	0.127000	3.160000	1.580000		-0.5860000	0.6620000	1.0300000	-0.8400000	0.4440000	-0.9640000
	0.759000	0.402000	0.254000	-0.576000	-0.268000	0.158000	2.820000	-0.089700		-0.8190000	0.2280000	1.4500000	-0.8900000	1.4100000	-0.5100000
	0.573000	0.376000	0.796000	-0.816000	0.290000	0.413000	3.060000	0.281000		0.8030000	-0.3560000	0.9820000	-0.8690000	-0.2400000	-1.0400000
	0.417000	0.169000	0.519000	-0.805000	0.381000	0.358000	3.250000	0.216000		1.1900000	-0.5330000	1.3200000	-0.8910000	-0.0894000	-1.0300000
	0.727000	-0.062400	0.735000	-0.629000	0.275000	0.248000	2.950000	0.100000		2.0100000	-0.1320000	2.0800000	-0.7820000	0.5570000	-0.6570000
	1.210000	0.033000	0.542000	-1.060000	0.412000	-0.110000	2.570000	1.040000		0.9740000	-0.7490000	2.5700000	-0.7880000	0.7110000	-0.2990000
	0.628000	-0.492000	0.620000	-1.090000	0.686000	-0.234000	2.540000	0.620000		0.3730000	-0.6980000	1.4400000	-0.7270000	0.0472000	-0.5240000
	0.168000	-0.040600	-0.845000	-0.057600	0.248000	0.232000	2.530000	-0.639000		-0.0682000	-0.9930000	1.2800000	-0.7960000	0.5730000	-0.6430000
	0.365000	-0.239000	-0.547000	-0.687000	-0.325000	0.579000	2.080000	-0.460000		1.1800000	-0.9720000	1.3100000	-1.0300000	1.0500000	-0.3580000
	0.316000	-0.262000	-1.000000	-0.226000	-0.202000	0.702000	2.330000	0.361000		2.2600000	-0.8760000	1.9200000	-1.0000000	0.3340000	-0.0684000
	1.250000	-0.421000	0.251000	-0.593000	-0.249000	1.030000	2.860000	1.820000		-0.0352000	-0.9490000	2.2000000	-0.8620000	0.6180000	-0.5530000
	0.726000	-0.501000	0.401000	0.414000	-0.423000	1.160000	2.770000	-0.153000		1.4400000	-0.2200000	1.3600000	-0.8000000	0.1380000	-0.7070000
	0.152000	-0.309000	0.285000	-0.041800	0.017700	0.823000	2.480000	0.325000		0.7220000	-0.3700000	0.0899000	-0.7930000	0.2570000	-0.9530000
	0.714000	-0.222000	0.027900	-0.341000	0.166000	0.614000	2.330000	-0.553000		1.7100000	0.2680000	1.7600000	-0.8270000	-0.5350000	-0.8140000
	0.915000	-0.427000	-0.054200	-0.520000	0.203000	0.962000	2.310000	1.010000		1.1000000	-0.4610000	1.1700000	-0.8260000	-0.4460000	-0.7530000
	0.180000	-0.426000	-0.888000	0.282000	0.913000	0.593000	1.960000	-0.034900		-0.0318000	-0.2890000	-1.0200000	-0.7410000	-0.2800000	-0.1300000
	-0.356000	-0.497000	-0.323000	0.265000	0.621000	-0.029900	1.800000	-0.025200		1.0400000	-0.2100000	1.0400000	-0.8400000	-0.3380000	-0.9540000
	0.692000	-0.313000	0.511000	-0.361000	-0.132000	0.099400	2.280000	0.067100		0.6180000	1.5200000	1.3500000	-0.7860000	0.9240000	-0.4400000
	0.189000	-0.434000	0.472000	-0.457000	0.283000	0.491000	2.830000	-1.190000		1.2100000	0.8340000	0.4260000	-0.9580000	0.1060000	-0.9710000
	1.060000	0.060000	-0.565000	-0.262000	0.750000	0.766000	2.610000	-0.248000		1.4100000	1.3000000	0.9770000	-0.8790000	0.5280000	-1.0500000
	0.955000	0.107000	-0.297000	-0.277000	0.438000	0.915000	2.500000	-0.775000		1.9200000	0.0874000	-0.1850000	-0.9850000	-0.1210000	-1.1500000
	0.951000	0.376000	-1.440000	-0.230000	0.362000	0.325000	2.920000	0.285000		1.1600000	0.1170000	-0.0597000	-1.0200000	0.3030000	-1.2200000
	0.445000	0.239000	-0.953000	0.366000	0.642000	0.068400	3.030000	0.985000		0.0319000	0.8310000	-0.6200000	-1.2100000	0.2030000	-0.5700000
	0.850000	0.158000	-0.459000	0.155000	0.915000	0.460000	2.870000	0.990000		0.6420000	0.1220000	0.4220000	-1.0900000	0.6000000	-0.1750000
	0.769000	0.248000	-0.280000	0.160000	0.981000	0.844000	2.750000	-0.592000		1.3700000	0.0842000	0.7640000	-1.1400000	-0.0428000	-0.2930000
	0.586000	0.092200	-0.438000	0.093200	0.951000	1.250000	2.550000	0.833000		1.9300000	0.3180000	0.0889000	-1.1200000	-0.2540000	-0.1670000
	0.517000	0.003370	0.440000	-0.662000	1.090000	1.380000	2.270000	0.939000		2.3700000	-0.3940000	0.5690000	-1.1500000	-0.2490000	-0.6330000
	0.386000	-0.017400	-0.033500	-0.584000	0.937000	1.410000	2.070000	1.340000		1.7600000	-1.1000000	2.0800000	-1.0100000	-0.6530000	-0.1610000
	0.871000	-0.511000	-0.748000	-1.650000	0.270000	1.460000	2.220000	0.413000		3.2100000	-0.0675000	0.7460000	-1.0300000	-0.5240000	-0.5630000
	0.708000	-0.307000	-0.898000	-0.618000	0.318000	1.320000	2.620000	-0.810000		2.2500000	-0.6150000	1.3900000	-1.0900000	1.0700000	-0.5520000
	0.474000	-0.501000	0.143000	-0.578000	0.910000	1.320000	2.430000	-0.272000		0.8110000	-0.2490000	-0.4940000	-0.7350000	-0.0685000	-0.5700000
	0.485000	-0.521000	-0.307000	-1.140000	0.638000	1.390000	1.890000	0.836000		1.7200000	-0.1730000	0.4510000	-0.6820000	-0.7410000	-0.6010000
	0.471000	-0.481000	-0.305000	-0.473000	0.085200	1.560000	1.520000	-0.218000		1.4400000	0.7910000	0.2110000	-0.4430000	-0.2860000	-0.6200000
	-0.097800	-0.435000	-0.375000	0.082700	0.592000	1.690000	1.720000	-1.090000		1.6600000	1.1500000	0.7680000	-0.5260000	0.8370000	-0.6310000
	0.910000	-0.093500	-0.518000	-0.055800	1.110000	1.850000	1.760000	0.548000		1.9900000	1.2900000	0.7960000	-0.5460000	-0.0828000	-0.7490000
	0.157000	0.207000	-1.020000	-1.300000	0.750000	1.590000	1.760000	1.120000		1.1200000	-1.4500000	0.8370000	-0.5050000	-0.4410000	-0.3850000
	0.244000	1.350000	-1.080000	-1.560000	0.640000	0.974000	1.800000	0.338000		0.7550000	-0.3940000	-0.1290000	-0.6390000	-0.3450000	-0.5350000
	0.382000	1.500000	-1.250000	-0.801000	0.836000	0.538000	1.750000	2.420000		0.5020000	-0.2830000	0.1160000	-0.6380000	-1.2400000	-0.6510000
	0.164000	1.680000	-0.474000	-1.140000	0.902000	0.353000	1.760000	3.180000		0.7860000	0.3920000	0.6750000	-0.8500000	-0.5450000	-0.6680000
	0.859000	1.370000	-0.360000	-0.054600	0.649000	0.386000	1.630000	0.730000		2.6000000	0.2880000	-0.0259000	-0.7340000	1.3400000	-0.9020000
	0.401000	1.070000	0.356000	0.044000	0.365000	0.944000	1.710000	0.959000		1.6400000	1.5600000	-0.4020000	-0.6890000	0.9680000	-0.7460000
	0.716000	0.904000	0.357000	-0.155000	0.547000	1.100000	1.590000	1.760000		1.3200000	1.1300000	-1.0500000	-0.7350000	-0.4010000	-0.5540000
	-0.056000	0.583000	-0.219000	-0.449000	0.696000	0.758000	1.280000	0.788000		1.1600000	0.5620000	-0.6020000	-0.5340000	0.1470000	-1.1100000
	0.635000	0.477000	0.139000	-0.772000	0.702000	0.642000	1.530000	-1.080000		0.7670000	0.3870000	0.9350000	-0.6390000	0.4950000	-0.5070000
	0.385000	0.541000	0.249000	-0.991000	0.385000	0.663000	1.800000	0.357000		0.2310000	0.5350000	0.0998000	-0.5350000	-0.0646000	-0.8920000
	0.066100	0.709000	-0.052100	-1.130000	0.024100	0.848000	1.650000	0.461000		0.7050000	0.0575000	0.5080000	-0.6470000	0.5990000	-0.7070000
	0.706000	0.682000	0.346000	-0.915000	-0.369000	1.070000	1.530000	-0.279000		0.2090000	-0.3910000	1.5600000	-0.4980000	0.4510000	-1.1000000
	0.021500	0.235000	0.220000	-0.840000	-0.920000	0.944000	2.190000	-0.194000		0.4860000	0.2190000	0.8710000	-0.5430000	0.7250000	-1.0200000
	0.611000	0.728000	-0.051800	-1.380000	-1.080000	0.855000	2.870000	0.084200		0.7000000	-0.1060000	0.6960000	-0.6160000	-0.6070000	-0.3880000
	-0.181000	0.747000	0.090500	-0.372000	-0.726000	0.615000	2.920000	0.139000		0.7630000	-0.8020000	0.4680000	-0.5240000	0.7860000	-0.3110000
	0.368000	0.459000	-0.191000	0.010200	-0.052800	0.094000	2.550000	1.120000		-0.2150000	-1.2200000	-0.0026500	-0.5410000	-0.1430000	-0.4670000
	0.106000	0.510000	-0.887000	-0.883000	0.226000	0.635000	1.760000	1.710000		1.4200000	-0.5200000	1.6400000	-0.5710000	0.4310000	0.1520000
	0.397000	0.353000	-1.070000	-0.082400	-0.475000	1.060000	1.400000	0.139000		2.1100000	-1.4600000	0.4060000	-0.7310000	-0.2060000	0.1390000
	0.158000	0.549000	-1.300000	0.166000	-0.840000	0.458000	2.100000	0.306000		1.9500000	-0.6580000	0.6980000	-0.7110000	0.4300000	0.2080000
	0.267000	0.894000	-0.924000	0.076200	-0.428000	-0.030400	2.430000	1.400000		1.8900000	-0.7500000	-0.4230000	-0.6720000	0.2800000	0.2690000
	0.012800	1.210000	-0.001180	-0.170000	0.240000	0.187000	1.900000	0.659000		0.4270000	0.3620000	0.5070000	-0.6800000	-0.9500000	-0.1330000
	0.274000	1.100000	0.074700	-0.514000	0.023200	0.331000	1.750000	-0.029000		0.8240000	-0.4720000	1.3100000	-0.5680000	-0.1940000	-0.6840000
	0.015500	0.886000	0.123000	1.380000	-0.602000	0.357000	2.150000	0.087300		1.1900000	-0.8070000	1.1600000	-0.6240000	0.9850000	-0.0446000
	0.500000	0.711000	0.375000	0.690000	-0.299000	0.628000	1.940000	-0.262000		0.6890000	-0.1640000	-0.4940000	-0.6840000	1.2400000	0.0429000
	0.654000	0.696000	-0.351000	0.481000	-0.382000	0.527000	1.270000	1.000000		-0.4310000	0.4660000	-0.4220000	-0.8020000	0.4930000	-0.0333000
	0.710000	0.478000	0.345000	-0.876000	-1.230000	-0.026200	1.270000	0.398000		-0.0004250	-0.5660000	0.0244000	-0.7190000	0.1430000	0.0611000
	1.050000	0.445000	0.293000	-0.758000	-1.320000	0.293000	1.480000	0.190000		2.1800000	-0.3190000	-1.0700000	-0.7170000	-0.4990000	-0.0327000
	1.010000	0.178000	-0.281000	1.150000	-0.793000	1.050000	1.650000	1.580000		1.1300000	-0.5720000	0.5040000	-0.8390000	-0.1170000	0.4970000
	0.902000	0.144000	-1.190000	-0.160000	-0.117000	0.980000	1.710000	2.930000		1.3000000	-0.8760000	-0.5110000	-0.7700000	1.1100000	0.4760000
	1.110000	-0.064100	-0.091200	0.537000	0.197000	0.628000	1.560000	-0.421000		0.5400000	0.3690000	0.6540000	-0.7610000	0.4140000	0.0459000
	1.350000	-0.026500	-0.128000	-0.605000	0.028400	1.160000	1.390000	0.415000		0.2130000	0.0745000	0.9290000	-0.8350000	-0.8640000	-0.4000000
	1.230000	0.038700	-0.366000	0.875000	-0.120000	1.730000	1.550000	0.453000		0.4450000	-0.7580000	0.6870000	-0.9660000	1.1700000	-0.6370000
	1.280000	-0.092000	-0.342000	0.310000	-0.488000	2.330000	1.440000	-0.670000		0.0893000	-1.7900000	0.5240000	-1.0100000	0.6500000	-0.7730000
	0.699000	-0.055500	-0.647000	0.444000	-0.927000	2.510000	0.775000	0.457000		1.1700000	-1.1400000	-0.0500000	-1.1300000	0.4940000	-0.6390000
	0.779000	-0.159000	-0.351000	-0.696000	-0.602000	2.150000	0.674000	0.931000		1.2700000	-0.8210000	1.1500000	-0.8290000	-0.3580000	-0.4580000
	0.920000	0.028700	-0.366000	0.394000	0.009990	1.720000	1.270000	2.840000		1.0800000	-0.2730000	1.3500000	-0.7340000	0.3680000	-0.8030000
	0.961000	-0.033300	-0.191000	-0.213000	-0.074200	1.660000	1.550000	-0.650000		0.2950000	-1.2300000	0.6180000	-0.6570000	-0.6250000	-1.0200000
	1.090000	-0.480000	0.238000	-0.058700	-0.403000	1.690000	1.310000	0.305000		-1.1900000	-0.5820000	1.8200000	-0.5940000	0.5070000	-1.0200000
	0.919000	-0.440000	0.352000	-0.783000	-0.383000	1.060000	1.180000	-0.462000		-3.0100000	-0.9840000	1.1400000	-0.7110000	1.9900000	-0.5630000
	1.180000	-0.159000	-0.602000	0.439000	-0.653000	0.923000	1.330000	0.548000		-1.2600000	-0.8240000	1.0900000	-0.6390000	-1.8700000	-0.5870000
	0.908000	-0.500000	-0.202000	-0.816000	-0.994000	1.150000	1.290000	0.457000		-0.7760000	0.1180000	1.3900000	-0.6080000	-1.0800000	-0.5370000
	0.886000	-0.412000	-1.160000	-0.168000	-0.482000	1.090000	1.160000	0.647000		-1.0800000	0.5790000	1.2500000	-0.8030000	-0.8010000	-0.1390000
	0.548000	0.051900	-0.356000	0.156000	-0.057300	0.762000	1.300000	-0.555000		-1.0700000	-0.1650000	0.6740000	-0.9480000	0.4650000	-0.5880000
	0.897000	0.125000	0.104000	-0.445000	-0.414000	0.594000	1.240000	-0.341000		0.1700000	-1.8400000	1.2900000	-0.8920000	-0.0096800	-1.0100000
	0.730000	0.068500	-0.265000	0.601000	-0.738000	0.758000	1.460000	0.120000		0.5020000	-1.7100000	2.2100000	-0.9440000	-0.9090000	-0.8230000
	0.723000	-0.094600	0.022600	-0.368000	-0.814000	0.453000	1.760000	-1.560000		0.1690000	-1.0800000	0.5140000	-1.0700000	0.0625000	-0.9750000
	0.409000	0.283000	-0.232000	-1.040000	-0.769000	-0.175000	1.310000	1.330000		-0.2850000	0.3920000	0.6290000	-0.9430000	1.0600000	-0.6370000
	1.110000	0.546000	-0.872000	-0.047600	-0.538000	-0.135000	0.929000	0.283000		0.2060000	0.1550000	1.1900000	-0.8880000	0.0153000	-0.4310000
	0.840000	0.540000	-0.729000	-0.486000	-0.201000	0.366000	1.040000	0.248000		1.7400000	-1.1800000	1.1600000	-1.0300000	0.1490000	-0.3980000
	1.270000	0.680000	-0.775000	-0.803000	-0.038800	0.355000	1.250000	1.380000		-1.2000000	0.4910000	0.7200000	-1.0400000	0.9540000	-0.5510000
	0.851000	0.652000	-0.925000	-0.728000	-0.153000	-0.073300	1.650000	2.070000		-0.5070000	-0.2110000	0.5330000	-1.1600000	-0.3010000	-0.4620000
	0.575000	0.495000	-0.584000	-0.746000	-0.570000	0.130000	1.310000	1.990000		-1.0900000	-0.7840000	-0.2910000	-1.1400000	0.2150000	-0.6880000
	0.258000	0.324000	-0.337000	-0.266000	-0.946000	0.583000	0.600000	-0.247000		-0.3850000	-0.2960000	-0.4040000	-1.0800000	0.8840000	-0.1250000
	0.692000	0.092400	0.507000	-0.760000	-0.738000	0.149000	0.892000	1.510000		-0.1820000	0.1500000	0.7190000	-1.1400000	0.4580000	-0.7160000
	0.504000	-0.220000	0.227000	-0.472000	-0.305000	-0.339000	1.450000	-0.221000		-1.3100000	-0.4080000	0.1580000	-0.9130000	0.6460000	-0.6930000
	0.615000	0.132000	-0.254000	-0.150000	-0.149000	-0.045200	1.300000	-0.350000		0.3210000	-0.4950000	0.2840000	-0.9790000	1.0200000	-0.9190000
	0.297000	0.078600	0.216000	-0.468000	-0.097400	0.694000	1.300000	1.410000		0.8020000	1.4000000	-0.5600000	-1.1300000	0.4890000	-0.6550000
	1.200000	-0.160000	0.960000	-0.156000	0.226000	0.757000	1.550000	0.414000		-0.2360000	0.8070000	0.4690000	-1.0800000	-0.7750000	-0.5840000
	1.050000	-0.320000	0.634000	-0.993000	0.080200	0.260000	1.180000	0.289000		-0.4540000	0.6000000	0.1660000	-0.7700000	-0.1340000	-0.3340000
	0.808000	-0.435000	0.714000	-1.160000	-0.252000	0.264000	1.210000	0.425000		-0.2680000	-0.3780000	0.8030000	-0.9050000	0.5890000	-0.3760000
	0.589000	-0.742000	-0.459000	-1.040000	-0.360000	0.301000	1.870000	0.022600		0.2260000	-1.2700000	0.4780000	-0.7990000	1.5100000	-0.4940000
	1.040000	-0.654000	-0.059800	-0.896000	-0.232000	-0.164000	1.500000	2.930000		-0.5850000	-2.1800000	0.0977000	-0.6580000	2.4900000	-0.0382000
	0.537000	-0.497000	0.343000	-0.561000	-0.096800	-0.406000	1.050000	1.230000		0.0597000	-1.1000000	0.9040000	-0.9710000	0.5740000	1.0700000
	0.136000	-0.599000	-0.810000	-0.545000	-0.302000	0.221000	1.470000	-0.613000		-0.0018800	-0.0049500	0.3520000	-0.8120000	0.4480000	0.4320000
	0.772000	-0.711000	0.515000	-0.928000	-0.345000	0.934000	1.710000	0.424000		0.4790000	-0.0383000	0.5560000	-0.6230000	-0.7100000	0.9230000
	0.489000	-0.738000	-0.124000	-0.581000	-0.195000	0.764000	1.450000	0.537000		-1.3700000	-0.2540000	0.3870000	-0.9320000	0.0439000	0.3820000
	0.876000	-0.558000	0.016200	-0.813000	-0.384000	0.404000	1.450000	0.910000		-0.5810000	-0.9180000	1.1400000	-0.9730000	-0.6700000	0.1770000
	0.291000	-0.227000	-0.197000	-0.644000	-0.158000	0.087900	1.990000	0.609000		-0.3010000	0.4780000	1.5900000	-1.0200000	-0.1900000	0.0230000
	0.447000	-0.636000	-0.271000	-0.429000	-0.296000	0.045200	2.600000	2.960000		0.1070000	-0.8710000	1.3900000	-0.9180000	-0.5370000	0.3290000
	0.804000	-0.172000	-1.190000	-0.086800	-0.799000	0.499000	2.920000	0.276000		-0.8930000	-0.1340000	0.1430000	-1.0200000	-0.0091100	0.3800000
	1.050000	-0.291000	-0.859000	-0.440000	-0.915000	0.542000	2.880000	0.587000		0.3730000	-0.6420000	0.9990000	-1.0800000	1.1200000	-0.0936000
	0.907000	-0.269000	-0.260000	-0.756000	-0.413000	0.101000	2.580000	1.310000		1.1900000	-0.1430000	0.3540000	-0.9500000	-0.2300000	-0.4410000
	0.366000	-0.383000	0.163000	-0.536000	0.168000	0.037900	2.330000	-0.434000		1.9500000	-0.1870000	-0.0191000	-0.8990000	-0.2580000	-0.3680000
	0.385000	0.331000	-0.036700	-1.020000	0.432000	0.088100	2.410000	0.367000		0.2940000	-0.5760000	0.3290000	-0.9080000	0.4530000	-0.1130000
	0.944000	0.340000	-0.614000	-0.190000	0.141000	-0.357000	2.370000	1.100000		0.7730000	-0.5600000	0.7070000	-1.2000000	0.8220000	0.2090000
	-0.009730	0.227000	0.788000	0.157000	-0.457000	-0.465000	2.140000	0.135000		0.9860000	-0.7030000	0.6720000	-0.8610000	-0.2590000	-0.5350000
	0.426000	0.186000	0.268000	-0.246000	-0.469000	-0.223000	2.290000	0.196000		1.2300000	-0.6370000	0.7160000	-0.8000000	-0.1200000	-0.2420000
	1.070000	0.342000	-1.060000	-0.059400	0.004270	0.243000	2.600000	1.160000		0.6700000	-0.3110000	0.0503000	-0.8000000	0.1740000	-1.1400000
	0.641000	-0.030700	0.441000	-0.804000	-0.098100	0.423000	2.450000	1.250000		0.5700000	0.3880000	-0.4230000	-0.8810000	0.4240000	-0.3040000
	0.599000	0.070200	-0.212000	-0.055700	0.066700	0.217000	1.970000	1.300000		0.9840000	0.8210000	0.7690000	-0.8420000	0.4620000	-0.5280000
	-0.059900	-0.040300	0.387000	0.398000	0.547000	-0.061800	1.630000	0.675000		0.7610000	1.4900000	-0.4160000	-0.9590000	1.4000000	-0.5830000
	0.041100	0.170000	0.417000	0.303000	0.800000	-0.405000	1.850000	0.369000		0.0179000	-0.5220000	0.8370000	-0.9180000	-0.3160000	-0.5740000
	0.422000	0.462000	0.021800	0.251000	1.100000	-0.132000	1.740000	1.980000		1.1100000	-0.5050000	0.7370000	-1.0500000	-0.6100000	-0.4180000
	1.290000	0.727000	0.194000	-0.421000	0.968000	0.579000	1.290000	1.440000		0.7240000	0.6090000	0.3210000	-0.9650000	-0.2030000	-0.6370000
	0.144000	0.706000	-0.203000	-0.307000	0.688000	0.856000	1.420000	1.590000		-1.6400000	1.4000000	-0.1040000	-0.9450000	0.2560000	-0.2680000
	0.554000	1.120000	-0.632000	0.333000	0.549000	0.988000	1.740000	2.520000		-0.3700000	1.2300000	-0.3150000	-0.9720000	-0.3790000	-0.3290000
	0.682000	1.060000	0.214000	0.051800	0.417000	0.715000	1.550000	0.937000		-1.3400000	1.1700000	0.3230000	-0.9890000	-0.1760000	-0.0957000
	0.719000	1.440000	0.560000	-0.157000	0.554000	0.198000	1.330000	-1.350000		0.0770000	0.2110000	0.9860000	-0.7580000	-0.2850000	-0.3510000
	0.536000	1.130000	0.309000	0.485000	0.156000	0.208000	1.810000	-1.130000		1.2700000	0.6370000	0.8710000	-0.8110000	0.0846000	0.1420000
	0.253000	0.936000	-0.870000	-0.739000	-0.268000	0.630000	1.810000	-0.474000		0.6800000	0.6800000	0.0800000	-0.8880000	-0.5170000	0.5960000
	0.368000	1.680000	0.983000	-0.063500	-0.077200	0.466000	1.360000	0.742000		-0.3000000	-0.1330000	0.6600000	-0.7210000	-1.1300000	0.3720000
	0.346000	2.040000	-0.370000	0.024600	0.498000	-0.045100	1.560000	-0.236000		0.4990000	-0.0424000	0.5780000	-0.6800000	-0.0120000	0.4070000
	0.579000	2.250000	-0.121000	0.505000	-0.012200	0.330000	1.860000	0.828000		-1.0300000	0.7700000	0.5420000	-0.8970000	0.4250000	0.4350000
	0.526000	2.050000	0.278000	0.447000	-0.306000	0.786000	1.540000	1.710000		-0.3390000	-0.9000000	-0.5120000	-0.8350000	-0.6790000	0.8420000
	0.328000	2.020000	0.560000	0.604000	0.951000	0.444000	1.890000	2.220000		0.9400000	0.1780000	1.3500000	-0.7390000	-0.1220000	0.3180000
	0.233000	1.940000	-0.065000	-0.005200	1.960000	0.408000	2.350000	2.440000		-0.2640000	0.1460000	1.1000000	-0.7920000	1.0500000	0.1780000
	-0.734000	1.880000	0.127000	0.383000	1.450000	0.801000	2.300000	0.923000		-0.1080000	0.6490000	2.1500000	-0.9230000	-0.1170000	0.4210000
	0.210000	1.580000	0.135000	-0.151000	0.924000	0.906000	2.000000	1.430000		-1.0800000	0.3700000	1.2700000	-0.9620000	-0.0799000	0.3990000
	-0.832000	2.030000	0.356000	0.191000	0.707000	0.795000	1.670000	3.000000		-1.5000000	-0.2880000	0.8140000	-1.0400000	0.8490000	0.4230000
	-0.669000	2.110000	-0.461000	0.145000	0.664000	0.722000	1.730000	-0.396000		-2.0800000	1.5200000	1.2100000	-1.0200000	-0.3680000	0.6700000
	-0.597000	2.510000	0.443000	0.348000	0.553000	0.747000	1.710000	2.190000		-0.1090000	0.6590000	0.2180000	-0.8200000	0.9530000	0.1490000
	-0.374000	3.690000	0.127000	0.013900	0.147000	0.697000	2.010000	1.610000		-0.5750000	0.5170000	-0.2760000	-0.8460000	1.4600000	-0.4040000
	-0.960000	3.380000	1.040000	0.333000	0.376000	0.245000	2.170000	1.280000		-0.1760000	0.5400000	-1.3500000	-0.7470000	0.5830000	-0.5300000
	-0.600000	3.090000	1.290000	0.266000	0.762000	0.075300	1.920000	2.410000		-0.7870000	0.4790000	-0.9050000	-0.7310000	0.5550000	-0.3090000
	-0.954000	3.380000	0.452000	0.441000	0.464000	0.197000	1.770000	0.318000		0.5230000	0.2680000	0.1930000	-0.8380000	0.6920000	-0.4290000
	-0.473000	3.460000	0.893000	0.276000	0.279000	0.594000	1.980000	1.380000		0.4120000	1.5200000	-0.3150000	-1.0000000	1.1200000	-0.9100000
	-0.936000	4.080000	0.951000	0.562000	0.471000	0.817000	2.250000	-0.084300		0.2240000	0.0052200	-0.2260000	-0.9800000	0.6030000	-1.0800000
	-0.867000	4.800000	0.781000	0.080000	0.560000	0.562000	2.130000	-0.382000		-0.7170000	0.4630000	-0.5000000	-1.1000000	0.5240000	-0.4690000
	-0.621000	4.540000	0.682000	0.395000	0.824000	0.304000	1.870000	0.404000		-0.1350000	0.2040000	0.6250000	-1.0300000	1.0300000	-0.6090000
	-0.789000	4.600000	0.074300	0.629000	1.160000	0.429000	1.770000	0.322000		-0.0729000	0.8960000	0.8520000	-1.0200000	0.7440000	-0.5900000
	-0.666000	4.250000	0.722000	0.562000	0.557000	0.315000	2.060000	1.400000		-0.2670000	-0.2310000	0.1430000	-0.9580000	0.1070000	-0.7620000
	-0.226000	4.240000	0.052800	0.377000	0.173000	-0.026700	1.790000	-0.728000		-0.3790000	-0.0868000	0.2510000	-0.7620000	-0.1990000	-0.1960000
	-0.904000	4.150000	1.370000	0.990000	0.860000	-0.397000	1.670000	1.210000		0.0736000	-0.0721000	1.0300000	-0.8570000	0.8390000	-0.0569000
	-0.929000	3.760000	0.671000	0.423000	0.895000	0.058100	2.200000	0.452000		0.7180000	-0.4860000	-0.0224000	-0.7770000	0.2350000	-0.6640000
	-1.060000	3.950000	0.643000	-0.487000	0.296000	0.461000	2.410000	2.310000		-0.6750000	-1.1900000	0.2950000	-0.8400000	-0.6170000	-0.3960000
	-0.812000	3.310000	-0.024500	0.446000	0.629000	0.251000	1.820000	0.516000		-1.5500000	0.9330000	-0.8830000	-0.7120000	0.7830000	-0.3310000
	-0.622000	3.470000	0.297000	-0.595000	1.180000	0.056700	1.430000	2.200000		-0.0507000	0.9320000	0.2350000	-0.7770000	-0.2460000	-0.6180000
	-0.945000	3.040000	0.290000	0.299000	0.656000	-0.069400	1.600000	1.830000		0.4790000	1.9400000	1.1100000	-0.9980000	-0.2190000	-0.4170000
	-0.656000	2.570000	1.130000	-0.012500	0.421000	-0.385000	1.660000	1.270000		-0.9110000	2.9600000	0.6670000	-1.0600000	-0.5050000	-0.1630000
	-0.242000	2.550000	1.500000	-0.084600	0.714000	-0.394000	1.300000	0.818000		-0.6510000	1.5800000	1.8500000	-0.7900000	0.0999000	-0.4820000
	-0.836000	2.250000	1.740000	-1.040000	0.195000	-0.178000	1.030000	1.220000		-0.6000000	1.3000000	-0.2740000	-1.0300000	-0.3370000	-0.5700000
	-0.985000	1.950000	2.220000	-1.030000	-0.538000	-0.055000	1.310000	0.589000		-0.5560000	0.3520000	1.4900000	-0.9920000	-0.8390000	-0.2970000
	-1.050000	1.780000	1.710000	-0.309000	-0.353000	-0.138000	1.640000	1.320000		-0.1130000	0.8050000	0.9230000	-0.9320000	-0.9490000	-0.0384000
	-0.833000	1.740000	2.050000	-0.746000	0.263000	-0.088900	2.020000	0.199000		0.5060000	1.1200000	1.5500000	-0.9650000	-0.8330000	-0.0898000
	-1.520000	1.310000	1.360000	-0.983000	0.486000	0.448000	2.390000	-0.097500		0.3810000	-0.1450000	0.3180000	-1.0700000	0.2240000	-0.5960000
	-1.370000	1.260000	1.390000	-0.931000	0.423000	0.600000	2.300000	-1.270000		1.3100000	2.1600000	-0.7530000	-1.1000000	0.3590000	-0.6050000
	-1.530000	1.560000	1.450000	-0.537000	-0.022200	0.761000	1.890000	0.332000		-0.9690000	2.0600000	1.0900000	-0.9670000	-0.4170000	-0.8850000
	-1.320000	1.690000	1.570000	-1.670000	-0.057700	1.310000	1.840000	0.660000		0.3620000	1.4200000	0.5380000	-0.9150000	1.0400000	-0.6420000
	-1.330000	2.470000	1.340000	-1.200000	0.546000	1.740000	1.740000	-0.656000		0.7050000	1.4500000	1.2600000	-0.9830000	-0.5920000	-0.6660000
	-1.390000	2.820000	1.900000	-1.270000	0.782000	2.250000	1.320000	0.619000		0.7670000	1.1600000	1.0900000	-0.9960000	0.0902000	-0.7250000
	-1.950000	2.840000	1.950000	-0.872000	0.279000	2.760000	1.170000	-0.134000		0.3600000	0.5890000	0.0506000	-1.1700000	-1.0600000	-0.7040000
	-1.790000	2.750000	1.330000	-1.350000	0.320000	2.950000	1.350000	2.070000		-0.1020000	-0.1160000	1.5700000	-1.2700000	-0.3540000	-0.6480000
	-1.530000	2.610000	1.270000	-1.450000	0.782000	3.060000	1.540000	0.365000		0.0911000	1.0300000	1.4400000	-1.1100000	-0.4720000	-0.6650000
	-1.910000	2.590000	1.670000	-1.060000	0.879000	3.070000	1.630000	-0.291000		0.6650000	1.2300000	1.4200000	-1.1800000	-1.4300000	-0.7730000
	-1.840000	2.320000	2.640000	-1.310000	0.700000	2.750000	1.600000	1.010000		1.5400000	0.3420000	1.3100000	-1.2600000	-0.3830000	-0.5600000
	-1.190000	2.940000	1.520000	-1.290000	0.229000	1.990000	1.500000	1.540000		1.1100000	0.7110000	1.3100000	-1.0200000	-0.6950000	0.4990000
	-2.220000	3.010000	0.752000	-1.010000	-0.135000	1.900000	1.850000	0.478000		1.3000000	1.2300000	1.2900000	-1.0300000	-0.3700000	0.2720000
	-1.870000	3.040000	0.504000	-1.890000	0.014000	2.270000	2.210000	-0.060500		0.1820000	-0.0486000	0.4390000	-0.8770000	-0.2160000	0.4850000
	-1.570000	3.150000	0.653000	-1.160000	0.578000	2.240000	2.060000	0.091600		0.5940000	-0.0264000	0.4450000	-0.8700000	-0.6430000	-0.1290000
	-1.570000	2.380000	-0.018200	-1.370000	1.140000	2.010000	2.400000	0.810000		0.2020000	-0.0026900	0.5620000	-0.8890000	0.2730000	0.3720000
	-1.740000	2.520000	0.429000	-1.270000	0.654000	1.940000	2.610000	0.565000		1.3900000	-0.5240000	0.0250000	-0.8140000	0.9030000	0.3130000
	-1.730000	2.570000	0.720000	-0.790000	0.145000	1.570000	2.290000	1.460000		-0.8660000	-0.1140000	0.0995000	-0.8150000	-0.9480000	0.7940000
	-1.860000	1.950000	0.881000	-1.470000	0.552000	1.080000	2.000000	0.467000		0.4740000	-0.2500000	-0.5440000	-0.9850000	-0.4130000	0.7360000
	-1.040000	2.400000	1.280000	-1.240000	0.982000	1.360000	1.720000	2.140000		0.2440000	-0.4330000	0.9590000	-0.9280000	0.9550000	0.2520000
	-1.290000	2.070000	0.984000	-1.600000	1.070000	1.520000	1.430000	1.910000		-0.2670000	0.0727000	1.9200000	-0.8630000	-0.9620000	0.2460000
	-1.860000	1.730000	1.500000	-0.584000	0.642000	1.150000	1.460000	0.577000		0.8030000	-0.1790000	1.2700000	-0.7650000	-0.0138000	0.7210000
	-1.670000	1.640000	0.782000	-0.449000	0.375000	1.240000	1.820000	1.340000		-0.3290000	-0.3230000	1.3600000	-0.8890000	0.3710000	0.7880000
	-1.490000	1.470000	1.420000	-0.549000	0.803000	1.550000	1.950000	0.903000		1.7900000	0.7550000	-0.3740000	-1.0700000	-0.2280000	0.8990000
	-1.500000	1.240000	1.180000	-0.940000	1.080000	1.470000	1.600000	0.835000		-0.4650000	0.1610000	0.6840000	-0.8520000	-0.1070000	0.5040000
	-1.680000	1.240000	1.740000	-0.762000	0.558000	1.190000	1.630000	1.270000		0.2870000	-0.0113000	-0.6290000	-0.8100000	-1.3600000	1.1000000
	-2.150000	0.982000	0.800000	-1.520000	0.535000	0.811000	1.820000	2.250000		1.5300000	0.3820000	-1.9700000	-0.8190000	-1.1500000	1.2600000
	-1.240000	0.887000	1.290000	-1.470000	0.878000	0.601000	1.440000	1.620000		-0.5720000	1.2000000	0.4430000	-0.8830000	-0.8800000	1.4100000
	-1.770000	1.230000	1.680000	-2.000000	0.913000	1.160000	1.360000	1.770000		-0.8580000	0.7440000	-1.2600000	-0.8650000	-0.7580000	1.5100000
	-1.710000	1.360000	1.290000	-1.170000	1.080000	1.300000	1.800000	0.942000		-0.4400000	-0.4400000	-0.1070000	-0.7680000	-0.7420000	1.3900000
	-1.520000	2.460000	2.120000	-1.040000	0.709000	0.530000	1.530000	0.473000		0.5890000	-0.0928000	-1.3400000	-0.9980000	-0.2000000	2.3300000
	-1.370000	2.250000	1.550000	-1.390000	0.463000	0.378000	1.410000	1.430000		1.3700000	0.3600000	-0.5390000	-0.8190000	0.1900000	1.5400000
	-1.210000	2.590000	2.530000	-0.574000	0.501000	0.716000	1.580000	0.584000		0.6960000	0.1560000	-0.1470000	-0.8290000	-0.3780000	1.1900000
	-1.220000	1.790000	1.620000	-1.210000	0.295000	0.625000	1.480000	0.003600		-0.1770000	0.2230000	-0.5920000	-0.9820000	-0.1310000	1.4400000
	-1.190000	1.940000	1.560000	-1.540000	0.123000	0.178000	1.440000	-0.531000		0.8490000	-0.1050000	-0.7270000	-0.8710000	-0.7390000	1.4700000
	-0.920000	1.650000	1.040000	-1.250000	0.173000	-0.190000	1.680000	0.212000		-0.6210000	0.3240000	0.2420000	-0.6930000	-0.2180000	1.1000000
	-1.840000	2.120000	0.447000	-1.840000	0.327000	0.004090	2.200000	-1.020000		1.2400000	0.5590000	-0.8910000	-0.8310000	-0.7390000	1.4800000
	-1.830000	2.410000	0.740000	-1.310000	0.775000	0.759000	2.230000	0.489000		0.9800000	-0.2740000	0.7300000	-0.9760000	0.0818000	2.1300000
	-1.200000	2.350000	0.537000	-2.040000	1.380000	0.841000	2.110000	0.744000		0.9530000	0.3900000	0.1280000	-0.7070000	-0.3890000	1.9900000
	-1.330000	2.470000	1.430000	-1.330000	0.785000	0.250000	2.430000	1.660000		0.7760000	-0.7570000	2.0500000	-0.9930000	-0.3010000	1.7000000
	-1.610000	2.530000	1.120000	-0.898000	-0.039700	0.284000	2.770000	-0.451000		0.7970000	-1.1900000	0.2350000	-0.9420000	-0.3760000	1.7300000
	-1.240000	2.440000	0.298000	-1.440000	0.177000	0.580000	3.050000	0.780000		1.2200000	-2.5900000	0.1400000	-0.8500000	-0.3320000	1.8700000
	-1.320000	2.680000	0.607000	-1.150000	0.342000	0.284000	3.490000	0.097500		0.4540000	-0.6590000	-0.2480000	-0.9200000	-0.2920000	1.7900000
	-1.010000	2.280000	1.330000	-1.270000	0.046000	0.381000	3.340000	-0.657000		0.2270000	-0.8470000	-0.2610000	-0.9300000	0.2490000	1.0300000
	-1.650000	1.870000	0.758000	-1.590000	-0.238000	0.793000	3.000000	1.250000		0.6410000	-0.9200000	1.8500000	-1.0800000	-1.0500000	1.0000000
	-1.180000	1.950000	0.795000	-1.810000	-0.009970	0.891000	2.980000	0.708000		0.4370000	-0.3980000	1.1500000	-1.0100000	-1.1100000	1.6900000
	-1.250000	1.830000	0.821000	-1.440000	0.212000	0.720000	2.740000	0.975000		-0.2850000	-1.0900000	0.1970000	-0.9830000	-0.8670000	0.8000000
	-1.560000	1.430000	0.620000	-0.788000	0.305000	0.845000	2.570000	1.000000		0.2080000	-0.3100000	-0.9120000	-1.1600000	0.3480000	0.9170000
	-1.270000	1.100000	1.350000	-0.658000	0.261000	1.060000	2.730000	-0.288000		0.5610000	-0.8070000	0.9340000	-1.0600000	-0.9600000	0.5230000
	-1.230000	1.610000	1.130000	-1.060000	-0.298000	1.370000	2.780000	-0.812000		0.1440000	0.3190000	-0.4040000	-1.2700000	-0.3980000	0.7550000
	-1.360000	1.660000	1.800000	-0.988000	-0.509000	1.390000	2.640000	-0.605000		-0.1760000	0.4320000	0.3760000	-1.1000000	-0.5560000	0.8120000
	-0.886000	2.460000	0.597000	-0.360000	-0.202000	1.220000	2.670000	-0.578000		0.0417000	-2.0200000	-0.0388000	-1.1600000	-0.9490000	0.3160000
	-1.460000	2.890000	1.460000	0.719000	0.001390	1.040000	2.570000	-0.041900		0.9810000	-1.0600000	0.5390000	-1.2400000	-1.2300000	0.1560000
	-1.190000	2.990000	1.110000	-0.271000	-0.219000	0.622000	2.590000	2.050000		0.7370000	-0.6150000	0.0264000	-0.9810000	-1.9100000	0.5420000
	-1.620000	2.660000	1.100000	-0.592000	0.126000	0.367000	2.300000	0.751000		-0.1640000	-0.8210000	0.7970000	-0.9030000	-0.0921000	0.2270000
	-1.650000	2.870000	0.518000	0.347000	0.339000	0.637000	2.710000	2.870000		-0.2450000	-0.3080000	0.6990000	-0.7630000	0.0948000	0.2500000
	-1.620000	2.640000	0.700000	-0.593000	-0.061900	1.070000	2.840000	1.560000		0.8810000	-0.5720000	0.6100000	-0.8600000	-0.3210000	-0.0863000
	-1.030000	2.580000	0.433000	-0.006290	-0.216000	1.320000	2.170000	-0.297000		0.7500000	-0.2580000	1.3800000	-0.8480000	0.2750000	0.0061500
	-1.380000	2.090000	1.210000	0.221000	-0.193000	1.180000	1.910000	0.705000		0.8970000	-0.8780000	1.6500000	-0.8900000	-0.0177000	-0.1240000
	-1.750000	2.010000	0.996000	0.060000	-0.404000	0.772000	2.150000	0.323000		-0.1580000	-0.6950000	0.7770000	-0.8170000	-0.5420000	0.1080000
	-1.410000	1.840000	1.430000	-0.508000	-0.216000	0.388000	2.070000	0.820000		0.8330000	0.8100000	1.1500000	-0.8540000	0.0335000	0.6700000
	-1.340000	2.050000	0.598000	-0.066100	-0.112000	0.053900	1.750000	1.460000		-1.0300000	-1.1800000	1.2000000	-0.8960000	1.4900000	0.1570000
	-1.400000	1.540000	0.618000	-1.180000	0.090900	0.301000	1.630000	1.750000		0.3320000	-0.6540000	0.3030000	-0.9160000	1.0700000	0.4100000
	-1.670000	1.000000	1.000000	0.627000	0.113000	0.658000	1.970000	0.439000		0.7430000	-1.1700000	0.2660000	-0.9370000	0.4430000	-0.0160000
	-1.930000	1.020000	0.485000	0.762000	-0.609000	0.296000	1.940000	-0.051300		1.5100000	-1.3500000	0.6520000	-0.8250000	0.8400000	-0.4100000
	-0.717000	1.060000	-0.054400	0.514000	-1.010000	-0.062400	1.740000	-0.703000		0.2240000	-1.1100000	-0.0124000	-0.9140000	0.8020000	-0.5160000
	-1.430000	0.762000	1.180000	0.133000	-0.919000	0.242000	1.770000	0.607000		-0.2260000	-2.4500000	1.0200000	-0.8430000	0.6940000	-0.0390000
	-1.110000	0.863000	1.470000	-0.875000	-0.663000	0.251000	1.660000	1.150000		0.5750000	-0.0262000	1.2600000	-1.0800000	1.2900000	-0.1340000
	-1.400000	1.090000	0.385000	-0.298000	-0.568000	-0.093400	1.700000	1.230000		0.0974000	-0.6630000	0.3150000	-0.9990000	0.3340000	-0.1990000
	-1.240000	1.050000	0.360000	0.257000	-0.098400	-0.282000	2.060000	0.919000		0.7120000	-0.6930000	1.7300000	-0.9750000	0.2880000	0.1720000
	-1.420000	1.000000	-0.054900	-0.481000	0.068800	-0.109000	1.980000	1.080000		-0.6460000	0.0573000	1.7000000	-0.9270000	0.6040000	0.3400000
	-1.420000	0.975000	0.435000	0.948000	-0.207000	0.285000	1.540000	-0.669000		-0.1920000	-0.1690000	0.4940000	-0.7980000	1.6200000	0.1790000
	-1.160000	0.529000	0.346000	-0.338000	-0.744000	0.492000	1.460000	1.310000		0.0595000	-0.7450000	2.1100000	-0.8360000	1.2500000	0.1080000
	-1.270000	0.472000	-0.124000	-0.216000	-1.520000	0.456000	1.870000	0.323000		-0.0234000	0.3320000	-0.4250000	-0.9990000	0.4440000	0.0481000
	-0.967000	0.684000	0.449000	0.637000	-1.350000	0.433000	2.060000	2.600000		2.2500000	1.3600000	-0.0999000	-1.1500000	0.4770000	0.1420000
	-1.570000	0.412000	0.534000	0.451000	-0.418000	0.229000	1.440000	1.330000		0.0190000	0.8680000	0.2640000	-1.0700000	0.4520000	-0.0383000
	-1.380000	0.550000	0.863000	0.286000	-0.410000	-0.047800	1.310000	-0.442000		-0.9340000	0.9810000	1.5200000	-0.9500000	1.3200000	0.2740000
	-0.755000	0.659000	0.256000	-0.030100	-1.040000	0.056000	1.840000	1.750000		-0.2860000	-0.2370000	0.8110000	-1.3400000	1.3000000	-0.6490000
	-1.420000	1.020000	1.330000	0.761000	-0.980000	0.249000	1.490000	2.000000		0.1250000	-0.9870000	-0.4310000	-1.1000000	1.1400000	-0.0739000
	-0.674000	0.440000	1.770000	1.130000	-0.163000	0.384000	0.872000	1.660000		0.8450000	0.4790000	0.2380000	-1.0700000	0.5550000	0.2170000
	-1.510000	0.657000	1.460000	1.000000	-0.109000	0.601000	1.040000	0.142000		1.2800000	-1.0200000	1.4800000	-1.1300000	0.2130000	-0.1040000
	-1.180000	0.700000	1.340000	1.350000	-0.830000	0.541000	1.240000	1.050000		-0.8560000	0.4050000	0.7030000	-1.0900000	-0.3780000	-0.9370000
	-1.040000	0.359000	0.838000	0.750000	-1.260000	0.183000	0.975000	1.660000		-1.1500000	-0.1850000	0.1610000	-1.0900000	1.8900000	-0.8890000
	-0.641000	0.908000	0.862000	1.290000	-0.947000	0.535000	1.100000	0.693000		0.6390000	-0.7290000	0.3870000	-1.1100000	0.9750000	-0.8000000
	-0.740000	1.240000	1.050000	1.920000	-0.341000	1.030000	1.570000	0.654000		-0.0135000	0.5230000	0.8200000	-1.1200000	0.3550000	-1.0800000
	-0.753000	1.560000	1.600000	2.010000	-0.259000	0.708000	1.450000	0.824000		-0.2800000	0.2590000	0.9550000	-1.1200000	0.9260000	-0.7440000
	-1.060000	1.090000	1.930000	1.110000	-0.632000	0.264000	1.060000	0.103000		0.5840000	0.5000000	0.2630000	-1.0100000	0.5490000	-0.6110000
	-0.618000	1.080000	1.330000	-0.032000	-1.010000	0.746000	1.150000	0.663000		0.9100000	0.3970000	0.8510000	-1.0600000	-0.5920000	-0.6740000
	-1.010000	0.553000	0.175000	-0.924000	-0.967000	1.160000	1.210000	0.569000		0.3180000	-0.0815000	-0.0274000	-1.1500000	0.1230000	-0.2150000
	-0.563000	0.676000	0.344000	-0.805000	-0.356000	0.714000	1.090000	0.226000		-1.2000000	-1.1400000	1.2700000	-1.0100000	0.4660000	-0.4050000
	-0.958000	0.768000	0.365000	0.795000	0.021900	0.394000	1.840000	0.577000		-1.4700000	-1.5300000	-0.2900000	-0.8940000	-0.0535000	-0.0645000
	-0.597000	1.090000	0.340000	0.934000	-0.086700	0.659000	2.200000	-0.379000		-0.9510000	-0.7180000	0.0373000	-1.2800000	-0.5630000	-0.5010000
	-0.791000	0.548000	0.483000	1.190000	-0.179000	0.705000	1.910000	2.210000		2.1200000	-0.9900000	0.5880000	-1.1900000	-0.5750000	0.0449000
	-0.378000	0.638000	0.230000	-0.516000	-0.214000	0.358000	2.110000	0.593000		-0.1410000	0.3180000	0.9920000	-1.1900000	-0.0221000	-0.0518000
	-0.453000	1.120000	1.030000	-0.683000	-0.491000	-0.034500	2.090000	0.182000		0.7860000	-0.0830000	1.2100000	-1.1000000	1.9500000	0.1670000
	-0.010500	1.210000	0.445000	-0.874000	-0.811000	0.040600	1.510000	-0.112000		1.0100000	0.6840000	0.7350000	-0.9720000	0.3940000	-0.0015500
	0.611000	1.070000	0.281000	-0.490000	-0.538000	0.250000	1.420000	0.852000		0.4610000	-0.1730000	0.1340000	-1.2200000	2.0400000	-0.3090000
	0.546000	1.470000	0.336000	0.595000	-0.349000	0.236000	1.900000	0.005940		-0.1040000	0.5830000	0.8720000	-0.9740000	1.0100000	0.0231000
	0.234000	1.280000	0.040200	0.141000	-0.275000	0.439000	1.920000	-0.099400		-0.1690000	0.1810000	-0.0621000	-1.2600000	0.2770000	0.5610000
	0.521000	1.270000	0.619000	0.851000	0.126000	0.596000	1.570000	0.815000		1.1200000	0.3560000	1.1100000	-1.3100000	0.2960000	0.0694000
	0.599000	1.500000	0.977000	-0.028400	0.057100	0.385000	1.610000	1.900000		2.2500000	0.3230000	1.2100000	-1.1200000	0.2240000	0.0480000
	0.340000	1.330000	0.721000	0.588000	-0.445000	0.086100	1.320000	1.320000		-0.0057800	0.0642000	0.6050000	-1.3100000	1.5700000	-0.0462000
	0.378000	1.470000	1.600000	0.532000	-0.917000	0.346000	0.548000	-0.302000		1.0900000	-0.9140000	1.2200000	-1.1900000	1.1200000	-0.9180000
	0.835000	1.700000	0.817000	-0.390000	-0.929000	0.013000	0.921000	1.510000		1.5400000	-0.5460000	-0.1740000	-1.2000000	0.0808000	-1.3200000
	0.481000	1.480000	-0.422000	-0.041100	-0.485000	-0.540000	1.650000	0.954000		-0.2170000	0.6950000	0.2200000	-1.0700000	0.8790000	-0.6200000
	0.209000	1.850000	-0.394000	-0.382000	-0.006180	-0.281000	1.580000	0.592000		1.4700000	-0.0714000	0.3470000	-1.1900000	0.6740000	-0.7670000
	0.059400	0.975000	-0.459000	0.033900	-0.069500	-0.042900	0.945000	0.528000		-1.0800000	-0.6330000	0.4680000	-1.3000000	0.4020000	-0.0703000
	0.942000	1.020000	0.507000	-0.416000	-0.614000	0.092700	0.630000	-0.613000		-0.2750000	-0.8100000	0.3240000	-1.2200000	-0.2480000	-0.6790000
	0.716000	0.795000	0.669000	-0.198000	-0.376000	0.298000	0.941000	1.650000		-1.0100000	-0.6130000	-0.5840000	-1.1200000	0.2310000	-0.9200000
	1.150000	0.544000	-0.332000	-1.110000	-0.206000	0.085900	1.210000	0.737000		0.1320000	-0.2000000	-0.8460000	-1.2400000	1.4900000	-0.7280000
	0.454000	0.488000	0.134000	-0.188000	-0.297000	-0.218000	0.893000	2.180000		-1.4000000	-0.6700000	0.7130000	-1.2600000	0.3300000	-0.3930000
	0.343000	0.373000	0.044600	-0.712000	-0.226000	0.011900	0.490000	0.332000		-1.1800000	-1.0900000	1.3700000	-1.2600000	0.1350000	-0.8970000
	-0.139000	0.260000	-0.478000	0.074100	-0.352000	0.256000	0.321000	0.148000		-0.0877000	-0.7380000	0.8790000	-1.1400000	0.0953000	-0.7620000
	-0.267000	0.196000	-0.190000	0.133000	-0.371000	-0.128000	0.394000	0.896000		-0.3470000	-1.5000000	1.6600000	-1.2500000	0.3090000	-0.1240000
	0.271000	-0.038400	-0.864000	-0.326000	-0.108000	-0.271000	0.795000	0.907000		0.6500000	-0.6520000	0.7910000	-1.4500000	0.1890000	-0.0943000
	0.249000	0.113000	-0.573000	-0.569000	-0.166000	-0.118000	1.090000	1.130000		-0.4380000	0.8980000	1.6900000	-1.1800000	1.4400000	-0.5550000
	0.281000	0.503000	-0.850000	0.249000	-0.093000	0.153000	1.240000	-0.357000		-0.8060000	-0.0451000	0.3710000	-1.1400000	1.8600000	0.0118000
	0.414000	1.110000	-1.800000	-0.302000	-0.169000	0.266000	1.170000	0.260000		-0.4370000	-0.3720000	0.1750000	-0.9300000	0.4180000	-1.0400000
	0.971000	1.310000	-0.698000	0.203000	-0.024700	0.157000	0.832000	1.060000		0.8230000	0.6740000	1.8000000	-1.0600000	0.1750000	-1.2300000
	0.509000	1.600000	-1.190000	0.420000	0.569000	0.129000	0.784000	1.060000		1.1800000	0.6460000	0.0183000	-1.1200000	0.5390000	-1.1700000
	0.936000	1.650000	0.308000	0.561000	0.857000	0.195000	1.260000	0.755000		-0.1010000	1.7500000	1.1800000	-1.0600000	0.6600000	-1.1500000
	0.263000	1.280000	-0.638000	-0.297000	0.506000	0.003530	1.610000	1.460000		0.2890000	0.2320000	0.5280000	-0.9700000	0.1220000	-0.4710000
	0.171000	1.270000	0.185000	-0.313000	0.561000	-0.432000	1.220000	0.895000		-0.4420000	1.3700000	0.2340000	-1.0800000	0.3040000	-0.5160000
	0.126000	1.350000	0.135000	-0.005040	0.536000	-0.556000	0.920000	1.720000		-0.9240000	0.4910000	0.7010000	-0.9820000	1.0400000	0.2330000
	0.040700	1.740000	-0.119000	-0.057200	-0.002310	-0.527000	1.090000	2.360000		-0.0181000	-0.5610000	1.5300000	-1.0600000	0.4750000	0.3460000
	0.110000	1.850000	0.271000	0.807000	0.148000	-0.613000	1.090000	1.190000		-1.3300000	-0.6610000	0.4920000	-0.9750000	0.3200000	1.2900000
	-0.169000	1.780000	0.232000	-0.065700	0.570000	-0.390000	1.020000	1.710000		-1.1100000	-0.7760000	0.7660000	-0.9470000	0.8690000	1.8800000
	0.002630	1.990000	0.549000	0.689000	0.783000	0.129000	1.220000	1.190000		0.1640000	0.2320000	1.1400000	-1.1200000	1.1100000	1.4600000
	0.339000	1.710000	-0.263000	0.387000	0.970000	0.558000	1.320000	3.080000		-0.0023300	0.5540000	-0.4110000	-0.8950000	-0.2810000	1.0600000
	1.330000	1.390000	1.430000	-0.041100	1.110000	0.683000	1.600000	0.745000		1.0400000	0.9770000	1.2600000	-0.9330000	0.6110000	0.9260000
	0.964000	1.120000	0.999000	-0.149000	1.050000	0.620000	1.190000	1.020000		1.7200000	1.0900000	0.5390000	-1.0500000	0.9780000	1.2800000
	0.698000	1.150000	0.915000	-0.118000	0.916000	0.386000	0.869000	2.200000		1.2000000	0.2550000	0.6880000	-0.7690000	1.3700000	0.5820000
	0.925000	0.679000	-0.347000	-0.578000	0.650000	0.252000	1.070000	1.110000		-0.5950000	0.8460000	1.9200000	-0.8010000	1.7200000	0.2660000
	1.190000	0.338000	1.100000	-0.455000	0.380000	0.487000	0.864000	0.416000		0.7340000	0.9930000	-0.1700000	-0.7690000	2.4600000	0.2370000
	1.280000	-0.101000	0.134000	-0.875000	0.426000	0.391000	0.533000	0.765000		0.6140000	0.5520000	-0.4530000	-0.9160000	1.7700000	0.0328000
	0.630000	-0.120000	0.625000	-0.565000	0.830000	0.311000	0.792000	1.900000		-1.1100000	0.1690000	-0.7060000	-0.8660000	2.3600000	0.1540000
	0.331000	0.188000	0.229000	0.063500	0.852000	1.040000	1.080000	0.420000		-0.6570000	0.2000000	0.7420000	-0.8360000	0.3040000	0.1940000
	1.390000	0.255000	0.935000	-0.984000	-0.015500	1.480000	1.330000	-0.458000		-0.2830000	-0.5430000	0.5190000	-0.8440000	1.0500000	0.3130000
	1.530000	0.217000	1.280000	-0.708000	-0.531000	1.280000	1.180000	0.871000		-1.0700000	-0.5960000	0.3400000	-0.8340000	1.8200000	-0.0103000
	1.150000	0.035300	0.410000	-0.837000	-0.358000	1.370000	0.881000	0.871000		0.8240000	-0.5310000	0.7050000	-1.0500000	1.4100000	0.4060000
	1.660000	0.185000	0.626000	-0.321000	-0.448000	1.580000	1.130000	0.153000		0.6010000	0.0890000	0.7710000	-1.0000000	0.9000000	0.2450000
	1.880000	0.280000	0.549000	0.173000	-0.235000	1.220000	1.350000	0.753000		1.0200000	0.6670000	-0.1900000	-1.0700000	1.1400000	0.2520000
	0.890000	0.211000	0.692000	-0.159000	0.127000	0.809000	1.120000	0.732000		0.5900000	1.2800000	-0.4570000	-0.9590000	1.5100000	0.3890000
	0.600000	0.365000	0.799000	-0.512000	0.233000	0.921000	0.958000	0.850000		-0.0089100	1.4300000	0.8610000	-0.9140000	1.5700000	0.0470000
	0.842000	0.803000	1.200000	-0.293000	0.384000	1.310000	1.220000	-1.140000		0.0041100	-0.8370000	-1.1900000	-0.9240000	0.2400000	0.1010000
	0.856000	0.524000	0.709000	-1.630000	-0.014700	1.490000	1.400000	0.123000		1.9100000	-0.9470000	0.3430000	-1.1400000	1.8700000	0.5300000
	1.310000	0.018100	0.388000	-0.920000	-0.723000	1.150000	1.620000	0.230000		1.2300000	0.3170000	-0.3270000	-1.0200000	1.5500000	-0.0194000
	1.230000	0.173000	1.070000	-0.861000	-0.608000	0.836000	2.630000	0.038300		-1.0700000	0.3360000	-0.6100000	-0.9450000	1.6600000	0.7730000
	0.914000	0.085400	0.323000	-0.861000	-0.101000	1.030000	3.630000	-0.287000		-1.2000000	-1.1000000	0.4990000	-1.0200000	2.0300000	0.7220000
	1.020000	0.576000	-0.218000	-0.640000	-0.180000	1.570000	3.430000	-0.221000		0.4790000	-0.1580000	0.6080000	-0.8740000	0.4900000	0.6740000
	1.410000	0.530000	0.431000	-0.535000	-0.385000	1.590000	3.260000	-0.724000		0.2970000	1.2100000	-0.6980000	-0.8840000	1.0600000	0.7040000
	1.370000	0.691000	0.335000	0.033300	-0.172000	1.160000	3.400000	0.967000		1.9100000	0.4060000	-0.8720000	-0.9210000	1.1000000	0.3030000
	1.120000	0.504000	0.436000	-0.429000	-0.030900	0.902000	3.400000	1.640000		-0.1670000	-0.6130000	0.1800000	-0.9960000	1.3800000	0.7410000
	0.553000	0.363000	-0.227000	0.238000	-0.350000	0.580000	3.320000	0.627000		-1.2300000	0.0474000	-0.5070000	-0.7750000	0.9170000	1.0300000
	0.748000	0.295000	-0.057600	0.163000	-0.729000	0.016200	2.920000	2.760000		-0.2150000	0.3610000	0.0828000	-0.8650000	1.2200000	1.7100000
	0.781000	0.558000	-0.035600	-0.318000	-0.605000	0.104000	2.190000	0.050600		-0.5700000	0.0565000	-0.2390000	-0.9740000	2.5600000	1.4600000
	0.524000	1.100000	-0.325000	-0.136000	-0.423000	0.801000	2.460000	0.517000		-0.8690000	-0.8790000	0.6620000	-0.9520000	1.1500000	1.2300000
	0.542000	1.900000	-0.398000	0.040300	-0.611000	0.810000	3.330000	3.290000		-1.3000000	-0.5560000	-0.2440000	-0.9830000	2.3400000	1.3500000
	0.865000	2.320000	-0.191000	0.013600	-0.653000	0.316000	3.110000	0.397000		-0.2480000	-1.2400000	0.3280000	-1.0300000	1.4100000	1.4200000
	1.340000	2.470000	-0.346000	-0.446000	-0.496000	0.240000	2.060000	-0.002320		0.0662000	0.0882000	-0.0551000	-1.0300000	0.2700000	0.7760000
	0.608000	2.730000	0.176000	-0.115000	-0.423000	0.507000	1.710000	1.610000		-0.7230000	0.1820000	0.3820000	-0.8760000	0.9300000	0.9660000
	1.240000	2.320000	0.132000	0.416000	0.040800	0.750000	2.210000	1.180000		0.0535000	-0.1460000	-0.3980000	-0.9330000	0.5210000	0.9500000
	0.475000	2.260000	0.263000	-0.666000	0.175000	0.673000	2.510000	0.738000		0.9460000	0.1300000	0.5240000	-0.9150000	1.5800000	0.3170000
	0.035000	2.070000	0.495000	-0.580000	-0.586000	0.540000	2.490000	-0.059300		-0.2350000	-0.2380000	0.1590000	-0.7020000	-0.3390000	0.9430000
	0.598000	1.870000	0.350000	-0.125000	-0.652000	0.426000	2.660000	-0.471000		1.2600000	0.1280000	0.9520000	-0.9340000	0.6820000	0.5480000
	0.385000	1.840000	-0.180000	-0.003640	-0.021900	0.006940	3.220000	0.832000		-0.8060000	0.5880000	0.5180000	-0.9880000	0.7120000	1.7000000
	0.021000	1.570000	-0.291000	0.024000	-0.312000	0.062800	3.410000	1.500000		-1.3900000	-0.6080000	0.1340000	-0.8110000	1.3400000	1.3200000
	0.208000	1.560000	0.009340	-0.568000	-0.954000	0.833000	3.390000	1.700000		0.0775000	1.2100000	-0.6980000	-1.0400000	0.7070000	1.0700000
	0.525000	1.770000	0.327000	-1.150000	-0.750000	0.918000	3.560000	0.259000		-0.6080000	-0.6410000	-0.9090000	-0.9090000	0.7400000	1.2400000
	-0.374000	2.000000	0.413000	-1.160000	0.004760	0.693000	3.930000	-0.118000		0.1840000	-0.2510000	-0.0511000	-0.9340000	0.5410000	1.8100000
	-0.570000	1.770000	0.184000	0.200000	0.011800	0.557000	4.180000	0.870000		-0.1190000	-1.2800000	0.3870000	-0.7220000	2.7200000	1.7800000
	-0.724000	1.530000	-0.406000	0.559000	-0.872000	0.695000	4.030000	0.787000		-1.7600000	0.1210000	0.1210000	-0.7360000	2.6000000	1.7100000
	-1.060000	1.330000	-0.498000	-0.243000	-1.180000	0.863000	3.480000	0.080300		-0.7020000	-0.4420000	-0.4750000	-0.9200000	1.3700000	1.0400000
	-1.130000	1.130000	-0.540000	-0.511000	-0.653000	0.873000	3.240000	1.240000		1.0000000	0.8790000	0.6550000	-0.8250000	1.3800000	1.5400000
	-1.730000	1.410000	0.001610	-1.350000	-0.635000	0.862000	3.620000	0.859000		0.3400000	-0.5470000	1.7600000	-0.8510000	0.7840000	0.8650000
	-0.831000	0.927000	0.442000	-0.709000	-1.190000	0.661000	3.720000	-0.006020		-0.0419000	0.0946000	0.3140000	-0.8890000	1.8900000	1.2300000
	-0.779000	0.905000	-0.282000	-1.040000	-1.460000	0.704000	3.350000	1.200000		0.2050000	-0.6000000	0.2560000	-0.8660000	1.8600000	1.3400000
	-1.150000	1.360000	-0.506000	-0.147000	-1.290000	0.952000	3.260000	-0.149000		-0.9610000	0.2040000	-0.9290000	-0.7420000	0.6030000	1.3400000
	-1.510000	2.100000	-0.082700	-0.590000	-1.100000	0.930000	3.630000	0.641000		1.1900000	1.4900000	0.5920000	-0.6600000	0.5780000	0.6670000
	-0.801000	2.320000	0.155000	-0.489000	-0.847000	0.559000	3.490000	1.160000		0.2470000	1.6800000	0.3740000	-0.6890000	1.4000000	0.9120000
	-0.815000	2.260000	-0.319000	-0.560000	-0.973000	0.531000	3.150000	1.520000		0.6860000	4.0300000	-0.6460000	-0.9130000	0.3970000	0.6240000
	0.378000	2.070000	-0.573000	-1.310000	-0.860000	0.784000	2.950000	0.303000		0.5320000	2.4500000	-1.3900000	-0.8770000	1.6200000	0.6660000
	-0.336000	2.070000	-0.532000	-0.600000	-0.418000	0.846000	2.950000	-1.210000		1.4600000	3.9700000	-0.7480000	-0.9260000	1.7900000	0.8510000
	-0.175000	2.290000	-0.606000	-0.974000	-0.396000	0.486000	2.940000	0.417000		1.2000000	2.6100000	-1.4400000	-1.0500000	1.2100000	1.8300000
	-0.417000	2.180000	-0.157000	-0.541000	-0.435000	-0.049500	3.000000	0.114000		1.5300000	2.2000000	-0.0910000	-1.1400000	0.7910000	2.1200000
	0.021300	2.190000	-0.207000	-0.602000	-0.414000	0.244000	3.160000	-0.163000		1.3400000	2.9900000	1.1100000	-0.9790000	0.4450000	2.7200000
	-0.101000	2.070000	0.394000	-0.371000	-0.802000	0.490000	2.770000	1.480000		0.7160000	1.7500000	0.2290000	-0.9210000	1.5200000	3.1300000
	0.418000	1.810000	0.069500	-1.480000	-1.240000	0.209000	2.430000	-0.006800		0.9950000	1.8900000	-0.1520000	-0.8380000	0.5620000	3.0400000
	0.299000	1.790000	0.141000	-0.479000	-0.818000	0.273000	2.930000	0.798000		0.0004980	2.3600000	1.2100000	-0.6690000	1.3300000	2.5300000
	0.026800	1.230000	-0.149000	-0.320000	-0.562000	0.298000	2.850000	0.132000		-0.5470000	0.6340000	0.7310000	-0.9000000	0.7950000	2.0400000
	0.873000	0.934000	-0.164000	-0.632000	-1.080000	0.068300	2.440000	1.280000		0.6930000	1.6200000	0.1190000	-0.9860000	1.8300000	2.8700000
	-0.220000	1.210000	-0.159000	0.101000	-1.160000	-0.302000	2.800000	0.291000		0.3020000	1.4100000	1.1500000	-1.0100000	1.2800000	2.6300000
	-0.010600	0.900000	-0.560000	-0.230000	-0.927000	-0.468000	3.090000	0.902000		0.5110000	2.1700000	-0.1520000	-1.0200000	0.2720000	2.5800000
	-0.189000	0.886000	-0.024900	-0.418000	-1.000000	-0.206000	2.970000	1.630000		0.7250000	2.4700000	1.2400000	-1.0400000	0.5170000	1.5900000
	-0.120000	0.413000	0.309000	-0.236000	-1.030000	0.028500	2.880000	1.360000		0.6710000	1.9800000	1.3200000	-0.8620000	0.3780000	1.7700000
	0.025700	0.263000	-0.731000	-0.830000	-1.110000	-0.267000	2.760000	-0.223000		1.9800000	1.6800000	-0.0500000	-0.7120000	-0.1310000	1.5100000
	0.323000	0.158000	1.180000	-0.401000	-1.210000	-0.102000	2.820000	1.260000		1.6100000	1.9500000	1.4200000	-0.9050000	0.1200000	1.8000000
	0.049800	0.144000	1.330000	-0.122000	-0.915000	0.001600	3.020000	0.613000		1.0800000	0.5170000	1.3900000	-0.8480000	0.0349000	1.3600000
	0.103000	-0.251000	0.599000	-0.348000	-0.835000	-0.120000	2.800000	0.574000		0.5520000	1.2400000	2.0500000	-1.0400000	-0.4420000	1.2600000
	0.399000	0.263000	0.044800	-0.264000	-1.140000	-0.228000	2.420000	-0.609000		0.7900000	1.9600000	2.0100000	-0.8220000	0.1380000	1.2200000
	0.078800	0.074000	0.285000	0.207000	-1.440000	0.009130	2.720000	1.490000		1.3000000	0.3750000	0.2690000	-1.0100000	0.4630000	1.9300000
	0.069800	-0.013500	0.968000	0.371000	-1.350000	0.244000	2.670000	0.489000		2.1000000	1.6700000	0.5790000	-1.0200000	0.2880000	1.4500000
	0.771000	-0.115000	0.305000	1.190000	-0.892000	0.029900	2.140000	0.672000		1.4900000	1.6800000	2.7400000	-0.9650000	-0.1320000	1.1800000
	0.793000	0.021000	0.405000	1.150000	-0.622000	-0.088200	2.250000	-0.865000		1.4800000	2.3300000	0.4930000	-0.8910000	0.6090000	1.3400000
	0.663000	-0.116000	0.188000	1.350000	-0.871000	-0.023600	2.790000	1.030000		-0.1990000	2.1500000	1.6100000	-1.0000000	0.3250000	2.1600000
	0.525000	0.206000	-0.016400	0.398000	-1.200000	-0.106000	2.990000	1.730000		0.8040000	3.3400000	0.9240000	-0.9860000	0.9470000	2.1800000
	0.633000	0.453000	0.064000	0.191000	-1.150000	0.528000	2.730000	1.960000		0.7710000	1.9900000	1.4600000	-1.0900000	0.8090000	2.8000000
	0.854000	0.082900	0.628000	1.210000	-1.000000	1.350000	2.560000	0.296000		0.7030000	2.3200000	0.2130000	-1.0400000	1.1800000	2.6900000
	0.453000	0.535000	0.585000	-0.564000	-1.050000	1.520000	2.590000	1.020000		2.0100000	2.5100000	1.4000000	-1.2100000	1.2200000	2.7800000
	-0.116000	0.035100	1.420000	0.049400	-0.970000	1.510000	2.550000	0.710000		0.6330000	1.8100000	0.2460000	-1.0900000	2.6700000	2.8100000
	-0.092500	-0.277000	0.366000	0.467000	-0.747000	1.100000	2.680000	0.807000		0.2680000	1.6500000	2.7800000	-0.9770000	1.3600000	2.6600000
	0.798000	0.500000	-0.152000	1.280000	-0.353000	0.700000	2.880000	1.270000		-0.9950000	0.9070000	2.4100000	-1.1000000	0.8500000	2.1200000
	0.845000	-0.201000	0.504000	0.968000	-0.653000	0.918000	3.030000	1.000000		0.4080000	1.6900000	2.0800000	-1.1500000	0.3540000	2.3800000
	0.783000	0.060300	-0.464000	0.269000	-1.550000	0.986000	3.210000	0.291000		0.0820000	2.6100000	2.1700000	-1.0900000	1.9500000	2.3900000
	0.341000	0.033100	-0.223000	0.992000	-1.690000	0.635000	3.350000	3.250000		1.5400000	1.1700000	2.1400000	-1.1800000	1.3800000	1.7500000
	-0.003800	-0.021500	0.446000	0.042300	-0.718000	-0.083000	3.640000	1.260000		-0.2420000	2.3700000	1.7200000	-1.2100000	1.4500000	1.8600000
	0.188000	0.038800	0.644000	-0.531000	-0.062800	0.152000	3.940000	2.560000		0.6640000	1.3500000	2.4500000	-1.0400000	1.6300000	1.7400000
	0.146000	-0.181000	1.340000	-0.788000	-0.404000	0.988000	3.670000	1.260000		0.4380000	1.8600000	1.7200000	-1.1200000	1.5000000	1.4300000
	0.386000	-0.044900	1.280000	0.027100	-0.568000	1.030000	3.230000	0.850000		0.7070000	0.8740000	2.0100000	-0.9730000	1.0200000	1.7500000
	1.020000	-0.395000	1.280000	0.397000	-0.603000	0.625000	2.830000	-0.179000		0.3500000	1.4000000	2.2000000	-1.0000000	1.2800000	1.1600000
	0.756000	-0.471000	0.372000	-1.230000	-0.942000	0.773000	2.650000	1.530000		1.7300000	2.5500000	1.4100000	-1.0600000	1.0100000	1.6200000
	-0.009080	-0.366000	1.150000	-0.458000	-0.952000	0.748000	2.850000	0.521000		0.9500000	0.6840000	0.0844000	-1.0000000	0.5560000	1.1500000
	0.103000	-0.242000	1.450000	-0.250000	-0.912000	0.197000	2.980000	0.606000		0.6070000	1.3700000	1.7300000	-0.8950000	-0.0862000	0.7310000
	0.109000	-0.415000	1.490000	-0.322000	-0.622000	0.319000	2.710000	1.060000		0.4010000	2.4900000	1.6300000	-0.8630000	0.8930000	0.8970000
	0.254000	-0.495000	1.830000	-0.590000	-0.484000	0.900000	2.310000	1.060000		-0.4970000	1.7100000	0.9350000	-1.0500000	0.1520000	1.2600000
	0.562000	-0.695000	0.883000	-0.496000	-1.270000	0.836000	2.520000	0.342000		-1.0100000	1.1400000	0.7600000	-1.1300000	0.3170000	1.1100000
	0.333000	-0.643000	1.770000	-0.963000	-1.360000	0.551000	2.680000	0.357000		0.8920000	1.5700000	0.8580000	-0.9680000	-0.7000000	0.9790000
	0.399000	-0.478000	0.633000	-0.820000	-0.467000	0.362000	2.330000	1.580000		0.1820000	0.1280000	1.1100000	-0.9370000	0.8400000	0.6860000
	0.312000	-0.131000	1.700000	-0.459000	-0.331000	0.363000	2.470000	0.573000		0.1170000	1.2800000	1.5400000	-1.0600000	0.0425000	0.2620000
	-0.394000	-0.110000	0.975000	-0.224000	-0.803000	0.230000	2.570000	1.120000		1.4700000	1.9000000	0.8740000	-0.8990000	-0.4120000	0.5690000
	-0.679000	-0.258000	0.811000	-0.425000	-0.680000	-0.029000	2.100000	-1.380000		0.2350000	2.3100000	1.7500000	-1.1600000	0.6760000	0.4120000
	-0.279000	0.180000	0.946000	-0.158000	-0.530000	0.346000	1.870000	2.040000		0.6500000	2.1700000	1.3000000	-1.2500000	-0.2970000	0.0232000
	-0.794000	-0.340000	0.525000	-0.498000	-0.443000	0.784000	2.250000	3.190000		-0.4150000	2.0900000	1.5100000	-1.1400000	-0.1820000	0.5500000
	-0.265000	0.063500	1.300000	-0.325000	-0.627000	0.484000	2.400000	1.220000		-0.6670000	2.9800000	1.5000000	-0.9380000	0.9370000	0.6940000
	-0.412000	-0.355000	0.638000	-0.631000	-0.792000	0.094000	2.220000	-0.040000		-0.3710000	3.0400000	1.6000000	-1.0800000	1.4600000	-0.2070000
	-0.072400	-0.326000	1.080000	-0.150000	-0.753000	0.097300	2.700000	-0.582000		-0.4620000	2.0000000	0.3330000	-1.0700000	0.1770000	0.0308000
	-0.972000	-0.477000	1.490000	-0.676000	-0.646000	0.672000	2.970000	-0.243000		-0.7270000	1.8600000	-0.2650000	-0.9700000	0.8430000	-0.3440000
	-0.361000	-0.862000	0.885000	-0.256000	-0.610000	1.150000	2.330000	1.990000		-0.7800000	1.0200000	0.4510000	-0.9920000	0.3600000	-0.2010000
	0.048400	-0.708000	1.530000	0.133000	-0.766000	1.350000	1.620000	-1.060000		1.6400000	1.7400000	0.1430000	-1.0600000	0.6930000	0.0590000
	-0.596000	-0.321000	1.240000	0.442000	-1.270000	1.220000	1.510000	0.580000		0.5200000	1.6100000	1.0000000	-0.9120000	1.2300000	0.2570000
	-0.378000	-0.173000	1.380000	0.791000	-1.060000	0.962000	1.620000	0.619000		-0.0330000	2.5000000	1.3300000	-0.7110000	1.5500000	-0.4320000
	-0.587000	-0.479000	0.824000	0.101000	-0.527000	0.840000	1.730000	1.950000		0.3270000	3.0600000	2.4600000	-0.7330000	0.3150000	-0.1940000
	-0.647000	-0.589000	0.896000	-0.029100	-0.603000	0.890000	2.150000	-0.424000		0.8870000	2.9500000	0.4020000	-0.6740000	1.7200000	0.2750000
	-0.443000	-1.020000	0.877000	-0.393000	-0.368000	0.994000	2.120000	-0.504000		2.8800000	1.1400000	0.1510000	-0.8230000	0.9930000	0.7790000
	-0.506000	-0.442000	0.630000	0.329000	-0.459000	0.958000	1.790000	0.773000		2.5400000	2.1500000	0.4370000	-0.6300000	0.5670000	0.5520000
	-0.735000	-0.721000	0.746000	-0.192000	-0.972000	0.769000	1.940000	-1.040000		0.7230000	1.6100000	1.5300000	-0.9220000	0.1020000	0.2470000
	-0.723000	-0.648000	0.368000	0.631000	-0.861000	0.884000	2.050000	0.532000		1.4700000	2.2800000	1.4100000	-0.8480000	0.6660000	1.1500000
	-0.862000	-0.565000	2.060000	-0.274000	-0.519000	0.907000	1.780000	1.380000		1.1600000	1.4500000	0.0863000	-0.9020000	0.6990000	0.2850000
	-1.460000	-0.342000	1.750000	-0.014800	-0.625000	0.465000	2.060000	1.080000		1.2300000	0.8960000	-0.5310000	-0.8030000	1.5100000	0.6180000
	-0.445000	-0.803000	1.280000	0.846000	-0.867000	0.130000	2.440000	-0.171000		-0.5780000	2.5200000	0.8490000	-0.9770000	0.7700000	0.9980000
	-1.030000	-0.914000	0.551000	0.814000	-1.230000	0.405000	2.280000	0.488000		0.1400000	2.0000000	0.6510000	-0.8510000	1.5900000	0.8200000
	-1.020000	-0.438000	0.578000	1.190000	-1.320000	1.400000	1.930000	0.330000		1.9400000	2.1100000	0.3390000	-0.8760000	0.5270000	0.7590000
	-0.703000	-0.223000	-0.327000	1.040000	-0.612000	2.000000	2.070000	1.820000		0.1090000	1.3000000	1.4900000	-1.0400000	-0.4820000	0.4230000
	-0.624000	-0.436000	-0.260000	0.509000	0.027800	1.490000	2.520000	0.659000		-0.4130000	2.1100000	0.1820000	-1.1000000	-0.3260000	0.9980000
	-1.630000	0.020500	0.367000	0.598000	-0.382000	1.280000	2.670000	-0.535000		-1.4500000	0.9710000	0.0077400	-1.0300000	-0.1750000	0.8430000
	-0.734000	-0.520000	0.409000	0.310000	-0.749000	1.600000	2.510000	0.403000		0.7780000	1.2400000	1.0300000	-1.1500000	-0.3140000	0.5620000
	-1.080000	-0.469000	0.407000	0.051900	-0.310000	1.670000	2.690000	0.451000		0.6480000	1.1600000	2.3700000	-0.8790000	0.5650000	0.7940000
	-0.506000	-0.722000	0.207000	0.380000	0.239000	1.550000	2.610000	0.536000		0.4130000	2.1100000	1.3700000	-1.0000000	0.6050000	0.2870000
	-0.959000	-0.554000	-0.278000	0.500000	0.391000	1.800000	2.490000	0.720000		1.3400000	1.4200000	0.7560000	-1.0300000	-0.8460000	0.0996000
	-0.658000	-0.222000	1.780000	0.454000	0.003440	2.120000	2.620000	0.218000		0.8250000	1.6400000	0.6600000	-1.2100000	-0.2960000	0.1270000
	-0.521000	-0.387000	0.823000	0.412000	-0.169000	2.250000	2.570000	-0.200000		0.0654000	1.4700000	-0.0058600	-1.0500000	-0.0065400	-0.3150000
	-1.380000	-0.579000	0.450000	1.190000	0.019600	2.020000	2.740000	0.545000		0.9240000	1.2000000	-0.3810000	-1.0500000	-0.4010000	0.1260000
	-1.000000	-0.726000	0.420000	-0.116000	-0.485000	1.710000	3.310000	1.710000		-1.2700000	0.5470000	0.0143000	-1.0500000	-0.0935000	0.4170000
	-1.040000	-0.253000	0.581000	0.187000	-1.080000	1.630000	2.730000	2.060000		-0.4470000	1.1600000	1.2600000	-1.0400000	-0.1130000	0.1520000
	-1.130000	-0.468000	0.214000	-1.040000	-0.709000	1.770000	2.210000	1.880000		-0.0114000	0.1780000	-0.4470000	-1.0700000	-0.5410000	-0.4370000
	-1.110000	-0.251000	-0.939000	0.348000	-0.621000	1.720000	2.720000	1.320000		0.5390000	1.3300000	0.4460000	-1.1900000	-1.0900000	0.0596000
	-0.555000	-0.113000	-0.649000	-0.677000	-0.813000	1.500000	2.690000	1.920000		1.0800000	1.3900000	-0.9160000	-1.0900000	-1.3000000	-0.0686000
	-1.130000	-0.549000	-0.391000	-0.283000	-0.362000	1.650000	1.630000	1.580000		1.7200000	0.5480000	-0.1570000	-0.8680000	-0.0786000	-0.0454000
	-1.530000	-0.694000	0.398000	-0.259000	-0.569000	1.660000	1.420000	0.058300		0.6950000	2.7000000	0.4410000	-1.1100000	0.4050000	-0.3390000
	-2.160000	-0.775000	0.351000	-0.258000	-1.240000	1.210000	2.100000	2.010000		0.1950000	2.1600000	1.1800000	-0.8670000	0.2090000	-0.3530000
	-2.530000	-0.677000	0.325000	-0.039400	-1.010000	0.928000	2.520000	0.954000		0.0223000	1.1200000	-0.1610000	-0.6990000	0.4070000	0.0343000
	-2.350000	-0.774000	0.485000	-0.611000	-0.933000	0.803000	2.390000	-0.734000		0.0933000	1.3300000	-0.8110000	-0.7150000	0.9610000	0.0411000
	-2.870000	-0.944000	-0.272000	0.184000	-0.976000	0.714000	2.170000	-1.010000		0.7640000	1.7000000	-1.1300000	-0.8830000	0.1570000	-0.4900000
	-2.700000	-1.210000	-1.000000	-0.533000	-0.202000	0.845000	1.920000	1.510000		-0.3690000	1.8700000	1.1900000	-0.8220000	-0.4410000	-0.4780000
	-2.440000	-1.070000	-0.891000	-1.120000	0.103000	0.982000	1.450000	0.748000		0.5180000	0.2890000	-0.2660000	-0.9430000	-0.5240000	0.0158000
	-2.570000	-0.579000	0.657000	-1.800000	-0.128000	1.000000	1.160000	1.960000		-1.3700000	0.1630000	-0.2130000	-0.9510000	-0.9440000	0.2600000
	-2.470000	-0.764000	1.030000	-0.818000	0.076300	0.973000	1.390000	1.860000		-0.3920000	0.9530000	0.1130000	-0.9240000	-0.8280000	0.0752000
	-2.410000	-0.919000	0.757000	-1.080000	0.123000	1.030000	1.750000	1.220000		0.0859000	0.8210000	1.2700000	-0.7480000	0.1450000	0.0282000
	-2.390000	-0.947000	-0.191000	-1.390000	-0.303000	1.660000	1.690000	0.522000		0.3680000	0.9920000	0.7260000	-0.8640000	0.0061500	0.0979000
	-2.470000	-1.470000	1.390000	-1.490000	-0.333000	1.490000	1.250000	0.481000		-0.2740000	0.7650000	0.4740000	-0.9390000	0.9640000	0.7570000
	-3.010000	-1.560000	0.014900	-0.764000	-0.277000	0.889000	1.070000	0.185000		0.9580000	-0.1710000	-0.4020000	-0.9650000	0.0768000	0.1490000
	-2.440000	-1.310000	0.016500	-0.745000	-0.150000	1.220000	1.220000	0.236000		1.0400000	0.5620000	-0.5050000	-0.9470000	0.9610000	0.4790000
	-1.960000	-1.080000	0.136000	-0.698000	0.001080	1.410000	1.300000	1.070000		-0.7650000	1.3800000	-0.7350000	-0.8040000	0.4690000	0.1960000
	-2.060000	-0.996000	0.211000	-1.310000	-0.228000	0.881000	1.270000	0.785000		0.0614000	-0.2490000	0.2960000	-0.6640000	0.0319000	0.8850000
	-1.820000	-1.020000	0.860000	-1.610000	-0.593000	0.590000	1.530000	2.100000		-0.5790000	1.8700000	1.6700000	-0.6940000	-0.1970000	0.2130000
	-1.760000	-1.420000	0.339000	-1.640000	-0.440000	0.889000	1.960000	0.302000		0.5000000	3.1100000	2.0700000	-0.8430000	0.2410000	-0.0940000
	-2.530000	-1.370000	0.096600	-0.827000	-0.290000	0.849000	1.980000	1.390000		0.3900000	1.4700000	1.7100000	-1.0400000	2.3000000	0.0951000
	-1.930000	-1.220000	0.410000	-0.163000	-0.480000	0.673000	1.890000	0.353000		1.4200000	2.1000000	0.2810000	-0.9780000	-0.6940000	0.1190000
	-2.850000	-1.230000	-1.000000	-0.746000	-0.606000	0.867000	2.020000	0.072100		1.3000000	1.8200000	1.6100000	-1.1600000	-0.3530000	-0.0091600
	-1.990000	-1.560000	0.235000	-0.892000	-0.840000	1.060000	2.120000	0.428000		-0.2110000	0.5410000	0.2640000	-1.0100000	0.2200000	0.4160000
	-2.370000	-1.590000	-0.457000	-1.380000	-1.220000	0.935000	1.830000	0.313000		0.4230000	1.1200000	1.4200000	-0.9160000	1.2300000	-0.1260000
	-2.350000	-0.960000	0.456000	-2.060000	-1.370000	0.702000	1.630000	-1.320000		0.1880000	1.9100000	0.5870000	-0.8380000	-0.6540000	-0.4900000
	-1.770000	-1.030000	-0.086600	-2.140000	-0.865000	0.914000	1.740000	-0.576000		1.9900000	1.9300000	0.7810000	-0.7970000	0.0774000	-0.4550000
	-1.870000	-1.020000	0.270000	-1.490000	-0.553000	1.360000	1.860000	-0.444000		0.6310000	1.9700000	0.1040000	-0.8470000	0.8750000	-0.8030000
	-1.920000	-1.500000	0.748000	-2.540000	-1.180000	1.090000	1.610000	0.274000		0.4590000	1.9200000	0.6020000	-0.8020000	-0.0016500	-0.8020000
	-1.530000	-1.320000	-0.110000	-1.680000	-1.100000	0.664000	1.440000	0.144000		0.6160000	1.5100000	1.5400000	-0.9190000	0.1850000	-0.0771000
	-1.480000	-1.270000	0.741000	-2.090000	-0.457000	0.857000	1.990000	-0.175000		-0.2390000	1.5700000	2.6500000	-0.6870000	0.4370000	-0.1140000
	-1.480000	-1.290000	1.190000	-2.340000	-0.852000	1.140000	2.130000	-0.366000		1.4600000	2.5800000	3.9700000	-0.6170000	0.9610000	-0.0804000
	-1.670000	-1.530000	1.030000	-1.450000	-1.560000	0.888000	1.790000	0.956000		0.9920000	0.2360000	3.6600000	-0.7490000	0.3530000	0.3590000
	-1.290000	-1.600000	1.530000	-2.750000	-1.570000	0.553000	1.710000	-0.940000		-1.0200000	0.0728000	2.7700000	-0.8500000	0.6420000	-0.3040000
	-1.580000	-1.400000	1.290000	-1.180000	-1.030000	0.639000	1.380000	-0.351000		-0.6330000	1.6000000	3.9700000	-0.8580000	0.4380000	-0.1060000
	-1.190000	-1.310000	1.120000	-1.570000	-0.734000	0.993000	0.763000	-0.339000		0.1100000	1.3000000	3.4000000	-0.7960000	0.6210000	0.0159000
	-1.200000	-1.550000	1.440000	-1.140000	-1.330000	0.958000	0.819000	0.023900		1.0200000	1.4200000	3.6300000	-0.7350000	1.1500000	0.1870000
	-1.420000	-1.360000	1.230000	-0.843000	-1.870000	0.873000	1.320000	0.050200		0.9990000	0.7390000	1.9100000	-0.7900000	-0.2120000	-0.0964000
	-1.730000	-1.510000	1.260000	-0.747000	-1.380000	0.729000	1.690000	0.557000		0.3960000	0.3760000	2.5900000	-0.7460000	0.0584000	-0.4310000
	-2.040000	-1.420000	1.670000	-0.757000	-0.668000	0.671000	1.720000	0.831000		-1.4900000	0.4090000	1.8700000	-0.8450000	0.2390000	-0.3900000
	-1.280000	-1.440000	1.310000	-1.020000	-0.471000	0.741000	1.260000	1.490000		0.1120000	0.3540000	2.7200000	-0.9300000	0.3680000	-0.0349000
	-1.210000	-1.020000	1.120000	-0.400000	-0.438000	0.836000	0.865000	0.511000		-0.2840000	0.8350000	2.9900000	-1.0900000	-0.3410000	-0.0183000
	-1.330000	-0.299000	1.270000	-0.945000	-0.654000	0.763000	1.110000	0.196000		-0.2630000	-0.1800000	3.0600000	-0.8700000	0.0179000	0.4810000
	-1.460000	-0.410000	0.802000	-1.490000	-0.478000	0.611000	1.330000	-0.630000		1.0700000	1.7600000	3.5400000	-0.8880000	0.8350000	0.0979000
	-0.653000	-0.605000	1.130000	-1.610000	-0.120000	0.921000	1.450000	-1.410000		1.2600000	0.5910000	4.6700000	-0.8870000	0.7700000	0.2660000
	-0.919000	-0.542000	0.720000	-1.030000	-0.232000	1.050000	1.500000	0.190000		1.7900000	1.0600000	4.6000000	-0.7090000	0.9330000	0.2960000
	-1.050000	-0.715000	0.734000	-0.906000	-0.188000	0.994000	1.470000	1.010000		1.3800000	0.9740000	2.4400000	-0.6330000	1.2200000	0.2440000
	-1.100000	-0.788000	-0.063700	-0.763000	-0.814000	1.070000	1.220000	0.514000		1.1800000	-0.1800000	3.5100000	-0.9040000	0.9340000	0.4420000
	-0.814000	-0.854000	0.047700	-0.974000	-1.040000	1.010000	0.866000	2.670000		0.3340000	0.3550000	4.0400000	-0.9800000	1.1200000	0.0426000
	-0.592000	-0.558000	0.140000	-1.580000	-0.490000	0.683000	0.925000	-0.667000		0.7270000	0.2070000	3.5300000	-1.0400000	1.3600000	-0.0509000
	-1.070000	-1.030000	-0.006030	-1.160000	-0.391000	0.786000	1.290000	1.310000		1.2100000	0.9560000	3.5300000	-1.1300000	0.3150000	-0.0769000
	-1.170000	-1.050000	0.397000	-1.580000	-0.720000	0.989000	1.470000	-0.357000		1.4700000	1.0700000	2.3200000	-1.1100000	-0.1670000	-0.0565000
	-0.532000	-0.922000	-0.333000	-1.450000	-0.601000	0.939000	1.030000	-0.737000		1.9300000	1.2600000	2.2100000	-1.0500000	-0.7660000	-0.2100000
	-1.050000	-1.090000	0.333000	-0.622000	-0.526000	0.876000	0.846000	-0.292000		1.0400000	1.6600000	3.0500000	-0.9440000	1.0100000	0.3590000
	-0.834000	-1.250000	-0.500000	-0.119000	-0.751000	0.639000	1.300000	0.108000		-0.3010000	1.1700000	2.0900000	-0.9420000	-0.0246000	1.6500000
	-0.214000	-1.450000	0.020200	-0.914000	-0.728000	0.476000	1.590000	0.754000		-0.2220000	2.7200000	1.4300000	-1.0400000	1.6000000	1.7300000
	-0.513000	-1.340000	1.870000	-1.030000	-0.243000	0.658000	1.470000	-1.540000		0.3670000	1.5200000	1.9600000	-1.0900000	1.1300000	1.9800000
	-1.110000	-0.930000	1.120000	-0.368000	-0.167000	0.635000	1.240000	1.290000		-0.6430000	1.6400000	2.3700000	-1.1600000	0.7780000	1.2600000
	-0.574000	-1.250000	1.090000	-0.960000	-0.422000	0.571000	1.060000	0.175000		1.7700000	0.5180000	0.5180000	-0.9700000	1.2600000	1.0300000
	-0.345000	-1.140000	0.369000	-1.520000	0.242000	0.377000	1.410000	0.796000		1.9100000	1.1900000	1.9300000	-1.0000000	0.6840000	0.7140000
	-0.598000	-1.090000	0.700000	-0.965000	0.651000	0.256000	1.190000	-0.217000		0.3420000	1.1400000	1.9200000	-1.2800000	1.2000000	1.1400000
	-0.819000	-0.811000	0.555000	0.507000	-0.383000	0.530000	0.822000	0.134000		-0.0261000	1.1100000	1.1100000	-1.3300000	0.8260000	1.2500000
	-0.663000	-0.770000	-0.069000	-0.992000	-1.100000	0.549000	1.580000	1.850000		-0.0395000	0.1600000	1.7800000	-1.0600000	1.8100000	0.7590000
	-0.609000	-0.955000	0.468000	-0.529000	-0.021000	0.435000	1.500000	0.207000		-0.5630000	1.6500000	2.4700000	-1.2100000	0.4090000	1.0100000
	-0.041300	-1.040000	1.450000	-1.860000	0.561000	0.859000	0.584000	-0.265000		-0.1360000	0.6300000	2.0700000	-1.0700000	1.4200000	1.0400000
	-0.498000	-1.260000	0.169000	-1.940000	-0.103000	1.340000	0.433000	-0.780000		0.4530000	0.7420000	2.9200000	-1.0700000	1.3800000	0.8630000
	-0.625000	-1.130000	-0.186000	-1.470000	-0.339000	1.200000	1.220000	0.390000		0.0003520	2.8600000	3.4400000	-1.2700000	1.4500000	0.3880000
	-0.729000	-1.440000	-0.450000	-1.320000	-0.374000	0.822000	1.460000	-1.890000		-0.5820000	1.1300000	3.2500000	-1.1300000	0.9380000	-0.3150000
	-0.613000	-1.430000	-0.183000	-0.986000	-0.625000	1.220000	0.882000	0.414000		0.0597000	1.9600000	2.2500000	-1.0600000	1.3800000	0.6230000
	-0.317000	-1.360000	0.025100	0.245000	-0.522000	1.610000	0.832000	1.720000		0.7450000	1.1800000	2.8900000	-1.0500000	-0.0356000	0.5170000
	-0.024500	-1.280000	1.150000	-0.217000	-0.466000	1.300000	0.987000	1.220000		0.1750000	1.0400000	3.0900000	-1.0400000	0.5370000	1.0000000
	-0.069100	-1.390000	1.340000	-0.518000	-0.586000	0.592000	1.270000	2.130000		-0.5430000	1.3600000	2.2400000	-0.9150000	-0.0846000	1.6900000
	0.454000	-1.170000	0.946000	-0.778000	-0.609000	0.420000	1.270000	2.020000		0.1400000	0.3310000	1.0400000	-1.0200000	0.0726000	1.1700000
	-0.206000	-1.220000	0.800000	-1.320000	-1.450000	0.808000	0.716000	0.530000		0.7680000	0.6320000	1.3100000	-1.1200000	0.0539000	1.0200000
	0.003470	-1.680000	0.037100	-1.480000	-1.480000	0.858000	0.523000	1.220000		0.6140000	-0.2900000	1.9900000	-1.0200000	0.6800000	1.1300000
	-0.066300	-1.420000	0.500000	-1.550000	-0.537000	0.477000	1.120000	1.530000		1.6000000	0.1170000	1.9100000	-1.1500000	1.4900000	0.8060000
	0.278000	-1.070000	1.140000	-0.649000	0.027700	0.946000	1.310000	1.200000		0.6690000	1.4900000	0.9940000	-1.2800000	0.9870000	0.7650000
	0.272000	-1.310000	0.428000	-1.670000	-0.056300	1.240000	1.030000	-0.345000		0.2870000	0.4210000	1.6000000	-1.2600000	1.7100000	0.4460000
	0.492000	-1.060000	-0.155000	-0.763000	-0.388000	0.684000	0.639000	0.570000		-0.1670000	0.0733000	2.0300000	-1.2600000	1.7500000	0.5220000
	0.127000	-1.300000	0.779000	-1.200000	-0.134000	0.140000	0.698000	0.440000		-0.1150000	0.3820000	1.2200000	-1.2400000	0.7580000	-0.1640000
	0.094200	-1.540000	0.417000	-0.891000	-0.089300	0.246000	1.070000	0.712000		0.5280000	0.4350000	-0.1640000	-1.2100000	0.2400000	-0.2310000
	0.583000	-0.915000	1.010000	-0.235000	-0.586000	0.698000	1.270000	0.318000		1.2900000	0.7180000	1.7100000	-0.9440000	0.8270000	-0.2650000
	0.284000	-0.721000	0.321000	-0.645000	-0.360000	1.110000	1.130000	1.100000		-0.1650000	-0.0985000	1.1000000	-1.0900000	0.8150000	0.0658000
	0.664000	-0.694000	0.901000	-0.991000	0.455000	0.694000	1.330000	1.810000		-0.4460000	0.6780000	0.4010000	-1.2200000	0.2510000	0.3770000
	-0.359000	-0.833000	1.410000	-1.200000	0.034600	0.319000	1.610000	-0.452000		0.4210000	1.2000000	0.1810000	-1.4300000	0.8900000	0.3790000
	-0.298000	-0.719000	1.360000	-0.478000	-1.060000	0.497000	1.560000	-0.475000		0.2560000	0.8710000	0.2560000	-1.1900000	1.3700000	0.8070000
	-0.115000	-0.720000	1.150000	-1.170000	-0.936000	0.932000	1.450000	1.730000		0.2480000	0.0619000	0.1390000	-1.0200000	1.7300000	0.7100000
	0.240000	-0.215000	1.000000	-0.556000	-0.153000	0.621000	1.830000	2.030000		-0.3500000	0.6520000	1.1900000	-1.1200000	0.0362000	1.0300000
	-0.350000	0.584000	1.060000	-0.186000	-0.106000	-0.051400	1.640000	2.040000		-1.0200000	-0.0897000	0.3620000	-1.1100000	-0.3860000	-0.0735000
	-0.130000	0.545000	0.726000	-0.313000	-0.562000	-0.024800	1.230000	0.115000		-0.8400000	0.3690000	-1.2500000	-1.1000000	1.1900000	0.4950000
	0.022200	0.532000	0.220000	-0.716000	-0.479000	0.566000	1.470000	-0.230000		-0.5730000	0.4280000	0.3850000	-1.1900000	0.6120000	0.3860000
	0.321000	0.166000	1.920000	0.058700	0.024100	0.892000	1.860000	0.256000		-1.6500000	0.7400000	0.3940000	-1.0800000	0.5330000	0.5850000
	0.839000	0.094200	1.770000	-0.716000	-0.214000	0.349000	1.650000	-0.362000		-1.8800000	0.5190000	1.7000000	-0.9490000	1.1400000	0.4830000
	1.010000	0.194000	2.170000	-1.000000	-1.100000	-0.045900	1.190000	0.718000		0.0728000	1.4900000	2.0200000	-1.1500000	1.5700000	0.4790000
	1.070000	-0.044800	2.800000	-1.320000	-1.210000	0.219000	1.550000	0.545000		-1.5600000	0.3150000	2.2800000	-0.9670000	0.1100000	0.4230000
	0.927000	-0.243000	1.980000	-0.150000	-0.567000	0.670000	1.970000	-0.300000		0.3520000	-0.4670000	1.9300000	-1.0700000	0.9390000	0.0665000
	1.120000	0.100000	1.430000	-0.660000	-0.085500	0.789000	1.560000	0.149000		0.0141000	0.3360000	0.1770000	-1.0900000	-0.0356000	0.5830000
	0.955000	-0.130000	0.135000	-0.612000	-0.143000	0.608000	0.999000	-0.054400		0.8810000	1.2300000	0.5230000	-0.9470000	1.1600000	1.0200000
	0.866000	-0.344000	1.240000	0.960000	-0.494000	0.420000	0.942000	0.113000		0.4620000	-0.2050000	1.0300000	-0.9280000	0.4930000	0.7320000
	0.669000	-0.827000	0.524000	-0.815000	-1.140000	0.596000	1.310000	1.340000		-1.4900000	0.0804000	-0.7200000	-0.8650000	0.2950000	0.2610000
	0.901000	-0.523000	0.393000	0.410000	-1.380000	0.863000	1.360000	0.826000		-1.3200000	0.5970000	1.5700000	-0.7750000	0.2470000	0.3060000
	0.926000	-0.497000	-0.099800	-0.387000	-1.050000	0.705000	1.170000	2.710000		0.2280000	1.2600000	-0.3900000	-0.6980000	1.9300000	0.1610000
	1.260000	-0.652000	1.300000	-0.203000	-0.686000	0.530000	0.791000	-0.306000		1.3800000	0.1670000	0.4160000	-0.5360000	1.4800000	0.2660000
	1.220000	-0.723000	0.306000	-0.917000	-0.463000	0.478000	0.899000	-2.050000		0.6540000	-0.5750000	1.6800000	-0.8120000	0.3180000	0.3110000
	1.350000	-0.563000	0.379000	-1.230000	-0.510000	0.449000	1.030000	-0.262000		0.9800000	0.0646000	1.8600000	-0.7360000	1.9600000	0.2230000
	1.350000	-0.518000	0.949000	-1.810000	-0.709000	0.349000	0.804000	-0.137000		-0.0140000	0.6650000	0.8310000	-0.8720000	0.5800000	0.0983000
	0.989000	-0.545000	0.684000	-1.360000	-0.829000	0.327000	0.789000	2.000000		0.8520000	-0.0535000	1.1600000	-0.8740000	-0.1130000	0.2640000
	0.628000	-0.701000	0.942000	-1.210000	-0.911000	0.317000	0.846000	0.930000		2.1800000	0.7300000	1.2900000	-0.8520000	1.1200000	0.1580000
	0.995000	-0.710000	1.070000	-1.100000	-1.000000	0.555000	0.752000	-0.602000		1.0200000	0.6860000	1.1300000	-1.0500000	-0.5380000	-0.1290000
	1.800000	-1.250000	1.620000	-0.357000	-0.844000	0.504000	0.537000	-0.959000		1.0100000	-0.0282000	1.3400000	-1.1000000	0.5990000	-0.0926000
	1.500000	-0.680000	1.780000	-0.685000	-0.696000	0.005790	0.510000	-0.617000		1.1600000	0.3830000	1.4100000	-0.9170000	2.0800000	-0.4090000
	1.590000	-0.751000	1.190000	-0.733000	-0.726000	-0.153000	1.100000	1.300000		-0.1750000	-0.7170000	1.0100000	-1.0500000	1.0500000	-0.5430000
	2.000000	-0.623000	0.669000	-1.280000	-0.363000	0.137000	1.400000	0.644000		2.1900000	-1.3300000	0.8820000	-1.1400000	1.0500000	-0.5800000
	1.190000	-0.794000	0.889000	-0.755000	-0.212000	0.400000	1.030000	0.789000		-0.3660000	-0.0143000	1.6500000	-1.3300000	1.2800000	-0.5500000
	0.654000	-1.030000	0.817000	-1.440000	-0.557000	0.772000	0.673000	-1.290000		0.1240000	-0.1710000	1.6600000	-1.2600000	0.5920000	-0.9500000
	1.650000	-0.943000	1.140000	-0.766000	-0.723000	0.568000	0.964000	-0.219000		1.4700000	-0.3280000	0.4840000	-1.3500000	0.6000000	-0.6420000
	0.831000	-0.891000	1.750000	-1.330000	-0.476000	0.151000	0.479000	-0.014100		0.6090000	0.4570000	0.1710000	-1.2400000	0.7000000	-0.7290000
	1.420000	-1.200000	0.826000	-0.929000	-0.547000	0.572000	0.255000	-1.200000		1.1400000	0.0584000	0.3170000	-1.2200000	2.7000000	-1.3000000
	1.080000	-1.260000	1.450000	-1.860000	-1.140000	1.050000	0.862000	0.129000		0.3140000	0.6530000	0.9580000	-1.1400000	0.9850000	-0.6780000
	1.150000	-1.420000	0.895000	-1.940000	-1.360000	0.853000	1.050000	-0.653000		-0.5620000	-0.8020000	1.0200000	-1.1300000	0.4780000	-0.8640000
	1.550000	-1.910000	0.614000	-1.540000	-0.922000	0.764000	0.756000	1.740000		-0.5450000	-0.4150000	0.9520000	-1.0300000	0.6690000	-0.9420000
	2.500000	-1.460000	0.817000	-1.510000	-0.244000	1.310000	0.788000	0.154000		-0.4840000	-0.4360000	1.7800000	-1.1100000	0.0474000	-0.8640000
	1.650000	-1.360000	0.858000	-2.630000	-0.354000	1.380000	1.120000	1.860000		-0.5090000	0.1670000	1.4700000	-1.0900000	1.2900000	-0.9570000
	1.420000	-1.180000	1.220000	-1.790000	-0.776000	0.923000	0.993000	1.020000		0.8010000	-1.1500000	2.4300000	-1.1800000	1.5000000	-0.7930000
	1.820000	-1.420000	1.080000	-1.610000	-0.681000	0.572000	0.867000	0.041300		-0.2020000	0.0298000	0.4970000	-1.1000000	1.7900000	-0.9120000
	1.670000	-1.450000	1.430000	-1.900000	-0.358000	0.916000	1.260000	1.080000		1.0600000	0.9950000	0.4700000	-1.1300000	1.4000000	-0.5550000
	1.670000	-1.310000	0.539000	-1.780000	-0.265000	1.040000	1.000000	0.962000		1.3200000	-0.9610000	0.6850000	-1.0400000	1.8200000	-1.0600000
	1.460000	-1.520000	0.927000	-1.420000	-0.673000	0.615000	0.707000	1.940000		0.8160000	0.8920000	1.5400000	-1.0800000	1.3500000	-1.0700000
	1.110000	-1.330000	1.640000	-1.950000	-1.160000	0.730000	1.060000	1.170000		0.6360000	0.7800000	0.9410000	-1.1600000	1.6300000	-1.2500000
	1.470000	-1.280000	1.020000	-1.550000	-1.120000	0.821000	1.420000	2.130000		0.9820000	1.0100000	1.8400000	-1.0100000	1.5500000	-0.7890000
	1.900000	-0.818000	0.656000	-2.020000	-0.897000	0.771000	1.130000	1.090000		0.2220000	0.5300000	1.6800000	-0.9580000	2.3300000	-1.4300000
	1.530000	-1.100000	1.050000	-2.090000	-1.200000	0.985000	1.120000	1.370000		0.1450000	-0.0311000	0.5400000	-0.7720000	1.2100000	-1.4200000
	1.190000	-1.420000	1.270000	-1.230000	-1.120000	1.010000	0.985000	0.650000		0.4380000	-0.3690000	1.1000000	-1.0300000	1.5000000	-1.6100000
	1.680000	-1.200000	0.528000	-2.440000	-0.660000	1.180000	0.766000	0.639000		0.5910000	1.6800000	0.9770000	-0.7910000	0.5440000	-1.5600000
	2.080000	-1.440000	1.860000	-1.910000	-0.834000	1.330000	0.809000	0.333000		0.2450000	0.2630000	0.9220000	-0.7640000	1.2700000	-1.5200000
	2.000000	-1.260000	1.410000	-1.870000	-0.955000	1.170000	0.817000	-0.732000		-0.1310000	0.8760000	0.6500000	-1.0200000	2.3100000	-0.9920000
	1.270000	-1.740000	1.330000	-0.988000	-0.647000	1.410000	0.923000	-0.381000		-0.4640000	-0.0004510	1.7200000	-0.8230000	0.9120000	-1.6200000
	1.390000	-1.880000	1.370000	-1.120000	-1.390000	1.940000	1.200000	-0.065500		-0.5260000	-0.5690000	1.0900000	-0.6970000	0.2610000	-1.2000000
	1.290000	-1.830000	1.010000	-0.954000	-1.990000	1.720000	0.759000	1.150000		-0.0382000	0.6210000	1.7900000	-0.8450000	1.1400000	-1.4300000
	1.380000	-1.690000	1.230000	-0.646000	-1.670000	1.200000	0.423000	0.367000		-1.5000000	-0.6780000	0.9530000	-0.8410000	2.2900000	-1.5000000
	1.140000	-1.560000	1.560000	0.323000	-1.310000	1.320000	0.541000	-1.900000		0.2150000	0.3530000	0.4490000	-0.7780000	1.8500000	-1.3600000
	1.320000	-1.600000	1.330000	-1.080000	-0.867000	1.550000	0.787000	-0.648000		2.4600000	0.9930000	0.8590000	-0.7330000	0.8790000	-1.4400000
	1.060000	-1.870000	0.774000	0.370000	-0.418000	0.990000	0.985000	1.070000		1.5700000	0.9140000	0.2510000	-0.8680000	0.5300000	-1.2600000
	1.250000	-1.580000	1.320000	-0.027600	-0.379000	0.397000	1.370000	-2.240000		0.3150000	1.3400000	2.1800000	-0.7390000	1.6600000	-1.2300000
	0.572000	-1.320000	-0.019300	-0.317000	-0.949000	0.374000	1.790000	-0.611000		-0.8040000	0.6690000	1.9600000	-1.0800000	0.5950000	-1.1700000
	1.330000	-1.450000	1.110000	-0.313000	-1.380000	0.903000	1.920000	0.290000		0.3640000	0.9020000	-0.1170000	-0.7830000	-0.3400000	-1.1700000
	1.210000	-1.060000	0.760000	0.497000	-1.110000	1.430000	1.930000	0.999000		1.1800000	-0.4410000	0.6050000	-0.7980000	-0.4040000	-1.3400000
	1.260000	-0.989000	1.780000	0.352000	-0.839000	1.560000	2.300000	0.326000		-0.0603000	-0.1900000	0.7880000	-0.8040000	0.6870000	-1.0700000
	1.620000	-0.983000	1.200000	1.190000	-1.140000	1.120000	2.200000	0.811000		-0.4240000	-0.2990000	0.7540000	-0.7930000	0.4280000	-0.9660000
	0.300000	-1.300000	1.910000	-0.338000	-1.410000	0.678000	1.820000	-0.257000		-0.1760000	-0.3890000	1.3200000	-0.9210000	-0.1730000	-1.3300000
	0.945000	-0.786000	0.867000	0.871000	-1.370000	0.305000	1.990000	0.033200		0.1510000	-0.4080000	1.0400000	-0.9010000	0.0911000	-1.3700000
	1.100000	-0.738000	1.260000	0.842000	-1.200000	0.302000	2.110000	-0.715000		-0.9430000	-0.5610000	0.3320000	-0.7320000	-0.9500000	-1.6300000
	1.130000	-0.849000	0.506000	-0.033500	-0.957000	0.594000	1.800000	-0.101000		0.6880000	-1.2400000	0.3470000	-0.7480000	-0.9830000	-1.0300000
	1.020000	-0.971000	0.723000	-0.329000	-0.975000	0.791000	1.680000	-0.978000		0.3140000	-0.5110000	0.5500000	-0.8310000	0.5900000	-1.2000000
	0.755000	-0.779000	1.120000	-0.197000	-1.030000	0.761000	1.760000	0.406000		0.7880000	0.1970000	0.3380000	-0.7670000	0.8480000	-1.1400000
	0.469000	-0.910000	1.560000	0.353000	-0.730000	0.437000	1.390000	0.954000		-0.1200000	1.1500000	0.3810000	-0.8280000	-0.0284000	-1.1600000
	0.780000	-0.845000	0.278000	-0.035400	-0.450000	0.428000	1.130000	-0.080400		-1.3600000	0.3880000	1.0300000	-0.9750000	0.5390000	-0.6590000
	0.957000	-0.869000	-0.033800	-0.841000	-0.261000	0.627000	1.550000	0.937000		0.3400000	1.0800000	0.8100000	-0.9230000	-0.7730000	-0.8700000
	0.674000	-1.030000	-0.344000	-0.508000	-0.841000	0.544000	2.130000	-0.315000		-0.6480000	0.5450000	1.0500000	-1.0200000	0.0288000	-0.5480000
	0.459000	-0.948000	-0.631000	-0.218000	-1.140000	0.476000	2.460000	0.385000		0.0265000	0.6010000	1.1100000	-0.9700000	-0.2900000	-1.1200000
	0.268000	-1.310000	0.176000	-0.513000	-0.350000	0.301000	2.260000	0.808000		1.1000000	0.6160000	-0.3460000	-0.9390000	-0.5380000	-0.7700000
	1.190000	-0.867000	0.091200	-0.903000	-0.071200	0.421000	1.980000	0.787000		0.7450000	0.4320000	0.8030000	-0.9660000	1.8000000	-0.5030000
	1.150000	-1.010000	0.615000	-0.758000	-0.619000	0.962000	2.200000	1.820000		-0.4470000	-0.4400000	0.6320000	-1.1500000	-0.1730000	-0.1330000
	0.773000	-0.705000	0.854000	0.277000	-0.700000	1.250000	2.860000	0.895000		-0.3310000	0.1950000	1.0400000	-1.1800000	1.0900000	-0.2910000
	0.568000	-0.536000	0.416000	0.119000	-0.621000	1.320000	3.170000	-0.031000		-0.2470000	0.4150000	0.8200000	-1.0100000	0.2470000	-0.0682000
	1.320000	-0.444000	-0.236000	-0.136000	-1.120000	1.400000	2.630000	0.622000		0.0779000	-0.0284000	0.8920000	-0.8360000	1.2300000	-0.2300000
	0.748000	0.241000	-0.251000	-0.405000	-0.848000	1.330000	2.260000	-0.391000		0.3310000	1.3700000	0.6460000	-0.8760000	0.3150000	-0.2160000
	0.766000	-0.099700	-0.735000	-0.392000	0.003690	1.450000	2.480000	2.200000		1.1800000	0.8510000	1.2100000	-0.9570000	-0.2810000	-0.5930000
	0.910000	-0.072000	0.302000	-0.228000	0.170000	1.750000	2.190000	0.841000		-1.8400000	0.7310000	2.0200000	-0.9820000	1.9900000	-1.4600000
	0.558000	-0.255000	1.160000	-0.027100	-0.594000	1.510000	1.670000	0.898000		0.5220000	1.2500000	0.6570000	-0.9820000	0.4780000	-0.9540000
	0.251000	-0.292000	0.729000	-0.738000	-0.774000	1.230000	2.010000	0.395000		1.4200000	-0.3370000	0.3090000	-1.1800000	-0.1340000	-0.9910000
	0.384000	-0.715000	0.840000	-1.050000	-0.585000	1.150000	2.380000	0.365000		1.9600000	1.9000000	1.9100000	-0.8820000	1.2200000	-0.2210000
	0.398000	-0.726000	0.631000	-1.840000	-0.854000	1.520000	1.510000	0.952000		1.3200000	0.3110000	2.0600000	-1.1300000	0.1390000	-0.1480000
	1.360000	-1.270000	0.691000	-1.670000	-0.903000	1.760000	0.790000	0.349000		2.1000000	1.4900000	1.3700000	-1.1600000	-0.3220000	-1.0200000
	0.978000	-1.030000	-0.511000	-0.810000	-0.556000	1.150000	0.762000	-1.110000		0.8600000	1.4200000	0.7440000	-1.2200000	-0.7730000	-0.9870000
	1.300000	-1.040000	-0.507000	-0.634000	-0.650000	0.812000	0.608000	1.460000		3.0200000	0.3430000	0.8770000	-0.7630000	-0.1650000	-0.5200000
	1.230000	-0.982000	-0.269000	-0.082900	-0.989000	0.863000	0.601000	0.440000		1.6000000	0.8530000	2.4300000	-1.0900000	-0.3810000	-1.1000000
	0.636000	-1.480000	-0.179000	-1.560000	-0.293000	0.609000	1.070000	-0.376000		1.9900000	0.3180000	2.3000000	-1.2400000	-0.4040000	-1.1700000
	0.356000	-1.290000	-0.641000	0.150000	0.273000	0.519000	1.120000	-1.380000		0.7830000	0.3910000	3.0800000	-1.1200000	-0.7410000	-1.0600000
	1.120000	-1.350000	0.214000	-1.400000	-0.568000	0.862000	0.915000	-0.625000		0.1700000	0.0706000	2.2500000	-1.3900000	0.9840000	-0.5020000
	0.784000	-1.320000	-0.291000	-0.763000	-0.929000	0.458000	0.701000	0.510000		0.3730000	-0.6380000	2.4200000	-1.2400000	0.4470000	-0.7500000
	0.321000	-1.190000	-0.204000	-1.040000	-0.289000	-0.036400	0.739000	-0.020000		1.7000000	-0.0828000	1.2700000	-1.0700000	0.5890000	-0.5880000
	0.105000	-1.320000	-0.511000	-0.859000	-0.276000	0.142000	0.881000	1.040000		0.4830000	-0.2710000	0.6540000	-1.0500000	0.4910000	-0.7580000
	0.815000	-1.550000	-0.727000	-0.989000	-0.612000	0.272000	1.210000	3.360000		0.4460000	-0.8710000	0.5580000	-0.7280000	0.3720000	-1.2100000
	0.310000	-1.180000	-0.752000	-1.440000	-0.602000	0.326000	1.490000	0.601000		1.0600000	-0.0055600	0.8510000	-0.9880000	2.2000000	-1.5800000
	0.844000	-1.010000	-0.236000	-0.913000	-0.331000	0.657000	1.590000	-0.090100		0.7330000	-1.0300000	1.4200000	-1.0600000	1.5700000	-0.9860000
	0.789000	-1.270000	-0.633000	-1.440000	-0.151000	1.060000	1.350000	-0.183000		1.2600000	0.2840000	1.0500000	-1.2400000	0.6540000	-0.8470000
	0.866000	-1.010000	-0.951000	-1.800000	-0.286000	1.060000	1.280000	0.529000		0.1980000	0.1740000	1.4200000	-1.2000000	1.2500000	0.1830000
	1.040000	-0.792000	-0.895000	-0.311000	-0.306000	0.795000	1.300000	1.480000		0.3060000	-0.4660000	-0.2790000	-1.1500000	1.9900000	0.0493000
	0.935000	-0.355000	-0.761000	0.205000	-0.389000	0.784000	1.260000	2.290000		1.0100000	0.1830000	-0.6310000	-1.0400000	2.4200000	0.2030000
	0.553000	-0.203000	-1.040000	0.051400	-0.611000	1.240000	1.500000	0.050100		1.6800000	0.3680000	0.6260000	-0.9250000	2.6500000	0.2340000
	1.400000	-0.365000	0.529000	-0.720000	-0.886000	1.430000	1.430000	2.640000		0.5560000	0.5850000	0.6160000	-0.8420000	1.2500000	0.3300000
	1.560000	-0.638000	-0.510000	-0.498000	-1.030000	1.120000	1.260000	0.494000		-1.3200000	0.0325000	0.3400000	-0.8670000	1.6900000	-0.2160000
	0.839000	-0.595000	-0.050500	-0.682000	-1.300000	1.070000	1.260000	-0.551000		-0.9550000	0.2120000	0.6550000	-0.8670000	1.1200000	0.2710000
	0.279000	-0.460000	-0.756000	-0.390000	-1.150000	1.030000	1.390000	-0.814000		-0.0518000	-1.4800000	1.3300000	-0.9360000	1.5300000	-0.6550000
	1.140000	0.052200	-0.424000	-1.470000	-0.429000	1.080000	1.620000	-0.147000		-0.5840000	-0.0166000	1.8500000	-0.8970000	0.7500000	-0.4680000
	0.612000	0.291000	-0.715000	-1.040000	-0.069800	1.400000	1.850000	1.510000		0.2620000	-0.8100000	0.9700000	-0.9330000	2.0300000	-0.1310000
	0.672000	0.481000	0.555000	-0.182000	-0.244000	1.530000	1.490000	0.171000		0.0786000	-0.4450000	0.7660000	-0.8070000	1.8900000	-0.0929000
	1.420000	0.496000	0.557000	0.536000	-0.227000	1.200000	1.110000	2.130000		0.1160000	-0.0875000	0.1260000	-0.8140000	1.8300000	-0.2140000
	1.290000	0.045100	0.554000	-0.241000	-0.221000	0.718000	1.240000	-1.010000		-0.0042800	0.3930000	1.2700000	-0.8950000	1.6100000	-1.0600000
	0.559000	-0.298000	0.027700	-1.160000	-0.260000	0.876000	1.430000	2.190000		0.7160000	-0.5050000	0.9860000	-1.0500000	0.9730000	-0.5800000
	0.511000	0.234000	0.106000	-0.943000	0.245000	1.390000	1.020000	2.160000		0.4150000	-0.2340000	1.3800000	-0.9540000	1.0200000	-0.7110000
	0.656000	0.419000	-0.230000	-0.968000	-0.476000	1.440000	1.400000	0.168000		-1.3400000	-0.1210000	-0.0217000	-0.9470000	1.2300000	-0.8690000
	0.492000	0.365000	0.474000	-0.450000	-1.250000	1.260000	1.820000	-0.058700		-0.0628000	-0.0866000	0.7500000	-1.0200000	1.0200000	-0.7420000
	0.855000	0.242000	-0.123000	-0.252000	-0.496000	1.120000	1.370000	-0.642000		0.8140000	-0.1110000	0.8340000	-0.8950000	0.7990000	-1.2600000
	0.958000	0.161000	0.530000	-1.030000	-0.278000	0.695000	1.070000	-0.454000		0.3270000	0.2580000	0.1570000	-1.1800000	0.9870000	-0.6710000
	0.733000	-0.224000	0.150000	-0.278000	-0.764000	0.461000	1.150000	0.148000		0.7480000	-0.5520000	-1.4000000	-1.1500000	0.9250000	-0.3010000
	1.320000	-0.165000	0.574000	-0.142000	-1.010000	0.789000	1.310000	0.553000		-0.2180000	1.4200000	-1.7300000	-1.0500000	1.7100000	-0.8770000
	0.576000	-0.348000	0.620000	-0.591000	-0.881000	0.877000	1.300000	1.490000		0.0369000	0.8360000	-0.6400000	-1.0500000	1.0600000	-0.8720000
	0.691000	-0.319000	0.822000	-0.745000	-0.485000	0.962000	1.110000	1.160000		0.4790000	0.8490000	-0.6620000	-0.9790000	1.5900000	-0.8970000
	0.773000	-0.594000	0.568000	-1.560000	-0.188000	1.110000	0.843000	0.438000		-0.4400000	0.9380000	-0.5530000	-0.9280000	0.4040000	-0.5760000
	0.730000	-0.151000	0.987000	-0.678000	-0.378000	1.150000	0.999000	-0.282000		0.3330000	0.3670000	0.2240000	-1.2300000	1.1600000	-0.7920000
	1.170000	-0.300000	1.890000	-1.000000	-0.832000	0.875000	1.400000	0.508000		0.1860000	0.7920000	-0.8390000	-1.2400000	2.1400000	-0.6360000
	0.964000	-0.034300	1.540000	-0.463000	-0.774000	0.519000	1.300000	0.988000		-0.3410000	0.7980000	0.0619000	-1.0200000	1.7300000	-1.0600000
	0.817000	-0.592000	0.635000	-0.705000	-0.549000	0.653000	1.040000	0.125000		0.0599000	0.8610000	-0.3920000	-0.9980000	2.8500000	-0.6270000
	0.712000	-0.475000	0.443000	-0.774000	-0.913000	0.892000	1.300000	-0.368000		-1.6000000	-0.0057700	-1.5700000	-0.9270000	2.7000000	-0.1660000
	0.211000	-0.232000	0.304000	-0.952000	-1.250000	1.180000	1.510000	0.562000		-0.2220000	1.2100000	-1.2900000	-0.9230000	2.1300000	-0.1900000
	0.955000	-0.288000	0.254000	-0.882000	-0.632000	1.430000	1.370000	-0.303000		0.1880000	1.2800000	-1.1200000	-0.9160000	1.8400000	-0.2610000
	0.415000	-0.304000	0.954000	-0.862000	-0.082200	1.340000	1.120000	0.320000		-0.2340000	1.5200000	-1.1100000	-0.8920000	2.0700000	-0.1390000
	0.292000	-0.599000	0.182000	-0.125000	-0.126000	1.210000	0.673000	1.260000		-0.6940000	1.3700000	0.0290000	-1.0300000	0.9380000	0.0192000
	1.430000	-0.680000	0.447000	-0.516000	0.136000	1.030000	0.634000	1.060000		-1.2700000	-0.5250000	0.3260000	-0.8010000	1.7500000	0.0109000
	0.788000	-0.133000	1.160000	-0.369000	-0.142000	1.150000	1.260000	1.400000		-0.8300000	-0.6870000	0.6960000	-1.0200000	2.0800000	-0.8470000
	0.717000	-0.482000	0.177000	-0.448000	-0.859000	1.000000	1.020000	0.773000		-1.2200000	0.2760000	1.0300000	-1.0100000	1.6100000	-0.6420000
	0.624000	-0.104000	0.852000	-0.305000	-0.559000	0.742000	0.273000	1.170000		-0.2870000	0.4340000	0.6190000	-1.0500000	0.9360000	-0.0767000
	0.031400	-0.453000	0.759000	0.141000	0.100000	0.924000	0.370000	0.638000		-0.6900000	0.3320000	-0.0507000	-0.9860000	1.5400000	-0.4550000
	0.414000	-0.541000	-0.074500	0.496000	0.141000	0.927000	0.838000	-0.481000		0.1830000	0.8180000	-1.2800000	-1.1600000	1.5200000	-0.3530000
	0.252000	-0.614000	0.729000	-0.397000	-0.341000	0.892000	1.210000	0.220000		0.3200000	0.2780000	0.1410000	-0.9860000	1.4800000	-0.3360000
	0.710000	-0.709000	0.647000	-1.740000	-0.512000	0.955000	1.180000	0.645000		0.1240000	0.2870000	0.5910000	-1.2500000	1.8100000	0.2290000
	0.022600	-0.566000	0.127000	-1.970000	-0.550000	0.430000	1.360000	0.229000		0.1640000	0.1280000	0.9220000	-1.2200000	2.6600000	-0.0470000
	0.267000	-0.416000	1.110000	-1.890000	-0.998000	0.286000	1.690000	-0.209000		0.0650000	1.7300000	0.4380000	-1.2300000	1.8200000	-0.2190000
	0.568000	-0.255000	0.296000	-0.685000	-1.180000	0.458000	1.980000	0.939000		0.2270000	2.0500000	0.2880000	-1.1900000	2.6500000	0.0077900
	0.916000	-0.401000	0.632000	-1.010000	-0.485000	0.217000	1.920000	0.915000		0.5360000	0.4060000	0.3290000	-1.2200000	4.1300000	0.1390000
	0.569000	-0.410000	0.685000	-0.925000	-0.298000	0.153000	1.780000	1.090000		0.0991000	0.9940000	-0.0377000	-1.0600000	3.0800000	-0.5980000
	0.252000	-0.189000	0.124000	-0.441000	-1.010000	0.412000	1.600000	0.051400		-0.1140000	1.2500000	1.1600000	-1.1700000	2.0200000	-0.4630000
	0.345000	0.167000	0.754000	-0.581000	-0.980000	0.562000	1.890000	1.250000		-0.1360000	0.1200000	0.7350000	-1.2500000	2.0500000	-0.3760000
	-0.071100	-0.023200	1.250000	-0.800000	-0.430000	0.214000	2.380000	0.044100		-0.6280000	-0.2740000	0.7830000	-1.2500000	3.1400000	-0.4510000
	-0.332000	-0.177000	1.620000	-0.757000	-0.165000	0.278000	1.760000	1.680000		0.5810000	-0.8280000	0.8870000	-1.3400000	3.9000000	-0.8340000
	-0.831000	-0.396000	0.641000	-0.275000	-0.380000	0.404000	0.997000	0.339000		0.4840000	0.6820000	0.4140000	-1.3400000	3.4000000	-0.9480000
	-0.879000	-0.537000	0.879000	-1.370000	-1.190000	0.388000	1.430000	-0.207000		0.7010000	-0.4820000	1.4300000	-1.2100000	0.6220000	-1.0300000
	-0.619000	-0.681000	0.525000	-0.663000	-1.450000	0.411000	2.040000	-0.784000		0.2490000	0.2840000	0.4520000	-1.1300000	1.3700000	-0.9720000
	-0.373000	-0.527000	0.448000	-0.004530	-0.808000	-0.041700	1.690000	0.080800		0.1140000	-0.2030000	0.5760000	-0.9940000	1.5000000	-0.9290000
	-0.799000	-0.914000	0.505000	-1.130000	-0.038400	0.208000	1.260000	0.003850		1.5400000	-0.5180000	0.8170000	-0.7960000	1.0400000	-0.8690000
	-0.049800	-0.972000	0.575000	-0.934000	-0.005530	1.320000	1.300000	1.380000		-0.0095100	-0.6150000	0.5080000	-0.6390000	2.7100000	-0.5450000
	-0.527000	-0.609000	0.175000	-0.751000	-0.149000	1.390000	1.830000	1.440000		-0.6370000	-0.8180000	0.5140000	-0.8020000	1.6400000	-0.4230000
	-1.070000	-0.782000	-0.950000	0.044100	-0.429000	0.874000	1.910000	-0.643000		-0.0613000	0.7670000	-0.3750000	-0.8110000	2.3100000	-1.3200000
	-0.374000	-0.230000	-0.628000	0.489000	-0.881000	1.020000	1.150000	-0.211000		-0.9470000	0.0595000	-0.2790000	-0.5770000	2.0000000	-0.7290000
	-0.039500	-0.325000	-0.501000	0.035000	-0.715000	1.930000	0.889000	0.023900		0.1910000	-0.2810000	0.4840000	-0.5310000	1.7000000	-1.3700000
	-0.871000	0.019900	0.086400	-0.940000	-0.650000	2.490000	1.330000	1.450000		0.0634000	0.7650000	-0.7660000	-0.5830000	1.1900000	-1.0100000
	-0.719000	-0.508000	0.398000	-0.720000	-1.070000	2.260000	1.370000	-0.045700		-0.2740000	-0.6140000	0.5720000	-0.7270000	3.7500000	-1.4700000
	-0.549000	-0.484000	0.466000	-1.080000	-1.040000	2.230000	0.923000	0.657000		1.2000000	-0.6010000	0.1490000	-0.6180000	2.0600000	-1.3000000
	-0.554000	-0.606000	-0.781000	-1.230000	-0.806000	1.770000	1.080000	0.576000		-1.1200000	-0.2760000	1.9500000	-0.5550000	1.7300000	-1.2200000
	-0.574000	-0.813000	-0.521000	0.067900	-1.510000	1.050000	1.760000	0.434000		1.2400000	0.9630000	1.9800000	-0.5510000	0.5520000	-1.1000000
	-1.150000	-0.614000	-0.433000	0.024900	-1.890000	1.350000	1.940000	0.271000		1.0800000	0.5640000	0.9610000	-0.4390000	1.5800000	-1.6200000
	-0.350000	-0.881000	-0.237000	-0.443000	-1.120000	2.090000	1.340000	0.478000		-0.3090000	0.7580000	1.9300000	-0.5030000	1.2400000	-1.3400000
	-0.756000	-0.575000	-0.325000	-0.401000	-0.756000	1.970000	1.060000	0.124000		-0.5480000	-0.6090000	0.5220000	-0.6080000	0.9000000	-1.3600000
	-0.802000	-0.495000	0.218000	-0.342000	-0.887000	1.640000	1.110000	-0.117000		0.1320000	0.0611000	1.2800000	-0.5420000	1.9800000	-0.5110000
	-0.112000	-0.348000	0.113000	-0.758000	-1.120000	1.320000	1.140000	0.658000		-0.6220000	-0.2910000	1.2400000	-0.7010000	2.1200000	-0.7420000
	-0.746000	-0.212000	-0.114000	0.120000	-1.000000	0.939000	1.310000	0.062100		-1.2200000	-0.9130000	1.2100000	-0.7950000	2.0200000	-0.7590000
	-0.661000	-0.240000	-0.184000	-0.042800	-0.637000	0.948000	1.520000	0.639000		-0.2590000	-0.0441000	0.3790000	-0.6070000	1.7200000	-0.5000000
	-1.270000	0.120000	-0.354000	0.865000	-0.763000	1.030000	1.610000	0.583000		0.2000000	0.7510000	1.7300000	-0.6190000	1.2500000	-0.1580000
	-0.529000	0.239000	0.177000	0.712000	-1.100000	1.020000	1.460000	0.482000		1.0400000	-0.2710000	1.7900000	-0.6330000	1.0400000	-0.1720000
	-0.652000	0.351000	1.090000	0.201000	-1.040000	1.240000	0.957000	0.208000		-0.8960000	-0.4660000	2.0800000	-0.6390000	1.3400000	-0.8460000
	-0.614000	0.478000	0.425000	0.020600	-0.682000	1.380000	0.548000	1.190000		0.2440000	-0.7090000	1.2700000	-0.5690000	1.5400000	-0.0405000
	-0.447000	0.346000	0.560000	-0.543000	-0.977000	0.963000	0.777000	0.501000		1.1400000	0.1760000	0.9020000	-0.3670000	1.5000000	-1.2600000
	-0.544000	0.394000	0.391000	0.161000	-1.100000	0.756000	1.210000	0.627000		0.7360000	-0.2450000	0.7460000	-0.6800000	-0.2060000	-0.6540000
	-0.530000	0.292000	-0.290000	0.405000	-0.598000	1.770000	1.390000	0.133000		0.4030000	-0.5970000	2.6800000	-0.5240000	0.7150000	-1.0400000
	-0.622000	0.741000	0.123000	-0.621000	-0.222000	2.750000	1.170000	0.428000		0.4220000	-0.5600000	1.5100000	-0.5410000	0.0436000	-0.7320000
	-0.443000	0.726000	-0.016700	0.270000	-0.211000	3.260000	0.611000	0.214000		1.3500000	-0.4070000	2.0600000	-0.6550000	1.0200000	-0.5840000
	-0.565000	0.718000	0.287000	1.090000	-0.315000	3.230000	0.889000	-0.128000		1.4000000	-0.3530000	0.3860000	-0.7470000	0.5750000	-0.9170000
	-0.536000	0.381000	0.088700	-0.342000	-0.368000	3.080000	1.430000	0.377000		0.7570000	-0.5010000	0.9590000	-0.7770000	0.3810000	-0.9770000
	-0.470000	0.732000	0.047000	-0.000618	-0.573000	3.040000	1.100000	1.190000		0.6260000	-0.3520000	1.1100000	-0.6110000	0.3220000	-1.1000000
	-0.768000	0.501000	0.249000	0.268000	-0.958000	2.740000	0.663000	1.750000		1.9700000	-1.6400000	0.0092400	-0.7270000	0.5060000	-0.6660000
	-0.908000	0.600000	-0.387000	0.534000	-0.582000	2.370000	0.936000	0.333000		0.4730000	-0.6140000	0.6890000	-0.5880000	0.6490000	-0.6850000
	-0.785000	1.040000	0.036600	0.741000	0.012400	2.280000	1.370000	0.598000		-0.1480000	-1.1400000	0.5530000	-0.6610000	1.4500000	-0.7130000
	-0.722000	1.110000	0.300000	0.123000	0.058100	2.080000	1.310000	0.491000		0.4490000	-0.6310000	0.6920000	-0.4690000	0.9250000	-1.5100000
	-0.354000	1.300000	0.129000	0.202000	-0.351000	1.870000	0.976000	1.100000		1.5500000	-0.4530000	1.0100000	-0.3490000	0.4460000	-0.7110000
	-0.322000	1.180000	0.290000	0.540000	-0.555000	1.890000	0.949000	-0.214000		1.2100000	0.2430000	-0.3030000	-0.3880000	0.9270000	-0.7470000
	-0.682000	1.050000	0.302000	0.611000	-0.769000	1.710000	1.020000	-0.606000		-0.2190000	-0.2620000	-0.1490000	-0.5140000	1.4600000	-1.0300000
	-0.161000	0.778000	0.694000	0.544000	-1.090000	1.650000	0.671000	0.555000		-0.8370000	-0.8430000	-0.3180000	-0.4290000	0.4930000	-0.9610000
	-0.714000	0.592000	0.519000	-0.029400	-0.833000	1.730000	1.070000	0.194000		-0.7880000	-0.5850000	-0.2560000	-0.2970000	1.5500000	-0.8160000
	-0.908000	0.604000	0.715000	0.287000	-0.001010	1.440000	1.320000	1.870000		-0.8380000	-0.4530000	-0.2410000	-0.1180000	-0.5950000	-0.4270000
	-0.591000	0.323000	0.576000	0.312000	-0.296000	1.250000	0.736000	0.427000		0.2620000	-0.2730000	-0.0070300	0.0121000	0.9280000	-0.6090000
	-0.519000	0.244000	0.102000	0.214000	-0.667000	1.120000	0.499000	2.190000		-1.3000000	-0.7990000	0.5890000	-0.0520000	1.0200000	-0.5430000
	-0.715000	0.225000	-0.122000	-0.562000	-0.314000	0.642000	0.614000	0.349000		-1.2600000	-0.6440000	1.1100000	0.2340000	1.4900000	-0.4730000
	-0.965000	-0.049200	0.456000	-1.400000	-0.096900	0.527000	0.707000	0.217000		1.2100000	-1.7500000	0.5920000	0.0603000	0.6150000	-0.7910000
	-0.466000	0.271000	0.323000	-1.110000	-0.248000	0.964000	0.724000	0.274000		0.3230000	-0.3360000	0.1880000	0.1910000	1.1200000	-0.5390000
	-0.737000	0.212000	-0.057000	-1.550000	-0.436000	1.250000	0.787000	1.740000		-0.1040000	-0.5920000	0.8470000	-0.2130000	1.2000000	-0.2860000
	-0.430000	-0.166000	0.900000	-0.812000	-0.232000	1.400000	0.667000	0.964000		-0.8170000	-0.7540000	1.2200000	-0.2430000	0.6520000	-0.4540000
	-0.379000	-0.540000	0.056400	-0.861000	-0.297000	1.150000	0.526000	1.690000		0.0137000	-1.0900000	-0.1340000	-0.1400000	0.1880000	-0.1650000
	-0.723000	-0.643000	0.440000	-0.865000	-0.811000	0.865000	0.801000	0.023500		-0.7250000	-1.4400000	0.7750000	-0.1420000	0.7780000	0.0080300
	-0.643000	-0.440000	-0.768000	-0.644000	-0.399000	1.400000	0.784000	0.316000		-1.8000000	-0.6180000	-0.6820000	-0.0936000	1.7300000	-0.4100000
	-0.969000	-0.746000	-0.012300	-1.060000	0.018000	2.070000	0.389000	0.954000		0.2400000	-0.0453000	0.6860000	-0.2970000	1.7900000	-0.3620000
	-0.993000	-0.453000	1.000000	-0.839000	-0.571000	1.720000	0.334000	1.030000		-0.8370000	0.2450000	0.6690000	-0.5090000	0.7430000	-0.8160000
	-0.697000	-0.864000	0.351000	-1.170000	-0.529000	1.300000	0.930000	1.960000		1.6100000	0.0871000	0.4100000	-0.3240000	1.1900000	-0.6170000
	-0.624000	-0.686000	-0.320000	-1.270000	0.011400	2.160000	1.270000	1.530000		0.0142000	0.2770000	0.9590000	-0.3810000	1.5100000	-0.6130000
	-0.312000	0.229000	-0.543000	-1.340000	0.011300	3.740000	1.120000	1.760000		-1.0700000	-0.8390000	0.0680000	-0.3420000	0.8460000	-0.6180000
	-0.362000	1.100000	0.028500	-1.360000	-0.186000	5.290000	0.797000	2.630000		-0.7960000	-2.0000000	0.5090000	-0.5400000	0.7090000	-0.6510000
	-0.032700	1.920000	0.610000	-1.420000	-0.337000	5.850000	0.687000	0.838000		-0.8050000	-0.7110000	0.6610000	-0.7030000	-0.0305000	-0.7110000
	0.084400	2.070000	-0.417000	-1.820000	-0.473000	5.530000	0.445000	0.986000		-0.5570000	-0.0025700	0.1830000	-0.5060000	1.5700000	-0.5240000
	-0.240000	1.980000	0.877000	-0.605000	-0.176000	5.060000	0.399000	2.240000		0.3870000	0.8070000	1.0000000	-0.4600000	1.0300000	-1.1500000
	-0.224000	1.570000	0.123000	-1.210000	-0.342000	4.850000	0.637000	1.120000		-1.5800000	1.8400000	1.2500000	-0.4090000	1.8500000	-0.3380000
	-0.312000	1.600000	0.141000	-0.942000	-0.914000	4.870000	0.366000	1.960000		0.2740000	2.1800000	1.4900000	-0.3170000	0.7720000	-0.8570000
	-0.045400	1.510000	-0.037900	-2.160000	-0.406000	4.850000	0.199000	-0.227000		0.4040000	1.5100000	0.2890000	-0.2600000	0.4830000	-0.6100000
	0.323000	1.460000	-0.480000	-1.720000	-0.488000	4.230000	0.405000	0.636000		-0.5100000	2.0800000	0.6860000	-0.5550000	1.6900000	-0.4030000
	0.156000	1.350000	-0.377000	-1.710000	-1.480000	3.650000	0.526000	0.476000		-1.1500000	1.7300000	0.9140000	-0.6400000	1.4200000	0.1700000
	-0.292000	1.110000	0.328000	-1.270000	-1.230000	3.450000	0.349000	0.206000		-0.2960000	1.8300000	1.1800000	-0.4760000	1.0500000	0.2320000
	0.153000	1.210000	0.772000	-1.810000	-0.435000	3.260000	0.384000	0.716000		-0.9640000	2.1400000	0.3290000	-0.4700000	0.4880000	0.3310000
	0.159000	0.798000	0.508000	-1.570000	-0.295000	2.760000	0.902000	1.090000		0.5370000	1.5500000	-0.5460000	-0.4850000	0.8730000	0.0016300
	0.465000	0.428000	0.876000	-1.670000	-0.377000	2.610000	0.633000	-0.059500		-0.5010000	0.9840000	-0.0731000	-0.5740000	0.4660000	0.1690000
	0.295000	0.414000	0.024800	-1.880000	-0.206000	2.450000	0.341000	0.887000		-1.3100000	2.1100000	-0.8780000	-0.5040000	1.3200000	0.2810000
	0.879000	-0.084300	-0.521000	-1.690000	0.170000	2.360000	0.682000	0.806000		-0.8020000	2.1400000	-0.2240000	-0.4720000	0.5540000	0.3870000
	0.306000	-0.430000	0.227000	-1.780000	-0.001260	2.160000	0.841000	0.295000		-0.6740000	1.5500000	0.9430000	-0.5050000	1.0500000	-0.0742000
	0.387000	-0.096800	0.275000	-1.930000	-0.370000	1.880000	0.743000	0.187000		-1.5400000	2.1700000	0.7960000	-0.3980000	0.3510000	0.2070000
	-0.375000	0.177000	0.298000	-1.090000	-0.250000	1.760000	0.776000	0.132000		-0.2720000	0.4480000	0.0067900	-0.4840000	0.8850000	-0.0713000
	0.792000	-0.137000	-0.117000	-1.790000	-0.070000	2.060000	0.887000	2.410000		-0.3060000	0.3080000	2.1000000	-0.4060000	0.6890000	0.0323000
	0.151000	-0.250000	-0.189000	-0.839000	-0.229000	2.010000	1.040000	-0.089500		-1.3300000	1.7100000	0.2370000	-0.3550000	0.6030000	0.6480000
	0.740000	-0.548000	-0.487000	-0.804000	-0.593000	1.460000	1.140000	0.933000		-1.7200000	1.8900000	0.5090000	-0.7960000	1.5300000	0.8620000
	0.107000	-0.350000	-0.282000	-1.780000	-1.300000	1.550000	1.140000	-0.386000		-0.7050000	1.7800000	0.3620000	-0.6310000	1.2900000	0.4980000
	0.042100	-0.314000	0.442000	-2.010000	-1.050000	2.170000	0.768000	0.572000		-1.2300000	1.3900000	0.6410000	-0.7690000	0.9240000	0.1990000
	0.350000	-0.145000	0.992000	-1.560000	-0.161000	2.390000	0.655000	1.320000		-2.4200000	2.1000000	0.0278000	-0.5500000	0.7540000	0.1480000
	0.482000	0.143000	1.450000	-1.580000	-0.316000	2.600000	1.200000	1.630000		-1.3600000	2.2200000	0.3640000	-0.5080000	1.0400000	0.3760000
	0.606000	-0.569000	0.926000	-0.963000	-0.719000	2.630000	1.580000	0.397000		-1.3900000	1.0500000	-0.3310000	-0.7340000	1.9700000	0.2560000
	0.510000	-0.374000	0.693000	-1.110000	-0.459000	2.330000	1.240000	0.904000		-0.6350000	1.3400000	0.2160000	-0.5700000	0.7120000	-0.1590000
	0.378000	-0.513000	1.070000	-0.898000	0.013700	1.920000	0.927000	0.645000		0.6320000	1.9900000	1.2000000	-0.4670000	1.1300000	0.0781000
	0.274000	-0.640000	-0.384000	-1.010000	0.114000	1.990000	0.883000	0.489000		-1.2000000	0.9900000	1.9000000	-0.5190000	1.9700000	0.1550000
	0.163000	-0.443000	-0.944000	-1.440000	-0.416000	1.570000	0.646000	0.337000		-0.4440000	0.8230000	1.4300000	-0.5530000	1.7700000	-0.4630000
	0.311000	-0.153000	-0.330000	-1.260000	-0.783000	1.380000	0.384000	2.440000		-1.6200000	2.2700000	1.4400000	-0.7480000	0.7740000	0.0988000
	-0.317000	-0.414000	0.658000	-1.380000	-0.769000	2.090000	0.333000	0.993000		0.2920000	0.6510000	0.5770000	-0.7220000	0.4700000	-0.1350000
	0.280000	-0.328000	0.381000	0.000214	-0.696000	2.350000	0.505000	-0.454000		-0.3710000	0.9710000	0.6840000	-0.8690000	0.8760000	-0.9640000
	0.235000	-0.393000	-0.065300	1.110000	-0.552000	2.100000	0.763000	1.600000		-1.3900000	1.4700000	0.0746000	-0.6940000	0.8730000	-0.6910000
	-0.049500	-0.298000	0.716000	-0.002030	-0.296000	1.880000	1.310000	1.730000		-1.0100000	0.9830000	1.0700000	-0.6330000	0.0999000	-0.7990000
	0.285000	-0.671000	1.390000	-0.176000	-0.818000	2.010000	1.670000	-0.124000		-0.2280000	1.1900000	-1.0400000	-0.4950000	0.7620000	-0.5740000
	0.003440	-0.672000	0.379000	-0.342000	-1.330000	2.410000	1.240000	1.050000		0.0218000	-0.0856000	-0.5030000	-0.7240000	1.5800000	-0.9440000
	0.446000	-0.309000	0.011500	1.400000	-0.684000	2.340000	0.677000	0.631000		1.2300000	-0.1330000	-1.1800000	-0.6770000	-0.8810000	-0.8250000
	0.327000	-0.615000	0.132000	0.333000	-0.142000	2.090000	0.491000	1.860000		0.4880000	0.3090000	-0.0320000	-0.8690000	-0.0357000	-0.5210000
	0.255000	-0.400000	0.144000	0.060300	-0.178000	1.830000	0.663000	0.707000		1.1900000	0.2650000	1.7900000	-0.8860000	0.4800000	-0.5240000
	0.030900	-0.627000	0.033400	0.218000	-0.191000	1.560000	0.834000	0.649000		1.6600000	0.6440000	0.4680000	-0.9960000	-0.7820000	-0.6290000
	0.605000	-0.735000	0.363000	0.654000	-0.719000	1.540000	1.160000	-0.374000		0.9520000	1.3500000	0.9020000	-0.7330000	0.4500000	-1.0700000
	-0.080300	-0.749000	0.313000	0.731000	-0.962000	1.670000	1.350000	0.087800		-0.0483000	0.8210000	0.7070000	-0.9440000	0.2910000	-0.6910000
	-0.075200	-1.090000	0.369000	0.008880	-0.548000	1.360000	0.817000	1.880000		1.9200000	0.8290000	1.1000000	-0.8200000	-0.2720000	-0.6610000
	0.448000	-1.240000	0.363000	0.082900	-0.404000	1.010000	0.527000	1.360000		1.4400000	0.0032500	0.6870000	-0.8150000	0.7650000	-0.3620000
	0.969000	-1.260000	0.464000	0.232000	-0.272000	1.560000	0.838000	0.856000		0.4480000	0.0651000	0.2460000	-0.5680000	-0.2930000	-0.9130000
	0.867000	-1.450000	0.255000	0.336000	0.025400	2.120000	0.634000	1.870000		-0.2310000	0.4480000	0.1410000	-0.9370000	-1.0300000	-0.8850000
	0.976000	-1.240000	0.414000	0.393000	-0.264000	2.030000	0.123000	1.070000		-0.2040000	0.6490000	0.4630000	-0.8300000	0.7870000	-0.0750000
	0.553000	-1.270000	1.130000	0.152000	-0.632000	1.810000	0.277000	1.230000		1.8000000	0.8240000	-0.9790000	-0.9170000	0.1910000	-0.7370000
	0.789000	-1.720000	0.417000	0.176000	-0.577000	1.380000	0.728000	0.854000		1.0500000	1.1000000	-1.0400000	-0.9240000	1.0600000	-0.6400000
	0.615000	-1.570000	0.336000	0.502000	-0.388000	0.885000	0.492000	1.730000		0.1910000	-0.1880000	-0.1920000	-1.0600000	1.4200000	-1.0200000
	0.408000	-1.870000	0.987000	0.791000	-0.188000	0.514000	-0.258000	0.419000		0.9910000	0.3390000	1.0100000	-0.8930000	0.0404000	-0.7720000
	0.716000	-1.310000	1.210000	0.599000	-0.128000	0.659000	-0.161000	0.593000		-0.2660000	0.8050000	1.1500000	-0.7970000	0.7150000	-0.4390000
	0.176000	-1.180000	1.770000	0.308000	-0.341000	1.010000	0.311000	0.509000		-0.1150000	0.1330000	0.5670000	-0.6740000	0.1900000	-0.2250000
	1.220000	-1.120000	1.990000	0.120000	-0.410000	0.753000	0.583000	0.917000		0.3390000	-0.0429000	0.5990000	-0.6950000	0.4310000	-0.4190000
	0.510000	-1.170000	1.600000	0.609000	-0.237000	0.203000	0.634000	1.420000		1.3100000	0.0262000	-0.4130000	-0.5570000	-1.0600000	-0.5100000
	0.953000	-1.470000	1.100000	0.646000	-0.562000	-0.059300	0.235000	0.130000		0.2300000	0.5320000	-0.1190000	-0.6980000	-1.3400000	-0.5010000
	1.070000	-1.550000	0.811000	0.172000	-0.794000	0.211000	-0.005370	0.628000		-0.1370000	0.9150000	0.3710000	-0.6370000	-0.8590000	-0.3430000
	0.682000	-1.820000	1.490000	0.144000	-0.377000	0.614000	0.403000	0.668000		0.5580000	-0.4570000	-0.0896000	-0.6350000	-1.9500000	-0.6310000
	0.600000	-1.500000	1.320000	0.899000	-0.124000	1.000000	0.692000	1.080000		0.1010000	0.1210000	0.2110000	-0.6480000	-0.6980000	-0.6930000
	1.200000	-1.830000	1.520000	-0.273000	-0.003630	1.030000	0.714000	0.355000		-0.6090000	1.7100000	-1.5200000	-0.4360000	-0.7170000	-0.6660000
	1.060000	-1.650000	1.240000	-0.023800	0.025100	0.590000	0.543000	-0.613000		0.5590000	0.7870000	-1.1600000	-0.4400000	0.4630000	-0.4700000
	0.911000	-2.090000	1.210000	0.128000	-0.163000	0.194000	0.431000	0.716000		0.0037200	0.7130000	-0.2930000	-0.3170000	-0.7100000	-0.7540000
	1.330000	-1.750000	1.550000	0.300000	-0.369000	0.210000	0.610000	1.020000		1.1000000	1.1100000	0.7250000	-0.2980000	0.0650000	-0.9320000
	1.090000	-1.490000	1.120000	0.240000	-0.156000	0.429000	0.615000	0.959000		1.6200000	1.8300000	1.0100000	-0.3180000	-0.5380000	-0.7440000
	0.689000	-0.981000	0.812000	0.333000	0.010200	0.950000	0.340000	1.190000		0.3320000	0.6220000	0.0614000	-0.3230000	-0.7500000	-0.6450000
	1.270000	-1.040000	0.874000	-0.340000	-0.298000	0.475000	0.318000	-0.198000		-0.2310000	0.0458000	-0.8470000	-0.6040000	-0.2050000	-0.6380000
	0.973000	-0.823000	0.855000	-1.190000	-0.576000	-0.052300	0.358000	-0.616000		0.3900000	-0.6130000	-0.5990000	-0.4030000	0.8230000	-1.1000000
	0.628000	-1.050000	1.730000	-1.130000	-0.446000	0.728000	0.090600	0.333000		1.9300000	0.6220000	0.2780000	-0.4550000	0.1440000	-0.9490000
	0.590000	-0.844000	0.246000	-0.015200	-0.791000	1.190000	-0.052500	0.264000		1.1100000	1.5500000	-0.3150000	-0.4300000	0.8430000	-0.9190000
	1.260000	-0.713000	0.940000	0.056800	-1.070000	0.838000	0.130000	0.745000		1.1100000	0.0692000	-0.6300000	-0.4400000	0.0508000	-0.4150000
	0.901000	-0.757000	1.370000	-0.414000	-0.582000	0.436000	0.173000	-0.383000		1.4500000	0.3420000	0.6700000	-0.4830000	0.6640000	-0.6150000
	0.792000	-0.855000	1.360000	-0.694000	-0.122000	0.404000	0.292000	0.400000		1.2900000	0.5430000	-0.2010000	-0.5760000	-1.1700000	-1.1900000
	0.712000	-0.573000	1.680000	-0.951000	-0.471000	0.298000	0.597000	1.680000		0.1340000	2.3700000	0.3280000	-0.2280000	1.3100000	-1.0700000
	1.130000	-0.552000	1.720000	-0.408000	-0.648000	0.239000	0.712000	-0.059600		0.8860000	0.4230000	-0.2710000	-0.5150000	0.8890000	-0.8920000
	1.420000	-0.315000	1.410000	-0.754000	-0.584000	0.680000	0.270000	-0.316000		1.1800000	0.4200000	0.4840000	-0.6760000	1.3800000	-0.7860000
	0.444000	-0.757000	2.280000	-0.480000	-0.392000	0.853000	0.198000	0.050300		0.5680000	0.3190000	-0.1160000	-0.4670000	2.1000000	-0.9520000
	1.320000	-0.677000	1.050000	-1.630000	0.011400	0.417000	0.457000	0.412000		-0.1440000	0.4050000	-0.1920000	-0.6670000	1.8800000	-0.4820000
	0.610000	-0.672000	0.842000	0.121000	-0.024800	0.659000	0.311000	0.690000		0.3500000	1.0400000	-0.5160000	-0.6380000	3.2800000	-0.8120000
	0.593000	-0.526000	1.230000	-1.510000	-0.536000	1.160000	0.082700	-0.600000		0.4770000	0.9210000	-0.3610000	-0.5740000	1.7300000	-0.8420000
	1.200000	-0.498000	0.512000	-1.370000	-0.692000	1.340000	0.135000	0.625000		0.9780000	1.9100000	-0.7800000	-0.3130000	0.0487000	-0.4880000
	0.931000	-0.122000	0.815000	-0.997000	-0.622000	1.690000	0.227000	-0.489000		-0.4850000	0.3020000	0.2790000	-0.6570000	0.5170000	-0.2510000
	0.682000	-0.632000	0.770000	-0.534000	-0.819000	1.840000	0.438000	0.476000		0.3760000	1.1600000	0.2200000	-0.3910000	1.3200000	-0.2830000
	1.250000	-0.462000	1.540000	-1.020000	-0.630000	1.290000	0.473000	1.480000		1.3100000	1.6600000	-0.1600000	-0.4780000	-0.2510000	-0.8910000
	0.687000	-0.914000	0.364000	-1.280000	-0.593000	0.940000	-0.172000	1.870000		2.2000000	1.0200000	1.8200000	-0.4530000	0.8160000	-0.8230000
	0.808000	-0.863000	1.020000	-0.185000	-1.060000	1.280000	-0.421000	1.130000		2.7700000	1.1700000	2.7100000	-0.4170000	0.3440000	-1.0200000
	0.576000	-0.270000	0.559000	-0.125000	-1.350000	1.410000	-0.166000	-1.640000		1.2600000	0.3160000	0.1250000	-0.4420000	0.8510000	-0.8020000
	0.810000	-0.045900	0.653000	-0.935000	-1.340000	0.879000	-0.079200	0.502000		1.0800000	-0.0849000	-0.5970000	-0.4140000	1.2900000	-0.8120000
	1.050000	-0.315000	2.010000	-0.924000	-1.440000	0.574000	0.217000	1.060000		1.2000000	0.6500000	0.5000000	-0.4240000	1.4000000	-0.7120000
	0.679000	-0.546000	1.030000	-1.660000	-1.280000	0.552000	0.635000	-0.143000		1.3900000	0.4700000	0.7510000	-0.5410000	0.6400000	-0.6640000
	0.411000	-0.329000	0.587000	-1.340000	-0.849000	0.577000	0.706000	0.601000		0.9160000	0.9270000	1.1700000	-0.4460000	1.6300000	-0.9060000
	0.307000	-0.480000	1.790000	-1.170000	-0.428000	0.803000	0.633000	0.153000		1.3500000	0.2660000	0.8490000	-0.3220000	1.0500000	-0.9410000
	0.504000	-0.197000	0.998000	-0.248000	-0.158000	0.802000	0.632000	-1.160000		2.1300000	-0.4610000	-0.0632000	-0.4500000	1.1200000	-1.2800000
	-0.109000	0.088800	0.571000	-0.556000	-0.374000	0.380000	0.671000	0.389000		0.9300000	-0.1610000	1.2700000	-0.3510000	1.3800000	-0.8920000
	-0.974000	0.725000	0.625000	0.137000	-0.737000	0.400000	0.709000	0.868000		1.9800000	-0.0138000	0.6670000	-0.2290000	-0.5540000	-0.4440000
	-0.290000	0.730000	0.615000	-0.309000	-0.964000	0.690000	0.726000	0.600000		2.4500000	0.0506000	2.2400000	-0.2830000	-0.5340000	-0.3540000
	-0.686000	0.516000	-0.615000	-0.871000	-0.834000	0.895000	0.809000	0.546000		1.2600000	0.0945000	2.0200000	-0.1050000	1.2000000	-0.7560000
	-0.258000	0.157000	0.515000	-0.611000	-0.602000	1.190000	0.695000	1.270000		0.6730000	0.5690000	0.7310000	-0.0804000	0.2660000	-0.7530000
	-0.628000	0.177000	0.389000	-0.507000	-0.995000	0.933000	0.735000	2.180000		1.5900000	-0.9110000	2.1400000	0.0339000	0.8840000	-1.0300000
	0.104000	0.196000	0.473000	-0.409000	-1.650000	0.347000	0.630000	1.400000		1.9400000	-0.0966000	1.4800000	-0.0126000	1.0200000	-0.9400000
	-0.200000	0.458000	-0.152000	-0.243000	-1.440000	0.384000	0.647000	1.030000		2.1300000	0.2930000	3.0700000	-0.2150000	1.1400000	-0.9910000
	0.210000	0.511000	0.251000	0.198000	-0.754000	0.440000	1.000000	2.430000		0.6320000	1.0600000	0.8650000	-0.1160000	-0.0624000	-0.6850000
	0.207000	0.111000	0.667000	-0.338000	-0.810000	0.468000	1.020000	-0.265000		1.9500000	0.6930000	0.9610000	-0.1620000	1.8100000	-0.9340000
	0.087700	-0.351000	1.330000	-1.250000	-1.130000	0.649000	0.677000	0.502000		0.7420000	-0.4780000	0.3290000	-0.0331000	1.3600000	-1.1300000
	0.483000	-0.539000	0.459000	0.275000	-1.150000	0.654000	0.538000	0.886000		1.9600000	-0.3200000	-0.6690000	-0.2090000	1.6700000	-0.9980000
	0.569000	-0.428000	0.085800	-0.436000	-1.190000	0.533000	0.625000	-0.326000		0.1170000	-0.8540000	0.5830000	-0.3650000	1.7300000	-0.9290000
	-0.177000	-0.486000	0.310000	-0.066700	-0.953000	0.137000	0.727000	-0.094200		0.9360000	0.5900000	0.5170000	-0.1330000	1.7300000	-0.8170000
	0.182000	-0.505000	1.430000	-0.013200	-0.466000	-0.305000	0.851000	0.903000		0.3690000	-0.2950000	0.6330000	-0.3900000	0.5730000	-0.8750000
	0.411000	-0.658000	0.049300	0.222000	-0.646000	-0.177000	0.791000	0.392000		0.9540000	0.1440000	-0.1160000	-0.4120000	1.4900000	-0.7530000
	0.390000	-0.662000	0.245000	-0.721000	-0.613000	0.149000	0.317000	0.179000		1.8500000	-0.4210000	0.5770000	-0.3200000	0.9680000	-1.0800000
	0.141000	-0.405000	0.416000	0.368000	-0.487000	0.257000	0.156000	0.988000		1.7600000	0.9850000	0.0539000	-0.5830000	0.2760000	-1.2300000
	-0.361000	-0.255000	0.301000	0.302000	-0.733000	0.200000	0.418000	0.532000		0.9060000	-0.5290000	-0.1920000	-0.4690000	2.2400000	-1.1100000
	0.319000	-0.557000	0.734000	-0.105000	-0.920000	0.270000	0.761000	-0.076500		0.3880000	-0.1770000	-0.2500000	-0.6090000	0.6250000	-0.4480000
	0.144000	-0.475000	0.120000	-0.024700	-0.681000	0.284000	0.870000	1.720000		2.0000000	-0.9350000	1.3100000	-0.5020000	0.5860000	-0.3900000
	0.411000	-0.622000	0.068000	0.670000	-0.446000	0.255000	0.744000	0.430000		1.0800000	-0.4060000	0.5330000	-0.3170000	-0.2620000	-0.2420000
	0.264000	-1.120000	0.445000	0.112000	-0.470000	0.247000	0.589000	0.911000		2.6300000	0.3120000	0.7460000	-0.4480000	0.0698000	-0.4200000
	0.041700	-0.768000	-0.159000	0.381000	-0.467000	0.405000	0.724000	1.280000		1.9700000	-0.8360000	-0.6580000	-0.3950000	-0.1070000	-0.0771000
	0.141000	-1.110000	0.096500	-0.531000	0.067500	0.346000	0.495000	0.381000		-0.5000000	0.3040000	-0.2910000	-0.4360000	-0.5750000	-0.0812000
	-0.255000	-0.881000	0.031100	0.940000	0.036600	-0.177000	0.320000	1.180000		0.8590000	-0.7330000	-1.6700000	-0.3990000	0.1290000	0.0738000
	0.112000	-0.618000	-0.239000	0.178000	-0.778000	-0.455000	0.601000	-0.889000		1.0200000	-1.0400000	-0.3540000	-0.3790000	0.1280000	-0.4550000
	-0.176000	-0.590000	-0.026700	-0.222000	-0.386000	0.208000	0.744000	0.072900		1.6000000	-0.4590000	-0.2950000	-0.2760000	0.3610000	-0.2140000
	-0.221000	-0.540000	0.657000	-0.662000	0.105000	0.679000	0.691000	-0.342000		0.8580000	-0.8070000	0.0379000	-0.4260000	0.5140000	-0.8570000
	0.004330	-0.591000	-0.375000	-0.481000	-0.448000	0.052700	0.439000	0.520000		0.1580000	0.0647000	1.3900000	-0.3280000	-0.0919000	-0.1040000
	-0.430000	-0.614000	0.049900	0.041600	-0.231000	-0.563000	0.359000	-0.270000		0.4890000	-0.7170000	0.4310000	-0.3880000	0.2090000	-0.7270000
	-0.302000	-0.565000	-0.118000	-0.289000	0.003270	-0.546000	0.745000	-0.425000		-0.1410000	-0.7900000	1.5200000	-0.3780000	1.5700000	-0.9070000
	-0.189000	0.034200	-0.574000	-0.267000	-0.570000	-0.538000	0.701000	1.810000		1.1500000	-0.6650000	0.5540000	-0.4120000	0.8980000	-0.7120000
	-0.539000	-0.098600	-0.043300	0.548000	-0.685000	-0.853000	0.233000	0.357000		0.3360000	-0.6000000	1.1400000	-0.5220000	0.8030000	-0.8100000
	0.245000	-0.099500	1.040000	0.420000	-0.836000	-0.878000	0.041900	0.662000		2.8900000	-0.8890000	0.2800000	-0.3530000	-0.0537000	-0.9580000
	-0.081200	0.025000	0.715000	0.336000	-0.986000	-0.422000	0.088800	0.890000		2.6200000	-1.0800000	-0.7610000	-0.3670000	0.0479000	-1.2000000
	0.475000	-0.200000	1.140000	0.643000	-0.330000	-0.578000	0.253000	0.536000		2.5300000	-1.6500000	-0.4850000	-0.2840000	0.0596000	-1.0400000
	0.144000	-0.164000	0.910000	0.306000	-0.149000	-0.887000	0.544000	1.420000		2.8400000	-0.9010000	0.0171000	-0.2180000	-0.0036800	-0.9860000
	-0.278000	-0.214000	0.946000	0.995000	-0.320000	-0.490000	0.718000	-0.673000		2.3800000	-1.7600000	-0.7180000	-0.2370000	-0.2020000	-0.8770000
	0.587000	-0.121000	0.806000	1.420000	-0.205000	0.008990	0.406000	0.843000		1.1700000	-1.1900000	-0.0532000	-0.3260000	0.9320000	-0.6110000
	-0.096800	-0.132000	1.390000	1.130000	0.089500	0.228000	0.216000	0.836000		1.2700000	-0.2160000	-0.6870000	-0.3540000	0.2060000	-0.4270000
	-0.197000	-0.353000	1.320000	0.866000	0.303000	0.287000	0.302000	0.733000		1.4600000	-0.7340000	-0.1060000	-0.3900000	0.5220000	-0.9320000
	-0.119000	-0.500000	1.900000	0.331000	-0.179000	0.242000	0.195000	-0.045600		1.8000000	-1.2100000	0.5130000	-0.5180000	0.2460000	-1.2200000
	0.034800	-0.691000	1.700000	0.325000	-0.491000	0.015900	0.340000	0.226000		1.3800000	-0.1410000	0.8240000	-0.4060000	-0.3490000	-0.8190000
	-0.596000	-0.939000	1.150000	1.300000	-0.002710	0.349000	0.804000	-0.555000		0.4120000	-0.1790000	2.0600000	-0.6210000	-0.9440000	-0.8090000
	-0.224000	-1.070000	0.778000	1.090000	0.583000	0.659000	0.761000	-0.936000		1.8000000	-1.1600000	1.9000000	-0.5490000	-0.7890000	-0.4070000
	0.382000	-1.020000	1.540000	1.030000	0.644000	0.376000	0.385000	-2.020000		1.5500000	-0.8970000	2.9800000	-0.6830000	-0.0171000	-1.4600000
	0.314000	-1.010000	1.280000	1.120000	0.994000	0.159000	0.326000	1.370000		0.4720000	-0.7440000	1.6500000	-0.7720000	0.0146000	-0.8790000
	0.786000	-0.601000	0.733000	1.160000	1.560000	0.185000	0.408000	1.120000		0.4020000	-1.4800000	1.4400000	-0.7360000	2.0400000	-0.8870000
	-0.150000	-0.417000	1.160000	1.480000	0.922000	-0.272000	0.573000	0.357000		1.2600000	0.2190000	0.0722000	-0.4960000	0.5450000	-1.0500000
	0.268000	-0.345000	0.305000	1.730000	0.365000	-0.484000	0.658000	-0.090400		1.0300000	0.2290000	0.7870000	-0.6650000	0.9180000	-0.8770000
	0.969000	0.048500	0.782000	1.420000	0.416000	-0.690000	0.577000	-0.349000		2.1300000	0.0193000	1.3600000	-0.4400000	0.2270000	-0.8750000
	0.506000	-0.080600	0.952000	2.160000	0.918000	-0.711000	0.421000	0.549000		2.0500000	0.1230000	0.6450000	-0.6050000	0.6680000	-0.9000000
	0.029900	0.355000	1.070000	2.060000	1.290000	-0.460000	0.466000	-0.567000		2.0100000	0.5880000	0.7310000	-0.4170000	0.5400000	-0.9570000
	0.341000	0.372000	1.190000	2.350000	0.871000	-0.341000	0.700000	0.179000		2.1300000	0.7080000	0.5400000	-0.2570000	1.0500000	-1.2100000
	0.667000	0.643000	-0.235000	1.560000	0.545000	-0.337000	0.848000	0.610000		3.3200000	0.7410000	-0.4230000	-0.6440000	0.3290000	-1.1800000
	0.725000	1.220000	0.688000	1.460000	0.585000	-0.477000	0.793000	-0.228000		2.6900000	1.6400000	0.3360000	-0.4830000	0.3940000	-0.8500000
	0.533000	1.230000	-0.132000	1.890000	0.369000	-0.554000	0.656000	0.859000		2.5700000	0.6990000	0.7880000	-0.6010000	1.1100000	-1.5400000
	0.771000	0.947000	0.261000	2.450000	0.616000	-0.446000	0.631000	0.648000		2.2700000	1.0100000	1.2800000	-0.5070000	1.1300000	-1.0200000
	0.826000	0.679000	0.425000	1.630000	0.584000	-0.288000	0.759000	0.417000		2.5200000	0.8630000	1.4600000	-0.5870000	0.9190000	-1.3300000
	0.660000	0.586000	0.795000	0.862000	0.264000	-0.156000	0.680000	-0.243000		1.5900000	0.3050000	1.0100000	-0.6470000	-0.0204000	-1.0400000
	0.394000	0.978000	0.634000	1.440000	0.108000	0.022000	0.669000	0.233000		2.5400000	-0.1280000	0.0157000	-0.5190000	0.2500000	-1.2200000
	0.090200	1.020000	1.090000	1.550000	0.034700	-0.381000	0.587000	-0.124000		0.4040000	-0.4010000	0.2090000	-0.6190000	0.2220000	-1.1100000
	-0.062100	0.610000	0.497000	1.190000	0.322000	-0.877000	0.258000	0.704000		3.1000000	0.3960000	0.3410000	-0.6340000	1.2100000	-0.9500000
	0.666000	0.346000	1.040000	1.410000	0.690000	-0.718000	0.654000	0.045600		1.3600000	0.7450000	-0.0495000	-0.5540000	0.8400000	-1.3900000
	0.461000	0.501000	0.461000	1.160000	0.698000	-0.158000	0.785000	0.327000		2.1900000	1.1500000	-0.3650000	-0.5550000	0.3930000	-1.6400000
	0.383000	0.445000	0.135000	1.500000	0.105000	-0.109000	0.182000	0.514000		1.9600000	0.4760000	-0.1440000	-0.3200000	1.6400000	-1.4700000
	0.169000	-0.118000	-0.246000	0.760000	0.136000	-0.339000	-0.081300	0.335000		3.1500000	0.8750000	0.5170000	-0.3670000	-0.0316000	-1.1000000
	0.101000	-0.098400	-0.081100	0.863000	0.840000	-0.237000	0.599000	-0.547000		1.0500000	0.4060000	-0.4380000	-0.3050000	-0.3410000	-1.2900000
	0.814000	0.106000	0.312000	0.953000	1.140000	-0.037400	1.280000	0.531000		2.0100000	0.1490000	0.1420000	-0.6300000	0.0879000	-1.5600000
	0.449000	0.415000	-0.408000	0.662000	0.852000	-0.171000	0.978000	-1.080000		1.3600000	-0.1270000	-0.1930000	-0.4220000	0.7920000	-1.6000000
	0.298000	0.003270	-0.147000	1.360000	0.518000	-0.082800	0.536000	0.852000		2.0000000	-0.5350000	0.5830000	-0.3180000	0.5140000	-1.1800000
	0.374000	-0.181000	0.008150	1.210000	0.559000	-0.014000	0.748000	-1.300000		1.2900000	-0.2130000	0.0817000	-0.5760000	0.2800000	-0.7940000
	0.031400	-0.216000	0.939000	1.080000	0.531000	-0.401000	1.040000	0.012700		0.9920000	-0.7490000	-0.6770000	-0.4800000	0.3870000	-1.1200000
	0.348000	0.256000	0.835000	0.735000	-0.117000	-0.496000	0.882000	0.965000		1.8500000	-0.0482000	-0.6440000	-0.7730000	0.2710000	-0.7390000
	0.441000	0.213000	0.417000	1.510000	-0.739000	-0.063800	0.718000	1.400000		1.7600000	-0.1850000	0.5990000	-0.4790000	0.0640000	-0.8090000
	0.178000	0.152000	-0.040500	1.740000	-0.626000	-0.000577	0.685000	1.440000		1.6400000	-1.3000000	-0.3960000	-0.6730000	0.7070000	-0.5200000
	-0.146000	0.286000	-0.061900	1.750000	0.219000	-0.354000	0.784000	-0.512000		0.5890000	-0.8700000	-0.3140000	-0.4970000	-0.3290000	-1.0800000
	0.164000	0.273000	0.202000	1.990000	0.407000	-0.173000	0.473000	-0.028500		0.7160000	-1.2200000	-0.1960000	-0.5030000	-0.5840000	-0.9490000
	0.428000	0.299000	0.320000	1.670000	0.058600	0.099200	0.242000	0.415000		0.6230000	-1.1500000	-0.5920000	-0.4780000	0.1410000	-0.8980000
	-0.065400	0.306000	-0.579000	1.610000	-0.099200	-0.472000	0.387000	0.527000		1.4200000	0.1890000	1.2600000	-0.6430000	-0.2740000	-0.6040000
	0.190000	0.150000	0.353000	1.330000	-0.041100	-0.047200	0.814000	-0.255000		-0.2970000	-0.5750000	-0.6550000	-0.5200000	-0.5430000	-0.6870000
	0.624000	0.074600	0.537000	1.540000	0.087500	0.825000	0.917000	1.270000		0.8820000	-0.9230000	1.5700000	-0.4070000	-0.6070000	-0.9290000
	-0.443000	0.234000	-0.661000	1.020000	-0.020000	-0.020200	0.996000	0.025800		1.1300000	-0.9570000	-0.6490000	-0.3990000	0.5110000	-0.8210000
	-0.429000	0.144000	1.040000	1.680000	-0.322000	-0.447000	1.250000	1.380000		-0.3690000	-0.2080000	-0.3660000	-0.3080000	0.2660000	-0.8500000
	-0.151000	0.451000	-0.358000	1.700000	-0.587000	0.623000	1.360000	1.170000		0.4470000	0.0863000	0.9880000	-0.3350000	-0.2290000	-0.9870000
	-0.129000	0.401000	0.375000	2.420000	-0.325000	0.766000	0.908000	-0.885000		2.4500000	-1.0900000	1.8100000	-0.2940000	-0.0788000	-0.6470000
	-0.165000	0.407000	0.284000	2.270000	0.155000	0.101000	0.709000	-0.046400		1.6700000	-0.3180000	1.3000000	-0.2400000	0.3430000	-1.0200000
	-0.535000	0.240000	-0.468000	0.905000	0.079600	-0.207000	0.936000	-0.477000		1.8800000	-0.6830000	0.1540000	-0.2350000	-0.0814000	-1.6500000
	-0.502000	0.168000	0.085700	1.260000	0.058100	-0.148000	1.040000	0.901000		1.8600000	0.1120000	0.0838000	-0.3300000	1.0800000	-1.0700000
	0.358000	0.002670	0.404000	1.400000	0.537000	-0.297000	0.759000	1.010000		3.0500000	-0.5410000	-0.6250000	-0.3600000	0.1660000	-0.9290000
	0.815000	-0.290000	0.413000	1.080000	0.378000	-0.547000	0.928000	0.160000		2.7000000	-0.8970000	-0.0820000	-0.4470000	1.0400000	-1.1700000
	-0.323000	-0.540000	0.468000	1.190000	0.061800	-0.503000	1.290000	0.732000		2.2300000	-0.6900000	-1.1700000	-0.4320000	0.6760000	-1.2600000
	0.070700	-0.901000	-0.043300	0.347000	0.324000	-0.198000	1.290000	-0.440000		2.1300000	-0.5900000	-1.2000000	-0.3410000	-0.3120000	-1.7600000
	0.764000	-1.010000	0.461000	1.500000	0.463000	-0.052700	1.340000	-0.053600		1.7100000	-0.7880000	-0.5410000	-0.2170000	1.7200000	-1.3800000
	0.670000	-1.170000	0.292000	1.110000	0.261000	-0.232000	1.440000	1.270000		0.5350000	-0.5620000	0.4500000	-0.1720000	1.0800000	-1.4200000
	0.513000	-0.708000	0.791000	1.030000	0.111000	-0.204000	1.180000	-0.787000		1.1200000	-0.0674000	0.1790000	-0.4890000	1.0300000	-1.2200000
	0.049200	-1.060000	1.080000	0.680000	0.140000	0.355000	0.746000	0.503000		1.2500000	-1.4500000	-1.0000000	-0.4840000	2.1700000	-0.7400000
	0.392000	-0.883000	1.610000	0.310000	-0.089700	0.087200	0.540000	0.725000		0.9040000	-1.6200000	-0.1070000	-0.3030000	-0.4400000	-1.0900000
	-0.109000	-1.460000	0.427000	0.531000	-0.235000	-0.385000	0.757000	0.390000		2.7400000	-0.6820000	0.3730000	-0.5310000	0.7010000	-1.3100000
	0.145000	-1.080000	0.537000	1.260000	0.177000	-0.203000	0.787000	0.602000		1.2800000	-1.5800000	-1.2500000	-0.6100000	0.8830000	-1.2100000
	-0.013900	-1.160000	-0.601000	1.070000	0.398000	-0.097300	0.704000	1.080000		1.1500000	-0.3550000	1.0000000	-0.4060000	0.4940000	-1.4900000
	-0.300000	-0.483000	-0.180000	1.680000	0.124000	-0.260000	0.761000	1.210000		1.4100000	-1.2100000	0.9410000	-0.3990000	0.8590000	-1.1300000
	0.448000	-0.781000	-0.488000	1.730000	0.057600	-0.141000	0.771000	-0.223000		0.9750000	-1.2300000	1.2000000	-0.4660000	-0.4960000	-0.6410000
	0.054100	-1.090000	0.251000	1.610000	0.236000	-0.078400	0.346000	0.997000		0.2850000	-0.9730000	1.0600000	-0.5380000	0.3470000	-0.7680000
	0.182000	-1.640000	0.075400	0.337000	0.011200	-0.201000	0.211000	-0.864000		2.5800000	-0.7080000	-0.5990000	-0.4910000	0.2080000	-0.1310000
	0.388000	-1.290000	0.361000	0.277000	-0.270000	-0.368000	0.531000	-0.036300		1.5100000	-0.5410000	-0.1800000	-0.5050000	0.3880000	0.4210000
	0.226000	-0.656000	0.154000	1.120000	-0.004580	-0.179000	0.580000	-0.442000		-0.0464000	0.0709000	-0.1780000	-0.5050000	-0.3890000	-0.2890000
	0.141000	-0.927000	1.210000	1.780000	0.305000	0.310000	0.462000	1.180000		1.9500000	1.2300000	0.4170000	-0.6330000	-0.2910000	-0.1240000
	0.872000	-1.130000	0.852000	1.380000	0.433000	0.197000	0.621000	0.155000		1.9500000	0.2830000	0.2530000	-0.6740000	0.4070000	-0.3580000
	1.050000	-0.942000	0.349000	1.020000	0.253000	-0.290000	0.297000	-0.610000		2.6900000	-1.1800000	-0.9900000	-0.7990000	-0.4000000	0.0117000
	0.747000	-0.815000	0.395000	1.050000	-0.470000	-0.258000	0.089900	0.366000		2.8800000	-0.2990000	-0.9000000	-0.5970000	0.4690000	0.1530000
	0.499000	-1.020000	1.220000	1.170000	-0.855000	0.034400	0.305000	0.565000		2.1500000	0.1950000	-0.5470000	-0.5770000	0.1680000	-0.5810000
	0.656000	-1.030000	0.392000	1.370000	-0.438000	0.223000	0.409000	1.030000		2.4800000	-0.1320000	-0.9760000	-0.6810000	-0.0907000	-0.6380000
	0.944000	-1.070000	0.436000	1.280000	-0.325000	0.211000	0.192000	0.345000		2.3700000	0.3220000	-1.1000000	-0.7030000	-0.0922000	-0.4380000
	0.308000	-0.934000	-0.308000	0.632000	-0.421000	0.214000	0.026200	-0.311000		2.2300000	1.3300000	-0.0511000	-0.6190000	0.1870000	-0.4350000
	0.452000	-1.100000	-0.685000	-0.591000	-0.080600	0.168000	-0.050600	1.040000		2.3400000	0.5240000	-1.2200000	-0.6750000	0.8540000	-0.9220000
	0.009800	-1.110000	0.641000	0.262000	0.563000	0.083100	-0.031900	-0.178000		4.3600000	0.6240000	-1.0600000	-0.6330000	-0.8830000	-0.6330000
	-0.033000	-1.040000	-0.260000	0.890000	0.433000	-0.101000	0.090700	0.919000		3.0400000	0.5470000	-0.7200000	-0.5670000	1.1100000	-0.6510000
	0.600000	-1.400000	-0.137000	-0.335000	0.085800	-0.055500	0.233000	1.150000		2.6500000	2.0400000	0.2210000	-0.5570000	-0.4560000	-0.8110000
	0.549000	-1.490000	-0.175000	-0.240000	-0.112000	0.334000	0.391000	0.795000		2.6600000	1.7900000	0.0900000	-0.6780000	0.9040000	-1.4200000
	0.791000	-1.300000	-0.397000	0.606000	-0.343000	0.384000	0.136000	0.321000		4.6200000	1.0200000	0.4790000	-0.4980000	-0.4610000	-1.1600000
	0.383000	-1.370000	-0.156000	0.284000	-0.312000	0.218000	0.019400	1.380000		2.5500000	-0.1530000	-0.5000000	-0.5940000	-0.4430000	-0.6870000
	0.496000	-1.170000	1.210000	0.460000	0.170000	0.253000	0.675000	0.189000		3.6200000	0.4860000	-0.2720000	-0.5140000	-0.3540000	-0.6210000
	0.599000	-1.420000	0.885000	0.602000	0.609000	0.199000	0.798000	0.571000		3.4500000	0.7360000	0.4320000	-0.6240000	1.3400000	-0.6740000
	1.200000	-1.330000	0.761000	0.781000	0.057900	0.113000	0.248000	-0.204000		2.4200000	0.1250000	1.1000000	-0.5540000	0.8400000	-0.6060000
	0.034100	-1.480000	0.459000	2.640000	-0.712000	0.249000	-0.173000	0.237000		2.1200000	0.1320000	0.2500000	-0.5190000	0.1370000	-0.8490000
	0.187000	-1.760000	0.345000	1.580000	-0.163000	0.274000	-0.126000	1.850000		2.5600000	1.6200000	-0.3040000	-0.5570000	0.0404000	-0.1300000
	0.259000	-1.000000	0.172000	0.203000	0.555000	0.000714	0.005640	0.667000		2.1600000	0.4160000	0.6300000	-0.7080000	0.8020000	-0.6650000
	0.265000	-0.747000	0.575000	0.251000	0.462000	0.240000	0.242000	0.280000		3.4100000	0.9800000	0.4910000	-0.5940000	-0.6000000	0.0019000
	0.391000	-0.445000	1.020000	0.846000	0.205000	0.543000	0.609000	-0.174000		2.2600000	0.3830000	0.0648000	-0.5780000	0.4260000	0.1380000
	0.517000	-0.651000	0.770000	1.070000	0.044100	0.436000	0.810000	0.377000		3.0800000	-0.7920000	0.2310000	-0.5840000	-0.4550000	0.3360000
	0.433000	-1.160000	0.406000	1.150000	0.044000	0.175000	0.605000	-0.056700		2.2900000	0.7200000	-1.0300000	-0.6700000	0.3080000	-0.1110000
	0.204000	-1.080000	-0.092000	0.872000	0.438000	0.094200	0.640000	-1.040000		1.9200000	0.7740000	0.3590000	-0.5620000	-0.5080000	0.0193000
	0.056400	-0.675000	0.370000	0.911000	0.030400	0.483000	0.956000	-0.999000		1.1800000	2.3300000	0.0435000	-0.6010000	0.9060000	0.1040000
	0.358000	-0.615000	1.020000	-0.010500	-0.416000	0.405000	0.564000	0.451000		1.8000000	1.9100000	0.1070000	-0.6310000	0.8790000	-0.0447000
	-0.046800	-0.720000	0.249000	-0.601000	-0.041600	0.145000	0.035900	0.398000		2.1100000	1.3600000	-0.0136000	-0.6720000	1.2200000	0.1710000
	0.456000	-0.284000	-0.167000	-0.618000	0.391000	0.506000	0.453000	0.871000		2.8300000	1.5700000	0.2790000	-0.8140000	0.5540000	0.2330000
	0.472000	-0.535000	0.906000	-0.070500	0.286000	0.449000	0.985000	0.902000		2.3100000	0.3150000	0.6240000	-0.8020000	0.7410000	0.1780000
	0.857000	-0.397000	0.410000	0.339000	-0.150000	0.245000	0.930000	0.127000		4.2100000	-0.1000000	-1.5400000	-0.6570000	-0.3270000	0.2490000
	0.339000	-0.542000	-0.119000	0.236000	-0.227000	0.419000	0.823000	0.387000		3.2200000	1.2700000	0.9020000	-0.8230000	-0.0391000	-0.0905000
	0.918000	-0.744000	0.265000	-0.489000	0.094500	0.517000	0.596000	-0.477000		1.6600000	0.2410000	0.5050000	-0.9530000	-0.5990000	-0.6600000
	0.467000	-0.468000	0.741000	0.008330	-0.018100	0.203000	0.444000	0.627000		1.9100000	0.7050000	-0.7920000	-0.8470000	-0.5210000	-0.2400000
	0.640000	-0.345000	-0.287000	0.228000	-0.532000	0.113000	0.622000	0.175000		1.0400000	0.4700000	1.0900000	-0.7750000	-0.6920000	0.0854000
	0.671000	-0.817000	-0.178000	0.440000	-0.630000	-0.312000	0.886000	-0.977000		0.4160000	1.0900000	0.8440000	-0.7860000	0.1730000	0.1580000
	1.260000	-0.624000	-0.180000	-0.347000	-0.322000	-0.167000	0.815000	-1.940000		1.5400000	0.0789000	1.8500000	-0.8760000	-0.1460000	0.0223000
	1.050000	-0.698000	0.196000	-0.593000	-0.140000	0.778000	0.523000	1.040000		0.6390000	-0.1000000	-1.2100000	-0.7780000	0.3950000	-0.4390000
	0.897000	-0.991000	0.250000	-0.244000	-0.496000	1.260000	0.762000	-1.790000		1.9600000	-0.3730000	-0.3910000	-0.8820000	-0.5420000	-0.6810000
	1.190000	-0.882000	0.411000	-0.718000	-0.780000	0.784000	0.981000	0.571000		0.8090000	-0.3900000	-1.0000000	-1.0200000	-0.0939000	-0.2870000
	0.294000	-1.130000	0.025000	-0.319000	-0.370000	0.125000	0.843000	0.683000		-0.4040000	1.5200000	0.2700000	-0.7970000	-1.0500000	-0.4200000
	0.553000	-1.010000	-0.135000	0.078100	0.034600	0.205000	0.434000	1.800000		1.3900000	-0.2400000	1.5800000	-0.7220000	-0.2150000	-1.0900000
	1.010000	-0.806000	-0.261000	0.145000	0.197000	0.567000	0.322000	-0.761000		0.4590000	0.3060000	1.3500000	-0.6310000	-0.5690000	-0.5520000
	0.453000	-1.120000	0.299000	-0.125000	0.246000	0.691000	0.638000	-0.154000		1.7600000	0.9620000	0.4440000	-0.9070000	-0.3310000	0.1030000
	0.497000	-0.890000	0.515000	0.174000	-0.040700	1.380000	0.384000	-0.670000		1.5900000	0.7850000	-0.8260000	-0.8100000	-0.0932000	-0.6810000
	-0.156000	-0.676000	0.031400	-0.197000	-0.382000	2.040000	-0.025200	-0.317000		0.3180000	0.5610000	-0.9390000	-0.7570000	0.0384000	-0.3800000
	0.269000	-0.727000	0.576000	-0.241000	0.103000	2.170000	0.350000	-0.273000		2.1900000	0.7160000	-0.7510000	-0.7970000	0.4930000	-0.6710000
	0.284000	-0.607000	1.130000	0.335000	0.740000	2.140000	0.947000	0.495000		1.7700000	-1.4400000	-0.3440000	-0.9290000	-0.9830000	-0.7100000
	0.461000	-0.603000	1.870000	-0.529000	0.531000	1.590000	0.972000	-0.153000		0.3650000	-0.3390000	-0.4370000	-1.0300000	0.8580000	-0.9030000
	0.156000	-0.939000	1.610000	0.139000	-0.024100	1.210000	0.755000	-0.509000		1.5400000	1.0100000	-0.2510000	-0.7780000	0.1450000	-0.1520000
	0.787000	-0.352000	1.240000	0.276000	-0.655000	1.130000	0.474000	-0.577000		1.5500000	-0.0795000	-0.3560000	-1.1300000	-0.3680000	-1.0500000
	0.908000	-0.836000	1.780000	-0.445000	-0.675000	0.799000	0.471000	-0.266000		0.8670000	-0.9680000	0.6280000	-1.0100000	-0.0372000	-0.5360000
	0.947000	-0.894000	2.120000	-0.574000	-0.189000	0.290000	0.050900	-0.521000		2.5300000	0.1040000	0.5290000	-0.9770000	0.2660000	-0.3300000
	1.500000	-0.721000	2.810000	-0.457000	0.082100	0.472000	-0.071900	0.563000		1.0800000	0.3600000	-0.2790000	-0.9580000	-0.8500000	-0.3580000
	0.667000	-0.908000	2.420000	-0.104000	-0.049800	0.998000	0.266000	0.786000		1.5400000	-0.2610000	0.0123000	-1.0200000	0.1460000	-0.2290000
	0.372000	-0.794000	1.910000	-0.273000	-0.102000	1.430000	0.803000	1.710000		3.1600000	0.4780000	-0.5220000	-1.1300000	-0.4350000	-0.5760000
	0.484000	-0.909000	1.920000	0.062700	0.184000	1.390000	1.170000	-0.462000		1.2100000	1.4200000	-0.3760000	-1.0600000	-0.1420000	-0.6080000
	0.690000	-0.986000	1.580000	0.051600	0.006050	0.540000	1.120000	0.751000		1.9400000	1.3200000	1.3500000	-1.0800000	-0.7970000	-0.8640000
	0.868000	-0.793000	2.180000	-0.547000	-0.757000	-0.030100	0.598000	0.102000		0.9330000	1.1900000	-0.5840000	-0.9850000	-0.2160000	-0.9670000
	0.802000	-0.747000	1.880000	-0.818000	-0.995000	0.166000	0.120000	2.600000		2.5400000	2.0400000	1.0500000	-0.8180000	-0.4660000	-0.8850000
	0.249000	-0.719000	0.649000	-0.222000	-0.254000	0.245000	0.415000	0.623000		1.5400000	2.0400000	0.8920000	-0.9660000	-0.7730000	-0.7900000
	0.297000	-0.691000	0.923000	0.285000	0.348000	-0.321000	0.898000	0.590000		0.8390000	2.4000000	1.1400000	-1.0700000	0.9900000	-0.6280000
	0.640000	-0.799000	0.689000	0.541000	0.460000	-0.664000	1.030000	-0.243000		0.2350000	1.7200000	-0.3590000	-1.0000000	-0.8180000	-1.1900000
	0.650000	-0.773000	1.810000	-0.213000	0.715000	-0.426000	0.685000	-0.108000		-0.1980000	0.9540000	0.2080000	-0.8090000	-0.3720000	-1.4100000
	0.676000	-1.180000	1.180000	-0.476000	0.244000	0.139000	0.349000	-0.337000		0.7250000	1.0700000	0.1100000	-1.0200000	0.1950000	-1.1700000
	0.319000	-1.080000	1.100000	0.009680	-0.685000	0.362000	0.354000	0.609000		0.1720000	1.2200000	0.0229000	-1.0200000	0.3370000	-0.8360000
	0.855000	-1.120000	1.590000	-0.628000	-0.024600	-0.059600	0.736000	1.190000		1.1500000	0.8040000	0.7530000	-0.9060000	0.0740000	-0.8040000
	0.922000	-0.981000	1.590000	-0.770000	0.800000	-0.215000	1.080000	2.110000		-1.0800000	0.7780000	-1.0600000	-0.8760000	0.3840000	-1.0300000
	1.020000	-1.230000	1.280000	-0.605000	0.746000	-0.442000	1.130000	0.408000		0.7430000	0.8920000	0.5730000	-0.6620000	0.9600000	-1.2300000
	0.498000	-1.250000	0.582000	-0.792000	0.348000	-0.510000	1.160000	1.460000		0.7820000	1.9300000	-0.5810000	-0.8640000	1.3700000	-1.3600000
	-0.160000	-0.803000	1.420000	-1.060000	0.010400	-0.198000	1.260000	-0.124000		1.7900000	0.5420000	-0.8980000	-0.9300000	1.0900000	-1.5400000
	0.453000	-1.020000	1.410000	-0.071800	0.029300	0.295000	0.969000	0.172000		0.9310000	0.5410000	0.4070000	-0.7950000	-0.0372000	-0.7050000
	0.609000	-1.180000	0.321000	-0.171000	-0.011200	0.238000	1.010000	0.041600		0.6510000	-0.3070000	-0.9020000	-0.8550000	-0.0548000	-1.4200000
	0.337000	-0.894000	0.142000	-0.672000	-0.108000	-0.055500	1.190000	-0.659000		0.5190000	0.6180000	-0.0365000	-0.9150000	-0.4170000	-0.3820000
	0.783000	-0.889000	1.260000	-0.888000	0.124000	-0.047400	0.717000	1.480000		-0.6740000	0.8980000	-0.0114000	-0.9910000	0.2580000	-0.3390000
	0.785000	-1.080000	1.100000	-0.925000	0.637000	0.403000	0.788000	-0.567000		0.4850000	0.0516000	-0.2820000	-1.0700000	-0.0167000	-0.5460000
	0.370000	-0.595000	0.915000	-1.150000	1.040000	0.712000	1.200000	1.150000		2.3100000	0.2960000	0.2860000	-1.0700000	0.1700000	0.0396000
	0.303000	-0.686000	1.210000	-0.215000	0.715000	0.408000	0.656000	0.510000		-0.7230000	-0.4560000	0.1660000	-0.9370000	-0.2190000	0.5170000
	0.302000	-0.335000	1.340000	-0.024300	0.573000	0.034900	0.484000	-0.431000		0.0637000	0.7810000	-0.6290000	-0.7400000	0.8860000	0.1720000
	0.190000	-0.420000	0.084300	-0.032900	1.000000	0.051700	1.140000	0.208000		0.7840000	-0.7010000	0.2430000	-0.9060000	0.5200000	-0.1150000
	-0.110000	-0.002100	-0.014800	-1.340000	1.390000	0.315000	1.430000	0.675000		-1.2700000	-0.0465000	-0.1470000	-0.7110000	1.0000000	0.1880000
	-0.401000	-0.131000	1.490000	-0.138000	0.968000	0.209000	0.821000	1.670000		-0.3800000	0.3730000	-0.3290000	-0.8550000	1.7000000	0.7500000
	0.000405	-0.304000	1.200000	-1.280000	0.636000	0.225000	0.372000	1.210000		-0.7350000	1.0000000	0.4550000	-0.7120000	0.1600000	0.6930000
	0.202000	-0.459000	0.558000	-0.952000	0.995000	0.461000	0.284000	0.321000		1.9600000	0.7340000	-0.3200000	-0.6690000	0.3130000	0.7210000
	0.068200	-0.067900	-0.021400	-0.720000	0.879000	0.108000	0.731000	1.350000		1.7300000	0.9870000	-0.3340000	-0.8550000	2.0200000	0.3590000
	0.303000	-0.217000	0.605000	-0.565000	0.287000	-0.353000	1.150000	0.379000		2.4800000	-0.0965000	-0.6090000	-0.7870000	0.3680000	0.4990000
	0.530000	-0.130000	0.256000	-0.895000	0.340000	-0.224000	1.280000	0.510000		2.0400000	-0.7270000	-1.1600000	-0.8310000	-0.2930000	0.3720000
	0.051300	0.141000	-0.284000	-0.319000	0.623000	0.139000	0.875000	0.645000		1.9400000	-0.6450000	-0.9050000	-0.7690000	0.5990000	0.1750000
	0.210000	-0.108000	-0.258000	-1.260000	0.259000	0.025400	0.664000	0.629000		0.0816000	1.1300000	-1.0500000	-0.9520000	0.6430000	0.5320000
	0.630000	-0.023100	0.435000	-0.496000	-0.078900	-0.066400	1.100000	0.381000		-0.5450000	0.2090000	0.5710000	-0.8070000	0.3330000	0.1530000
	-0.032700	-0.210000	0.448000	0.145000	-0.033200	0.124000	0.971000	1.060000		0.6160000	0.8630000	0.3950000	-0.9460000	1.8800000	0.2010000
	0.438000	-0.011300	0.477000	-0.412000	-0.068300	0.204000	0.286000	0.438000		-0.3950000	0.2360000	0.1840000	-0.6950000	1.5700000	0.6020000
	0.591000	-0.094100	0.427000	-0.502000	-0.147000	0.005410	-0.006770	0.221000		0.3940000	0.8520000	0.3170000	-1.0600000	0.3780000	0.5510000
	0.513000	0.361000	0.136000	-0.598000	0.041800	-0.175000	0.406000	0.213000		0.2980000	0.5470000	1.1700000	-0.9830000	0.2180000	-0.0739000
	0.497000	-0.556000	0.122000	-0.340000	0.079700	-0.402000	0.830000	1.470000		-0.1950000	0.5790000	-0.4370000	-1.1900000	0.4930000	-0.3360000
	0.463000	-0.127000	0.175000	0.273000	0.204000	-0.440000	0.649000	1.930000		0.0548000	0.8250000	0.2690000	-1.0400000	0.3700000	0.0517000
	0.357000	-0.246000	1.080000	0.204000	0.091100	-0.189000	0.282000	2.010000		-0.2890000	-0.0674000	-0.4840000	-1.0500000	0.9440000	-0.4160000
	1.020000	-0.455000	0.210000	0.171000	-0.272000	0.099300	0.836000	1.660000		0.3730000	0.2060000	0.5660000	-0.9720000	1.4200000	-0.2520000
	0.678000	-0.562000	-0.099300	-0.483000	-0.074900	0.168000	1.000000	2.310000		1.4300000	-0.6210000	1.5200000	-0.8000000	1.4200000	-0.3660000
	1.130000	-0.102000	-0.099600	-0.391000	0.500000	0.065400	0.610000	0.751000		1.4100000	-0.2840000	0.8970000	-0.9260000	-0.2710000	-0.1370000
	0.278000	0.266000	0.471000	-0.483000	0.255000	-0.181000	0.840000	1.200000		0.8540000	-0.0888000	1.1500000	-1.0700000	0.3760000	-0.4750000
	0.624000	1.230000	0.514000	-0.111000	-0.113000	-0.037300	1.130000	2.120000		1.4400000	-0.3120000	0.1190000	-0.8040000	-0.4650000	-0.2830000
	0.420000	1.790000	0.432000	-0.195000	0.680000	0.280000	0.872000	0.866000		-0.2080000	-0.2660000	0.6760000	-0.9960000	1.3000000	0.1510000
	0.042800	1.560000	0.946000	0.318000	0.798000	0.276000	0.564000	0.190000		0.1520000	0.8600000	1.0500000	-0.9280000	-0.7810000	0.3830000
	-0.224000	1.310000	0.117000	-0.385000	-0.073400	-0.006980	0.343000	0.402000		0.5610000	0.6280000	1.4300000	-1.0600000	0.2050000	0.8620000
	0.290000	1.240000	1.330000	-0.132000	0.114000	-0.172000	0.509000	0.320000		0.7750000	1.4100000	1.4800000	-1.1200000	-0.1150000	0.6490000
	0.182000	1.190000	1.300000	-0.285000	0.766000	0.208000	0.653000	0.054800		0.6960000	0.6490000	0.1640000	-1.1000000	0.3930000	1.2000000
	0.106000	1.220000	0.549000	0.841000	0.330000	0.151000	0.526000	1.420000		0.9940000	-0.2880000	0.5090000	-1.0800000	0.0161000	0.6790000
	0.317000	1.110000	0.473000	0.097100	-0.536000	-0.290000	0.573000	1.000000		0.8600000	-0.3170000	0.5660000	-1.2200000	-0.2780000	1.0900000
	0.646000	1.470000	1.500000	-0.465000	-0.280000	-0.209000	0.955000	0.210000		-0.1880000	0.6510000	1.6700000	-1.2900000	-0.1100000	0.6760000
	0.696000	1.100000	0.682000	0.364000	0.413000	0.165000	0.485000	1.980000		-0.6570000	-0.1950000	0.6260000	-1.2300000	0.2230000	0.4910000
	0.111000	0.781000	0.052500	-0.022000	0.169000	0.071300	0.061400	1.350000		-0.2480000	-0.5090000	1.1900000	-1.1300000	0.0695000	0.1760000
	0.250000	0.986000	0.199000	-0.347000	-0.374000	-0.393000	0.410000	-0.013400		1.1100000	-0.2400000	0.4480000	-1.0700000	0.3920000	0.1690000
	0.795000	0.484000	-0.446000	-0.065500	-0.722000	-0.645000	0.622000	1.580000		1.2500000	0.8710000	0.7200000	-0.9890000	1.3700000	0.7000000
	0.152000	0.298000	0.052100	-0.239000	-0.945000	-0.392000	0.645000	-0.374000		3.5200000	0.2420000	0.4670000	-1.1100000	-0.5720000	0.1620000
	0.275000	0.102000	1.120000	-0.149000	-0.712000	-0.037600	0.979000	0.672000		2.0700000	-0.0469000	0.7710000	-1.1400000	-0.6050000	0.2270000
	0.353000	0.528000	0.414000	-0.004680	-0.042600	-0.291000	0.616000	1.490000		2.0200000	0.3850000	1.0400000	-1.0200000	0.2900000	0.4590000
	0.309000	0.896000	0.683000	-0.224000	0.449000	-0.623000	0.184000	0.257000		0.0926000	0.0384000	-0.3800000	-1.1000000	-0.2660000	0.2150000
	0.301000	1.100000	0.492000	-0.320000	0.222000	-0.440000	0.445000	1.930000		1.2700000	0.4700000	0.0735000	-1.0200000	0.8580000	-0.0261000
	0.297000	0.923000	0.420000	-1.370000	-0.479000	-0.444000	0.481000	2.360000		1.3200000	-0.3790000	-0.3680000	-0.9230000	0.1740000	0.1900000
	0.026900	0.485000	1.160000	-1.050000	-0.451000	-0.549000	0.418000	0.224000		1.7200000	-0.0923000	-0.0538000	-0.9430000	0.0227000	0.3160000
	0.454000	0.615000	0.402000	-1.700000	-0.007550	-0.470000	0.452000	1.200000		0.0679000	0.1330000	-1.5900000	-1.0300000	-0.0960000	-0.1540000
	0.225000	0.299000	-0.191000	-0.752000	0.010200	-0.155000	0.077600	0.577000		0.2220000	-0.9000000	-0.3960000	-0.7380000	-0.1790000	-0.1970000
	0.426000	0.513000	-0.056200	-0.719000	-0.503000	0.048300	-0.095700	-0.927000		-0.3860000	-1.2700000	-0.4610000	-0.8370000	-0.9520000	0.3580000
	0.931000	0.258000	0.611000	-1.350000	-0.413000	-0.127000	0.094600	0.862000		0.5600000	-1.6400000	-0.5900000	-0.8950000	0.1190000	-0.1050000
	0.594000	-0.101000	0.206000	-0.477000	0.431000	-0.437000	0.238000	-0.276000		-0.5240000	-0.0360000	-0.8410000	-0.8570000	0.3460000	-0.1620000
	0.028900	-0.063500	0.065300	0.965000	0.560000	-0.230000	0.219000	-1.250000		0.5530000	-0.1300000	0.3100000	-1.0100000	0.3810000	0.2420000
	-0.260000	-0.128000	0.478000	0.500000	-0.262000	-0.139000	-0.105000	1.450000		1.2100000	0.6600000	-0.4490000	-1.1000000	0.0542000	-0.1710000
	0.225000	0.048200	0.437000	-0.023500	-0.082200	-0.842000	0.359000	1.180000		-0.2590000	-0.8100000	0.4760000	-0.8580000	0.1040000	0.2100000
	0.262000	-0.196000	-0.074700	-0.052600	0.684000	-0.725000	0.962000	1.240000		0.4460000	-1.1400000	-0.6470000	-0.8360000	-0.2900000	0.4110000
	0.256000	-0.287000	0.675000	-0.868000	0.105000	0.167000	0.707000	1.420000		1.1400000	-0.6770000	-0.8160000	-0.8900000	-0.4110000	1.2300000
	-0.016000	-0.457000	-0.270000	0.088900	-0.461000	0.381000	0.304000	0.869000		2.1400000	2.1700000	-1.8700000	-1.1100000	-0.5930000	1.6400000
	0.255000	-0.228000	-0.267000	0.346000	-0.123000	-0.267000	0.369000	1.000000		0.9730000	1.7000000	-1.4500000	-0.9420000	0.6260000	1.4900000
	-0.250000	0.095600	0.021100	-0.258000	0.047500	-0.504000	0.431000	2.770000		0.6430000	0.0028100	-0.9560000	-1.1500000	-0.0062300	2.1200000
	0.896000	0.009010	-0.124000	-1.120000	0.089800	-0.140000	0.062300	0.890000		1.5200000	0.7450000	-1.1400000	-1.0700000	-0.2840000	2.3300000
	0.506000	-0.368000	-0.546000	-0.389000	0.128000	-0.249000	0.262000	-1.340000		1.5300000	0.6630000	-0.8770000	-0.9520000	-0.0472000	2.6000000
	0.076900	-0.169000	-0.903000	-0.731000	-0.242000	-0.790000	0.318000	0.079800		0.9480000	1.1200000	-0.1910000	-1.0800000	-0.2680000	1.5900000
	0.380000	-0.210000	-0.020400	0.663000	-0.484000	-0.411000	-0.222000	-0.797000		1.8700000	1.0400000	-0.5390000	-1.1800000	-0.1750000	1.2200000
	-0.051400	-0.813000	0.444000	-0.267000	0.313000	0.418000	-0.148000	0.046300		0.3870000	-0.7970000	-1.2600000	-0.9860000	-0.1940000	1.5600000
	-0.241000	-0.925000	-0.425000	-1.240000	0.686000	0.308000	0.572000	1.100000		1.1800000	0.0822000	-0.2750000	-1.0500000	1.1300000	1.1200000
	0.386000	-0.805000	-0.312000	-0.163000	-0.070600	-0.165000	0.405000	0.971000		1.1500000	0.6640000	-0.3080000	-1.0800000	0.1870000	0.8580000
	-0.192000	-0.716000	-0.753000	-1.430000	-0.362000	-0.269000	-0.261000	-2.520000		1.1500000	0.0560000	-0.7420000	-0.9450000	0.8620000	0.8200000
	0.031600	-0.971000	0.202000	-1.140000	-0.092600	-0.062500	-0.095600	-0.932000		0.4880000	-0.4920000	0.6500000	-0.8680000	-0.0411000	0.4300000
	0.319000	-0.904000	0.155000	-1.470000	-0.038800	0.014200	0.522000	-0.025100		1.4400000	-0.7840000	-0.4700000	-0.5930000	-0.3440000	0.7370000
	0.446000	-0.807000	-0.826000	-1.240000	-0.210000	-0.195000	0.411000	0.616000		0.6480000	-0.2240000	-0.0961000	-0.7850000	-0.4590000	0.3750000
	0.234000	-1.030000	0.055400	-0.890000	-0.151000	-0.103000	0.089200	-0.609000		0.1280000	0.4160000	0.1400000	-0.7570000	-0.7420000	0.3320000
	0.481000	-0.203000	0.201000	-1.040000	-0.220000	0.451000	0.320000	0.750000		0.5640000	0.1270000	-0.0309000	-0.5580000	-0.5810000	0.1570000
	0.706000	0.066900	0.790000	-0.851000	-0.440000	0.976000	0.650000	-0.338000		1.8500000	-0.2710000	-0.7960000	-0.8780000	-0.1060000	0.3540000
	0.144000	0.125000	-0.401000	-1.240000	-0.437000	1.280000	0.517000	-1.220000		-0.2620000	-0.7920000	1.2700000	-0.8900000	0.0929000	-0.4880000
	0.380000	0.202000	0.116000	-1.670000	-0.477000	1.510000	0.323000	0.970000		0.2430000	1.3200000	-0.0833000	-0.9120000	0.1160000	-0.4520000
	0.302000	0.178000	-0.265000	-1.130000	-0.630000	1.420000	0.308000	0.528000		1.1100000	-0.1410000	-0.0604000	-0.9530000	0.7010000	-0.6590000
	0.391000	0.132000	-0.077800	-1.130000	-0.224000	1.220000	0.279000	0.864000		0.1060000	1.0400000	-1.0400000	-0.7860000	0.0639000	-0.4910000
	0.634000	0.062100	-0.311000	-0.481000	0.283000	1.550000	-0.015200	0.889000		2.0800000	0.6650000	1.0900000	-0.6070000	-1.0300000	-0.6510000
	-0.099100	-0.098500	0.592000	0.124000	0.342000	1.540000	0.030900	0.246000		0.3700000	0.7290000	-0.3250000	-0.7380000	-0.0739000	-0.6160000
	0.027500	-0.268000	0.063000	-0.550000	0.728000	1.060000	0.380000	0.300000		1.3000000	0.0098500	-0.2380000	-0.5920000	-0.4030000	-0.9030000
	0.153000	-0.212000	0.169000	-0.734000	1.470000	1.130000	0.383000	-0.036100		1.0600000	0.2250000	-0.3890000	-0.5870000	0.4810000	-0.6710000
	0.838000	-0.246000	-0.397000	-0.861000	1.440000	1.440000	0.509000	-1.410000		0.1540000	-0.3620000	-1.2400000	-0.6040000	0.7410000	-0.9040000
	0.627000	-0.491000	-0.671000	-0.898000	0.900000	1.260000	1.120000	0.630000		0.0119000	-1.1100000	-0.7660000	-0.4750000	-0.5270000	-0.6850000
	0.069200	-0.336000	-0.527000	-0.975000	0.711000	0.942000	1.090000	-0.983000		0.3190000	-0.1250000	0.3220000	-0.5850000	-0.4540000	-0.4570000
	-0.171000	-0.090400	-0.573000	-0.874000	0.596000	0.671000	0.587000	1.270000		0.4380000	0.3750000	-0.3260000	-0.7810000	0.8850000	-0.5010000
	0.753000	0.195000	-1.010000	-1.760000	0.188000	0.312000	0.357000	0.214000		0.1460000	-0.9040000	-0.1960000	-0.7680000	1.3400000	0.1960000
	0.433000	0.251000	-1.090000	0.669000	0.010700	0.401000	0.575000	0.213000		0.9380000	-0.3360000	0.6500000	-0.8350000	0.7460000	-0.1730000
	0.904000	0.680000	-1.080000	0.130000	0.149000	0.800000	1.010000	0.106000		-0.2150000	-0.7690000	0.8140000	-0.8610000	0.1580000	0.1120000
	0.541000	0.109000	-0.582000	-0.990000	-0.117000	1.040000	1.110000	0.009270		-0.8540000	-0.4400000	1.3900000	-0.8390000	-0.2460000	-0.0756000
	0.169000	0.132000	-0.963000	-0.860000	0.081000	0.630000	0.748000	0.298000		0.4530000	0.3350000	0.4080000	-0.8360000	-0.7570000	0.0910000
	0.499000	-0.192000	-1.370000	-1.450000	0.231000	0.178000	0.686000	1.100000		-0.4690000	-0.2160000	0.2690000	-0.8140000	0.0084400	-0.1780000
	0.529000	-0.393000	-0.476000	-1.570000	-0.087100	0.234000	0.882000	0.649000		2.8500000	-1.7700000	0.6700000	-0.8770000	-0.2850000	-0.5920000
	0.105000	-0.576000	-0.236000	-1.320000	0.047300	0.618000	0.470000	-0.388000		3.2000000	-0.0002220	-0.2310000	-0.8540000	0.6730000	-0.6180000
	-0.057000	-0.555000	-1.450000	-0.438000	0.330000	0.648000	0.076200	1.540000		0.7920000	0.3440000	0.9820000	-1.0200000	-0.2840000	-0.8180000
	0.858000	-0.582000	-0.855000	-1.720000	-0.052300	0.175000	0.285000	1.370000		0.6390000	-0.8630000	1.3200000	-0.9830000	-0.6410000	-0.9420000
	0.167000	-0.571000	-1.140000	-1.460000	-0.217000	-0.014700	0.661000	0.301000		0.9130000	-0.3700000	0.5160000	-1.0400000	-0.1270000	-0.7190000
	0.620000	-0.808000	-0.392000	-1.030000	-0.031800	0.340000	0.564000	0.581000		0.0515000	-0.0659000	0.8150000	-0.9830000	-0.8100000	-0.7190000
	0.551000	-0.248000	-0.845000	-1.000000	-0.364000	0.366000	0.365000	0.752000		1.1200000	-0.3060000	0.0143000	-0.8270000	-0.1840000	-0.2010000
	0.465000	-0.295000	-0.783000	-0.091900	-0.636000	-0.233000	0.328000	0.932000		0.3910000	0.0596000	0.2900000	-0.8850000	-0.7190000	-0.0419000
	0.067600	-0.036300	-0.967000	-1.050000	-0.135000	-0.527000	0.423000	0.965000		-0.2960000	0.0065000	0.3230000	-0.8650000	0.1190000	-0.1440000
	0.142000	-0.476000	-0.205000	-0.111000	0.275000	-0.502000	0.394000	-1.310000		0.9540000	0.5500000	-0.0384000	-1.0900000	-0.8700000	0.1750000
	0.979000	-0.078700	-1.070000	-0.389000	-0.147000	-0.610000	0.169000	0.584000		1.6200000	-1.5300000	0.7580000	-0.9190000	0.1690000	0.2510000
	0.797000	-0.181000	-0.287000	-0.912000	-0.596000	-0.209000	0.068700	0.635000		-0.2810000	-0.7900000	0.6310000	-0.7960000	-0.3920000	0.4860000
	0.876000	-0.231000	-0.460000	-0.927000	-0.614000	-0.114000	0.227000	0.788000		1.5100000	-0.2450000	0.4240000	-0.6640000	0.3430000	0.7280000
	1.270000	-0.018700	-1.330000	-1.080000	-0.455000	-0.268000	0.583000	0.790000		1.1400000	-0.0466000	0.4470000	-0.7080000	-0.7580000	0.4680000
	2.230000	-0.982000	-0.673000	-1.230000	-0.212000	-0.180000	0.522000	0.123000		1.1100000	0.0184000	-0.2560000	-0.7230000	-0.6170000	0.5990000
	1.770000	-1.010000	-0.166000	-0.867000	0.043600	-0.311000	0.793000	0.700000		2.6800000	-1.0900000	-0.0878000	-0.7580000	-0.5610000	0.0298000
	1.650000	-0.892000	-0.688000	-0.145000	-0.179000	-0.736000	0.802000	-0.316000		1.4500000	0.7150000	0.4540000	-0.6450000	0.0588000	-0.1170000
	1.590000	-0.706000	-0.694000	-0.137000	-0.539000	-0.768000	0.413000	-0.688000		0.5870000	-0.5760000	0.8720000	-0.6680000	-0.1570000	-0.6120000
	1.480000	-0.807000	-0.447000	-1.710000	-0.215000	-0.104000	0.422000	0.160000		0.9520000	-1.6200000	0.5530000	-0.6380000	-0.5930000	0.2280000
	1.150000	-0.558000	-0.489000	-0.506000	0.431000	0.104000	1.010000	1.040000		0.5290000	-0.7310000	-0.1860000	-0.8460000	-1.2100000	0.3200000
	1.280000	-0.171000	-0.443000	-1.370000	0.313000	-0.594000	1.120000	-0.005280		0.7120000	-1.7900000	-0.4620000	-0.7630000	-0.5550000	0.0136000
	1.280000	-0.013100	-0.424000	-1.350000	-0.139000	-0.784000	0.826000	-0.771000		1.3100000	0.0010900	0.6690000	-0.8150000	-0.1550000	0.9630000
	1.240000	0.046400	-0.182000	-0.820000	-0.260000	-0.418000	0.874000	0.633000		2.8000000	-0.0217000	0.0386000	-0.7400000	0.0844000	1.3800000
	1.440000	0.768000	-0.523000	-0.652000	-0.143000	-0.483000	0.707000	-0.465000		2.4700000	-1.2500000	0.7890000	-0.8420000	-0.4430000	1.1200000
	1.860000	1.500000	-0.155000	-1.060000	0.008100	-0.682000	0.366000	-0.099800		0.4030000	0.2990000	-1.0400000	-1.0500000	-0.8360000	0.9720000
	1.350000	1.880000	0.682000	-0.294000	-0.150000	-0.498000	0.265000	-0.259000		1.1800000	-0.2180000	-1.1800000	-0.8400000	-1.8300000	0.4190000
	1.770000	1.810000	-0.904000	0.028300	-0.397000	-0.291000	0.439000	0.346000		0.8510000	0.6710000	-0.9190000	-1.0600000	-0.2000000	1.1700000
	1.770000	1.770000	-0.226000	-0.813000	0.127000	-0.233000	0.785000	1.180000		0.7500000	-0.5930000	-0.1220000	-0.9950000	-0.7730000	0.6170000
	1.780000	1.510000	-0.075900	1.030000	0.410000	-0.613000	0.744000	-0.130000		1.6100000	0.1690000	1.3400000	-0.9490000	-0.4400000	0.5120000
	2.150000	1.630000	0.483000	0.177000	-0.510000	-0.858000	0.355000	-1.010000		2.2000000	-0.9220000	1.0700000	-0.9830000	-0.3690000	0.3560000
	2.750000	1.050000	0.756000	1.610000	-0.648000	-0.333000	0.416000	0.175000		1.2900000	-1.6300000	-0.1210000	-1.0200000	-0.0581000	0.5810000
	1.700000	1.110000	0.578000	0.804000	0.258000	0.027700	0.573000	-1.140000		-0.1650000	-0.4130000	0.8390000	-1.0900000	-0.0749000	0.2530000
	1.970000	0.700000	0.930000	1.340000	0.488000	0.065700	0.773000	-0.739000		0.0038600	0.2410000	0.6600000	-0.9620000	-0.8320000	0.3140000
	1.520000	0.627000	0.827000	0.927000	0.206000	0.165000	0.899000	2.330000		-0.1220000	0.6460000	1.6700000	-0.8710000	0.1570000	0.1590000
	1.620000	0.455000	0.129000	0.797000	0.114000	0.377000	0.956000	0.543000		1.3100000	0.6200000	1.1700000	-0.9410000	-0.4680000	-0.2250000
	1.750000	0.092000	0.415000	1.750000	0.198000	0.082500	1.230000	-0.677000		0.0227000	0.7310000	1.3800000	-0.9850000	-0.2590000	-0.2950000
	1.920000	-0.115000	0.747000	0.987000	-0.068200	-0.275000	0.782000	-1.230000		0.6000000	0.4340000	1.5100000	-0.7940000	-0.9570000	0.0411000
	2.010000	-0.063400	-0.646000	0.570000	-0.378000	-0.381000	0.241000	0.699000		0.6410000	-0.8340000	-0.0587000	-0.9350000	-0.1580000	-0.1410000
	1.580000	0.009320	-0.270000	1.390000	-0.471000	-0.417000	0.665000	1.020000		1.4100000	-1.2100000	1.1100000	-0.9590000	-0.2100000	-0.1920000
	1.870000	0.389000	0.562000	1.530000	-0.344000	-0.204000	0.908000	-0.500000		1.0900000	-0.5650000	1.0700000	-1.0100000	-0.7440000	0.0251000
	2.030000	-0.148000	0.226000	1.390000	0.223000	0.036300	0.619000	-0.615000		0.0294000	-0.0570000	0.6690000	-0.9000000	-0.7080000	-0.1650000
	1.430000	-0.204000	0.030200	1.080000	0.375000	-0.183000	0.591000	-0.399000		0.3670000	-0.7170000	1.5300000	-0.8630000	0.0931000	-0.1500000
	1.600000	-0.206000	0.042300	1.540000	-0.020000	-0.833000	0.428000	-0.677000		2.7800000	-1.8800000	0.4320000	-0.7680000	0.3110000	-0.6450000
	1.780000	-0.184000	0.054500	1.680000	0.004030	-0.799000	0.145000	0.243000		1.6200000	-1.1900000	0.4300000	-0.7860000	0.4210000	-0.8400000
	1.290000	-0.397000	0.411000	1.810000	-0.220000	-0.287000	-0.006320	-1.040000		2.0600000	-0.5340000	-0.0577000	-0.8340000	0.6500000	-0.6370000
	1.550000	-0.360000	0.524000	1.750000	-0.531000	-0.026000	0.031000	-1.380000		1.9900000	-0.6280000	-0.6160000	-0.9090000	-0.1890000	-0.6340000
	0.875000	-0.269000	0.137000	1.420000	-0.371000	-0.510000	0.122000	0.045500		1.7300000	-1.2700000	1.2900000	-1.0000000	-0.7550000	-0.3860000
	1.640000	0.153000	-0.226000	1.580000	-0.469000	-0.962000	0.153000	-0.297000		2.1100000	-0.7010000	0.1340000	-0.9080000	-0.7920000	-0.9690000
	1.640000	-0.107000	0.735000	0.817000	-1.020000	-0.741000	0.393000	2.270000		1.4600000	-0.5870000	0.5880000	-1.1600000	-1.2600000	-0.8300000
	0.917000	-0.053300	0.678000	1.790000	-1.310000	-0.244000	0.660000	2.200000		0.9040000	0.0961000	-0.2480000	-1.0300000	-0.7660000	-1.1600000
	1.530000	-0.026400	-0.152000	0.422000	-1.410000	-0.195000	0.481000	1.920000		2.0100000	-0.0534000	0.7820000	-0.9560000	0.0490000	-0.6930000
	1.350000	-0.096000	0.320000	0.421000	-1.150000	-0.755000	0.299000	1.970000		0.2720000	0.1140000	0.9320000	-0.9620000	-0.4690000	-0.6010000
	1.420000	-0.174000	0.461000	1.180000	-0.525000	-1.150000	0.757000	0.276000		0.2210000	-0.0994000	0.8130000	-1.1300000	0.1420000	-0.7510000
	1.180000	-0.165000	-0.068700	1.320000	0.197000	-0.932000	1.090000	0.173000		0.8720000	-1.8200000	0.9930000	-1.1700000	-0.4570000	-0.7260000
	1.030000	-0.597000	-0.155000	1.990000	0.396000	-0.426000	0.548000	0.901000		2.3500000	-1.1300000	0.8570000	-1.0800000	-1.4900000	-0.8250000
	0.892000	-0.664000	0.173000	1.090000	0.199000	-0.115000	0.216000	2.950000		1.1600000	-1.0300000	0.9600000	-1.1100000	-0.9560000	-0.6730000
	1.270000	-0.610000	-0.048300	0.471000	-0.169000	0.065000	0.454000	1.230000		1.9000000	-1.4000000	1.6300000	-0.9840000	-0.9590000	-0.9470000
	1.470000	-0.719000	0.097500	0.948000	-0.273000	-0.450000	0.533000	-0.933000		1.2300000	-1.5400000	0.2880000	-1.0600000	2.1400000	-0.4480000
	1.590000	-0.905000	0.526000	-0.106000	-0.303000	-0.932000	0.322000	1.550000		1.4500000	-1.0800000	0.3270000	-0.9610000	0.6490000	-1.1700000
	1.820000	-1.150000	1.410000	0.002550	-0.334000	-0.628000	0.426000	0.901000		2.0200000	-1.6700000	-0.1680000	-0.9700000	1.8900000	-0.9870000
	1.320000	-0.917000	-0.136000	-0.307000	-0.110000	-0.337000	0.962000	-0.024500		1.7600000	-0.5920000	0.1440000	-0.9470000	1.6700000	-0.6210000
	1.650000	-0.624000	-0.581000	-0.296000	0.029300	-0.332000	1.120000	-0.068100		1.5600000	-1.2500000	0.2650000	-0.7740000	1.0000000	-1.2900000
	0.803000	-0.732000	-0.091000	0.559000	0.077400	-0.276000	0.635000	0.895000		1.3300000	-0.4500000	0.0812000	-0.5280000	1.1300000	-1.1500000
	0.958000	-0.282000	-0.027800	-0.016000	0.213000	-0.248000	0.378000	1.970000		1.0500000	0.4850000	0.1650000	-0.8950000	1.4500000	-1.0100000
	1.050000	-0.111000	0.609000	0.660000	0.466000	-0.223000	0.868000	1.140000		1.5200000	-0.3760000	0.9000000	-0.8250000	0.8020000	-0.6960000
	1.240000	-0.008820	1.430000	0.152000	0.828000	0.164000	1.290000	-0.127000		0.7740000	-0.7560000	0.2810000	-0.6380000	0.9470000	-0.2630000
	1.340000	-0.164000	1.020000	0.264000	0.646000	0.511000	1.330000	0.403000		-0.0794000	-0.1460000	0.1980000	-0.6840000	0.5390000	-0.6110000
	1.290000	-0.257000	1.110000	-0.891000	0.396000	0.102000	1.450000	-0.349000		0.1590000	-1.0900000	0.4770000	-0.7510000	1.0700000	-0.7030000
	0.536000	0.005380	-0.136000	0.304000	0.694000	-0.264000	1.480000	0.905000		1.6700000	-0.3100000	0.5870000	-0.7720000	1.3500000	-0.4010000
	1.280000	-0.300000	0.233000	-0.569000	0.766000	0.276000	1.790000	-0.232000		0.9800000	-0.0571000	-0.5000000	-0.6440000	0.2190000	-0.7090000
	0.996000	-0.422000	0.318000	-0.830000	0.509000	0.480000	2.690000	-0.716000		1.6100000	-0.6330000	1.7800000	-0.7330000	0.4570000	-0.6430000
	0.974000	0.009390	-0.703000	-0.828000	0.417000	0.123000	2.980000	0.357000		1.7000000	-1.6900000	0.7630000	-0.9320000	0.6390000	-0.0502000
	1.600000	0.121000	-0.094000	-0.656000	0.483000	-0.014300	2.480000	0.559000		0.1960000	-1.6900000	1.1800000	-0.9250000	0.1300000	-0.2680000
	1.040000	0.271000	-0.434000	-0.188000	-0.017300	0.159000	2.360000	0.361000		0.4330000	-0.3990000	-0.2640000	-0.9030000	0.7920000	-0.0250000
	2.090000	0.087200	0.504000	-0.562000	-0.092400	0.210000	2.690000	0.301000		0.1950000	-0.8570000	1.8200000	-0.7770000	0.2320000	0.0995000
	0.520000	-0.124000	-0.139000	-0.597000	0.420000	0.330000	2.730000	-1.130000		0.9600000	-0.8620000	1.2100000	-0.9860000	0.6750000	-0.4060000
	1.240000	-0.115000	0.253000	0.408000	0.661000	0.310000	2.330000	-0.190000		-0.1030000	-0.7700000	1.3100000	-0.8110000	1.4000000	-0.2570000
	0.914000	-0.573000	0.069200	0.072000	-0.002510	0.039700	1.920000	-0.706000		0.1120000	-1.1200000	1.3600000	-0.7460000	0.1360000	-0.7130000
	1.230000	-0.149000	-0.491000	1.230000	-0.489000	-0.336000	1.570000	-0.242000		0.2970000	-0.8610000	0.2920000	-0.7540000	0.1660000	-0.4670000
	0.423000	-0.155000	0.699000	1.460000	0.161000	-0.370000	1.580000	-0.472000		1.4900000	-0.8870000	1.3400000	-1.0200000	0.1900000	-0.0761000
	1.260000	-0.349000	1.290000	0.799000	0.479000	-0.185000	1.670000	0.746000		0.0903000	-1.6700000	0.8540000	-0.9700000	-0.4820000	0.0606000
	1.140000	-0.171000	1.590000	0.215000	-0.027800	-0.291000	1.300000	1.230000		-0.6530000	-1.1500000	0.2790000	-0.9430000	-0.0781000	0.0165000
	1.350000	-0.020300	1.520000	0.284000	-0.389000	-0.586000	1.030000	-1.370000		-1.2100000	-1.9700000	-0.6070000	-1.0600000	0.5100000	0.0939000
	1.210000	-0.175000	1.020000	0.498000	0.481000	-0.769000	1.070000	1.130000		1.2200000	-1.2400000	0.9220000	-0.8120000	0.5760000	-0.3720000
	0.773000	-0.214000	0.513000	-0.408000	1.830000	-0.593000	0.786000	-0.308000		0.0531000	-1.3700000	-0.1630000	-0.8250000	1.6700000	-0.0870000
	1.580000	-0.189000	-0.211000	-0.182000	2.350000	-0.571000	1.180000	0.575000		0.8760000	-1.0400000	-0.4000000	-0.8320000	1.2500000	0.1270000
	1.300000	-0.586000	0.632000	-0.290000	1.750000	-0.661000	1.510000	0.383000		0.8020000	-0.8050000	0.3720000	-0.8350000	0.3520000	-0.0252000
	0.873000	-0.788000	0.587000	0.363000	0.955000	-0.389000	1.080000	0.516000		0.0518000	-0.7930000	-0.4360000	-0.9380000	1.0800000	0.2380000
	0.823000	-0.579000	1.570000	-0.281000	1.090000	-0.574000	1.020000	0.730000		0.2780000	-0.3820000	-0.7420000	-1.0100000	1.0000000	0.2490000
	1.310000	-0.816000	1.350000	-0.374000	1.510000	-0.817000	1.510000	1.110000		0.8660000	0.6800000	-0.1570000	-0.8770000	0.4920000	0.0690000
	0.778000	-0.668000	1.260000	-0.354000	1.220000	-0.367000	1.870000	2.550000		0.6700000	0.1530000	0.2040000	-0.7860000	0.7590000	0.2120000
	0.699000	-0.429000	1.440000	0.041100	0.814000	-0.068600	1.780000	0.118000		1.5500000	-0.2010000	-0.5400000	-1.0000000	-0.0891000	-0.0311000
	0.658000	-0.094000	1.200000	-0.515000	0.695000	-0.061900	1.400000	1.110000		0.4850000	0.5350000	0.5040000	-0.8710000	0.7230000	-0.4680000
	0.807000	0.682000	-0.603000	0.190000	0.813000	-0.127000	1.380000	-0.319000		-0.4440000	1.2200000	1.0000000	-0.7580000	1.5300000	-0.2180000
	0.742000	0.810000	-0.214000	-0.410000	0.808000	-0.409000	1.350000	1.480000		0.3830000	-0.3310000	0.9020000	-0.8960000	1.4200000	-0.3320000
	0.414000	0.870000	1.050000	-0.089000	0.613000	-0.318000	1.060000	0.142000		0.5540000	-0.3560000	-0.6250000	-0.8840000	1.3200000	-0.0457000
	0.879000	0.979000	1.160000	0.230000	0.183000	-0.316000	0.985000	0.670000		-0.9290000	0.6040000	1.5700000	-0.8660000	1.1100000	-0.5300000
	0.589000	1.120000	1.310000	0.320000	-0.140000	-0.647000	0.488000	-0.500000		-1.1100000	-0.4420000	-0.4210000	-1.0500000	1.7100000	-0.6820000
	0.906000	0.820000	1.070000	0.580000	-0.106000	-0.501000	0.347000	0.810000		-0.1120000	-0.6630000	1.5900000	-0.9850000	1.7200000	-0.4430000
	0.578000	0.448000	-0.292000	1.340000	0.350000	-0.418000	0.693000	1.490000		0.3080000	-0.9750000	-0.5980000	-0.8680000	0.9660000	0.0068700
	1.560000	0.403000	-0.297000	0.829000	0.633000	-0.522000	0.714000	0.553000		0.6520000	-0.0254000	0.0527000	-0.7820000	1.0800000	-0.5210000
	1.380000	-0.050700	0.740000	0.479000	0.730000	-0.602000	0.523000	1.140000		-0.0088700	-0.2520000	-0.3220000	-0.9640000	0.7510000	-0.6840000
	1.100000	0.235000	0.227000	0.916000	0.604000	-0.549000	0.675000	1.270000		0.2780000	0.1580000	0.5710000	-0.9350000	0.5170000	-0.1710000
	1.470000	-0.075300	0.048000	0.141000	0.052800	-0.512000	1.030000	1.810000		0.5780000	-1.7200000	-0.0395000	-0.9270000	1.2400000	-0.4650000
	1.250000	-0.204000	0.601000	0.613000	-0.030200	-0.503000	0.913000	0.186000		-0.2240000	-1.5000000	1.2500000	-0.8540000	1.7900000	-0.6700000
	1.540000	0.167000	-0.093400	0.735000	-0.152000	-0.286000	0.738000	0.341000		0.2570000	-1.4700000	-0.8380000	-0.9430000	0.3760000	-0.3970000
	0.942000	0.100000	0.231000	1.080000	-0.474000	-0.327000	1.010000	1.180000		0.1700000	-1.3600000	-1.2100000	-0.9730000	1.5600000	-0.4510000
	0.825000	0.021300	-0.461000	0.012300	-0.159000	-0.509000	1.010000	0.204000		1.4300000	-1.8000000	-0.8060000	-1.0500000	1.0200000	-0.2050000
	1.220000	0.669000	-0.288000	0.156000	-0.076000	-0.746000	0.693000	0.649000		1.4500000	-0.6660000	-0.6280000	-1.0300000	0.6910000	0.0415000
	1.130000	0.845000	0.285000	0.046700	-0.218000	-0.526000	0.271000	1.290000		0.0278000	-0.2300000	1.4000000	-1.0800000	0.7070000	-0.3880000
	1.320000	0.582000	-0.316000	1.290000	0.212000	-0.105000	0.255000	-0.299000		1.3400000	-0.5870000	1.6800000	-1.1200000	0.2640000	-0.3970000
	0.959000	0.323000	-0.649000	0.673000	-0.146000	-0.032900	0.713000	0.719000		0.4110000	-0.8480000	1.6300000	-1.0300000	1.1600000	-1.0700000
	1.060000	0.405000	-0.456000	1.300000	-0.600000	-0.597000	0.808000	0.654000		-0.1100000	-0.2350000	0.7300000	-1.1100000	0.7610000	-0.7820000
	0.660000	0.669000	-0.487000	0.944000	-0.351000	-0.959000	0.337000	0.394000		0.2540000	-0.0505000	-0.1490000	-1.1200000	-0.5050000	-1.2400000
	1.020000	1.210000	-0.126000	0.207000	0.211000	-0.963000	0.760000	-0.016100		-0.2640000	0.4460000	-1.1100000	-0.9850000	-0.2790000	-0.6980000
	0.749000	1.160000	0.334000	0.661000	0.313000	-1.230000	1.210000	0.247000		0.0107000	-0.1930000	0.4060000	-1.0900000	-0.2960000	-0.6990000
	0.285000	1.270000	0.073900	-0.109000	-0.094800	-1.130000	0.912000	1.340000		0.6660000	0.7150000	0.2560000	-1.2900000	-0.0025700	-1.1000000
	1.600000	1.870000	0.225000	-0.278000	-0.392000	-0.737000	0.628000	0.124000		-0.3180000	-0.5420000	0.5300000	-1.1500000	-0.3850000	-0.9510000
	1.090000	1.800000	0.103000	0.132000	-0.359000	-1.000000	0.476000	-0.309000		-0.1590000	0.2100000	0.3450000	-0.9970000	0.3930000	-0.3160000
	1.070000	2.260000	0.103000	0.239000	-0.453000	-1.410000	0.713000	1.670000		0.6200000	0.5150000	-0.6970000	-1.0900000	1.1000000	0.0306000
	1.110000	2.740000	0.101000	0.292000	-0.514000	-0.587000	0.896000	-1.100000		-0.5230000	-0.0663000	0.0486000	-1.0500000	0.9520000	-0.1070000
	1.140000	2.410000	0.505000	0.788000	-0.023000	0.192000	0.803000	-0.344000		0.8460000	-0.9000000	0.1970000	-1.2900000	1.5300000	0.2640000
	0.514000	2.270000	0.183000	0.050900	0.184000	-0.262000	1.030000	0.189000		-1.6700000	-0.0858000	-0.5660000	-0.9660000	3.9200000	0.5500000
	1.170000	1.740000	0.379000	0.091100	-0.289000	-0.788000	0.972000	0.780000		-0.0941000	-0.7140000	1.1900000	-0.9050000	2.5600000	0.7560000
	0.838000	2.020000	-0.503000	0.318000	-0.546000	-0.836000	0.339000	0.074100		-1.1400000	-0.1870000	-0.0003970	-0.8290000	2.0200000	0.3250000
	1.040000	1.490000	0.082400	1.370000	-0.400000	-0.806000	0.414000	1.440000		-0.1670000	-1.1400000	0.3340000	-0.9570000	1.4600000	1.2800000
	1.600000	1.230000	-0.267000	1.420000	0.085900	-0.874000	0.798000	0.984000		-0.0941000	-1.3000000	0.6550000	-1.1400000	1.1700000	0.9850000
	1.340000	1.200000	0.709000	-0.315000	0.198000	-1.170000	0.728000	0.577000		0.1180000	-1.4600000	-0.6590000	-1.1400000	1.6400000	0.7840000
	1.760000	0.759000	0.563000	0.149000	-0.132000	-1.080000	0.478000	0.519000		1.1400000	-2.1300000	-0.5000000	-0.9690000	1.7800000	0.5450000
	1.890000	0.875000	0.095800	-0.060400	-0.559000	-0.818000	0.616000	0.309000		2.2500000	-0.1810000	0.0201000	-1.1600000	1.3600000	0.3980000
	1.090000	0.581000	0.233000	-0.561000	-0.295000	-0.792000	0.711000	-0.701000		-0.0224000	-0.1970000	-0.1500000	-1.1200000	2.9600000	0.8590000
	1.430000	0.769000	0.502000	0.031100	0.088200	-0.588000	0.814000	-0.768000		-0.5010000	-1.6400000	0.5490000	-1.0500000	1.5200000	0.4210000
	1.950000	0.701000	0.712000	-0.542000	-0.167000	-0.384000	0.684000	1.270000		-2.2400000	-0.3370000	0.6330000	-0.9190000	1.4100000	0.6330000
	2.140000	0.732000	0.922000	-0.983000	-0.299000	-0.499000	0.221000	0.822000		-0.8870000	-0.4080000	0.7370000	-0.9920000	1.7700000	0.2700000
	1.840000	0.587000	0.147000	-1.120000	-0.312000	-0.823000	0.378000	-0.239000		-0.5960000	-0.4230000	0.2140000	-1.1100000	1.3800000	-0.6550000
	1.910000	1.080000	1.440000	-1.390000	-0.531000	-0.711000	0.753000	-0.700000		1.3300000	-1.5200000	0.3020000	-1.0700000	0.8950000	-0.3070000
	1.700000	0.750000	0.144000	-1.180000	-0.630000	-0.122000	0.850000	0.278000		1.2100000	-0.5110000	0.1470000	-1.0500000	1.8700000	-0.2110000
	1.500000	0.903000	1.230000	-1.060000	-0.383000	-0.381000	0.859000	-1.130000		-1.3300000	-0.0625000	0.0273000	-1.0000000	1.1100000	-0.0885000
	0.913000	1.470000	-0.394000	-0.495000	0.117000	-0.603000	0.941000	0.035700		-1.9600000	-1.3100000	-1.1900000	-1.0500000	1.4700000	-0.5570000
	1.640000	1.250000	0.760000	-0.410000	0.123000	-0.198000	0.728000	0.077100		-0.1600000	-0.1110000	-0.5310000	-1.0000000	1.7200000	-0.5190000
	1.120000	0.749000	0.016000	-0.711000	0.105000	-0.179000	0.492000	0.786000		-0.5880000	-0.9000000	-0.6000000	-0.9790000	0.0445000	-0.4560000
	1.440000	0.500000	0.684000	-0.166000	0.336000	-0.365000	0.535000	-2.060000		-1.6200000	-1.0600000	-1.2500000	-0.9590000	0.7730000	-0.1790000
	1.130000	0.409000	0.526000	-0.560000	0.845000	-0.532000	0.738000	-0.756000		-0.1920000	-1.5200000	0.4660000	-1.0300000	0.5080000	-0.3310000
	1.850000	0.152000	0.893000	-0.359000	1.530000	-0.708000	0.807000	-1.120000		0.3500000	-1.1700000	0.9720000	-0.9190000	1.6000000	-0.5720000
	0.793000	0.094600	0.390000	0.089400	1.580000	-0.894000	0.682000	0.865000		0.8710000	-1.1500000	0.9190000	-1.1000000	1.8600000	-0.6460000
	1.750000	-0.068400	0.105000	-0.877000	0.409000	-0.766000	0.237000	0.705000		0.2870000	-1.1400000	0.4410000	-0.9980000	1.3400000	-0.1780000
	1.380000	0.883000	0.141000	0.318000	0.368000	-0.450000	-0.300000	0.222000		0.3730000	-0.5340000	-0.3180000	-0.9450000	1.3100000	-0.0182000
	1.510000	2.660000	-0.151000	-0.277000	1.140000	-0.378000	-0.362000	0.254000		-1.3900000	-0.6460000	0.3220000	-0.9650000	0.8360000	-0.4940000
	1.340000	2.870000	0.090400	0.120000	0.801000	-0.495000	-0.218000	-0.641000		-1.5700000	-1.5000000	-0.0992000	-0.9520000	0.8710000	-0.1270000
	1.200000	2.790000	-0.201000	0.354000	0.501000	-0.256000	0.141000	-0.325000		0.2590000	-1.1800000	-0.1360000	-0.9790000	0.9420000	-0.4350000
	1.370000	2.490000	0.071500	-0.384000	0.407000	-0.009660	0.240000	-0.640000		0.4360000	0.3210000	0.5720000	-1.1500000	0.6340000	-0.1790000
	1.690000	2.430000	0.165000	-0.485000	0.145000	-0.249000	0.135000	-0.833000		-0.3430000	0.4100000	-0.1210000	-1.0100000	0.6510000	-0.3290000
	1.450000	1.860000	-0.477000	-0.101000	-0.138000	-0.388000	0.553000	-0.006260		0.2620000	-0.4480000	1.0100000	-1.0800000	1.4600000	-0.4970000
	1.460000	1.900000	-0.553000	0.127000	0.104000	-0.223000	0.862000	0.105000		2.0400000	-0.5100000	-1.0800000	-0.8810000	1.9200000	-0.2430000
	1.800000	1.500000	-0.878000	-0.093900	1.110000	0.033500	0.566000	-1.500000		0.2170000	-1.1100000	-0.0233000	-0.9230000	0.3660000	-0.3530000
	1.880000	1.530000	-0.086900	0.420000	1.740000	-0.097900	0.580000	-0.563000		-0.3720000	0.5170000	0.4450000	-0.9160000	1.0600000	-0.3750000
	1.630000	1.320000	0.181000	-0.786000	1.510000	-0.410000	0.292000	0.071000		0.3760000	-1.0100000	1.1900000	-0.7340000	2.1900000	-0.3690000
	1.390000	1.340000	0.180000	0.183000	1.050000	-0.393000	0.030900	-1.480000		0.5960000	-0.8930000	0.6310000	-0.6970000	-0.1090000	0.0366000
	1.620000	0.983000	0.159000	0.466000	1.040000	-0.072000	0.341000	0.286000		0.2780000	-0.6170000	-0.2840000	-0.9710000	0.1280000	-0.2850000
	1.470000	1.140000	0.250000	0.902000	1.550000	-0.188000	-0.164000	1.400000		0.3400000	0.1140000	-0.3650000	-0.9000000	0.8240000	-0.0877000
	1.540000	1.470000	0.110000	-0.509000	1.960000	-0.541000	-0.674000	-0.186000		-0.3650000	-0.1240000	-0.0812000	-0.7810000	1.8600000	-0.2150000
	1.750000	1.340000	-0.217000	0.101000	2.180000	-0.207000	-0.293000	-0.963000		2.2100000	-0.3970000	1.0800000	-0.8870000	1.4300000	-0.6350000
	1.990000	1.500000	0.011700	0.194000	1.990000	0.189000	0.089900	0.112000		-0.7240000	-0.0181000	1.1900000	-1.1500000	-0.2660000	-0.9590000
	1.500000	0.960000	0.305000	-0.855000	1.730000	-0.181000	0.003660	0.941000		1.3200000	1.5600000	0.4300000	-0.9880000	0.2000000	-0.2860000
	2.140000	0.923000	0.886000	-1.120000	1.990000	-0.639000	-0.137000	0.930000		0.4700000	0.4460000	-0.6570000	-0.8090000	-0.1360000	-0.4040000
	1.910000	0.813000	1.100000	-0.328000	1.870000	-0.373000	-0.125000	-0.063500		0.2410000	-0.3770000	1.0200000	-1.0100000	0.4030000	-0.4460000
	1.890000	0.886000	0.786000	-0.045400	1.540000	-0.259000	-0.158000	0.355000		-0.0075400	-0.5180000	0.5280000	-1.0100000	-0.0637000	-0.1800000
	1.550000	1.220000	0.414000	-0.222000	1.590000	-0.427000	-0.231000	1.470000		-0.4130000	-0.1840000	0.9540000	-1.0500000	0.1130000	-0.0563000
	2.310000	1.430000	0.841000	-1.000000	1.620000	-0.536000	-0.111000	0.396000		0.3870000	0.4870000	0.8040000	-0.9810000	-0.2310000	0.0299000
	1.600000	1.160000	1.150000	-0.422000	1.140000	-0.743000	-0.176000	-0.121000		0.3700000	0.5430000	0.1820000	-1.1200000	-0.4210000	-0.6790000
	1.840000	1.280000	1.080000	-1.310000	0.803000	-0.948000	-0.592000	0.586000		0.7500000	0.6670000	1.4500000	-1.0800000	-0.0127000	-0.2100000
	2.020000	1.170000	1.290000	-0.823000	1.280000	-1.080000	-0.553000	2.510000		0.1700000	-0.3220000	0.7710000	-1.0900000	-0.6800000	-0.8220000
	1.840000	0.827000	0.743000	-0.640000	1.650000	-0.898000	0.082200	-1.200000		0.3360000	0.9150000	0.3010000	-1.1000000	0.0123000	-0.4100000
	1.370000	0.662000	1.020000	-1.020000	1.210000	0.012200	0.363000	-0.293000		0.3250000	0.2350000	0.2640000	-1.1300000	-0.5740000	-0.2640000
	1.870000	0.624000	0.521000	-1.210000	0.790000	0.245000	-0.031500	0.891000		0.0260000	-0.1290000	1.6100000	-1.0400000	-0.3350000	0.0446000
	1.650000	0.305000	0.569000	-0.777000	0.809000	-0.628000	-0.248000	0.008340		0.3210000	-0.4680000	0.3640000	-0.8600000	0.0619000	0.7420000
	1.420000	0.205000	0.466000	-0.268000	1.010000	-0.717000	-0.218000	1.110000		0.5990000	0.4250000	0.0188000	-0.9440000	-1.5400000	-0.0703000
	1.140000	0.190000	-0.254000	-0.831000	0.713000	-0.072200	-0.014500	-0.376000		0.7160000	-0.4460000	0.7530000	-0.9730000	-1.3000000	0.4920000
	1.940000	-0.027200	0.197000	-0.866000	0.426000	-0.138000	0.317000	1.000000		-0.1080000	-1.0300000	1.4200000	-0.8910000	-0.1450000	0.7270000
	1.570000	-0.078900	0.547000	-0.932000	0.496000	-0.411000	0.296000	-0.972000		-0.2140000	-0.5040000	1.5900000	-0.9710000	-0.9300000	0.9020000
	1.820000	-0.336000	0.730000	-1.270000	0.650000	-0.173000	-0.372000	-1.050000		-0.2080000	-0.4460000	1.8200000	-0.9130000	-0.3510000	0.6440000
	1.510000	-0.326000	0.827000	-1.170000	0.828000	-0.359000	-0.478000	0.030800		-0.2160000	0.0345000	1.0500000	-0.7970000	-0.6040000	0.3390000
	1.910000	-0.575000	0.729000	0.239000	0.871000	-0.582000	-0.125000	-0.320000		-0.5110000	-0.3670000	1.5800000	-0.8740000	-1.2400000	0.5500000
	2.150000	-0.091100	0.478000	0.985000	0.353000	-0.142000	-0.141000	1.300000		0.3060000	0.4640000	0.9370000	-0.8990000	-0.6020000	0.7200000
	1.680000	-0.142000	1.490000	0.381000	0.044700	0.042800	-0.499000	0.575000		0.8510000	1.3900000	1.2300000	-0.7310000	-0.5860000	0.1360000
	2.120000	-0.217000	0.731000	0.820000	-0.009530	-0.415000	-0.582000	1.480000		1.7600000	1.6300000	0.9010000	-0.8510000	-1.1500000	0.2370000
	2.120000	-0.192000	0.277000	0.249000	-0.035400	-0.376000	-0.403000	-1.260000		1.2200000	1.1900000	0.4560000	-0.8620000	-0.7480000	0.5110000
	1.530000	0.215000	0.315000	0.705000	0.157000	0.263000	-0.187000	1.980000		1.7100000	1.6000000	0.5800000	-0.8600000	0.5900000	0.4900000
	2.000000	-0.676000	-0.997000	0.684000	0.242000	0.099600	-0.171000	1.170000		0.8750000	0.1510000	1.4200000	-0.8270000	-0.7540000	0.6430000
	2.190000	-0.581000	-0.532000	0.790000	0.057900	-0.308000	-0.349000	-0.120000		0.6120000	0.9370000	0.4400000	-0.8140000	-1.3100000	0.3780000
	2.020000	-0.380000	-0.579000	0.015300	-0.174000	-0.088800	0.131000	2.090000		-0.2480000	0.9090000	-1.1500000	-0.7850000	-1.0100000	-0.2370000
	2.030000	-0.549000	-0.978000	-0.139000	0.000774	0.099600	0.451000	0.809000		0.7500000	-0.3250000	-0.4460000	-0.9060000	0.0561000	0.0746000
	1.940000	-0.789000	0.108000	-0.211000	0.532000	-0.113000	0.211000	0.556000		1.0900000	0.0542000	-0.9000000	-0.7080000	-0.2750000	-0.0236000
	1.580000	-0.344000	0.237000	-0.739000	0.791000	-0.178000	0.132000	0.716000		0.0362000	-0.0686000	0.1060000	-0.8420000	0.2540000	-0.1640000
	1.320000	-0.114000	-0.186000	-1.680000	0.278000	-0.045500	0.408000	1.980000		0.7380000	1.0000000	0.6520000	-1.0100000	1.0500000	-0.5150000
	1.010000	-0.270000	-0.202000	-0.556000	-0.136000	0.195000	0.085300	0.195000		0.3880000	0.5380000	1.1900000	-0.8530000	1.4200000	-0.3560000
	1.710000	-0.019800	0.713000	0.023900	0.198000	0.866000	-0.285000	-0.135000		0.9760000	-0.7930000	0.3650000	-1.0100000	-1.0100000	-0.6690000
	1.880000	0.181000	0.563000	-0.237000	0.971000	1.750000	-0.307000	0.426000		1.0400000	-0.1260000	0.6260000	-0.8560000	0.1660000	-0.5690000
	1.640000	0.070500	0.320000	-0.078500	1.520000	1.840000	-0.040800	0.194000		0.1750000	-0.1690000	-0.2080000	-0.6360000	0.9760000	-0.6000000
	1.490000	-0.144000	-0.825000	0.077000	1.470000	1.370000	0.151000	0.461000		-0.1190000	0.3510000	-0.3470000	-0.7830000	-0.3490000	-0.4240000
	1.820000	-0.203000	-0.338000	0.009820	1.030000	1.460000	0.196000	0.338000		-1.0700000	1.6900000	0.0059400	-0.9500000	-0.2410000	-0.4480000
	1.940000	0.390000	-0.291000	0.067500	1.380000	1.540000	0.237000	0.373000		0.0447000	0.4730000	1.1500000	-0.5990000	0.0927000	-0.7010000
	2.350000	0.152000	-0.509000	-0.503000	2.210000	0.765000	0.029700	2.140000		-0.9210000	1.2900000	0.7590000	-0.8570000	1.7300000	0.0563000
	1.690000	0.399000	-0.918000	0.926000	2.490000	0.546000	-0.378000	1.010000		-0.2050000	1.0300000	1.0100000	-0.7680000	0.3120000	-0.1810000
	1.970000	0.165000	-0.126000	0.835000	1.390000	1.390000	-0.424000	0.153000		0.1620000	0.7420000	0.8860000	-0.6710000	0.7110000	0.6250000
	2.090000	0.128000	0.537000	-0.131000	0.846000	1.910000	0.077500	-0.646000		-0.6160000	0.0477000	0.3760000	-0.7520000	-0.5590000	0.8740000
	1.410000	0.262000	-0.627000	-0.186000	1.080000	1.540000	0.111000	0.143000		-0.9500000	0.0069600	1.0400000	-0.9040000	-0.8730000	0.2970000
	2.040000	0.585000	-0.842000	-0.202000	0.978000	1.310000	-0.314000	0.854000		0.3520000	0.7540000	-0.2940000	-0.9280000	-0.0009750	0.8050000
	1.240000	0.370000	0.646000	0.204000	1.140000	1.110000	-0.571000	0.569000		-0.1890000	0.0235000	-0.1710000	-0.7790000	0.3530000	0.4990000
	2.050000	0.605000	-1.090000	-0.490000	1.650000	0.565000	-0.361000	0.311000		-0.9790000	0.3480000	0.5450000	-0.9730000	-1.1900000	0.6170000
	1.780000	0.730000	-0.667000	-0.555000	1.130000	0.442000	-0.207000	-1.200000		1.6500000	0.1870000	0.4470000	-0.8350000	-0.7710000	0.2180000
	1.410000	0.875000	-0.661000	0.143000	0.238000	0.806000	-0.029900	-0.103000		0.3750000	0.4730000	0.7240000	-0.8720000	-1.0400000	0.2120000
	2.080000	0.460000	0.701000	0.525000	0.361000	0.733000	-0.237000	1.400000		0.9020000	0.0122000	0.4640000	-0.8740000	-0.8180000	0.4850000
	2.020000	0.350000	0.062100	0.104000	0.700000	0.274000	-0.265000	0.074900		0.3630000	1.2300000	0.3440000	-0.6800000	-1.4500000	-0.1940000
	1.530000	0.322000	-0.562000	-0.024200	0.604000	0.360000	0.197000	-0.494000		1.3500000	-0.2770000	-0.6950000	-0.8290000	-1.1400000	-0.5680000
	1.620000	-0.282000	-0.250000	0.602000	0.715000	0.691000	0.279000	0.274000		0.3740000	0.7150000	-0.1180000	-0.9730000	-0.9190000	-0.7480000
	1.650000	-0.005560	-0.401000	0.584000	0.661000	0.493000	-0.028300	1.430000		1.5600000	0.0842000	-0.2110000	-0.8090000	0.3710000	-0.7370000
	1.610000	-0.327000	-0.296000	1.110000	0.412000	0.197000	0.316000	1.170000		-0.3010000	-0.1630000	0.6590000	-0.5330000	0.1200000	-0.2840000
	1.770000	0.311000	-1.200000	0.084700	0.703000	0.070000	0.738000	0.222000		1.8200000	-0.0712000	0.5530000	-0.6200000	-0.4210000	-0.3010000
	2.080000	0.121000	-1.010000	1.100000	0.553000	0.067000	0.574000	0.546000		1.5300000	-0.1410000	0.7380000	-0.8080000	0.0564000	-0.1100000
	1.350000	0.740000	-0.186000	1.360000	0.083800	0.248000	0.333000	0.598000		0.9610000	0.5100000	0.8520000	-0.7110000	-0.1390000	-0.5860000
	1.780000	0.367000	0.269000	1.430000	0.133000	0.670000	0.455000	-1.160000		0.9050000	-0.0185000	0.5970000	-0.7200000	0.7470000	-0.7280000
	1.850000	0.323000	0.277000	1.210000	0.558000	0.974000	0.707000	-0.648000		0.2430000	-0.4460000	0.8260000	-0.8300000	-0.0645000	-0.5560000
	1.710000	0.364000	0.316000	1.360000	0.126000	0.863000	0.605000	-0.013800		0.3090000	-0.4240000	1.3100000	-0.7130000	0.1760000	-0.6470000
	2.130000	0.190000	0.970000	1.300000	-0.679000	0.503000	0.044000	0.952000		0.1340000	0.8030000	1.0900000	-0.8250000	0.2730000	-0.2920000
	1.940000	-0.107000	0.962000	1.300000	-0.472000	0.213000	0.338000	0.697000		1.8100000	0.0868000	1.3800000	-0.9040000	0.3350000	-0.7860000
	1.700000	0.196000	0.604000	1.060000	0.505000	0.639000	0.880000	1.110000		0.2640000	1.0600000	0.4180000	-0.9990000	0.0602000	-0.4550000
	1.430000	0.107000	0.495000	1.040000	0.653000	0.995000	0.426000	-0.718000		2.5400000	0.9220000	0.6400000	-0.9080000	0.0391000	-0.9000000
	2.140000	0.423000	0.156000	0.460000	-0.226000	0.567000	0.024500	0.608000		1.2500000	1.2800000	1.0300000	-0.7440000	-1.1300000	-1.0700000
	1.670000	0.262000	0.309000	0.366000	-0.383000	0.348000	0.222000	-0.114000		0.6170000	0.5650000	-0.3000000	-0.7470000	-1.1000000	-1.4600000
	2.190000	0.396000	1.210000	0.118000	0.258000	0.728000	0.353000	-0.943000		1.4400000	-0.0659000	1.3600000	-1.0200000	-0.8530000	-0.7740000
	1.270000	0.213000	0.106000	-0.234000	0.654000	1.080000	0.336000	0.090100		1.0700000	0.5050000	0.4420000	-1.2400000	0.4030000	-0.7260000
	2.140000	0.109000	0.236000	-0.561000	0.710000	1.290000	0.133000	-1.530000		-0.0016100	0.0078200	1.4800000	-1.2000000	-0.4150000	-0.8000000
	1.560000	0.009060	1.000000	0.438000	0.484000	1.080000	0.026000	-0.420000		0.6000000	0.4730000	1.2600000	-1.0200000	0.1900000	-1.1500000
	1.450000	0.144000	-0.099000	0.204000	-0.145000	0.984000	0.283000	1.130000		2.4500000	-0.8130000	1.6600000	-1.1000000	0.9490000	-1.2400000
	1.110000	-0.212000	-0.419000	0.180000	-0.767000	0.861000	0.484000	0.798000		-0.3490000	-0.1470000	2.1500000	-0.9390000	1.1300000	-1.2100000
	1.680000	-0.285000	0.243000	1.010000	-0.373000	0.572000	0.414000	-0.344000		-0.9860000	-0.5390000	1.8900000	-1.1900000	-0.0412000	-0.8970000
	1.730000	-0.338000	-0.021100	0.522000	0.288000	0.802000	0.189000	0.302000		0.2280000	0.1860000	2.0600000	-1.3800000	-0.6130000	-0.8500000
	2.420000	-0.253000	0.232000	0.527000	0.378000	1.390000	-0.234000	0.334000		0.2830000	-0.6960000	0.2550000	-1.0200000	0.2880000	-1.0800000
	1.570000	-0.261000	-0.562000	-0.514000	0.323000	1.060000	-0.085500	1.750000		1.2000000	-0.8950000	0.3460000	-1.1700000	-0.1750000	-0.6040000
	1.940000	-0.049600	-0.000484	0.404000	0.130000	0.134000	0.691000	0.755000		0.1090000	-0.4980000	0.1390000	-1.1400000	-0.0227000	-1.1800000
	2.130000	0.388000	0.514000	-0.581000	0.447000	-0.038100	1.010000	0.282000		-1.7000000	0.2330000	-0.2240000	-0.8980000	0.2620000	-0.9320000
	1.730000	0.376000	0.572000	0.371000	0.959000	0.283000	0.637000	-1.530000		0.9400000	-1.2400000	0.5500000	-0.8150000	-0.8440000	-0.8090000
	1.550000	0.154000	0.419000	0.113000	0.907000	0.139000	0.276000	-0.115000		1.1200000	0.0868000	1.1100000	-0.8160000	-0.8760000	-1.2000000
	1.140000	0.495000	0.199000	1.140000	0.587000	-0.071400	0.486000	-0.492000		0.1890000	0.1460000	0.3860000	-0.8340000	0.4220000	-0.7110000
	1.340000	-0.094400	0.488000	0.833000	0.376000	0.120000	0.960000	0.195000		0.2200000	-1.1300000	0.5730000	-1.0500000	-0.7740000	-0.8880000
	1.690000	-0.078600	-0.469000	0.408000	0.182000	0.284000	1.040000	0.714000		0.2560000	0.4620000	-0.1920000	-0.9170000	-0.2460000	-0.7490000
	1.940000	-0.012000	-0.781000	0.901000	-0.008580	0.060500	0.882000	-0.540000		0.5560000	0.3980000	-0.0643000	-0.9000000	0.5100000	-0.6010000
	1.690000	0.499000	-0.342000	0.134000	-0.235000	-0.301000	1.370000	1.420000		-0.4620000	0.4330000	0.3340000	-0.8290000	0.0021900	-0.6750000
	2.180000	0.077300	-0.015300	0.375000	-0.014600	-0.680000	1.620000	1.360000		1.5600000	1.0600000	1.0100000	-1.1100000	0.4410000	-0.8600000
	2.230000	-0.066000	0.549000	0.810000	0.333000	-0.624000	1.250000	1.480000		0.6200000	0.1920000	1.7100000	-0.7560000	-0.9710000	-0.9700000
	2.320000	-0.155000	-0.671000	0.349000	0.529000	0.088800	0.983000	0.372000		0.1960000	0.2220000	1.1500000	-0.9270000	-0.6550000	-1.1200000
	2.250000	0.051600	0.520000	0.939000	0.652000	0.556000	1.230000	1.160000		1.1400000	0.5540000	0.0892000	-0.8150000	-0.5610000	-0.8870000
	2.280000	0.276000	-0.881000	0.151000	0.537000	0.124000	1.050000	1.600000		0.5590000	0.2960000	0.7710000	-0.7790000	-0.5450000	-0.8580000
	1.940000	-0.198000	-0.797000	0.361000	0.236000	-0.306000	0.653000	0.531000		0.4950000	-0.6380000	0.1580000	-0.8970000	-0.6610000	-0.5520000
	1.600000	-0.115000	-0.701000	0.655000	0.163000	-0.117000	0.625000	0.472000		1.9300000	-0.3580000	1.9400000	-1.0300000	-0.8640000	0.1250000
	1.890000	-0.026400	-0.620000	-0.108000	0.160000	0.208000	0.808000	-0.550000		-0.7220000	0.4400000	0.8170000	-0.7760000	-0.8680000	0.2220000
	1.770000	-0.217000	-0.160000	0.584000	-0.201000	0.165000	0.895000	-1.370000		-0.8580000	0.9350000	0.9120000	-1.0100000	-1.0700000	0.1340000
	1.620000	-0.493000	0.139000	0.300000	-0.396000	-0.021100	0.692000	-0.472000		0.0510000	-0.1220000	-0.2500000	-1.1100000	-0.5640000	-0.7180000
	1.760000	-0.410000	-0.585000	1.170000	-0.405000	0.104000	0.739000	0.951000		1.5400000	-0.0585000	-1.0000000	-1.0200000	0.5990000	-0.4880000
	1.680000	-0.521000	-1.020000	1.740000	-0.592000	0.176000	1.010000	-1.040000		0.6440000	-0.3870000	-1.2200000	-1.0300000	-1.0300000	-0.6340000
	2.060000	-0.428000	-0.718000	-0.904000	-0.320000	0.008450	0.933000	0.011400		0.9390000	-2.0400000	-0.1860000	-0.7230000	-0.5560000	-0.4160000
	1.420000	-0.190000	-0.918000	-0.380000	0.028500	-0.109000	0.539000	0.322000		0.2710000	-1.1500000	1.2500000	-0.9220000	-0.0315000	-0.7640000
	1.870000	-0.381000	0.081700	0.034300	0.090600	0.015800	0.301000	0.380000		1.2500000	-1.8200000	-0.2650000	-0.8740000	-0.4010000	-0.8610000
	1.660000	-0.624000	0.324000	-0.395000	-0.136000	0.115000	0.263000	0.710000		2.3000000	0.6730000	0.7980000	-0.9020000	-0.7650000	-0.8600000
	1.870000	-0.098100	-0.148000	-0.627000	-0.428000	0.496000	0.649000	0.752000		1.6900000	0.4260000	0.8700000	-0.9340000	0.6690000	-0.8220000
	1.490000	0.178000	-0.352000	-0.229000	-0.644000	0.196000	0.751000	0.956000		0.8140000	0.2720000	1.4200000	-0.9460000	-0.7310000	-0.9780000
	1.510000	0.033500	-0.199000	-0.921000	-0.185000	-0.490000	0.496000	0.923000		-0.3600000	-0.3990000	-0.1440000	-0.8720000	-0.6570000	-0.6320000
	1.300000	-0.099600	-0.302000	-0.104000	0.767000	-0.298000	0.080600	2.120000		0.4870000	-0.3230000	-1.4500000	-1.0600000	-0.0395000	-0.2030000
	1.720000	-0.167000	0.331000	-0.391000	0.683000	0.291000	-0.215000	1.270000		0.9370000	0.4930000	0.6390000	-1.0700000	0.5390000	-0.8840000
	1.230000	0.010900	0.854000	-0.061700	0.095700	0.540000	-0.011400	0.634000		-0.0579000	0.4620000	2.1500000	-0.9940000	0.3510000	-0.5950000
	1.140000	-0.245000	1.620000	0.311000	0.713000	0.324000	0.330000	-0.101000		0.1160000	0.2970000	0.7980000	-0.7340000	-0.5050000	-0.5060000
	1.050000	-0.009550	0.664000	-0.621000	1.310000	0.181000	0.324000	-0.506000		-0.5310000	0.0851000	0.7880000	-0.7680000	-0.1950000	-1.0700000
	1.380000	-0.192000	0.740000	-0.663000	0.671000	0.310000	-0.414000	-0.416000		0.0977000	-0.5390000	-0.5810000	-0.6850000	-0.4860000	-1.0800000
	1.380000	-0.188000	1.040000	-0.978000	0.535000	0.444000	-0.487000	1.560000		1.2700000	0.8550000	0.4810000	-0.9440000	-0.0610000	-0.5170000
	0.907000	-0.463000	1.440000	-1.020000	0.762000	0.574000	0.221000	2.940000		1.4700000	-0.4520000	0.1620000	-0.7020000	-0.2070000	-0.4370000
	1.290000	-0.385000	1.640000	-0.880000	0.317000	0.687000	0.391000	0.822000		1.4400000	-0.1650000	0.3130000	-0.8800000	-0.2850000	-0.4830000
	1.040000	-0.150000	1.120000	-0.259000	0.042600	0.624000	-0.014800	0.709000		1.0800000	0.0633000	-0.6300000	-1.0200000	0.3150000	-0.7460000
	1.100000	-0.622000	0.675000	-0.833000	0.300000	0.143000	-0.334000	-0.412000		0.3030000	-1.0900000	-0.2990000	-1.0600000	-0.4480000	-0.0688000
	0.860000	-0.891000	0.523000	0.003150	0.650000	0.127000	-0.484000	0.795000		0.5270000	-0.9050000	0.4840000	-1.1200000	0.4800000	-0.6900000
	0.435000	-0.719000	-0.285000	-0.111000	0.647000	0.577000	-0.285000	1.450000		-0.0572000	-0.8080000	0.2610000	-1.2600000	-0.6450000	-0.4410000
	0.475000	-0.935000	0.419000	-1.600000	0.118000	0.274000	-0.041900	0.377000		-0.2980000	-1.2300000	-0.4920000	-1.1800000	0.3160000	-0.0300000
	0.152000	-0.645000	-0.399000	-1.440000	-0.366000	-0.233000	-0.037600	-0.379000		1.5500000	-0.1210000	0.0873000	-1.0100000	0.4790000	-0.4030000
	0.494000	-0.653000	-0.066700	-0.579000	-0.383000	-0.085300	-0.050600	1.380000		0.2650000	0.2710000	-0.6200000	-0.8800000	0.3210000	-0.1230000
	0.686000	-0.568000	-0.321000	0.350000	-0.135000	0.369000	-0.108000	0.166000		1.7300000	-0.9500000	-0.5900000	-0.8590000	-0.2710000	-0.4310000
	-0.141000	-0.864000	0.360000	0.172000	0.099800	0.322000	-0.231000	2.030000		0.5100000	-0.7900000	0.3770000	-0.9990000	-0.1320000	-0.1280000
	-0.013200	-0.700000	-0.729000	0.495000	0.040100	0.170000	0.060600	1.200000		0.1950000	0.2340000	0.1840000	-1.0800000	0.0020000	0.0880000
	0.315000	-0.865000	-0.608000	0.408000	-0.230000	-0.024300	0.434000	-0.171000		0.4630000	0.2080000	1.0700000	-1.0900000	-0.2810000	-0.4590000
	0.417000	-0.437000	-0.852000	-0.581000	0.011600	-0.302000	0.609000	0.949000		2.4000000	0.1930000	0.0473000	-0.6970000	0.0572000	-0.2660000
	0.691000	-0.666000	-0.581000	-0.932000	0.729000	-0.209000	0.519000	1.100000		1.0900000	-0.5510000	0.7670000	-0.5840000	-0.2500000	-0.2020000
	0.560000	-0.624000	0.337000	-0.049600	0.890000	0.014700	0.315000	-0.461000		-0.4160000	-0.8440000	0.7070000	-0.5960000	-0.8990000	0.2790000
	0.928000	-0.819000	-0.034400	-0.539000	0.335000	0.092400	0.035200	-1.820000		0.0416000	-0.0281000	0.5070000	-0.7060000	-0.7800000	0.8960000
	0.053000	-0.612000	1.340000	-1.170000	0.088800	0.303000	-0.036700	-0.962000		1.5200000	0.1320000	0.0839000	-0.8920000	-0.2560000	0.7910000
	0.469000	-0.504000	-0.210000	-0.826000	0.199000	0.398000	0.326000	0.039300		0.4680000	-0.9010000	0.0452000	-0.9100000	-0.7950000	0.8630000
	0.861000	-0.300000	0.257000	-0.803000	0.110000	0.298000	0.289000	0.425000		-0.6530000	-0.1500000	-0.8980000	-0.9490000	-0.9260000	0.8380000
	0.009880	-0.006220	-0.326000	-0.850000	0.304000	0.893000	0.090500	1.450000		0.1310000	0.6620000	-0.1590000	-1.0500000	-1.1400000	0.9980000
	0.607000	-0.335000	0.616000	-0.348000	0.287000	1.350000	-0.202000	1.140000		0.9360000	0.1750000	-1.3800000	-1.1400000	-0.4960000	0.9140000
	0.459000	-0.325000	0.406000	-0.237000	-0.091600	0.898000	-0.406000	1.840000		0.2850000	1.4600000	-0.8100000	-1.1100000	-0.5360000	0.6950000
	0.525000	-0.091800	1.230000	-0.364000	-0.360000	0.405000	-0.080800	-0.381000		1.0500000	-0.5880000	0.1930000	-1.0300000	-0.6120000	0.7490000
	0.376000	-0.442000	0.842000	-0.464000	-0.080900	0.318000	0.173000	0.055100		1.5600000	0.1040000	-0.4480000	-1.0600000	-2.0300000	0.4690000
	0.758000	-0.240000	1.240000	-0.125000	0.537000	0.320000	-0.144000	-0.607000		1.3700000	-0.1090000	1.0700000	-1.4800000	-0.6700000	0.3740000
	0.654000	-0.441000	-0.389000	-0.343000	0.900000	-0.176000	-0.425000	1.540000		-0.0470000	-1.0200000	-0.3550000	-1.0900000	-0.5100000	0.4220000
	0.830000	-0.564000	0.252000	-0.568000	0.604000	-0.514000	-0.161000	0.448000		0.6700000	-0.4410000	0.2730000	-1.1300000	-1.0200000	0.5840000
	0.553000	-0.590000	0.436000	-0.963000	1.140000	-0.352000	0.335000	0.129000		-0.3630000	-0.1040000	0.5690000	-0.7240000	-1.3200000	0.6970000
	0.650000	-0.705000	0.694000	-0.364000	2.670000	0.019800	0.831000	0.096800		0.8070000	-0.0576000	0.8620000	-0.8940000	0.3140000	0.2940000
	0.554000	-0.895000	0.617000	-1.080000	3.020000	0.575000	0.531000	1.530000		-0.1660000	0.8340000	-0.0657000	-0.8960000	-1.0300000	-0.0069800
	0.827000	-0.370000	0.377000	-0.628000	2.190000	0.710000	-0.001260	2.080000		0.5410000	0.8930000	-0.4950000	-0.7590000	-0.9010000	-0.1970000
	0.534000	-0.439000	0.539000	-0.997000	1.630000	0.202000	0.461000	0.668000		0.4650000	0.6880000	-0.6420000	-0.8880000	-1.1900000	-0.3040000
	0.300000	-0.252000	0.440000	-0.524000	1.470000	0.070800	1.030000	0.925000		0.8580000	1.0400000	-0.3510000	-0.9260000	-1.6100000	-0.4530000
	0.228000	-0.188000	0.545000	-0.188000	1.500000	0.517000	0.146000	0.902000		0.6120000	0.5860000	-0.2380000	-0.8240000	-1.7400000	0.3720000
	0.582000	-0.060600	-0.389000	-0.377000	1.460000	0.412000	-0.495000	2.550000		1.7100000	0.4140000	0.1660000	-0.8590000	-1.6600000	0.2150000
	0.430000	0.029200	0.214000	-1.770000	1.280000	0.114000	0.463000	0.456000		0.7210000	-0.9500000	-0.9520000	-0.7760000	-0.8440000	-0.1380000
	0.064600	-0.029100	0.665000	-0.742000	1.470000	0.164000	1.310000	0.003780		1.2800000	-0.4660000	-0.8640000	-0.9080000	-0.9390000	-0.3260000
	0.073600	-0.040800	0.378000	-0.038000	2.010000	0.010100	0.897000	1.650000		0.5940000	0.4640000	-0.2290000	-0.6580000	-0.4470000	-0.3550000
	0.373000	-0.300000	0.161000	0.496000	1.870000	-0.177000	-0.044000	1.240000		0.1330000	0.4720000	-1.0400000	-0.8610000	-1.0600000	-0.0920000
	-0.150000	-0.038000	-0.216000	0.413000	0.930000	-0.258000	-0.679000	-0.316000		0.6260000	0.0392000	-0.9080000	-0.7000000	-0.3930000	-0.4820000
	0.648000	-0.189000	-0.314000	0.047200	0.988000	-0.373000	-0.209000	0.273000		-0.5700000	1.2500000	-1.1300000	-0.6860000	-0.2710000	-0.5200000
	0.627000	-0.043900	-0.112000	-0.638000	1.700000	-0.356000	0.409000	0.968000		-0.8350000	0.7140000	-0.2600000	-0.6760000	-0.6870000	-0.5830000
	1.020000	0.151000	0.421000	1.300000	1.780000	0.014900	0.646000	1.380000		-0.7920000	-0.4890000	-0.9260000	-0.6950000	-0.4540000	-0.6470000
	1.420000	0.267000	0.800000	-0.020900	1.440000	0.377000	0.083900	-0.710000		0.3430000	0.3630000	-0.6420000	-0.7090000	-0.5920000	0.5490000
	0.902000	-0.107000	1.660000	0.651000	1.460000	0.390000	-0.639000	1.410000		0.6410000	1.1400000	-0.4850000	-0.8140000	-0.7500000	0.3860000
	0.421000	-0.353000	0.216000	-0.399000	1.840000	0.178000	-0.252000	0.936000		0.3850000	-0.0525000	-0.0966000	-0.8010000	0.2420000	0.4080000
	0.482000	-0.445000	0.431000	0.015200	1.760000	-0.192000	0.176000	1.140000		0.8420000	-0.1950000	-0.6320000	-0.6280000	-0.1770000	0.2100000
	0.722000	-0.547000	0.259000	-0.290000	0.971000	-0.411000	-0.453000	-0.035700		1.5600000	0.5060000	-0.4220000	-0.7280000	-0.7070000	0.5830000
	0.060600	-0.577000	0.448000	-1.500000	1.090000	-0.215000	-0.352000	-0.960000		0.7750000	0.8400000	0.5930000	-0.7820000	-1.0900000	0.0430000
	0.558000	-0.098100	1.030000	-0.937000	1.680000	-0.077600	0.157000	0.576000		2.3800000	1.0900000	0.4150000	-0.8640000	-0.3420000	0.5920000
	1.260000	-0.182000	1.020000	-0.377000	1.610000	-0.188000	-0.432000	-0.924000		1.9500000	0.1740000	-0.6210000	-0.6780000	-0.4690000	-0.1220000
	1.800000	-0.113000	0.690000	0.492000	1.340000	-0.212000	-0.895000	0.005000		2.2400000	-0.2520000	-0.9410000	-0.5280000	-1.8400000	0.2720000
	1.640000	0.274000	0.219000	0.873000	1.510000	-0.097000	-0.512000	-0.928000		0.4400000	-0.3070000	1.0000000	-0.7110000	-0.8370000	-0.1550000
	1.680000	0.299000	1.030000	-0.622000	1.450000	-0.224000	-0.031500	-0.869000		0.0007680	0.5710000	0.2200000	-0.4980000	-1.1400000	-0.3490000
	1.990000	0.423000	1.360000	-1.290000	1.360000	-0.258000	-0.188000	2.130000		-0.0467000	0.6760000	0.8480000	-0.5630000	0.2930000	-0.1380000
	1.850000	0.362000	2.180000	-0.737000	1.800000	-0.430000	0.090000	1.390000		0.3080000	0.8330000	0.6100000	-0.6560000	-0.6540000	0.1110000
	1.930000	0.492000	1.460000	-0.356000	1.980000	-0.573000	0.218000	1.050000		0.4710000	-0.1180000	0.1560000	-0.6090000	-0.5520000	-0.2660000
	1.840000	0.085200	1.820000	-1.120000	1.650000	-0.132000	-0.415000	0.683000		1.7700000	-0.3070000	0.9250000	-0.3430000	-1.1300000	-0.2670000
	1.960000	-0.324000	1.150000	0.030700	1.360000	0.301000	-0.581000	-0.071100		0.1820000	0.5790000	0.0935000	-0.3530000	-0.9510000	-0.4640000
	2.330000	-0.381000	0.599000	-0.650000	1.430000	0.138000	-0.356000	0.721000		-0.6780000	0.1350000	-0.0071800	-0.6140000	-0.9640000	-0.1010000
	2.060000	-0.408000	1.130000	-0.701000	1.370000	-0.185000	-0.206000	2.140000		-0.8410000	0.2680000	0.2570000	-0.5280000	0.2850000	-0.4470000
	2.030000	0.063400	1.510000	-0.124000	1.350000	-0.432000	-0.315000	0.256000		-0.3090000	0.4280000	0.6010000	-0.6710000	-1.3900000	-1.0600000
	1.620000	-0.649000	1.320000	-1.030000	1.320000	-0.316000	-0.339000	-0.598000		1.2600000	0.7580000	0.9020000	-0.7260000	-1.2100000	-0.8400000
	1.160000	-0.736000	0.866000	-1.240000	1.390000	0.141000	0.209000	0.526000		1.4600000	0.5720000	1.0600000	-0.7020000	-0.5400000	-0.2770000
	1.230000	-0.532000	1.250000	-0.275000	1.140000	0.284000	0.807000	0.813000		2.4200000	1.0900000	-0.1570000	-0.8410000	-1.0500000	-0.5670000
	0.703000	-0.497000	1.550000	-0.987000	0.948000	0.249000	0.705000	2.250000		-0.0031700	0.7970000	-0.3080000	-0.6430000	0.1280000	-0.4210000
	0.924000	-0.185000	1.680000	-0.862000	1.040000	0.255000	0.183000	1.090000		0.7220000	0.4420000	0.0554000	-0.4730000	-0.7840000	-0.4770000
	0.763000	-0.251000	1.370000	-0.352000	1.300000	0.123000	0.064300	-0.990000		0.3740000	0.8390000	0.4880000	-0.2430000	-1.0100000	-0.1010000
	0.833000	-0.283000	-0.082700	0.463000	1.320000	0.534000	0.184000	0.076100		0.9380000	1.6200000	1.4900000	-0.4080000	-0.7250000	-0.1930000
	0.531000	-0.272000	0.825000	-0.209000	0.785000	0.868000	-0.029400	-0.226000		0.9520000	0.1750000	0.4400000	-0.1920000	-0.6760000	0.2260000
	0.638000	-0.035200	0.737000	-0.088500	0.450000	0.250000	0.283000	-0.031400		0.0697000	0.3350000	0.8980000	-0.4500000	-1.5200000	0.0153000
	1.220000	0.068300	1.210000	-0.028000	0.545000	-0.276000	0.640000	0.483000		1.4800000	0.9350000	-0.7470000	-0.4400000	-0.0108000	-0.4690000
	0.767000	0.225000	1.110000	-1.060000	1.120000	-0.183000	0.868000	2.670000		-0.3360000	1.0500000	-0.2320000	-0.2420000	-0.6070000	-0.5160000
	0.549000	0.121000	0.517000	0.229000	0.802000	0.261000	0.803000	1.310000		0.1540000	1.7800000	-0.6310000	-0.2350000	-0.3810000	-0.2510000
	0.391000	-0.264000	1.090000	-0.098100	-0.036300	0.653000	0.638000	-1.070000		0.0188000	1.0000000	0.2100000	-0.5170000	0.5660000	-0.3390000
	0.916000	-0.286000	0.318000	-0.904000	0.084800	0.263000	0.419000	0.271000		0.4580000	0.4160000	0.1590000	-0.5270000	-0.8850000	-0.4510000
	0.721000	-0.123000	0.284000	-0.325000	0.329000	-0.421000	0.092300	-1.670000		-0.0335000	1.4600000	0.1790000	-0.3390000	-0.9400000	-0.3400000
	0.647000	-0.066400	1.030000	-0.204000	0.176000	-0.218000	0.024500	-0.109000		1.1000000	-0.1580000	-0.1950000	-0.4620000	-0.6660000	-1.0200000
	0.341000	0.083900	0.397000	-0.600000	0.284000	0.462000	0.098300	0.536000		0.6820000	0.5780000	-0.6430000	-0.6510000	-1.0700000	-0.4880000
	0.210000	-0.157000	0.357000	0.823000	0.368000	0.702000	-0.302000	1.380000		0.9450000	1.8200000	0.7400000	-0.5750000	-1.2600000	-0.5490000
	0.526000	-0.158000	0.715000	0.452000	0.175000	0.443000	-0.698000	-0.166000		-0.0878000	1.9800000	-0.6770000	-0.5700000	-1.1600000	-0.8900000
	0.254000	-0.269000	-0.141000	1.330000	0.325000	-0.018600	-0.629000	-0.243000		-0.9250000	0.2790000	0.3110000	-0.5070000	-0.0767000	0.0195000
	0.436000	-0.352000	0.003790	0.397000	0.710000	0.167000	-0.459000	0.546000		1.3100000	-0.0328000	0.2600000	-0.5020000	-0.5550000	-0.3320000
	0.346000	-0.453000	0.238000	1.140000	0.446000	0.810000	-0.282000	1.390000		-0.0863000	-0.2450000	0.5690000	-0.4720000	-0.3940000	-0.6450000
	1.200000	-0.484000	0.930000	0.541000	0.160000	0.971000	-0.122000	1.210000		0.2270000	0.7550000	0.1990000	-0.4780000	-1.4500000	0.3440000
	0.388000	-0.789000	1.220000	1.800000	0.507000	0.587000	0.159000	1.070000		0.2710000	0.8180000	0.1160000	-0.4680000	-0.6780000	0.5300000
	-0.017100	-0.952000	1.650000	1.070000	1.490000	0.297000	0.187000	-0.405000		-0.3110000	0.2700000	0.7610000	-0.2350000	-1.0000000	0.1440000
	0.251000	-0.901000	1.750000	0.045500	1.550000	0.571000	-0.021600	1.020000		2.0800000	1.9800000	0.1140000	-0.3030000	0.5930000	0.3030000
	-0.044100	-1.110000	2.470000	0.170000	0.803000	1.070000	-0.277000	0.266000		-1.0700000	0.4770000	-0.1250000	-0.0475000	-0.6700000	0.8440000
	1.240000	-0.823000	2.420000	0.560000	0.717000	0.883000	-0.290000	1.960000		0.4500000	0.0294000	0.0378000	-0.1050000	-0.3780000	1.0500000
	0.892000	-0.951000	1.450000	-0.629000	0.717000	0.332000	-0.321000	1.100000		0.3220000	0.8160000	0.2860000	-0.2840000	-0.4580000	0.5440000
	0.427000	-1.050000	1.430000	0.174000	0.191000	0.693000	-0.486000	0.682000		0.2780000	0.6530000	0.2240000	-0.3640000	-0.3750000	0.2200000
	0.359000	-0.837000	2.340000	0.424000	0.844000	1.370000	-0.282000	0.683000		-0.3970000	0.3410000	-0.1720000	-0.0685000	-0.7850000	0.6550000
	0.757000	-0.677000	1.190000	0.030000	1.700000	0.687000	-0.086100	-1.270000		1.3000000	0.1160000	-0.1530000	-0.2960000	-0.9920000	0.3090000
	0.695000	-0.700000	2.050000	0.817000	1.460000	0.350000	-0.031700	0.888000		-0.7480000	-0.0945000	-0.2270000	-0.0239000	0.7380000	0.2280000
	1.010000	-0.416000	1.020000	0.742000	0.710000	1.020000	-0.141000	-0.350000		1.4400000	0.7390000	-0.6680000	-0.2990000	0.6180000	-0.2030000
	0.510000	-0.684000	1.900000	0.852000	0.180000	1.480000	-0.011900	1.320000		0.7980000	1.4500000	-2.4600000	-0.2180000	-0.6120000	-0.0395000
	0.700000	-0.525000	0.988000	0.135000	0.476000	1.270000	0.333000	0.302000		1.2700000	0.5210000	-0.2230000	-0.0781000	-0.7010000	0.1310000
	0.408000	0.072100	1.700000	0.167000	1.110000	0.705000	0.433000	1.990000		1.6300000	-0.4510000	-0.0659000	-0.1310000	0.4990000	-0.4640000
	0.899000	-0.358000	0.766000	-0.060800	1.650000	0.565000	0.488000	0.953000		0.3520000	1.2700000	0.7140000	-0.1950000	-0.2680000	-0.2030000
	1.650000	-0.202000	0.839000	-0.228000	1.700000	0.792000	0.060900	0.325000		-0.3890000	0.3660000	0.5480000	-0.2700000	0.3870000	-0.7080000
	1.520000	-0.253000	1.170000	-0.319000	0.812000	0.891000	-0.483000	0.306000		-1.1900000	0.0526000	-0.5010000	-0.2050000	-0.5590000	-0.4220000
	1.490000	-0.216000	0.959000	-0.936000	0.414000	1.040000	-0.367000	1.910000		0.3150000	1.1100000	0.4720000	-0.3600000	-0.0576000	-0.4530000
	1.640000	0.337000	1.110000	-0.059700	0.649000	0.621000	0.148000	1.340000		1.3200000	0.9120000	-0.0107000	-0.1900000	0.6950000	-0.0718000
	1.680000	0.932000	1.670000	0.062300	0.775000	0.215000	0.216000	-0.123000		-0.4040000	1.4200000	1.0200000	0.1300000	0.7070000	-0.3290000
	0.428000	0.891000	1.410000	0.054900	0.122000	0.752000	0.183000	0.500000		-1.4000000	0.2870000	-0.2420000	0.2330000	0.5960000	-0.6770000
	0.991000	0.692000	1.280000	0.298000	-0.142000	0.898000	0.363000	0.170000		-0.2310000	-0.0430000	0.8810000	0.2830000	-1.1200000	-0.6660000
	1.100000	1.230000	1.600000	-0.444000	0.454000	0.550000	0.141000	1.130000		0.9230000	1.1300000	3.3500000	0.2600000	-0.0646000	-0.5850000
	1.560000	1.220000	1.810000	-0.167000	0.827000	0.680000	-0.316000	-0.658000		1.2700000	0.1240000	2.1300000	0.3770000	-0.7530000	-0.8180000
	1.140000	1.500000	1.110000	0.230000	0.494000	0.915000	-0.510000	1.300000		0.6880000	1.1300000	0.5650000	0.4520000	-0.4260000	-0.0923000
	1.460000	1.490000	0.471000	0.459000	0.505000	0.653000	-0.240000	0.761000		0.9690000	0.1360000	1.5300000	0.3340000	-0.4940000	-0.2680000
	1.620000	1.480000	0.934000	0.286000	0.874000	0.157000	0.283000	0.606000		1.5100000	0.1760000	1.2900000	0.1450000	-0.3140000	0.1850000
	1.850000	1.500000	1.060000	0.015900	1.070000	-0.197000	0.752000	0.579000		1.2700000	0.7900000	1.6500000	0.1910000	0.0961000	0.3590000
	0.830000	1.480000	0.323000	-0.391000	1.210000	-0.182000	0.419000	0.552000		0.9840000	1.8300000	2.5500000	0.0959000	0.5570000	0.2000000
	0.699000	1.520000	1.500000	-0.821000	1.070000	0.341000	0.065800	0.530000		2.2300000	1.9000000	1.2500000	-0.1260000	-1.0100000	0.1500000
	0.624000	1.210000	0.936000	0.171000	0.792000	0.785000	0.478000	1.370000		0.7860000	0.0430000	0.9160000	-0.1700000	-0.3960000	0.2090000
	1.010000	1.400000	1.080000	-0.300000	1.120000	0.691000	0.805000	2.080000		1.6000000	-0.1220000	1.6300000	-0.0973000	0.8330000	0.6060000
	0.946000	1.290000	1.620000	0.073200	1.330000	0.620000	0.924000	0.594000		0.7110000	-0.2740000	1.5000000	-0.0343000	-0.4650000	0.4800000
	0.527000	1.110000	1.300000	0.365000	0.575000	0.861000	0.873000	0.886000		-0.2380000	0.7190000	0.0380000	-0.0199000	-0.5150000	0.5380000
	0.448000	0.877000	1.100000	0.014400	0.201000	0.592000	0.579000	1.830000		1.5000000	0.3120000	0.5460000	0.1760000	-0.4660000	0.1480000
	0.752000	1.180000	0.862000	0.479000	0.712000	0.601000	0.512000	0.758000		0.2450000	0.5540000	-0.0424000	0.2320000	-0.3910000	-0.1030000
	0.389000	1.450000	1.140000	-0.429000	0.946000	0.975000	0.759000	1.080000		0.1030000	2.1300000	0.4660000	0.1090000	-0.3090000	0.3300000
	0.463000	1.240000	1.310000	-0.417000	0.723000	1.220000	0.787000	0.303000		-0.7200000	1.1400000	0.2730000	0.2690000	-0.2590000	-0.0535000
	1.250000	1.450000	1.480000	-0.019000	0.523000	1.280000	0.627000	0.872000		-0.8350000	1.2500000	0.8140000	0.2830000	-1.1000000	0.1420000
	1.010000	1.540000	1.290000	0.431000	0.520000	1.460000	0.595000	0.197000		-1.7700000	0.2780000	0.3040000	0.1180000	0.2960000	0.0238000
	0.909000	1.670000	1.400000	0.547000	0.697000	1.370000	1.010000	0.454000		-0.1420000	1.2100000	0.2230000	0.3320000	0.7480000	-0.1850000
	0.629000	2.480000	0.764000	0.632000	0.795000	0.912000	1.070000	1.900000		-0.4540000	1.9100000	1.2300000	0.2020000	0.2360000	-0.1290000
	0.856000	2.850000	1.180000	0.391000	0.581000	0.620000	0.578000	0.263000		1.5700000	0.5170000	0.2460000	0.1270000	-0.2840000	0.0433000
	1.290000	3.520000	0.948000	0.385000	0.273000	0.111000	0.566000	1.190000		1.2900000	0.0073900	0.8200000	0.0596000	-0.8100000	0.1710000
	1.250000	4.210000	0.880000	0.061400	0.652000	-0.163000	0.855000	-0.572000		0.6580000	-0.1130000	0.6740000	0.0886000	0.3420000	-0.2330000
	0.699000	4.680000	1.060000	-0.128000	0.889000	0.012300	0.891000	1.920000		-0.2840000	1.3700000	1.6100000	-0.0278000	-0.0546000	-0.1600000
	1.420000	4.670000	1.190000	0.214000	0.620000	0.112000	0.907000	0.122000		0.3860000	1.0500000	0.7280000	-0.0532000	-0.4570000	-0.4500000
	0.988000	4.750000	1.030000	0.510000	0.583000	0.214000	0.693000	0.061100		0.5350000	0.0480000	0.0711000	0.0310000	-0.5770000	-0.2570000
	0.552000	4.640000	1.210000	1.050000	1.050000	0.623000	0.443000	0.177000		0.9180000	-0.1130000	0.2900000	-0.0182000	0.3710000	-0.0812000
	0.696000	4.080000	0.800000	0.930000	0.885000	0.833000	1.000000	1.240000		-0.0547000	0.8270000	1.3100000	0.0469000	0.4720000	-0.7080000
	0.665000	4.690000	0.893000	-0.267000	0.449000	0.951000	1.210000	1.790000		-0.9200000	1.8900000	0.4580000	-0.0684000	0.0840000	0.0380000
	0.044200	4.030000	0.549000	0.511000	0.732000	1.070000	1.050000	2.570000		1.0000000	1.8100000	1.5800000	0.0112000	0.7480000	0.3230000
	0.753000	4.300000	0.973000	1.250000	0.848000	1.090000	1.230000	1.320000		0.7430000	1.9700000	0.3160000	-0.2490000	0.1280000	0.1070000
	1.740000	3.880000	0.863000	1.020000	0.422000	1.030000	0.750000	3.180000		0.0627000	2.8000000	0.3560000	-0.0622000	-0.3400000	-0.2340000
	2.180000	3.920000	0.400000	0.773000	0.339000	0.504000	0.389000	1.920000		-1.3100000	1.5100000	0.8590000	0.1070000	-0.1000000	0.0272000
	1.960000	3.660000	0.826000	0.394000	0.563000	0.477000	0.800000	2.370000		0.9760000	1.6000000	-0.3070000	0.0369000	0.0785000	-0.0822000
	1.510000	3.790000	0.413000	-0.144000	0.219000	0.867000	0.993000	2.630000		2.7800000	0.8680000	0.1680000	0.0440000	0.7730000	-0.3760000
	1.360000	3.420000	1.070000	0.637000	-0.103000	0.820000	0.568000	1.620000		-0.3050000	1.0900000	0.8620000	-0.1440000	0.2400000	-0.4650000
	1.030000	3.260000	0.128000	0.058000	-0.368000	0.859000	0.089300	2.920000		0.3070000	1.3400000	-0.1720000	-0.0388000	-0.9510000	-0.2320000
	2.260000	2.870000	0.333000	-0.014900	-1.070000	1.460000	0.069500	1.160000		-0.6770000	1.4900000	-0.5500000	-0.0824000	-1.2100000	-0.7180000
	2.010000	3.030000	-0.249000	0.702000	-0.829000	1.400000	0.438000	1.160000		0.3810000	1.1200000	0.5840000	-0.0427000	-0.6410000	-0.3800000
	1.370000	3.320000	0.155000	-0.686000	-0.201000	0.852000	0.846000	0.200000		0.4020000	1.1800000	-0.0915000	-0.1950000	0.0409000	-0.2160000
	1.020000	3.410000	0.022300	-0.740000	-0.326000	0.577000	0.758000	0.909000		1.2300000	1.5400000	0.1130000	-0.2790000	0.0147000	-0.2490000
	1.330000	3.070000	-0.416000	-0.014800	-0.403000	0.844000	0.656000	2.040000		0.8860000	1.1800000	-0.0320000	-0.1200000	-0.9270000	0.0183000
	1.510000	3.610000	-0.826000	-0.068700	-0.449000	0.776000	0.537000	2.320000		0.1240000	1.6600000	0.2320000	-0.0973000	0.2790000	0.0305000
	1.340000	3.730000	-0.168000	-0.895000	-0.278000	0.559000	0.282000	2.210000		-0.5440000	2.4700000	0.9830000	0.0139000	0.3950000	0.5840000
	1.130000	3.220000	-0.453000	-0.084300	-0.178000	0.857000	-0.058700	2.000000		0.4450000	1.0100000	-0.6680000	0.0578000	-1.1600000	0.5950000
	1.640000	2.920000	0.146000	-0.508000	-0.517000	1.390000	0.022100	1.070000		0.0093600	1.5600000	0.6820000	-0.2500000	0.0281000	0.7870000
	1.810000	2.790000	-0.559000	-0.395000	-0.310000	1.460000	0.316000	1.960000		-0.8610000	0.9910000	0.9290000	-0.0946000	0.0337000	0.8950000
	2.360000	3.190000	-0.291000	-0.664000	0.049600	1.260000	0.266000	1.710000		0.0051100	1.4000000	0.2960000	0.0352000	0.8400000	1.0400000
	2.040000	3.530000	-0.447000	-0.661000	-0.496000	0.675000	0.207000	1.490000		-0.4330000	0.7270000	0.8550000	-0.1720000	0.3320000	0.9530000
	1.490000	3.240000	-0.329000	-0.040600	-0.792000	0.388000	0.628000	1.550000		0.2830000	1.2500000	0.9590000	-0.0377000	-0.7590000	0.6270000
	1.590000	3.120000	-0.230000	0.049000	-0.176000	0.773000	0.490000	2.400000		-1.3700000	0.8790000	0.6820000	0.0895000	-0.4360000	0.4200000
	2.040000	2.970000	-1.030000	-0.747000	-0.044600	0.924000	0.200000	-0.029200		-0.7150000	0.9150000	0.5530000	0.0386000	0.5030000	0.6270000
	1.810000	2.420000	-0.584000	0.283000	-0.215000	1.040000	0.911000	-0.575000		-0.2300000	-0.3310000	0.8330000	-0.1120000	-0.6630000	1.0900000
	1.390000	2.460000	-0.081500	0.068900	-0.053800	1.290000	1.080000	1.660000		-0.5860000	1.8900000	0.1210000	-0.0034100	1.1800000	0.9600000
	0.744000	2.680000	-0.451000	-0.209000	0.304000	1.740000	0.604000	0.545000		0.0249000	0.7670000	0.5190000	0.1550000	1.7100000	0.6090000
	1.870000	2.600000	-0.022700	-0.396000	0.176000	1.650000	0.343000	0.643000		-0.3170000	-0.8260000	-0.1420000	-0.1290000	2.8900000	0.5750000
	1.070000	3.420000	-0.678000	-0.126000	-0.157000	0.914000	0.563000	1.530000		1.7800000	-0.6970000	0.1750000	-0.0404000	1.0600000	0.6840000
	1.190000	3.720000	-0.760000	-0.910000	0.186000	0.966000	1.080000	-0.268000		0.1450000	-0.4290000	0.3000000	-0.1970000	1.2800000	0.5120000
	1.920000	3.770000	-1.380000	-0.846000	0.679000	1.550000	1.530000	-1.010000		0.1820000	0.0348000	-0.1100000	0.0523000	2.0000000	0.5510000
	1.760000	3.210000	-0.754000	-0.951000	0.649000	1.550000	1.410000	-0.118000		-0.5360000	-0.6450000	1.8500000	0.2390000	1.0600000	0.7860000
	1.460000	3.390000	-0.403000	0.459000	0.307000	1.190000	1.240000	0.589000		-0.8870000	0.1570000	0.2580000	0.0354000	-0.5240000	0.9060000
	1.300000	3.120000	-0.416000	0.964000	0.282000	1.420000	1.560000	1.600000		1.0600000	0.4950000	-0.3580000	0.0658000	0.4990000	-0.1040000
	1.700000	3.180000	-0.436000	-0.378000	0.434000	1.870000	1.930000	3.180000		-0.7940000	-0.7160000	0.1840000	0.0502000	1.1500000	-0.0462000
	2.050000	2.990000	0.027700	0.071300	0.381000	1.870000	1.980000	0.618000		-1.4800000	-1.1600000	0.2580000	0.0856000	-0.1240000	-0.0373000
	1.690000	2.720000	-0.148000	-0.003870	0.656000	1.290000	1.620000	1.630000		-1.0500000	-0.3390000	1.3100000	-0.1170000	0.4910000	-0.0500000
	1.580000	3.170000	-0.742000	0.423000	0.378000	0.715000	1.280000	2.050000		-0.1900000	-0.2800000	0.8850000	-0.0518000	0.2230000	-0.6750000
	2.160000	3.030000	-0.739000	-0.249000	-0.118000	0.586000	1.310000	0.366000		-0.4680000	-0.0306000	0.7840000	0.3080000	0.8670000	-0.2350000
	1.960000	2.980000	-0.879000	-0.468000	0.078300	0.730000	1.420000	1.150000		-0.9740000	0.4810000	1.0000000	0.1050000	1.0700000	-0.0328000
	1.570000	2.710000	-0.573000	-0.320000	0.344000	1.050000	1.700000	1.170000		0.0458000	-0.2470000	1.7400000	0.0264000	1.0000000	-0.4200000
	1.810000	2.690000	-0.937000	1.230000	0.398000	1.000000	1.800000	0.302000		-0.4420000	-0.4270000	0.7200000	0.0752000	0.7060000	-0.0051000
	2.100000	2.160000	-0.340000	0.082400	0.283000	0.610000	1.350000	-0.197000		0.8130000	-0.6260000	1.1000000	-0.1640000	-0.4700000	-0.1550000
	1.110000	2.010000	-0.266000	0.045800	0.135000	0.607000	1.080000	0.160000		1.2100000	0.3000000	1.0200000	-0.1400000	0.9520000	0.0303000
	1.810000	1.800000	0.135000	-0.113000	0.123000	0.740000	1.140000	0.464000		0.3760000	-0.0011000	0.3040000	-0.1000000	-0.7550000	-0.1590000
	1.760000	1.710000	-0.489000	-0.071700	0.134000	0.654000	1.050000	0.738000		0.9840000	0.5240000	0.7790000	-0.0608000	1.3900000	-0.1390000
	1.070000	1.860000	-1.210000	0.320000	-0.078500	0.653000	0.522000	1.470000		-0.7050000	-0.6520000	1.2400000	-0.1740000	0.4990000	-0.1790000
	1.730000	2.070000	-0.928000	-0.544000	-0.414000	0.592000	0.551000	0.286000		-0.0733000	0.3490000	0.7620000	0.2110000	1.4600000	-0.2360000
	1.990000	1.570000	-0.327000	-1.170000	-0.277000	0.768000	0.959000	1.310000		0.9170000	0.8450000	0.8980000	-0.0061100	0.3200000	-0.3850000
	1.900000	1.290000	-0.801000	-1.120000	-0.015600	1.340000	1.180000	1.640000		-0.0622000	-0.2210000	0.8040000	0.0583000	1.1100000	-0.3210000
	1.960000	1.160000	0.356000	0.920000	0.063100	1.590000	1.300000	1.350000		-0.7190000	0.3350000	1.4100000	-0.1690000	0.5030000	-0.8190000
	1.900000	0.896000	0.373000	-0.285000	-0.252000	1.140000	1.350000	1.140000		0.4540000	-0.4760000	1.9600000	-0.2170000	0.1980000	-0.5900000
	1.920000	1.170000	0.047700	0.167000	-0.200000	0.436000	1.340000	1.780000		-0.4410000	0.8660000	-0.4090000	-0.3080000	0.7910000	-0.0202000
	1.300000	0.907000	-0.255000	-1.250000	0.102000	0.669000	0.921000	0.200000		0.0900000	0.0416000	1.1400000	-0.2380000	1.1400000	-0.5090000
	1.620000	0.984000	0.122000	-0.608000	-0.045100	1.260000	0.832000	1.170000		0.2900000	-0.0529000	1.2900000	-0.2240000	-0.2850000	-0.2910000
	1.820000	0.906000	-0.005700	-1.030000	-0.122000	1.520000	1.170000	-0.133000		0.5760000	-0.9610000	0.5780000	-0.3450000	-0.0887000	-0.5280000
	1.840000	0.629000	-0.800000	-0.965000	0.300000	1.860000	1.290000	-0.018700		-0.9360000	-1.1000000	0.7380000	-0.1630000	0.6100000	-0.2920000
	1.450000	0.645000	0.054000	0.272000	0.265000	2.010000	0.525000	0.639000		-1.1900000	-0.0865000	0.0197000	-0.0317000	-0.3150000	-0.3990000
	1.860000	1.310000	0.632000	0.047100	-0.134000	1.710000	0.434000	-0.489000		-0.0617000	-0.2890000	-0.7280000	0.1580000	0.7080000	-0.4810000
	2.290000	1.090000	-0.573000	-0.517000	0.009200	1.810000	0.917000	0.688000		-0.8990000	-0.7480000	1.0400000	0.1810000	-0.9560000	-0.7290000
	1.810000	0.905000	0.085000	0.032900	0.372000	2.340000	1.180000	0.995000		-0.5470000	-0.7590000	1.4400000	-0.1060000	-0.2980000	-0.4620000
	2.120000	1.100000	0.804000	-1.080000	0.345000	2.330000	1.020000	1.160000		-0.3440000	-1.0200000	1.3600000	0.1040000	0.4870000	-0.9080000
	1.470000	1.230000	0.455000	-0.670000	-0.164000	2.050000	0.809000	-0.363000		-0.2680000	0.7140000	-0.1390000	-0.1250000	-0.9280000	-0.3580000
	1.960000	0.934000	0.397000	-0.454000	-0.573000	2.240000	0.602000	0.357000		1.3300000	-0.7550000	-0.2000000	0.0839000	0.1970000	-0.3550000
	1.520000	0.154000	0.529000	-0.177000	-0.069500	2.490000	0.580000	0.545000		0.2200000	-0.3900000	1.0100000	0.1650000	-1.4500000	-0.2410000
	2.120000	0.627000	0.943000	-0.436000	1.050000	1.810000	0.700000	0.513000		0.5700000	0.0791000	1.1500000	0.1090000	0.0804000	-0.9120000
	1.850000	0.702000	0.897000	0.501000	1.020000	1.230000	0.683000	-0.193000		-0.0473000	0.8680000	1.8000000	0.1420000	-0.1540000	-0.5250000
	1.480000	0.654000	0.311000	-0.700000	0.018100	1.480000	0.584000	-0.797000		0.3270000	0.9680000	0.4060000	0.3290000	-0.4930000	-0.8680000
	1.560000	0.563000	-0.132000	0.486000	-0.369000	1.840000	0.473000	0.174000		0.6500000	0.5380000	0.2550000	0.2160000	-1.0400000	-0.4760000
	1.370000	0.494000	0.028400	0.142000	0.213000	1.750000	0.685000	0.776000		0.4270000	-0.1620000	0.2030000	0.3230000	-1.3400000	-0.4710000
	1.450000	0.662000	0.541000	-1.060000	1.120000	1.310000	0.631000	0.756000		0.3820000	0.6030000	1.0700000	0.6200000	0.7820000	-0.6910000
	1.970000	0.227000	0.045300	-0.496000	1.700000	1.340000	0.229000	0.897000		-0.0547000	0.4910000	0.7260000	0.4360000	0.5530000	-0.6450000
	1.250000	0.151000	0.854000	-0.680000	1.830000	1.570000	0.519000	0.588000		-0.7750000	0.6520000	0.1740000	0.4480000	0.4380000	-0.4120000
	1.610000	0.114000	0.309000	-0.391000	1.680000	1.370000	0.556000	-0.081700		-1.2600000	0.7070000	1.6400000	0.4380000	-1.2300000	-0.7200000
	1.220000	0.021100	0.146000	-0.248000	1.570000	1.160000	0.058000	1.430000		-0.3790000	0.9530000	1.3400000	0.3110000	-1.0100000	-0.7520000
	1.170000	-0.002490	-0.351000	-0.701000	1.650000	1.300000	-0.168000	-0.544000		0.4330000	1.0700000	0.2950000	0.3440000	-0.8620000	-1.1900000
	1.440000	-0.120000	-0.142000	-0.206000	1.710000	0.933000	0.049300	1.090000		-1.4200000	0.1400000	-0.0394000	0.3040000	-1.1600000	-0.5300000
	0.729000	-0.130000	0.523000	-0.519000	1.560000	0.292000	0.576000	1.060000		0.0041300	1.4200000	0.6090000	0.3250000	-0.1390000	-0.7750000
	1.590000	-0.263000	-0.167000	0.736000	1.210000	0.603000	0.727000	0.212000		-0.6080000	1.8600000	0.1630000	0.2940000	0.0461000	-0.6290000
	1.440000	-0.220000	-0.051000	0.703000	0.720000	0.632000	0.102000	-1.040000		0.6110000	0.1330000	-0.0140000	0.6310000	-0.1390000	-0.3720000
	1.310000	-0.681000	0.085200	-0.306000	0.761000	0.094200	0.013200	1.750000		-0.9510000	0.3700000	1.3400000	0.4530000	-0.7320000	-0.5810000
	1.180000	-0.318000	-0.399000	-0.394000	0.793000	0.230000	0.717000	1.770000		-0.4350000	-0.0298000	1.2400000	0.3930000	-0.6100000	-0.6790000
	1.760000	-0.253000	-0.116000	-1.040000	0.695000	0.508000	0.731000	1.260000		-0.5830000	-0.4350000	1.2400000	0.3580000	-0.2380000	-1.2000000
	1.490000	-0.062000	0.825000	-1.010000	0.831000	0.578000	0.243000	2.050000		0.9300000	0.2250000	0.4880000	0.3930000	-0.6970000	-0.9320000
	1.240000	-0.029100	0.240000	-1.230000	0.744000	0.369000	0.350000	0.825000		-1.0700000	-0.3180000	0.1470000	0.3250000	-0.3540000	-0.8180000
	1.260000	0.123000	0.102000	-1.170000	0.534000	0.003320	0.710000	-0.132000		-0.0179000	-0.2380000	0.9360000	0.0302000	-0.8620000	-0.5660000
	1.160000	0.059000	-0.348000	-0.990000	0.435000	0.236000	0.354000	-0.781000		-1.0400000	-0.6320000	0.2580000	0.2250000	-0.3990000	-0.8170000
	1.580000	0.103000	-0.636000	-1.680000	0.330000	0.653000	0.132000	-0.870000		-1.2700000	-0.1330000	0.4690000	0.2320000	-0.7050000	-1.1100000
	0.855000	0.392000	-0.054100	-1.330000	0.393000	0.799000	0.102000	0.595000		-2.8600000	-0.1570000	0.2760000	0.1160000	-0.5300000	-0.7880000
	1.390000	0.904000	0.089900	-0.942000	0.524000	0.789000	0.023600	1.360000		-1.1800000	-0.6840000	-0.0374000	0.1650000	-0.7000000	-0.5300000
	1.590000	0.470000	0.423000	-0.241000	0.546000	0.783000	0.026400	0.207000		-0.3910000	-0.2460000	1.7100000	0.1530000	-0.0361000	-1.0700000
	1.990000	0.095300	-0.235000	0.711000	0.070800	0.547000	0.246000	0.161000		-1.9700000	0.0954000	0.4510000	0.1030000	-0.8260000	-0.5690000
	1.710000	0.413000	-0.419000	-0.546000	-0.793000	0.277000	0.595000	-0.355000		-0.4610000	0.5000000	0.9510000	0.2390000	-1.2600000	-0.6160000
	1.680000	0.286000	-0.673000	0.997000	-0.609000	0.291000	0.716000	-0.205000		0.0048500	0.7590000	1.5300000	0.1100000	-0.7650000	-0.6440000
	1.750000	0.088100	-0.522000	0.382000	0.455000	0.526000	0.081300	1.180000		-0.1400000	0.1860000	-0.0885000	-0.0067600	-1.1000000	-0.8350000
	1.330000	0.254000	0.149000	-0.653000	0.800000	0.759000	-0.467000	1.230000		-3.0800000	0.7860000	-0.4470000	0.1260000	-0.7580000	-0.8720000
	1.640000	0.193000	-0.136000	-0.178000	0.436000	0.797000	0.053400	2.040000		-1.3300000	0.2110000	0.7430000	0.1760000	-0.7250000	-0.5450000
	1.840000	-0.255000	0.153000	0.160000	0.282000	0.513000	0.272000	-0.218000		-0.8800000	0.9310000	0.0557000	0.2560000	-0.8770000	-0.4490000
	1.730000	-0.120000	0.437000	0.152000	0.286000	0.346000	-0.142000	0.644000		-2.6000000	0.3390000	1.8700000	0.4470000	-0.5970000	-0.9140000
	0.824000	0.166000	0.092500	-0.000127	0.118000	0.099100	-0.125000	0.712000		-1.2600000	-0.2050000	1.0500000	0.3570000	0.1190000	-0.9690000
	1.710000	-0.061400	0.557000	-0.427000	-0.205000	0.089800	0.059300	-0.806000		-1.3900000	0.0001230	1.6700000	0.0230000	-0.1150000	-1.3500000
	1.340000	-0.290000	0.200000	0.662000	-0.363000	0.336000	-0.028500	1.060000		-2.0100000	0.6920000	1.2600000	0.2050000	-0.2220000	-1.4200000
	1.170000	-0.231000	-0.001690	0.641000	0.371000	0.494000	-0.051900	2.500000		-0.8590000	1.1300000	2.1700000	0.1730000	-0.4000000	-1.1300000
	1.550000	-0.282000	0.761000	0.878000	1.030000	0.203000	0.175000	1.710000		-1.7000000	2.7600000	2.2300000	0.2190000	-1.3200000	-0.7650000
	2.230000	-0.073800	1.670000	-0.917000	0.726000	0.278000	0.387000	1.470000		-0.6910000	2.8500000	0.8260000	0.3000000	-0.4850000	-1.0700000
	2.170000	-0.085400	0.354000	0.297000	0.072100	0.656000	0.406000	-0.036500		-0.2700000	2.6700000	-0.5580000	0.7110000	-0.1790000	-1.3300000
	1.780000	-0.065200	0.275000	-0.695000	0.169000	0.841000	0.128000	1.460000		-0.9490000	2.5700000	0.1660000	0.7670000	0.8140000	-0.9470000
	2.010000	-0.335000	-0.026500	-0.240000	0.181000	0.985000	-0.019600	0.401000		-1.9100000	3.9600000	1.0800000	0.6730000	-0.8450000	-1.1100000
	1.910000	-0.348000	1.090000	0.650000	-0.244000	0.602000	0.259000	0.699000		-1.4600000	2.7100000	-0.2070000	0.6810000	-1.0800000	-1.3900000
	1.420000	-0.713000	0.300000	0.013400	-0.237000	0.197000	0.601000	1.800000		-0.6720000	2.5800000	0.0853000	0.6840000	-1.4100000	-1.5200000
	1.590000	-0.740000	0.474000	-0.356000	0.161000	0.277000	0.571000	2.730000		-0.9280000	2.2400000	-0.6150000	0.5380000	-0.0623000	-1.3000000
	2.050000	-0.809000	0.804000	-0.325000	0.237000	0.334000	0.480000	-0.113000		-1.3200000	2.8000000	1.4200000	0.6410000	-1.0600000	-1.4600000
	1.430000	-0.869000	0.995000	-0.436000	-0.070500	0.548000	0.270000	-0.337000		-1.6800000	2.4000000	0.1670000	0.4440000	-0.1680000	-1.3000000
	1.750000	-0.558000	0.329000	-0.350000	0.096100	0.574000	0.222000	-0.163000		-1.6000000	1.6300000	0.7940000	0.6140000	0.0316000	-1.2900000
	1.780000	-0.804000	0.514000	-1.140000	0.514000	0.328000	0.766000	1.300000		-0.6430000	0.7340000	1.1600000	0.4350000	-0.9740000	-1.0700000
	1.800000	-1.030000	0.295000	-0.742000	0.889000	0.087400	1.490000	1.440000		-1.8400000	1.3500000	2.3900000	0.2470000	-0.4880000	-0.7830000
	2.630000	-1.120000	0.403000	0.774000	0.629000	0.257000	2.300000	2.020000		-1.2800000	1.1800000	2.1400000	0.3240000	-0.4540000	-1.4500000
	1.640000	-1.300000	0.867000	-0.459000	-0.049700	0.366000	2.720000	0.470000		-0.6500000	2.1800000	2.0200000	0.2650000	-0.0750000	-1.3400000
	1.890000	-1.180000	0.456000	0.299000	-0.039300	0.233000	2.770000	0.687000		-0.9590000	0.5190000	0.6920000	0.4420000	-1.0200000	-0.7900000
	1.630000	-1.300000	-0.339000	0.671000	0.319000	0.270000	2.640000	-0.925000		2.2700000	0.2250000	0.7650000	0.3710000	0.3790000	-0.6200000
	1.680000	-1.160000	-0.316000	0.053900	0.936000	0.579000	2.700000	0.270000		1.8700000	0.6370000	0.5650000	0.3150000	-1.2200000	-0.4700000
	1.890000	-1.290000	0.437000	0.199000	1.720000	0.492000	2.870000	0.251000		0.4900000	0.1990000	0.9210000	0.2490000	-1.2200000	-0.5090000
	1.300000	-1.310000	0.808000	-0.019800	1.140000	-0.283000	2.790000	0.042300		0.9010000	0.8460000	1.6000000	0.3380000	-0.4380000	-0.4390000
	1.680000	-1.070000	-0.103000	-0.407000	0.254000	-0.658000	2.840000	0.778000		1.9900000	-0.5600000	1.2800000	0.3670000	-0.5740000	-1.0200000
	2.230000	-1.090000	-0.190000	-0.947000	0.498000	-0.136000	2.940000	-0.109000		0.3510000	0.0063600	1.0900000	0.6350000	0.1870000	-1.0500000
	1.040000	-1.300000	-0.044500	-0.705000	0.908000	0.148000	2.900000	-0.516000		0.3470000	0.6770000	0.9500000	0.4660000	0.2190000	-0.9220000
	1.770000	-1.070000	0.289000	-0.155000	0.759000	-0.123000	3.040000	0.151000		-1.2900000	1.2500000	0.3620000	0.4400000	0.0185000	-0.1970000
	1.560000	-0.910000	-0.706000	-0.877000	0.578000	0.447000	2.390000	1.520000		0.3610000	1.9200000	0.2930000	0.2010000	0.2960000	-0.8000000
	1.430000	-1.000000	-0.512000	-0.279000	0.850000	0.929000	2.360000	-0.849000		-0.5510000	0.7970000	1.1700000	0.1750000	0.0889000	-0.8790000
	1.980000	-0.728000	-1.160000	-0.452000	1.290000	0.670000	2.850000	1.020000		1.3400000	0.8340000	0.7290000	0.2410000	-0.6710000	-0.8780000
	1.880000	-1.180000	-0.777000	-1.080000	1.520000	-0.190000	2.650000	0.932000		1.1400000	2.0500000	0.9200000	0.1660000	-1.1900000	-0.4880000
	1.570000	-1.210000	-0.613000	0.229000	1.630000	-0.547000	2.340000	0.775000		2.3600000	1.3100000	0.2980000	0.1350000	-0.8100000	-0.5800000
	1.380000	-1.250000	0.502000	0.229000	1.770000	0.042700	2.400000	1.440000		0.6200000	1.0700000	1.1600000	0.1930000	-0.7550000	-0.7870000
	1.910000	-1.090000	-0.054400	0.593000	1.680000	0.758000	2.100000	0.520000		2.0800000	0.7170000	2.1000000	0.3300000	-1.0700000	-1.1900000
	2.210000	-1.150000	-0.440000	0.908000	1.570000	0.808000	1.320000	-0.019400		0.8570000	0.2450000	2.5500000	0.3040000	-0.6510000	-1.2400000
	1.580000	-1.230000	-0.097000	0.069700	1.840000	0.316000	1.300000	0.097800		0.9570000	0.3180000	1.8100000	0.1620000	-0.8340000	-1.2300000
	1.740000	-1.470000	-0.948000	-0.129000	1.880000	0.324000	2.080000	-1.050000		-0.5430000	1.7500000	0.4590000	0.3350000	-0.3250000	-1.0400000
	1.800000	-1.280000	-0.405000	0.223000	1.700000	0.539000	2.670000	-1.070000		-0.4780000	1.6600000	-0.0878000	0.0089600	-0.3570000	-1.0100000
	1.730000	-1.040000	-0.179000	-1.410000	1.820000	0.847000	2.400000	-0.408000		0.6920000	0.0808000	0.6410000	0.2500000	-0.8510000	-0.5200000
	1.580000	-1.270000	-0.399000	-0.237000	1.990000	1.530000	2.000000	2.060000		-0.1320000	1.2800000	-0.2080000	0.3350000	-1.0600000	0.7630000
	1.860000	-1.420000	-0.131000	-0.662000	1.960000	2.000000	1.810000	0.946000		0.2170000	0.0878000	-0.3370000	0.0853000	-0.2850000	0.1320000
	1.570000	-1.340000	-0.190000	-0.084400	1.790000	1.900000	1.810000	-0.292000		-1.1600000	0.3300000	0.5980000	0.1940000	-0.9870000	0.2450000
	1.900000	-1.730000	0.141000	-0.768000	1.330000	1.840000	1.760000	-0.065600		-1.1700000	0.7910000	-0.3920000	0.1510000	-1.1200000	0.1650000
	1.770000	-1.570000	0.114000	0.498000	1.330000	1.840000	2.030000	1.320000		-2.0000000	1.2900000	1.0400000	0.1700000	-0.8430000	0.1060000
	2.260000	-1.790000	-0.910000	-0.350000	1.900000	1.510000	2.230000	-0.006520		-1.7600000	1.0400000	0.6030000	0.4130000	-1.3100000	0.2530000
	1.790000	-1.730000	-0.294000	-0.847000	1.910000	0.738000	2.210000	-0.047000		-0.5990000	0.6760000	-0.3740000	0.3510000	-0.0545000	0.2120000
	2.000000	-1.030000	-0.074300	-1.210000	1.170000	0.437000	2.070000	-0.255000		0.5870000	1.4700000	-0.1700000	0.3070000	-0.0433000	0.6950000
	1.770000	-0.773000	-0.857000	-0.407000	0.947000	0.860000	1.610000	0.585000		0.0598000	1.2800000	-0.3180000	0.3900000	-0.0291000	0.3160000
	1.430000	-0.774000	-0.237000	-0.409000	1.740000	1.200000	1.090000	-0.820000		-1.0800000	1.2700000	-0.3560000	0.4110000	1.0200000	0.3440000
	1.610000	-0.596000	-0.064500	-0.013100	2.200000	1.120000	1.300000	1.220000		-0.8110000	0.5180000	-0.1650000	0.5030000	1.6600000	-0.1700000
	1.670000	-1.050000	0.025300	-1.260000	1.400000	0.735000	1.660000	-0.850000		0.4620000	0.9150000	1.3800000	0.7500000	1.1600000	0.1940000
	2.190000	-0.925000	-0.285000	-0.096200	0.698000	0.806000	0.898000	1.250000		-1.6400000	1.7400000	0.0718000	0.9720000	0.6140000	-0.5040000
	2.460000	-1.350000	0.614000	-0.744000	1.110000	1.120000	0.336000	-0.603000		-1.3900000	1.0900000	-0.5740000	0.9310000	0.3820000	-0.0015900
	1.360000	-1.390000	-0.364000	-0.841000	1.520000	0.919000	0.751000	-0.794000		-1.7500000	1.3600000	-0.8010000	1.0100000	0.4740000	-0.3000000
	2.300000	-1.260000	0.214000	-1.000000	1.130000	1.140000	1.110000	1.040000		-1.4000000	0.6740000	-0.0596000	0.7200000	0.2260000	-0.6140000
	2.030000	-1.310000	-0.097900	-1.510000	0.428000	1.730000	1.110000	1.250000		-1.2400000	1.3400000	0.6690000	0.7970000	-0.9100000	0.0814000
	1.480000	-1.130000	0.184000	-0.440000	0.338000	1.270000	0.722000	-0.333000		-1.8000000	2.8000000	0.6200000	0.6130000	0.2870000	-0.2620000
	1.610000	-1.060000	0.444000	-1.290000	0.880000	0.426000	0.581000	0.358000		-0.4140000	1.1200000	1.3400000	0.7860000	0.6770000	-0.1380000
	1.350000	-1.330000	0.405000	-1.870000	1.540000	0.368000	0.884000	-0.866000		-0.9500000	1.5500000	1.4800000	0.9690000	0.8420000	-0.0102000
	1.850000	-1.350000	-0.355000	-0.800000	1.360000	0.796000	0.777000	1.150000		-0.8080000	1.5100000	-0.6840000	1.0400000	-0.1510000	-0.4100000
	1.510000	-1.240000	1.060000	-0.677000	0.753000	1.050000	0.355000	0.175000		-1.0600000	-0.6220000	-1.2400000	1.1600000	0.3040000	-0.1830000
	1.670000	-1.520000	1.140000	-1.790000	0.932000	0.725000	0.529000	0.594000		-1.2800000	0.6720000	-0.3440000	1.2700000	-1.2700000	-0.2870000
	1.210000	-1.560000	-0.479000	-2.440000	1.050000	0.259000	0.870000	1.640000		-1.3100000	-0.3090000	-1.0700000	1.2100000	-0.2340000	-0.9990000
	1.260000	-1.660000	0.124000	-1.790000	0.994000	0.282000	0.700000	1.330000		-0.0945000	-0.0161000	0.0478000	1.3900000	-0.5840000	-0.1730000
	1.200000	-1.680000	0.310000	-1.050000	1.420000	0.455000	0.831000	-0.852000		-1.1100000	-0.9540000	-0.3810000	1.3600000	-0.6560000	-0.0224000
	1.620000	-1.560000	0.821000	-1.770000	1.660000	0.620000	0.905000	-0.499000		-0.9230000	0.6640000	-0.4310000	1.4200000	-0.4170000	0.5240000
	1.330000	-0.810000	0.479000	-1.450000	1.150000	1.170000	0.782000	0.288000		0.5390000	0.7930000	0.2080000	1.3000000	0.0495000	0.9850000
	1.390000	-1.060000	0.345000	-1.860000	1.170000	1.340000	1.040000	-1.520000		0.5570000	-0.0328000	-0.7780000	1.1300000	0.2380000	1.4900000
	1.790000	-0.795000	-0.355000	-1.080000	1.690000	0.867000	1.180000	-1.040000		0.2030000	0.8740000	-0.5390000	1.1600000	-1.0300000	1.5400000
	1.590000	-0.626000	-0.156000	0.184000	1.790000	0.494000	0.899000	-0.961000		-0.9400000	0.0028600	-0.8010000	1.0500000	-0.9120000	1.4900000
	2.440000	-0.751000	-0.119000	-0.208000	1.510000	0.706000	0.461000	-0.363000		-0.1660000	0.8440000	-0.8200000	1.1400000	-0.8830000	1.3900000
	1.720000	-0.721000	-0.239000	-0.276000	1.460000	0.852000	0.223000	0.015200		-0.3120000	0.6710000	-0.6510000	1.0900000	-1.5200000	1.0600000
	2.060000	-0.766000	-0.369000	-0.791000	1.380000	0.526000	0.041000	-0.607000		0.4850000	-0.2400000	-0.2580000	0.9770000	0.3570000	0.9330000
	1.190000	-0.601000	-0.242000	-1.040000	2.230000	0.615000	-0.147000	1.380000		1.7000000	-0.1940000	0.6900000	0.9320000	1.5700000	1.3500000
	1.540000	-0.908000	0.273000	-0.925000	3.570000	0.562000	-0.014300	-0.182000		1.3800000	1.2000000	-0.5860000	1.1700000	0.0531000	0.8910000
	1.730000	-0.540000	0.021800	-1.060000	3.470000	0.102000	0.152000	0.692000		-0.6940000	0.3980000	-1.9700000	0.9360000	0.6040000	1.1400000
	1.800000	-0.422000	-0.919000	-1.880000	2.930000	0.234000	-0.015300	-0.518000		0.0119000	1.2900000	-2.2900000	0.9590000	0.1210000	0.7740000
	1.740000	-0.571000	-0.900000	-1.170000	3.430000	0.834000	0.140000	1.240000		0.4820000	0.2560000	0.2970000	0.9760000	0.4350000	0.2090000
	2.110000	-0.490000	-0.322000	-1.590000	4.010000	0.910000	0.657000	-1.140000		0.2030000	1.0100000	-1.3000000	0.9340000	-1.1800000	0.2410000
	1.060000	-0.548000	-0.097500	-1.020000	3.520000	0.425000	0.639000	-0.426000		1.1500000	0.7240000	-0.4850000	0.6590000	0.2880000	0.5090000
	1.710000	-0.519000	-0.195000	-0.722000	3.070000	0.196000	0.294000	-0.577000		1.3400000	-0.2560000	-0.2060000	1.0800000	-0.3510000	0.1620000
	1.880000	-0.615000	0.198000	-0.624000	3.020000	0.495000	0.039600	-0.792000		1.5500000	-0.5160000	-0.5790000	0.8880000	-0.2900000	-0.1540000
	1.590000	-0.586000	0.015900	-0.616000	3.020000	0.825000	0.102000	0.043600		0.0887000	-0.1510000	0.8520000	1.2000000	-0.5120000	-0.1460000
	1.660000	-0.381000	-0.039000	-0.115000	2.920000	0.581000	0.285000	1.270000		2.0000000	0.1230000	1.5500000	1.2100000	-0.1800000	0.0043400
	1.610000	0.170000	0.512000	0.281000	2.450000	0.662000	0.788000	0.082800		0.6660000	0.2800000	-1.3500000	1.1400000	-1.0400000	-0.5450000
	1.740000	0.060800	-0.496000	-0.029500	2.780000	1.000000	1.150000	-0.932000		0.8150000	-0.7010000	-0.0118000	1.0000000	-0.3630000	-0.2780000
	2.020000	0.239000	-0.143000	-0.159000	3.910000	0.680000	1.040000	0.182000		0.6500000	-0.3680000	0.4530000	1.1500000	0.5800000	-0.0630000
	1.250000	0.543000	0.436000	-0.931000	3.620000	0.747000	0.818000	0.742000		-0.2420000	-0.6380000	1.0700000	1.1600000	0.3210000	-0.2420000
	1.480000	0.816000	-1.240000	-0.950000	2.530000	0.939000	0.723000	-0.193000		0.9280000	0.0351000	0.1430000	1.0000000	0.9490000	-0.3970000
	1.690000	0.604000	-0.884000	-0.592000	2.840000	0.968000	0.663000	-0.506000		0.5440000	-0.6500000	0.2180000	1.2900000	0.0916000	-0.2720000
	1.530000	0.527000	-0.606000	-1.040000	3.540000	1.070000	0.861000	1.160000		0.4680000	-0.0830000	0.7100000	1.0300000	-0.6210000	-0.0982000
	0.637000	0.608000	-1.310000	-0.469000	3.380000	0.712000	1.250000	0.871000		0.9020000	-1.2700000	0.7270000	1.2200000	-0.2290000	-0.2930000
	1.020000	0.514000	-0.957000	-0.882000	3.130000	0.150000	1.500000	-0.302000		1.7200000	-0.1620000	0.4080000	0.9980000	0.6240000	-0.5800000
	1.340000	0.209000	-1.120000	-0.633000	3.040000	0.197000	1.160000	1.280000		1.2900000	-0.6980000	-0.1410000	1.0300000	-0.4510000	-0.3730000
	1.100000	0.591000	-1.160000	0.480000	2.640000	0.592000	0.464000	-0.583000		1.3000000	-1.0500000	0.6170000	1.0000000	-0.2970000	0.5700000
	1.340000	0.547000	-0.530000	0.165000	2.480000	0.445000	-0.019200	0.830000		0.9170000	-1.3000000	-0.2920000	1.0800000	-0.5830000	0.0538000
	1.280000	0.658000	-0.949000	-0.772000	3.120000	-0.163000	0.027000	-0.160000		1.5600000	-0.3220000	0.5440000	1.1400000	0.3920000	0.1410000
	1.150000	0.708000	-1.380000	-0.421000	3.570000	0.162000	0.644000	0.337000		0.2240000	-1.1100000	0.5270000	1.4800000	0.2450000	0.1570000
	1.580000	0.529000	-1.520000	-0.801000	3.390000	0.954000	0.945000	0.325000		0.8240000	-1.6300000	-0.0870000	1.8500000	0.0803000	0.2710000
	1.650000	0.426000	-1.190000	-0.672000	2.810000	1.080000	0.578000	1.080000		1.3200000	-0.6380000	-0.5970000	1.5600000	0.3300000	0.0038600
	1.710000	0.282000	-1.750000	-1.450000	2.640000	0.595000	0.537000	1.010000		2.4800000	-0.0985000	0.8370000	1.6000000	0.2210000	0.8120000
	2.170000	-0.061300	-1.430000	-0.760000	2.780000	0.454000	0.669000	0.025100		2.5700000	0.8470000	0.5140000	1.6200000	0.0534000	1.1800000
	1.940000	0.036300	-1.010000	-1.520000	2.600000	0.638000	0.388000	1.050000		3.3300000	-0.1580000	1.0900000	1.5800000	1.2000000	0.7840000
	1.780000	0.251000	-1.710000	-1.590000	2.230000	0.866000	-0.169000	0.229000		1.7400000	0.1550000	0.1600000	1.5200000	-0.1050000	0.6150000
	1.420000	-0.033100	-1.400000	-1.380000	2.130000	1.090000	-0.056400	1.690000		0.8510000	0.1680000	0.9680000	1.6200000	-1.6000000	0.3100000
	2.180000	-0.660000	-1.400000	-0.313000	2.170000	0.888000	0.280000	-0.172000		1.5500000	1.4000000	0.6770000	1.3900000	-0.9520000	0.6880000
	1.890000	-0.668000	-0.993000	-0.610000	2.100000	0.605000	0.489000	0.712000		0.8120000	1.0700000	0.3710000	1.5800000	-0.8020000	0.7360000
	1.390000	-0.513000	-0.726000	-0.246000	1.700000	0.642000	0.002210	-0.085200		1.4100000	0.3000000	0.1940000	1.4600000	0.1350000	0.4000000
	1.310000	-0.587000	-1.260000	-0.038600	1.520000	1.140000	0.083600	1.700000		0.8220000	-0.4120000	-0.0573000	1.5500000	-0.3260000	0.1860000
	2.110000	-0.594000	-0.941000	0.682000	1.440000	1.440000	0.919000	0.818000		0.0561000	0.9610000	0.4150000	1.3400000	0.1440000	0.2060000
	1.440000	-0.607000	-1.350000	-0.273000	1.120000	1.020000	0.687000	0.541000		0.8410000	-0.4240000	0.9000000	1.4500000	0.6220000	0.0563000
	0.848000	-0.244000	-1.730000	0.185000	1.040000	0.523000	0.465000	-0.208000		0.8950000	0.2900000	0.7230000	1.3400000	1.4100000	0.2420000
	1.580000	0.051000	-1.830000	-0.139000	1.290000	0.400000	1.100000	0.309000		1.9600000	-0.2360000	0.7200000	1.3200000	1.4100000	0.5880000
	1.660000	0.036300	-1.190000	-0.115000	1.470000	0.243000	1.110000	0.507000		-0.3270000	-0.5170000	1.1100000	1.3800000	0.9610000	-0.0038800
	1.620000	-0.110000	-0.571000	0.206000	1.200000	0.604000	0.486000	-0.168000		-0.5770000	-0.8360000	0.6980000	1.2200000	1.1500000	0.0523000
	1.490000	-0.015100	-2.000000	-0.557000	1.360000	1.690000	0.911000	-0.770000		0.2500000	-0.5530000	1.5300000	1.0900000	1.0100000	-0.2080000
	1.610000	-0.440000	-1.840000	-0.526000	1.630000	1.860000	1.130000	-0.216000		-0.7920000	-0.7040000	1.0300000	1.2700000	0.4670000	0.1670000
	1.480000	-0.421000	-0.821000	0.771000	1.310000	0.803000	0.229000	0.565000		1.0100000	-0.8130000	-0.4930000	1.0800000	-0.0554000	-0.4600000
	2.060000	-0.204000	-1.330000	0.646000	0.752000	0.289000	-0.185000	-0.955000		-0.1970000	-0.1310000	0.7350000	0.8670000	1.4800000	0.3160000
	1.690000	-0.357000	-1.580000	0.036600	0.507000	0.644000	0.142000	-1.160000		-0.1080000	-0.6500000	0.3670000	0.8000000	1.9000000	-0.0651000
	1.470000	-0.582000	-1.390000	-0.164000	0.873000	0.934000	0.504000	1.040000		-0.1860000	-1.1400000	1.4900000	0.8860000	-0.5140000	-0.0413000
	1.540000	-0.610000	0.040000	0.013800	0.784000	0.577000	0.765000	-0.695000		-0.1750000	-1.1600000	2.0100000	0.7930000	-0.1580000	-0.8280000
	0.976000	-0.724000	-1.110000	0.486000	0.416000	0.603000	0.862000	0.520000		-0.7220000	-0.6530000	1.9500000	0.9760000	0.4030000	-0.4890000
	0.835000	-0.821000	-0.754000	-0.285000	0.430000	0.970000	0.792000	0.124000		0.8020000	0.7150000	1.0100000	0.9650000	0.8080000	-0.5420000
	1.410000	-0.980000	-0.335000	-0.410000	0.622000	0.790000	1.220000	1.130000		0.9700000	0.1470000	1.2800000	1.0700000	0.4770000	-0.4890000
	1.290000	-0.912000	-0.540000	-0.258000	0.886000	0.633000	1.190000	0.527000		0.1310000	0.7440000	0.5380000	1.5100000	-0.2780000	-0.7960000
	0.856000	-0.655000	-0.607000	-0.551000	0.451000	0.816000	0.570000	0.686000		0.3780000	1.0300000	0.1180000	1.3800000	0.3020000	-0.0106000
	1.470000	-0.585000	-0.868000	-0.479000	0.135000	0.890000	0.439000	1.020000		-0.3370000	-0.1050000	0.2740000	1.2700000	-0.0052600	0.3920000
	1.160000	-0.399000	-1.400000	-0.460000	0.512000	0.829000	0.853000	-0.553000		-0.7080000	0.3210000	0.8880000	1.1800000	0.4780000	-0.2910000
	1.660000	-0.884000	-0.915000	-0.397000	0.647000	0.872000	0.777000	0.704000		-0.4230000	0.7640000	1.1700000	1.2100000	1.8700000	-0.1200000
	1.210000	-1.070000	-2.150000	-0.233000	0.698000	0.830000	0.301000	1.080000		-0.4310000	0.6080000	-0.3750000	1.0700000	0.3580000	0.3840000
	1.760000	-1.200000	-1.730000	1.140000	0.526000	0.969000	0.291000	0.280000		-0.5830000	1.2300000	0.5030000	1.2700000	-0.0779000	-0.2520000
	1.420000	-0.748000	-1.350000	0.983000	-0.036800	0.974000	0.516000	0.011600		-0.4230000	1.2700000	0.4430000	1.3500000	-0.4360000	-0.0005590
	1.180000	-0.918000	-0.980000	0.485000	0.143000	0.801000	0.755000	-0.347000		0.9640000	1.5500000	1.2500000	1.5500000	1.2700000	-0.2380000
	1.270000	-1.130000	-1.290000	0.703000	0.840000	0.905000	0.911000	0.438000		-0.0519000	1.6900000	0.0059200	1.5100000	-0.2010000	-0.3240000
	1.590000	-0.927000	-1.220000	0.251000	0.863000	0.870000	0.761000	2.200000		-0.9840000	1.9000000	0.6290000	1.7100000	-0.3040000	-0.4520000
	1.330000	-0.788000	-0.960000	-0.070800	0.633000	0.688000	0.690000	0.096600		0.0331000	3.1200000	-2.0900000	1.5200000	-1.0400000	-0.1170000
	1.180000	-0.836000	-0.444000	0.527000	0.404000	0.596000	1.020000	-0.303000		0.0818000	1.5500000	-0.6920000	1.4600000	0.4170000	0.1430000
	1.020000	-0.537000	-0.860000	-0.660000	0.074600	-0.051200	1.340000	0.775000		-0.5910000	1.4900000	-0.3820000	1.3900000	-0.4640000	0.1350000
	1.230000	-0.493000	-1.650000	0.092800	-0.272000	-0.547000	1.020000	0.638000		-0.6510000	0.9850000	-2.1500000	1.5000000	-0.0371000	-0.0131000
	1.800000	-0.673000	-1.370000	0.015500	-0.094000	0.011600	0.846000	0.107000		0.1680000	1.9300000	-0.2930000	1.3600000	0.2980000	-0.1490000
	1.810000	-0.879000	-0.866000	0.346000	0.331000	0.678000	0.894000	0.122000		1.6700000	1.4500000	0.6470000	1.3700000	0.4690000	0.8290000
	1.420000	-1.110000	-1.660000	0.479000	0.384000	0.919000	0.517000	0.785000		1.3100000	1.9100000	-0.5870000	1.2300000	0.3160000	0.4000000
	1.390000	-0.708000	-0.906000	1.410000	0.071400	0.987000	0.674000	1.330000		-0.0852000	2.0900000	-1.1900000	1.5500000	-0.1550000	0.9820000
	1.490000	-0.625000	-0.854000	0.989000	-0.150000	1.270000	0.834000	2.180000		0.4570000	2.3600000	-1.3100000	1.4000000	0.8310000	0.9400000
	1.640000	-0.878000	-0.772000	0.387000	-0.308000	1.740000	0.521000	0.416000		-1.0600000	2.0000000	-0.4170000	1.5400000	0.1340000	1.4200000
	1.290000	-0.596000	-1.040000	0.867000	0.058100	2.080000	0.427000	1.200000		0.4490000	1.1500000	-0.6750000	1.3700000	0.2880000	1.5200000
	1.460000	-0.600000	-0.875000	1.300000	1.070000	1.970000	0.543000	-1.470000		-0.8020000	0.1110000	0.1510000	1.3100000	-0.5130000	1.5300000
	1.260000	-1.150000	-1.340000	0.150000	1.110000	2.020000	0.646000	-1.030000		2.7700000	0.9290000	0.7890000	1.2600000	0.2620000	1.6900000
	1.370000	-1.200000	-0.993000	0.477000	0.748000	2.010000	0.526000	1.330000		0.4850000	1.3800000	0.7380000	1.2400000	-0.0513000	1.2900000
	1.730000	-1.030000	-1.050000	1.080000	0.576000	1.640000	0.306000	0.964000		0.9630000	1.1400000	0.5740000	1.2900000	-0.5600000	1.1300000
	1.480000	-0.499000	-0.201000	1.360000	0.651000	1.230000	0.190000	2.020000		0.3650000	0.7680000	-0.7330000	1.0500000	0.3650000	1.8100000
	2.250000	-0.705000	-0.456000	0.695000	0.915000	1.510000	0.691000	1.850000		-0.8140000	1.1900000	-1.3200000	1.0500000	-0.0258000	1.7800000
	1.830000	-0.895000	-1.140000	0.162000	0.896000	1.530000	1.050000	0.038600		0.7730000	0.4650000	1.2900000	1.5500000	-0.3390000	1.5600000
	1.570000	-1.420000	-0.769000	0.549000	0.743000	1.240000	0.564000	0.050600		-0.1120000	0.8250000	0.3720000	1.6000000	0.3040000	1.0400000
	1.280000	-1.320000	-0.168000	0.338000	1.050000	1.160000	1.070000	-0.241000		-0.8030000	1.7300000	-0.1540000	1.6700000	0.0509000	1.3200000
	1.030000	-1.280000	-0.146000	0.105000	1.560000	1.180000	1.420000	1.100000		-1.1200000	0.8880000	-0.6210000	1.5900000	-0.1030000	0.5880000
	1.040000	-1.460000	-0.175000	0.310000	1.390000	1.640000	0.590000	2.550000		-0.1720000	1.9600000	-0.2360000	1.5800000	0.0179000	0.9590000
	1.340000	-1.620000	0.199000	1.590000	0.877000	2.010000	0.504000	1.370000		1.4800000	0.3940000	0.2810000	1.7900000	-0.2040000	0.7160000
	1.060000	-1.160000	1.160000	1.610000	0.785000	2.250000	1.350000	0.486000		0.1130000	1.2700000	-1.1000000	2.1700000	0.3720000	0.0980000
	1.240000	-0.570000	0.495000	1.490000	0.908000	2.900000	1.310000	-2.260000		-0.3920000	0.7860000	0.2810000	2.1700000	0.2190000	-0.0513000
	1.720000	-1.010000	0.681000	0.419000	0.769000	3.320000	0.602000	0.141000		-0.7630000	-0.1650000	1.0700000	1.9900000	0.7150000	0.0523000
	1.570000	-0.914000	0.416000	1.090000	0.753000	3.410000	0.841000	0.195000		0.4840000	0.0754000	0.7900000	1.8100000	0.6480000	0.1720000
	1.810000	-0.810000	-0.476000	0.677000	1.130000	3.290000	1.170000	-0.048200		-0.5150000	0.4850000	1.3100000	1.6500000	0.1410000	0.0988000
	1.070000	-0.752000	0.153000	1.210000	1.160000	2.960000	0.835000	1.530000		0.1180000	0.2430000	0.5310000	1.5800000	0.3240000	-0.4620000
	1.170000	-0.745000	0.041300	-0.025800	0.494000	2.820000	0.246000	-0.816000		-0.2530000	-0.1230000	0.9050000	1.5800000	-0.4310000	0.3280000
	0.756000	0.001210	0.347000	0.194000	0.683000	2.900000	0.530000	-0.246000		0.5900000	0.3470000	-0.4430000	1.3600000	0.8330000	0.0423000
	1.030000	-0.194000	-0.347000	-0.305000	1.630000	3.150000	0.971000	0.138000		0.1470000	1.2000000	0.1270000	1.5100000	0.0640000	-0.2960000
	0.472000	0.008700	0.765000	1.760000	1.740000	2.910000	0.537000	-0.520000		1.1200000	1.6000000	0.3190000	1.4000000	-0.1990000	-0.3790000
	0.919000	0.298000	0.398000	0.923000	1.310000	2.040000	0.288000	1.010000		0.0923000	0.1750000	-0.0625000	1.4100000	-0.0033700	-0.1270000
	0.472000	-0.140000	-0.420000	1.430000	1.240000	2.170000	0.572000	-1.400000		0.9300000	-0.4180000	0.8140000	1.2900000	-0.7250000	-0.5850000
	0.797000	-0.107000	0.033800	1.000000	1.350000	2.910000	0.691000	-1.820000		0.9150000	1.5200000	-0.6380000	1.2300000	-0.3410000	-0.5320000
	0.936000	0.060800	0.175000	0.983000	1.220000	2.850000	0.044900	0.872000		0.4420000	0.7430000	0.2130000	1.1400000	-0.4860000	-0.4400000
	0.975000	0.148000	-0.288000	1.720000	1.380000	2.360000	-0.754000	-1.260000		-0.0417000	1.4200000	-0.3950000	0.9350000	-0.7450000	-0.6340000
	0.947000	0.526000	-0.011700	0.587000	1.540000	2.190000	-0.555000	1.190000		0.1400000	0.4660000	0.0915000	1.0900000	-0.3160000	-0.5120000
	0.885000	0.309000	-0.243000	0.219000	1.160000	1.760000	-0.084900	0.074800		0.1120000	0.2120000	-0.2020000	1.6600000	-0.6080000	-0.1120000
	0.866000	0.241000	-0.301000	0.463000	0.911000	1.190000	0.054200	-0.043600		-0.2100000	0.7300000	-0.6440000	1.3200000	-0.1180000	-0.3880000
	1.340000	0.410000	-0.858000	1.290000	1.580000	1.150000	-0.008910	-0.463000		0.2660000	-0.2470000	0.7440000	1.0100000	0.0813000	-0.3490000
	0.945000	0.287000	-0.521000	1.340000	1.950000	1.870000	0.003630	-0.354000		-0.1300000	1.7600000	-1.3200000	1.0700000	-1.9100000	-0.5470000
	1.030000	0.273000	0.403000	0.868000	1.220000	1.810000	-0.176000	0.104000		-0.0389000	0.3020000	0.8830000	0.9160000	-0.8740000	-0.2300000
	0.802000	0.758000	-0.073400	0.570000	0.593000	1.080000	-0.293000	0.426000		0.3800000	0.3010000	0.8540000	1.2500000	-0.9160000	-0.3870000
	0.954000	0.518000	-0.263000	0.578000	0.649000	1.180000	-0.002750	-0.006330		-0.0039100	-0.2060000	1.0400000	0.9100000	-0.5970000	-0.5700000
	0.432000	0.053600	-0.663000	1.070000	1.220000	1.720000	0.126000	-0.202000		-0.3810000	1.9600000	-0.8310000	0.7280000	0.1490000	0.2440000
	0.695000	-0.054600	-0.884000	0.719000	1.850000	1.550000	0.051200	-0.082200		1.5100000	0.9980000	0.5400000	1.0100000	-1.0500000	0.7230000
	1.240000	0.135000	-0.148000	1.220000	1.470000	1.030000	-0.101000	0.235000		0.0621000	0.7190000	0.0604000	1.0900000	0.4360000	0.6300000
	0.971000	-0.117000	-0.039600	0.825000	1.120000	0.710000	-0.099300	-0.179000		0.0020300	0.9820000	0.5030000	0.9760000	-0.7600000	0.0848000
	1.350000	-0.230000	-0.062000	0.497000	1.750000	0.429000	0.282000	0.031200		-0.4060000	1.3600000	0.3560000	1.0100000	-0.9940000	0.5090000
	1.310000	-0.355000	0.292000	0.842000	2.140000	0.123000	0.442000	-0.491000		1.2100000	0.4420000	-0.5440000	0.9040000	0.2340000	0.3800000
	0.184000	-0.105000	-0.010600	0.702000	1.740000	0.117000	0.173000	1.150000		1.7700000	0.7130000	-0.8100000	1.1300000	-0.9200000	0.0792000
	0.220000	0.140000	0.457000	1.280000	1.510000	0.527000	0.628000	1.040000		1.2300000	0.6390000	-0.2640000	1.1300000	0.4070000	0.3370000
	0.468000	0.091800	-0.294000	0.507000	1.410000	0.665000	0.795000	1.350000		0.1080000	0.3840000	-0.8170000	1.2800000	-0.8940000	0.0187000
	0.285000	0.329000	0.298000	0.299000	1.290000	-0.011000	0.222000	0.313000		0.1440000	0.1690000	-0.9150000	1.1700000	-0.9300000	-0.0271000
	0.329000	0.137000	0.578000	0.984000	1.530000	0.125000	0.077700	0.789000		-0.9990000	1.5000000	-1.2700000	1.5900000	-0.7910000	-0.6620000
	0.899000	-0.273000	0.276000	1.260000	1.510000	0.623000	0.713000	-0.990000		0.2790000	1.3200000	1.6700000	1.9000000	-0.8610000	-0.4260000
	0.490000	-0.028600	0.691000	1.680000	1.460000	0.282000	0.404000	-1.270000		0.1980000	2.0700000	0.8660000	1.7000000	-1.4900000	0.1510000
	0.302000	-0.592000	0.620000	1.900000	1.720000	0.331000	-0.436000	-0.603000		-2.3000000	0.7010000	1.0300000	1.6800000	-1.4900000	-0.1940000
	-0.271000	-0.137000	0.741000	2.550000	1.990000	0.752000	-0.351000	0.494000		-0.6600000	1.1500000	0.8630000	1.5000000	-0.7810000	-0.0725000
	0.676000	-0.234000	0.284000	1.840000	2.100000	0.581000	0.426000	-0.197000		-0.2530000	0.7430000	-0.1480000	1.5800000	-0.3660000	-0.0096800
	0.488000	-0.486000	0.177000	2.300000	2.090000	0.444000	0.468000	2.480000		-0.5300000	0.7730000	-0.9280000	1.5600000	-1.3000000	-0.2240000
	0.458000	-0.376000	0.496000	2.740000	1.750000	0.444000	0.059200	-0.775000		0.5560000	-0.1930000	0.9140000	1.4500000	-0.6540000	-0.0642000
	0.233000	-0.575000	0.894000	1.770000	1.480000	0.242000	-0.093500	-0.568000		0.9680000	0.4070000	-0.8790000	1.3700000	-1.2500000	-0.0457000
	0.356000	-0.417000	-0.105000	2.140000	1.640000	0.264000	0.164000	0.408000		0.7130000	0.0393000	-0.7820000	1.5800000	-0.1350000	-0.1690000
	0.276000	-0.364000	0.398000	1.940000	1.950000	1.050000	0.555000	0.138000		-0.6030000	0.4210000	-0.2340000	1.5100000	0.1920000	-0.2860000
	0.479000	-0.230000	0.536000	1.330000	2.110000	1.000000	0.628000	-0.178000		0.3010000	-0.1920000	-0.0609000	1.4700000	-0.6880000	-0.6220000
	0.292000	-0.162000	0.414000	2.090000	2.470000	0.376000	0.495000	-0.117000		-0.3340000	-0.6000000	0.1970000	1.8500000	-0.0766000	-0.4390000
	0.097100	0.382000	0.173000	2.360000	2.890000	0.589000	0.438000	-0.150000		-0.3990000	0.4190000	0.9250000	2.1700000	-1.1200000	-0.0493000
	-0.220000	0.684000	0.978000	2.710000	2.340000	1.080000	0.288000	0.353000		0.9960000	0.2910000	-0.1110000	2.0400000	-0.7870000	-0.4080000
	-0.082100	0.875000	1.170000	1.310000	1.540000	0.593000	-0.130000	0.495000		-0.3790000	-0.1840000	-0.4990000	2.0300000	-0.9730000	-0.3030000
	0.414000	0.482000	1.790000	1.120000	2.080000	0.051200	-0.198000	-0.719000		2.0800000	0.4420000	-0.4850000	1.4700000	0.2020000	0.0729000
	0.488000	0.214000	1.260000	2.240000	2.680000	0.291000	0.267000	0.436000		-0.2670000	1.0900000	0.0618000	1.8200000	-0.2650000	-0.2550000
	-0.376000	-0.136000	0.683000	0.742000	2.300000	0.666000	0.486000	-0.201000		-0.3150000	0.7250000	0.4080000	1.8000000	-0.4610000	0.0069900
	-0.211000	-0.070400	0.970000	1.100000	1.690000	0.774000	0.231000	-0.462000		-1.0900000	0.6550000	1.5600000	1.6100000	0.0431000	-0.2360000
	0.270000	-0.326000	1.460000	1.160000	1.590000	0.479000	0.016700	-0.151000		-0.6230000	1.0800000	0.8160000	1.6200000	-0.9530000	0.0886000
	-0.902000	-0.028300	1.290000	1.360000	1.980000	0.414000	0.228000	-0.361000		-0.4060000	0.2400000	0.6650000	1.5900000	-0.6810000	-0.8090000
	-0.398000	-0.439000	0.887000	1.220000	2.260000	0.789000	0.433000	1.130000		-1.6000000	0.2690000	-0.7800000	1.5400000	-0.7060000	-0.3440000
	0.057700	0.056100	0.746000	0.901000	2.060000	0.661000	0.212000	-1.170000		-0.0089400	-0.4150000	0.3280000	1.4000000	-0.0830000	0.1320000
	0.154000	-0.034700	1.200000	0.651000	2.140000	0.421000	-0.138000	0.036600		1.0500000	0.1680000	-0.5600000	1.4100000	-0.2810000	-0.4180000
	0.612000	-0.132000	2.220000	1.310000	2.410000	0.277000	-0.217000	-0.610000		0.0510000	0.7950000	0.4120000	1.0600000	-0.4000000	-0.2670000
	1.060000	-0.253000	2.210000	1.660000	2.170000	-0.064100	0.060500	0.023400		0.5400000	0.7690000	0.5340000	1.0800000	0.6130000	-0.2120000
	0.574000	-0.155000	1.860000	1.160000	1.700000	-0.222000	0.063600	0.369000		0.7490000	1.8800000	0.2770000	1.2400000	0.6400000	0.0885000
	0.704000	-0.275000	2.360000	1.780000	1.480000	0.010400	-0.411000	1.100000		0.3660000	1.4700000	1.2800000	1.2400000	0.7600000	-0.1500000
	0.882000	-0.127000	1.930000	1.930000	1.140000	-0.110000	-0.649000	0.087400		0.5090000	1.1900000	0.5050000	1.2300000	0.9640000	-0.0908000
	1.090000	-0.258000	2.460000	2.390000	1.240000	-0.523000	-0.637000	-0.305000		0.7090000	0.8510000	0.1490000	1.3800000	-0.3630000	-0.3300000
	1.400000	-0.142000	2.010000	2.600000	1.690000	-0.351000	-0.365000	0.186000		-1.3400000	1.1300000	0.1260000	1.6200000	-0.0350000	-0.2020000
	0.136000	-0.383000	1.850000	3.710000	1.710000	0.001710	0.287000	0.257000		-0.0398000	0.9110000	1.8400000	1.7200000	0.7340000	-0.4580000
	0.608000	-0.134000	2.180000	2.910000	1.230000	-0.022600	0.521000	1.220000		-0.7130000	0.0775000	2.4700000	1.4800000	0.0137000	-0.1570000
	0.112000	-0.498000	2.190000	2.060000	0.807000	-0.120000	0.102000	-0.221000		1.4000000	1.3800000	1.9900000	1.3400000	-0.1830000	-0.5460000
	0.753000	-0.536000	2.230000	2.220000	1.210000	-0.257000	-0.360000	0.402000		0.6830000	0.4440000	0.1510000	1.3300000	-0.0212000	-0.4580000
	0.602000	-0.453000	2.180000	1.900000	1.550000	-0.452000	-0.597000	-0.604000		-0.2320000	0.5090000	2.0200000	1.5100000	1.0000000	-0.6180000
	0.454000	-0.885000	2.200000	3.000000	1.110000	-0.142000	-0.527000	0.647000		-1.9100000	0.4190000	1.7500000	1.1600000	-0.5420000	-0.3530000
	0.900000	-0.787000	1.370000	2.120000	0.637000	-0.007300	-0.230000	0.140000		-1.3200000	-0.2010000	2.0300000	1.1900000	-0.0908000	-0.0543000
	1.510000	-0.565000	1.140000	2.430000	0.635000	-0.786000	0.102000	-0.623000		-0.3970000	0.2340000	2.1900000	1.5200000	1.2700000	-0.6440000
	1.270000	-1.200000	0.681000	1.960000	0.789000	-1.210000	0.391000	-1.200000		-1.3600000	1.1100000	1.0900000	1.9700000	0.8370000	-0.3920000
	0.448000	-0.703000	2.260000	1.790000	0.329000	-1.170000	0.261000	0.085800		0.1810000	1.4600000	2.8600000	2.0000000	0.0885000	-0.0417000
	0.668000	-0.542000	2.150000	3.060000	0.181000	-1.120000	0.287000	-0.230000		-0.1710000	1.3900000	1.2300000	2.1800000	0.4700000	-0.2710000
	0.232000	-0.448000	2.870000	1.420000	0.325000	-0.638000	0.483000	-0.159000		-1.6500000	0.2880000	1.0100000	2.5100000	1.1700000	-0.1260000
	0.130000	-0.440000	2.680000	3.000000	0.136000	-0.801000	-0.042200	-0.667000		-0.7490000	1.3800000	0.4020000	2.3100000	-0.0880000	-0.0894000
	0.572000	-0.292000	2.320000	2.740000	0.198000	-1.230000	-0.365000	1.530000		-1.1400000	1.3100000	0.6950000	2.3900000	0.4150000	-0.1140000
	0.490000	-0.510000	2.360000	2.330000	0.228000	-1.420000	-0.222000	1.270000		-0.0507000	-0.8400000	0.7870000	2.2200000	0.6890000	-0.6030000
	0.439000	-0.190000	2.090000	1.950000	0.105000	-1.030000	-0.216000	1.070000		0.0807000	-0.8100000	1.4000000	2.3300000	0.7410000	-0.7760000
	0.010500	-0.665000	1.300000	2.970000	0.370000	-0.594000	-0.297000	0.598000		-0.0270000	-1.0200000	-0.1370000	1.9300000	-0.2340000	-0.3170000
	-0.444000	-0.697000	2.410000	1.860000	0.634000	-0.752000	-0.269000	-0.103000		0.7490000	-1.4700000	-0.2860000	2.2400000	1.4800000	-1.0700000
	-0.728000	-0.777000	1.650000	2.930000	0.229000	-0.956000	-0.080000	-0.859000		0.2730000	-1.1100000	0.0106000	2.0500000	-0.1240000	-0.6390000
	-0.339000	-0.633000	2.550000	2.100000	0.369000	-1.240000	0.211000	-0.140000		0.3770000	-0.4530000	0.8540000	2.1300000	1.0700000	-0.7910000
	-0.272000	-1.030000	2.680000	2.000000	0.325000	-1.280000	-0.009780	-0.451000		0.3800000	0.6550000	0.1070000	1.9800000	0.1410000	-0.5720000
	0.017300	-0.568000	2.810000	2.030000	-0.169000	-0.542000	-0.339000	-0.796000		0.7710000	-0.5420000	0.9300000	2.0100000	0.4110000	-0.3920000
	-0.447000	-0.853000	2.520000	1.530000	0.236000	-0.235000	-0.326000	-0.910000		-0.0947000	0.5210000	1.6200000	2.2300000	0.8220000	-0.2360000
	0.147000	-0.828000	3.440000	2.110000	0.529000	-0.745000	-0.252000	-0.176000		0.4060000	-0.7970000	-0.3190000	1.8300000	0.9290000	-0.6040000
	-0.275000	-0.762000	2.130000	1.820000	0.114000	-0.980000	0.226000	0.457000		-0.4700000	-0.1460000	-0.6870000	1.9500000	0.6520000	-0.4990000
	0.322000	-0.970000	2.330000	2.480000	0.116000	-0.766000	0.509000	-0.282000		0.5880000	-0.6430000	1.4500000	2.0600000	1.2300000	-0.6450000
	0.329000	-1.200000	2.820000	2.990000	0.377000	-0.582000	0.113000	0.000228		1.2100000	0.2870000	0.8960000	2.1200000	1.2400000	-0.4920000
	0.689000	-0.883000	2.420000	3.070000	0.443000	-0.517000	0.015900	-0.876000		0.3490000	-0.0211000	0.5220000	2.2300000	0.2930000	-0.6780000
	0.714000	-0.538000	2.450000	1.730000	-0.009160	-0.630000	0.273000	-0.055200		0.5620000	0.6890000	2.0900000	1.9600000	1.9600000	-0.7980000
	1.280000	-0.678000	2.240000	2.540000	-0.438000	-0.704000	0.279000	0.803000		0.6080000	0.4850000	0.6280000	2.0900000	1.0100000	-0.7760000
	0.803000	-0.876000	2.260000	2.000000	-0.234000	-0.404000	0.106000	1.020000		0.7550000	0.8280000	1.3800000	2.1500000	-0.4830000	-0.9760000
	0.687000	-0.928000	2.090000	2.180000	0.225000	-0.073300	0.128000	-0.356000		1.2400000	1.0700000	1.0200000	2.1000000	-0.7360000	-0.6010000
	0.337000	-1.170000	2.520000	2.740000	0.657000	0.405000	0.138000	0.799000		1.3600000	3.1500000	0.8100000	2.0800000	0.8690000	-0.8710000
	0.744000	-1.090000	1.870000	3.200000	0.191000	0.774000	0.114000	-0.917000		0.0852000	3.2300000	-0.6380000	2.1700000	0.0573000	-0.9410000
	0.444000	-0.693000	2.080000	2.830000	-0.140000	0.470000	0.468000	-1.120000		0.5180000	3.2500000	0.4090000	2.0500000	-0.2380000	-0.7960000
	1.460000	-0.716000	2.740000	3.550000	0.422000	0.172000	0.636000	-0.407000		1.9200000	3.6800000	-0.3840000	1.9700000	-1.1500000	-0.8730000
	1.140000	-0.564000	2.800000	3.220000	0.678000	0.054700	0.368000	-0.294000		2.4100000	4.8000000	-0.4660000	1.9900000	-0.0728000	0.5110000
	1.040000	-0.912000	2.470000	3.320000	0.282000	0.294000	0.092500	-0.040800		0.1160000	3.8500000	0.2960000	2.2100000	-0.6570000	0.2900000
	0.736000	-1.110000	2.380000	3.590000	-0.060100	0.482000	0.171000	0.036300		0.3620000	3.2000000	-0.7000000	2.0900000	-0.0643000	0.6790000
	1.050000	-1.180000	2.030000	2.880000	0.104000	0.700000	0.047200	0.803000		0.1060000	3.5400000	-0.3640000	2.0500000	0.1980000	0.5280000
	0.773000	-0.939000	1.690000	2.490000	0.515000	1.210000	-0.299000	0.365000		-0.5190000	3.1500000	-0.3090000	2.1700000	0.0316000	0.4050000
	1.480000	-0.733000	2.170000	2.700000	0.534000	1.470000	-0.037900	0.143000		0.0035000	3.9800000	-0.4670000	2.0400000	-0.6360000	0.0953000
	1.390000	-0.783000	1.530000	2.460000	0.139000	1.260000	0.271000	0.083000		-0.4920000	2.7100000	0.5520000	2.1700000	0.3320000	-0.2990000
	1.160000	-1.090000	0.960000	2.590000	-0.362000	1.090000	-0.044400	-0.059300		-0.6400000	3.4400000	0.1430000	1.9900000	0.2010000	0.0616000
	0.901000	-1.140000	2.310000	1.950000	-0.162000	1.160000	-0.090400	-0.040300		-1.6700000	3.5000000	-0.5130000	1.9100000	-1.1600000	-0.0138000
	0.162000	-1.450000	3.130000	2.470000	0.582000	1.140000	-0.012100	0.818000		-2.0500000	4.9400000	1.0100000	1.8400000	-0.2510000	0.3780000
	0.853000	-1.410000	2.600000	2.650000	0.357000	0.511000	0.189000	0.096400		-0.9230000	3.6600000	0.1050000	1.7800000	-0.5450000	-0.3160000
	0.642000	-1.260000	1.820000	2.670000	-0.402000	0.262000	0.487000	-0.745000		-1.5400000	4.2500000	0.6460000	1.2800000	0.8480000	0.3930000
[truncated: 25,467 more rows]
