# Supplementary material for: Metabolic sensing in AgRP neurons integrates homeostatic state with dopamine signalling in the striatum
Source: eLife. 2022 Jan 12;11:e72668. doi: 10.7554/eLife.72668 (PMC8803314; doi:10.7554/eLife.72668)
Supplement: Figure 1—figure supplement 1—source data 1. [file elife-72668-fig1-figsupp1-data1.zip › FigureS1/FigS1N.csv]

WT	KO	excluded animals
5.650	8.560	2.51
6.730	6.030	2.06
7.500	12.500	2.00
6.350	8.610	1.75
9.050	5.030
10.100	4.080	2.81
10.400
7.140
