# Supplementary material for: Metabolic sensing in AgRP neurons integrates homeostatic state with dopamine signalling in the striatum
Source: eLife. 2022 Jan 12;11:e72668. doi: 10.7554/eLife.72668 (PMC8803314; doi:10.7554/eLife.72668)
Supplement: Figure 1—figure supplement 2—source data 1. [file elife-72668-fig1-figsupp2-data1.zip]

Archive with 34 entries (33 files):
- FigureS2/
- __MACOSX/._FigureS2
- FigureS2/FigS2O.csv
- __MACOSX/FigureS2/._FigS2O.csv
- FigureS2/FigS2N.csv
- __MACOSX/FigureS2/._FigS2N.csv
- FigureS2/FigS2L.csv
- __MACOSX/FigureS2/._FigS2L.csv
- FigureS2/FigS2M.csv
- __MACOSX/FigureS2/._FigS2M.csv
- FigureS2/FigS2B.xlsx
- __MACOSX/FigureS2/._FigS2B.xlsx
- FigureS2/.DS_Store
- __MACOSX/FigureS2/._.DS_Store
- FigureS2/FigS2I.csv
- __MACOSX/FigureS2/._FigS2I.csv
- FigureS2/FigS2J.csv
- __MACOSX/FigureS2/._FigS2J.csv
- FigureS2/FigS2K.csv
- __MACOSX/FigureS2/._FigS2K.csv
- FigureS2/FigS2E.xlsx
- __MACOSX/FigureS2/._FigS2E.xlsx
- FigureS2/FigS2H.xlsx
- __MACOSX/FigureS2/._FigS2H.xlsx
- FigureS2/FigS2D.xlsx
- __MACOSX/FigureS2/._FigS2D.xlsx
- FigureS2/FigS2G.xlsx
- __MACOSX/FigureS2/._FigS2G.xlsx
- FigureS2/FigS2F.xlsx
- __MACOSX/FigureS2/._FigS2F.xlsx
- FigureS2/FigS2P.csv
- __MACOSX/FigureS2/._FigS2P.csv
- FigureS2/FigS2A.xlsx
- __MACOSX/FigureS2/._FigS2A.xlsx
