# Supplementary material for: Metabolic sensing in AgRP neurons integrates homeostatic state with dopamine signalling in the striatum
Source: eLife. 2022 Jan 12;11:e72668. doi: 10.7554/eLife.72668 (PMC8803314; doi:10.7554/eLife.72668)
Supplement: Figure 1—figure supplement 2—source data 1. [file elife-72668-fig1-figsupp2-data1.zip › FigureS2/FigS2O.csv]

	WT	WT	WT	WT	WT	WT	WT	WT	WT	WT	WT	WT	WT	WT	WT	KO	KO	KO	KO	KO	KO	KO	KO	KO	KO	KO	KO	KO	KO	KO
Fed	12.94510	8.92921	9.48949	9.15131	12.83840	11.34350	4.77253	12.13250	9.67739	10.55630	15.96820	12.48820	15.39450	15.59720	10.14730	12.9238	9.6119	11.0089	12.5830	8.7033	10.9232	7.5871	8.8295	9.7552	12.2225
Fasted	8.35793	7.86077	7.95845	6.88624	10.58850	12.96900	12.38320	11.40740	11.12140	3.82163	9.85734	2.37452	11.97000	10.06370	8.34755	10.4347	10.5325	8.0658	13.7413	6.4482	6.3717	12.3235	5.8318	7.7022	8.7584
