# Supplementary material for: Metabolic sensing in AgRP neurons integrates homeostatic state with dopamine signalling in the striatum
Source: eLife. 2022 Jan 12;11:e72668. doi: 10.7554/eLife.72668 (PMC8803314; doi:10.7554/eLife.72668)
Supplement: Figure 1—figure supplement 2—source data 1. [file elife-72668-fig1-figsupp2-data1.zip › FigureS2/FigS2N.csv]

	WT	WT	WT	WT	WT	WT	WT	WT	WT	WT	WT	WT	WT	WT	WT	KO	KO	KO	KO	KO	KO	KO	KO	KO	KO	KO	KO	KO	KO	KO
Fed	22.000	14.000	10.000	9.000	16.000	12.000	4.000	12.000	12.000	12.000	23.000	15.000	14.000	13.000	15.000	12.000	14.000	23.000	24.000	8.000	20.000	14.000	11.000	8.000	18.000
Fasted	9.000	8.000	18.000	8.000	13.000	27.000	22.000	15.000	17.000	7.000	4.000	6.000	13.000	12.000	6.000	18.000	21.000	11.000	20.000	7.000	9.000	14.000	9.000	7.000	7.000
