# Supplementary material for: Metabolic sensing in AgRP neurons integrates homeostatic state with dopamine signalling in the striatum
Source: eLife. 2022 Jan 12;11:e72668. doi: 10.7554/eLife.72668 (PMC8803314; doi:10.7554/eLife.72668)
Supplement: Figure 1—figure supplement 2—source data 1. [file elife-72668-fig1-figsupp2-data1.zip › FigureS2/FigS2L.csv]

	Agrp Cre	Agrp Cre	Agrp Cre	Agrp Cre	Agrp Cre	Agrp Cre	Agrp Cre	Agrp Cre	Agrp Cre	Agrp Cre	Agrp Cre	Agrp Cre	Agrp Cre	Agrp Cre	Agrp Cre	Agrp Crat	Agrp Crat	Agrp Crat	Agrp Crat	Agrp Crat	Agrp Crat	Agrp Crat	Agrp Crat	Agrp Crat	Agrp Crat	Agrp Crat	Agrp Crat	Agrp Crat	Agrp Crat	Agrp Crat
Fed	3328.815000000	3343.859000000	3747.891000000	2603.629000000	3775.620000000	2758.092000000	1988.262000000	3060.481000000	2583.314000000	2614.129000000	4118.836000000	4244.405000000	2299.240000000	3190.178000000	3545.417000000	1884.944000000	2587.035000000	1930.579000000	3673.084000000	1988.262000000	1604.074000000	1989.647000000	662.865500000	1480.145000000	1765.799000000
Fasted	2643.710000000	3016.194000000	3394.700000000	2654.881000000	3097.826000000	3239.641000000	3215.244000000	2067.789000000		3268.872000000	2048.774000000	2817.520000000	1661.135000000	4177.939000000	3713.548000000	2379.714000000	2402.499000000	2385.152000000	3497.597000000	1170.023000000	1987.587000000	4207.973000000	1026.063000000	1463.619000000
