# Supplementary material for: Metabolic sensing in AgRP neurons integrates homeostatic state with dopamine signalling in the striatum
Source: eLife. 2022 Jan 12;11:e72668. doi: 10.7554/eLife.72668 (PMC8803314; doi:10.7554/eLife.72668)
Supplement: Figure 1—figure supplement 2—source data 1. [file elife-72668-fig1-figsupp2-data1.zip › FigureS2/FigS2M.csv]

	Agrp Cre	Agrp Cre	Agrp Cre	Agrp Cre	Agrp Cre	Agrp Cre	Agrp Cre	Agrp Cre	Agrp Cre	Agrp Cre	Agrp Cre	Agrp Cre	Agrp Cre	Agrp Cre	Agrp Cre	Agrp Crat	Agrp Crat	Agrp Crat	Agrp Crat	Agrp Crat	Agrp Crat	Agrp Crat	Agrp Crat	Agrp Crat	Agrp Crat	Agrp Crat	Agrp Crat	Agrp Crat	Agrp Crat	Agrp Crat
Fed	39.8900000	43.5933333	35.2700000	37.8200000	60.4400000	38.5666667	46.3633333	39.3800000	47.8400000	37.6600000	18.7133333	45.1300000	40.5433333	30.5966667	36.9066667	34.1800000	34.1100000	40.7600000	50.5800000	37.8500000	47.4433333	34.0300000	31.4200000	28.9200000	38.6300000
Fasted	56.0066667	38.4933333	45.1200000	54.6066667	11.1133333	15.7966667	37.3900000	48.8933333	23.5600000	35.8133333	29.9166667	48.4933333	40.8366667	25.4400000	43.1333333	27.4666667	13.5666667	27.4600000	74.7166667	26.7433333	9.8533333	70.0266667	15.1066667	45.4866667	56.2600000
