# Supplementary material for: Metabolic sensing in AgRP neurons integrates homeostatic state with dopamine signalling in the striatum
Source: eLife. 2022 Jan 12;11:e72668. doi: 10.7554/eLife.72668 (PMC8803314; doi:10.7554/eLife.72668)
Supplement: Figure 1—figure supplement 2—source data 1. [file elife-72668-fig1-figsupp2-data1.zip › FigureS2/FigS2I.csv]

	Agrp Cre	Agrp Cre	Agrp Cre	Agrp Cre	Agrp Cre	Agrp Cre	Agrp Cre	Agrp Cre	Agrp Cre	Agrp Cre	Agrp Cre	Agrp Cre	Agrp Cre	Agrp Cre	Agrp Cre	Agrp Crat	Agrp Crat	Agrp Crat	Agrp Crat	Agrp Crat	Agrp Crat	Agrp Crat	Agrp Crat	Agrp Crat	Agrp Crat	Agrp Crat	Agrp Crat	Agrp Crat	Agrp Crat	Agrp Crat
Fed	45.8045669	44.7292512	57.1350367	39.2016087	42.1779380	52.1635443	49.5007887	50.2283819	22.2331646	38.3253045	27.0215213	64.0320398	37.3585829	44.0395778	32.3087714	46.7816581	56.4455044	55.3045496	44.1821555	49.5007887	63.3425353	35.9330331	45.0030757	20.2516180	41.2470616
Fasted	43.1663828	23.0491028	62.8542510	59.6472807	39.2509038	38.2911879	43.8337604	19.5952999	43.8494343	17.5309278	73.6861912	40.0831195	19.1697933	59.3754674	35.3277488	64.5760534	35.9145302	69.3638742	67.7871129	15.1039091	36.4228112	39.9949572	5.8017629	88.0841121
