# Supplementary material for: Metabolic sensing in AgRP neurons integrates homeostatic state with dopamine signalling in the striatum
Source: eLife. 2022 Jan 12;11:e72668. doi: 10.7554/eLife.72668 (PMC8803314; doi:10.7554/eLife.72668)
Supplement: Figure 1—figure supplement 2—source data 1. [file elife-72668-fig1-figsupp2-data1.zip › FigureS2/FigS2J.csv]

	Agrp Cre	Agrp Cre	Agrp Cre	Agrp Cre	Agrp Cre	Agrp Cre	Agrp Cre	Agrp Cre	Agrp Cre	Agrp Cre	Agrp Cre	Agrp Cre	Agrp Cre	Agrp Cre	Agrp Cre	Agrp Crat	Agrp Crat	Agrp Crat	Agrp Crat	Agrp Crat	Agrp Crat	Agrp Crat	Agrp Crat	Agrp Crat	Agrp Crat	Agrp Crat	Agrp Crat	Agrp Crat	Agrp Crat	Agrp Crat
Fed	33.000000000	32.000000000	23.000000000	33.000000000	39.000000000	24.000000000	20.000000000	40.000000000	34.000000000	17.000000000	41.000000000	70.000000000	11.000000000	31.000000000	29.000000000	18.000000000	19.000000000	45.000000000	43.000000000	20.000000000	8.000000000	12.000000000	14.000000000	17.000000000	7.000000000
Fasted	28.000000000	45.000000000	22.000000000	44.000000000	24.000000000	35.000000000	31.000000000	19.000000000	96.000000000	31.000000000	9.000000000	33.000000000	22.000000000	57.000000000	22.000000000	37.000000000	23.000000000	12.000000000	48.000000000	6.000000000	16.000000000	85.000000000	8.000000000	9.000000000
