# Supplementary material for: Metabolic sensing in AgRP neurons integrates homeostatic state with dopamine signalling in the striatum
Source: eLife. 2022 Jan 12;11:e72668. doi: 10.7554/eLife.72668 (PMC8803314; doi:10.7554/eLife.72668)
Supplement: Figure 1—figure supplement 2—source data 1. [file elife-72668-fig1-figsupp2-data1.zip › FigureS2/FigS2K.csv]

	Agrp Cre	Agrp Cre	Agrp Cre	Agrp Cre	Agrp Cre	Agrp Cre	Agrp Cre	Agrp Cre	Agrp Cre	Agrp Cre	Agrp Cre	Agrp Cre	Agrp Cre	Agrp Cre	Agrp Cre	Agrp Crat	Agrp Crat	Agrp Crat	Agrp Crat	Agrp Crat	Agrp Crat	Agrp Crat	Agrp Crat	Agrp Crat	Agrp Crat	Agrp Crat	Agrp Crat	Agrp Crat	Agrp Crat	Agrp Crat
Fed	13.245430000	17.011620000	20.497130000	11.204880000	17.755430000	14.081780000	10.437590000	14.446780000	9.531196000	11.100230000	15.719030000	19.223940000	8.473711000	15.016440000	14.913150000	7.922000000	10.875780000	9.681968000	20.461400000	10.437590000	5.529571000	8.116198000	3.054440000	5.418341000	6.547196000
Fasted	16.814940000	12.574120000	17.162470000	16.705180000	12.927020000	15.249260000	14.509990000	8.090292000		12.893930000	7.701211000	12.101040000	6.024956000	18.797900000	14.797900000	13.117530000	12.308190000	8.898667000	17.271870000	4.337653000	8.429032000	15.901270000	3.663462000	7.883656000
