# Supplementary material for: Metabolic sensing in AgRP neurons integrates homeostatic state with dopamine signalling in the striatum
Source: eLife. 2022 Jan 12;11:e72668. doi: 10.7554/eLife.72668 (PMC8803314; doi:10.7554/eLife.72668)
Supplement: Figure 1—figure supplement 2—source data 1. [file elife-72668-fig1-figsupp2-data1.zip › FigureS2/FigS2H.xlsx]

## Sheet: Sheet1
WT	KO
0.414	0.352
0.539	0.522
0.39	0.474
0.26	0.136
0.22	0.51
0.187	0.717
0.387
0.26
