# Supplementary material for: Metabolic sensing in AgRP neurons integrates homeostatic state with dopamine signalling in the striatum
Source: eLife. 2022 Jan 12;11:e72668. doi: 10.7554/eLife.72668 (PMC8803314; doi:10.7554/eLife.72668)
Supplement: Figure 1—figure supplement 2—source data 1. [file elife-72668-fig1-figsupp2-data1.zip › FigureS2/FigS2P.csv]

	WT	WT	WT	WT	WT	WT	WT	WT	WT	WT	WT	WT	WT	WT	WT	KO	KO	KO	KO	KO	KO	KO	KO	KO	KO	KO	KO	KO	KO	KO
Fed	1605.930	958.765	564.873	1203.070	1151.470	1065.080	863.738	1448.450	969.354	1049.650	1795.560	1379.240	1371.480	1763.210	1155.910	1508.420	1146.240	1171.050	1443.460	1246.980	1507.450	1153.390	999.319	866.473	1362.950
Fasted	670.977	1128.360	1045.190	500.441	1019.630	1800.160	1281.700	1603.200	1886.590	860.983	278.255	87.945	800.394	701.132	324.766	1378.750	1724.840	1240.140	1516.720	1370.100	769.199	1083.090	393.454	347.458	716.569
