# Supplementary material for: Metabolic sensing in AgRP neurons integrates homeostatic state with dopamine signalling in the striatum
Source: eLife. 2022 Jan 12;11:e72668. doi: 10.7554/eLife.72668 (PMC8803314; doi:10.7554/eLife.72668)
Supplement: Figure 2—source data 1. [file elife-72668-fig2-data1.zip]

Archive with 30 entries (29 files):
- Figure2/
- __MACOSX/._Figure2
- Figure2/Fig2M.xlsx
- __MACOSX/Figure2/._Fig2M.xlsx
- Figure2/Fig2L.xlsx
- __MACOSX/Figure2/._Fig2L.xlsx
- Figure2/Fig2K.xlsx
- __MACOSX/Figure2/._Fig2K.xlsx
- Figure2/Fig2G.xlsx
- __MACOSX/Figure2/._Fig2G.xlsx
- Figure2/Fig2R.xlsx
- __MACOSX/Figure2/._Fig2R.xlsx
- Figure2/Fig2F.xlsx
- __MACOSX/Figure2/._Fig2F.xlsx
- Figure2/Fig2J.xlsx
- __MACOSX/Figure2/._Fig2J.xlsx
- Figure2/Fig2I.xlsx
- __MACOSX/Figure2/._Fig2I.xlsx
- Figure2/Fig2P.xlsx
- __MACOSX/Figure2/._Fig2P.xlsx
- Figure2/Fig2E.xlsx
- __MACOSX/Figure2/._Fig2E.xlsx
- Figure2/Fig2D.xlsx
- __MACOSX/Figure2/._Fig2D.xlsx
- Figure2/Fig2Q.xlsx
- __MACOSX/Figure2/._Fig2Q.xlsx
- Figure2/Fig2H.xlsx
- __MACOSX/Figure2/._Fig2H.xlsx
- Figure2/Fig2O.xlsx
- __MACOSX/Figure2/._Fig2O.xlsx
