# Supplementary material for: Metabolic sensing in AgRP neurons integrates homeostatic state with dopamine signalling in the striatum
Source: eLife. 2022 Jan 12;11:e72668. doi: 10.7554/eLife.72668 (PMC8803314; doi:10.7554/eLife.72668)
Supplement: Figure 2—source data 1. [file elife-72668-fig2-data1.zip › Figure2/Fig2R.xlsx]

## Sheet: Sheet1
	WT									KO
fed	11	5.699	8	6.901	15.4					6.501	3.195	7	6.202	5.399	2.111	28.203
fasted	7	11.103	4.405	5	4	7.498	10			12	6	20	3	3	7	5	5
