# Supplementary material for: Metabolic sensing in AgRP neurons integrates homeostatic state with dopamine signalling in the striatum
Source: eLife. 2022 Jan 12;11:e72668. doi: 10.7554/eLife.72668 (PMC8803314; doi:10.7554/eLife.72668)
Supplement: Figure 3—source data 1. [file elife-72668-fig3-data1.zip]

Archive with 14 entries (13 files):
- Figure3/
- __MACOSX/._Figure3
- Figure3/Fig3G.xlsx
- __MACOSX/Figure3/._Fig3G.xlsx
- Figure3/Fig3F.xlsx
- __MACOSX/Figure3/._Fig3F.xlsx
- Figure3/Fig3C.xlsx
- __MACOSX/Figure3/._Fig3C.xlsx
- Figure3/Fig3E.xlsx
- __MACOSX/Figure3/._Fig3E.xlsx
- Figure3/Fig3H.xlsx
- __MACOSX/Figure3/._Fig3H.xlsx
- Figure3/Fig3D.xlsx
- __MACOSX/Figure3/._Fig3D.xlsx
