# Supplementary material for: Metabolic sensing in AgRP neurons integrates homeostatic state with dopamine signalling in the striatum
Source: eLife. 2022 Jan 12;11:e72668. doi: 10.7554/eLife.72668 (PMC8803314; doi:10.7554/eLife.72668)
Supplement: Figure 4—source data 1. [file elife-72668-fig4-data1.zip]

Archive with 30 entries (29 files):
- Figure4/
- __MACOSX/._Figure4
- Figure4/Fig4L.xlsx
- __MACOSX/Figure4/._Fig4L.xlsx
- Figure4/.DS_Store
- __MACOSX/Figure4/._.DS_Store
- Figure4/Fig4M.xlsx
- __MACOSX/Figure4/._Fig4M.xlsx
- Figure4/Fig4Q.csv
- __MACOSX/Figure4/._Fig4Q.csv
- Figure4/Fig4F.xlsx
- __MACOSX/Figure4/._Fig4F.xlsx
- Figure4/Fig4P.csv
- __MACOSX/Figure4/._Fig4P.csv
- Figure4/Fig4K.xlsx
- __MACOSX/Figure4/._Fig4K.xlsx
- Figure4/Fig4G.xlsx
- __MACOSX/Figure4/._Fig4G.xlsx
- Figure4/Fig4D.xlsx
- __MACOSX/Figure4/._Fig4D.xlsx
- Figure4/Fig4H.xlsx
- __MACOSX/Figure4/._Fig4H.xlsx
- Figure4/Fig4I.xlsx
- __MACOSX/Figure4/._Fig4I.xlsx
- Figure4/Fig4E.xlsx
- __MACOSX/Figure4/._Fig4E.xlsx
- Figure4/Fig4N.xlsx
- __MACOSX/Figure4/._Fig4N.xlsx
- Figure4/Fig4O.xlsx
- __MACOSX/Figure4/._Fig4O.xlsx
