# Supplementary material for: Metabolic sensing in AgRP neurons integrates homeostatic state with dopamine signalling in the striatum
Source: eLife. 2022 Jan 12;11:e72668. doi: 10.7554/eLife.72668 (PMC8803314; doi:10.7554/eLife.72668)
Supplement: Figure 4—source data 1. [file elife-72668-fig4-data1.zip › Figure4/Fig4L.xlsx]

## Sheet: Sheet1
wt												ko
1.88	0.156167	0.663	-0.15125	-0.069	0.834833	-0.350833	0.598	-0.0005	-0.5064	0.6543	0.399	-0.575	-0.262625	-0.256667	-0.802881	-0.498333	-0.1798	-0.52525	0.4196	-0.479143	0.677111	0.1	0.106667
0.5105	0.0958333	-0.0459333	-0.17875	-0.290143	0.302667	-0.293067	-0.842333	-0.00345	-0.2888	-0.107	0.5248	-0.4324	-0.325375	0.186833	-0.306429	0.494483	0.11138	-0.308475	0.4646	-0.013	-0.0636667	-0.0632	0.877333
-1.234	-0.158667	-0.219833	-0.150225	0.0401429	0.126333	0.229333	-0.836667	-0.196815	-0.5934	0.196833	0.5762	-0.05998	-0.337713	0.0416667	0.168757	-0.277333	0.2056	-0.69875	-0.5032	-0.222186	-0.164778	-0.22194	1.30133
-0.4545	0.483	-0.527167	-0.0345	1.059	-0.2085	0.455167	0.184167	-0.55475	-0.3484	0.122333	1.2774	-0.2354	-0.1895	0.01155	0.566271	-0.5485	-0.1794	-0.32645	-0.1396	0.306714	0.377944	0.191625	-0.516
0.7075	0.600583	-0.5876	-0.0475	0.434286	-0.391667	0.600667	0.998333	0.641	-0.0518	-0.5105	0.27564	0.1662	-0.180037	0.333717	-0.520714	0.00593	-0.3644	-0.6325	0.3554	0.521857	-0.110278	-0.24585	-0.335667
0.2838	-0.4775	-0.3145	-0.0534	0.144571	0.0785333	-0.307333	0.731	0.21	0.1196	-0.115333	-0.9922	0.7506	0.4135	-0.270167	-0.495429	-0.503	0.626	0.40775	0.3164	0.234086	-0.430889	-0.55595	-0.869
-0.411	-0.668167	-0.531	0.30225	0.0112857	-0.716	-0.0695	0.463	-0.70025	0.1762	0.0371667	-0.98792	0.0818	0.971363	-0.175683	0.162914	0.245833	0.1908	1.1685	-0.0406	0.442857	0.117711	-0.0479625	-0.165
-0.5535	0.0569	-0.405833	0.12475	-0.946	0.293333	0.1005	0.113333	0.12925	0.28806	-0.402833	-0.513	-0.133394	0.379625	-0.1282	0.733571	0.236167	-0.0322	-0.153495	-0.54658	0.125143	-0.306822	0.04175	-0.063
-0.24	0.167	0.586	0.38275	-0.376743	0.230833	-0.455433	-0.554333	0.178225	0.4778	-0.116667	-0.1512	0.49534	-0.5225	-0.127	0.543857	0.32324	-0.19006	0.76049	-0.43026	-0.405571	-0.0863333	0.429375	-0.288467
-0.495	-0.255	1.384	-0.1935	-0.0042857	-0.549417	0.0918067	-0.850967	0.292625	0.7256	0.242483	-0.408	-0.05832	0.0525113	0.384167	-0.0511429	0.522367	-0.1844	0.3087	0.1056	-0.511643	-0.0093333	0.3735	-0.0476667
-1.555	-0.700167	1.33133	0.18775	-0.340857	-0.47895	-0.442667	-0.736367	0.29075	0.26548	0.838167	-0.119	0.1112	1.40538	-0.105167	-0.0639714	0.296167	0.92558	0.0545	0.1998	-0.667429	0.0735444	0.90955	-0.116233
-1.616	-0.6931	1.19867	-0.8	-0.556429	-0.537667	-0.532833	-1.412	0.1675	-0.09394	0.554	0.15768	1.9972	1.46913	0.0466667	0.213714	0.417	0.988	-0.27725	0.398	-1.41686	-0.195	0.80275	-0.236667
-0.3135	-0.496333	1.51417	-0.88525	-0.539857	-0.459	-0.697183	-1.66967	-0.05	-0.208	1.0625	1.415	2.4278	0.3493	-0.2855	-0.994143	0.390333	0.8326	0.487625	0.05964	0.169	0.0464444	0.011375	-0.109
-0.019	-0.572033	2.0205	-0.235	-0.842857	0.0713333	-0.354167	-1.8341	0.40225	0.7008	0.399667	-0.24816	1.02	0.154113	0.9515	-1.59139	0.0908833	0.1284	0.467	0.76418	-0.640571	0.082	-0.70125	0.276
-0.649	-0.930367	2.1658	-0.85325	-0.225571	0.661167	-0.925667	-1.1216	0.461	0.1554	0.277333	-0.4431	1.3322	0.737	0.865517	-1.784	-0.409883	-0.0752	0.71125	0.604	-0.570614	0.776356	0.255875	0.426333
1.0335	-1.22817	1.98633	0.47025	-0.137543	0.192667	0.232333	-1.00333	0.4595	0.201	0.9425	-0.048	2.05733	0.66925	-0.178167	-1.19129	0.140667	0.61	0.12875	1.0016	-0.2979	0.293522	0.0746125	-0.960333
3.295	-0.824692	1.59562	0.258	-0.184286	-0.455683	0.4615	-1.13433	-0.53775	1.0822	1.1874	0.2528	1.72956	0.41205	-0.201833	-0.387	0.237133	0.9088	0.89625	0.4472	-1.01829	0.411	0.312675	-0.514667
3.165	-0.0701667	1.349	-0.751975	-0.371429	-0.3505	1.54941	-0.917533	-0.37625	1.5932	1.03517	-0.67288	2.04274	0.423	0.127333	-0.878857	0.522	0.10622	0.4745	0.12	-1.06371	-0.282822	-0.214125	-0.939333
3	0.237833	1.05872	-0.346	0.236257	-0.0681667	1.53667	-1.64567	-0.338	0.7116	1.03717	0.3378	2.156	0.24425	0.419617	-0.824429	0.297983	-0.22936	-0.0435	0.1888	-0.345143	0.231789	-0.0029388	-1.72033
4.105	0.317333	1.16468	-0.0185	-0.304143	-0.34045	1.72433	-0.810667	1.56675	0.2084	1.01883	0.36436	1.634	0.02575	0.6115	-1.38971	0.4556	0.3216	0.74675	0.7378	-0.169	-0.0517778	0.480875	-1.60367
4.43	0.236167	1.72633	-0.09125	0.357086	-0.752833	2.30017	-1.4	0.308	-0.0324	1.03867	0.46392	1.687	-0.32725	-0.240667	-1.808	0.0161333	0.7234	0.35695	0.3082	-0.299	0.0387778	0.0653375	-0.55573
4.025	-0.265667	1.51467	0.0605	0.135	-0.134	2.49617	-0.61	1.00875	0.086	0.766167	-0.1568	1.848	-0.189125	-0.0885167	-1.38114	0.503333	1.4226	0.343	0.9218	0.515143	-0.639311	0.245875	-1.16333
3.5	-0.561	0.999833	0.065	0.243286	-0.0580833	2.33217	-0.762667	-0.592	-0.4242	1.363	0.19898	0.984	0.9115	-0.0593333	-1.04866	-0.410483	-0.1258	1.144	0.654	-0.0842857	-0.318556	0.550625	-0.776333
3.73	-0.427917	1.61333	-0.4815	0.6776	0.340833	2.37967	-0.126667	-0.19325	0.1102	1.31067	0.6276	0.272	1.51412	-0.981133	-0.865757	-0.0116667	0.6232	1.35775	0.3532	-0.231286	-0.469222	0.98	-0.300667
4.75	-0.362833	1.94	-0.35425	0.389671	-0.224808	1.81902	-0.53	1.98625	0.011	0.924853	0.9298	0.7322	0.914125	-0.620667	-0.177273	-0.174667	-0.13844	0.890525	1.2662	0.135571	0.037	0.58135	-0.487667
4.285	-0.691833	1.705	-0.30325	1.10471	0.304983	2.34008	-0.684667	0.23625	-0.19882	1.37533	0.195	1.6358	0.2634	-0.940167	-0.0247143	0.3545	0.9602	0.83325	0.688	0.244429	0.898444	0.647312	-1.24533
3.4525	-1.238	1.88817	-0.0815	0.824	1.03547	3.08042	1.3	0.119	0.2946	1.177	0.51188	2.2784	0.422375	-0.0728667	0.306286	0.137933	0.5402	1.3785	0.4982	-0.013	0.0631111	0.44325	-0.605
4.675	-1.212	1.87433	0.73575	1.12171	-0.3155	2.97498	0.294333	1.22037	0.2646	0.58	0.263	1.948	0.824	0.560083	-0.108714	0.621667	1.2774	0.99375	0.5178	0.671429	1.13322	0.237613	-0.693
5.525	-0.921667	1.998	1.01975	1.06271	0.618	3.24483	0.76	0.6775	-0.34298	0.696833	-0.017	1.9278	0.936125	-0.474833	0.914	0.9915	1.1668	0.45975	0.1472	1.72429	0.701222	0.964125	-1.62533
4.375	-0.87205	2.20133	1.70382	1.26386	-0.0271667	3.017	1.53	0.28725	0.2668	1.27083	0.4808	3.723	0.993625	-0.747833	0.338	1.10033	1.3852	1.245	-0.28036	2.25729	-0.530333	0.378731	-0.8407
3.755	-0.780833	2.253	1.86825	0.808286	0.297167	3.17402	2.18067	0.8565	0.66424	1.16767	0.853	5.087	1.10714	-0.0673333	0.14517	0.340833	1.6856	0.208	0.44102	2.017	0.0463333	-0.081525	-0.704
3.7965	-0.55635	2.21733	2.07675	0.646143	-0.237333	2.72027	3.26	0.11875	1.64548	1.835	0.16904	5.4788	1.04671	-0.0881667	0.0502143	1.08433	0.246	1.61925	0.2438	2.72886	-0.21829	0.10575	-0.0953333
3.717	-0.125	1.8615	2.10725	0.894143	0.541167	3.1385	2.6	-0.05625	1.39462	1.98817	-0.1624	6.232	1.13993	0.0161667	0.434286	0.548833	1.5254	1.88475	0.3488	3.58814	0.0963667	0.26275	-0.43
4.635	0.428	2.31233	2.96925	0.600857	0.1085	3.80142	3.41667	-2.272	1.5642	1.08167	0.6938	6.7576	1.27313	-0.2	0.1624	0.43	0.9492	1.758	0.2276	2.89786	-0.462333	0.257375	-0.646433
5.155	0.877833	3.39483	3.58	0.992571	0.559333	3.68133	2.87	-1.959	1.37402	1.15388	0.6292	6.0072	1.43887	-0.505	0.265457	-0.0828333	0.9786	2.61575	0.27888	3.24186	-1.03167	0.60955	-1.612
4.34	1.20633	3.64665	5.16825	1.36571	0.3305	3.179	1.5	-1.39075	1.422	1.11817	1.4986	4.7052	1.70112	-0.347667	1.46129	0.982583	0.2272	3.9675	-0.0756	2.76907	-0.214778	0.274625	-0.265667
4.665	1.47583	3.023	5.0305	0.500143	0.528667	3.57817	0.597333	0.4505	1.0938	1.13767	0.9062	3.638	1.98263	-0.0525	2.751	0.874833	0.75142	3.1955	0.6086	3.30843	-0.297111	0.266875	0.406667
5.575	1.15017	2.965	4.4625	0.496	0.290583	3.97617	2.71667	-0.4575	1.022	1.62933	0.46794	3.229	1.95338	0.416333	2.55414	0.687333	1.0692	2.87075	0.1562	3.00414	-0.0005556	0.6895	0.163667
6.905	0.540167	3.70167	4.31973	1.5521	0.643833	2.98917	3.68667	0.03495	0.704	1.22683	0.521	3.0978	1.50736	0.461983	2.93557	0.731755	0.6576	3.455	0.3596	1.90224	0.251644	0.829375	1.584
7.44	0.501667	4.351	4.135	0.920857	1.43767	1.84967	2.96667	0.75075	1.879	1.245	0.9878	3.3186	1.10289	1.23933	2.99671	0.856223	0.6334	3.4275	0.3228	0.505	0.555444	1.42175	3.12667
6.85	0.226	4.16333	4.3975	1.17981	1.9065	2.09	2.64533	1.03175	1.64426	0.7105	0.3546	3.4934	1.48113	1.61978	2.23271	0.725167	1.2222	3.864	0.8128	0.109489	1.25222	1.00788	5.07
7.055	0.122167	3.6765	4.16385	1.64814	2.19217	3.59	1.61667	1.6775	1.3886	1.18917	0.494	3.3562	1.90688	2.49217	3.13714	0.6265	0.854	3.6675	0.726	0.314143	1.15014	0.218375	4.507
8.39	1.35667	3.669	4.043	2.43571	3.1655	2.87567	0.544	1.50325	2.1414	1.747	-0.1576	3.5834	1.2045	3.10667	5.45286	0.0495	1.5014	3.3875	-0.1718	0.697186	0.458978	0.221653	5.38333
10.66	2.4995	4.2485	3.52325	2.13286	4.33033	3.365	1.23333	1.4212	2.16	1.48333	1.026	4.241	0.82875	2.71717	6.85571	-0.390683	1.3668	4.4925	-0.286	0.891	0.568556	0.0282162	4.28
12.465	2.50117	4.44962	3.6475	2.42371	5.665	4.29633	1.47333	0.17475	2.6262	1.43617	2.374	4.9816	1.74362	3.753	8.27714	0.7365	2.046	3.95	0.8656	0.730714	1.23289	-0.065375	5.27
12.9	2.35833	4.13667	3.7525	1.68	7.47333	5.26	1.31333	-0.534	3.1006	2.40133	2.1234	5.444	1.89175	3.82233	8.69714	1.03142	3.8716	4.123	-0.111	1.29286	0.793333	0.053625	6.82333
13.07	2.48	4.04083	3.44	1.84	7.93667	6.03833	1.386	-0.7985	1.9234	2.39283	1.9834	5.5916	0.7825	4.87233	9.21429	0.889667	2.5158	3.6295	1.3212	1.23029	0.0575222	0.531262	5.333
13.07	2.5495	4.75517	3.08425	0.488143	6.60833	5.93167	1.46967	-0.3851	1.6486	1.67667	1.6522	5.2422	0.182625	3.92583	7.33571	0.559533	1.8798	3.083	1.3178	2.07457	0.864111	0.467	7.44333
12.05	2.3465	6.22538	2.4825	0.623286	2.60583	4.685	1.62233	0.229975	1.66624	1.08733	0.9842	4.4214	0.513625	3.26183	5.22671	0.509167	2.0388	3.04867	0.5886	1.98507	1.12638	1.062	6.97333
10.9	1.96983	7.595	2.00393	0.505	0.549667	3.95	1.62	0.89575	0.54182	1.30617	-0.3122	4.3294	0.918375	3.22383	4.93457	0.290333	1.353	2.99525	0.0794	1.89974	0.747778	0.518875	6.62667
10.595	1.99183	8.215	2.20375	1.10929	0.642783	4.71717	2.628	-1.00175	0.071208	1.6515	0.1718	4.6582	0.9042	3.53833	4.57	-0.1365	0.6386	2.03075	0.351	2.13629	0.452889	0.026	6.25667
10.51	2.1435	8.905	1.62292	0.831857	1.05633	3.8955	2.59733	0.672	1.3706	2.1615	0.7522	4.256	1.08276	3.27717	4.83743	0.265333	1.35744	2.30825	1.3236	1.77157	1.09789	0.2455	6.20333
10.235	1.58823	9.39	2.294	0.567657	1.51535	4.0465	4.05	-0.69825	0.2106	1.696	0.0834	4.1892	1.53612	2.695	5.148	0.6355	1.40924	1.4255	0.56612	2.30647	0.605556	0.353375	5.173
10.175	1.03883	9.03	1.96825	0.592143	1.27933	3.89567	3.76	-0.229825	0.239	1.48152	0.30106	5.384	1.46905	2.9005	4.26557	1.15583	1.5778	2.2605	0.7736	1.94266	0.931667	0.963812	5.82
9.28	1.12445	8.85	1.16075	1.43486	0.917517	3.80067	3.56	-0.5765	-0.4724	1.269	0.614	5.2374	1.27535	2.4585	3.90414	0.895833	2.526	1.14425	1.28392	1.79957	0.491522	-0.131	5.37
7.8558	1.31283	9.69333	1.124	1.45771	1.30733	3.7022	3.48667	0.4657	0.59584	1.35583	-0.3904	4.4112	1.6195	2.92667	3.82043	0.775167	1.501	1.2825	1.32276	2.52073	0.820444	0.29425	4.688
7.412	1.603	10.3633	1.03525	1.08771	0.518333	3.62983	3.54	0.02255	-0.45728	2.18167	1.5034	4.73008	1.91875	3.198	3.70729	0.00816667	2.1942	0.25675	1.2626	1.80526	0.861111	0.860387	5.09467
7.6735	2.08967	10.08	1.031	1.00229	1.0315	3.35423	3.01667	0.731	0.48752	2.2295	1.07916	4.9626	1.71225	2.529	3.63671	-0.0763333	0.5666	0.18325	2.4222	2.01886	1.1407	0.351875	5.27
8.08	2.49483	9.93	0.5525	1.43529	0.667633	3.45283	4.4	0.6805	0.0858	2.36017	0.8154	4.244	1.40175	3.2035	3.38629	-0.582167	0.15614	0.005	1.9854	1.92	0.880889	0.394	4.38167
7.815	2.42717	9.84667	0.753	0.670571	1.12433	3.4951	2.39667	0.3805	0.73706	1.97667	1.898	4.263	1.71887	2.8305	2.678	-0.2443	1.7382	0.167	2.5341	1.80757	0.819222	1.22025	4.49667
7.128	2.31	9.26833	0.855	0.844286	0.876167	3.667	3.49667	0.792875	0.2892	1.52667	1.8684	4.1398	2.15525	2.26867	3.09057	0.746	1.0792	0.2045	2.19552	2.11286	0.742333	1.06212	4.47633
7.295	2.37833	9.15333	0.77	0.956143	0.5255	3.06067	3.58	0.142	1.01832	1.52667	0.65476	3.4476	2.40725	2.31	2.69843	1.03983	0.8526	0.88975	2.156	1.87386	-0.204022	0.460375	5.88
6.897	2.74667	8.88333	0.235	1.12286	0.230967	3.0205	3.18	0.74625	0.5812	1.75417	0.8268	3.0328	2.24688	2.25747	2.59471	0.551167	1.1616	0.54875	1.4168	1.69443	0.625267	0.557625	4.07
5.9065	3.47	7.8	0.955	1.61	0.740833	2.32007	2.74667	0.728	0.5352	1.34267	1.3042	3.135	1.761	2.81	1.95149	0.575667	0.0758	1.52232	0.9406	2.42	0.705556	0.32975	4.98667
6.56	3.9845	7.53333	0.50225	0.748229	0.567295	3.07167	2.96333	0.67725	1.28276	1.4645	1.5138	3.4848	2.02375	2.82333	2.67486	0.393983	0.9892	1.0025	1.9736	2.40657	0.727667	0.286	4.314
7.545	4.24333	8.51333	0.43175	1.41314	0.455667	2.59483	2.28333	0.392025	1.13238	1.27783	0.0516	3.4572	2.93087	2.81175	3.09429	0.685333	1.0002	2.095	0.89886	2.66629	0.260667	-0.069375	3.75
7.33	3.94767	8.72	0.3625	1.15686	0.395683	3.55633	3.25667	-0.51875	1.8962	2.15067	0.3722	2.8522	2.99863	2.46	2.53557	0.978333	-0.48	1.105	1.76954	2.69243	0.0263333	1.22713	4.71
6.643	3.5135	8.295	0.3095	1.56143	0.0431667	3.32917	3.51	0.745	2.9782	2.24017	0.11606	2.22558	2.90125	2.4435	2.46971	0.806935	0.287	1.04175	1.1754	2.979	0.185556	0.483375	4.05667
6.2835	3.35867	8.64667	0.593	1.427	-0.481833	3.43467	2.83	0.08625	3.3188	1.72933	0.55024	2.5178	2.86	1.89533	2.26843	0.554667	1.0472	1.245	0.7848	3.05071	-0.0294444	0.52	4.363
6.315	3.27353	8.58333	-0.29575	1.74157	0.084	3.0585	4.29	0.84475	2.73	2.0835	1.7148	2.9738	2.16275	2.38167	2.30643	1.04633	-0.88	0.7495	1.0848	3.97486	0.312889	0.6195	4.12333
5.845	3.16137	8.325	0.00025	1.86221	0.3485	3.54833	3.1	0.829	3.4342	2.16383	1.0784	2.12658	1.5045	2.22	1.71186	0.9665	0.3598	1.3925	1.09328	3.20314	-0.610111	0.850988	2.67667
5.3155	3.1335	9.05833	0.32225	2.28059	0.29198	3.4585	1.679	0.304	3.142	1.32833	1.64	1.39374	2.05187	2.74935	1.84028	1.13967	1.133	2.00025	2.3456	2.74243	-0.254222	-0.40225	3.43333
5.708	2.9175	9.66333	0.4841	2.25414	0.9665	4.15033	2.54333	0.5815	3.098	1.50833	2.0292	2.2	2.635	1.96183	1.20557	0.787667	0.78466	1.2695	1.1924	2.709	-0.289667	0.109125	1.96833
5.6425	2.71647	8.92333	0.4735	2.13429	0.661167	3.83517	3.778	0.56875	3.118	1.82942	0.8292	2.95516	2.57037	2.487	1.51557	1.11233	0.5658	1.29325	1.7858	3.01171	-0.564333	-0.128175	2.25667
5.4515	2.89733	7.90167	0.29325	1.90673	1.1235	3.759	3.43333	0.83	2.704	1.4573	1.4521	2.3434	2.45938	2.14767	0.792857	0.694033	1.34442	1.81175	2.0292	3.09257	-0.582078	0.907875	1.28167
5.341	3.06317	7.85167	0.5055	1.896	1.18632	3.44667	3.695	0.78625	3.398	0.817167	1.5414	1.4444	2.36225	1.76767	0.9284	0.42605	1.3858	1.9075	1.0924	2.29086	-0.302889	-0.10925	2.98667
4.3335	2.90597	8.51	0.1855	2.51943	1.185	4.63167	3.25733	0.56	2.828	0.910167	1.1836	1.5852	2.34675	2.4355	0.559857	1.12428	-0.265	1.73125	2.0708	2.603	0.0776778	0.2215	2.31333
3.875	2.86517	8.50833	0.05375	2.91971	1.35117	4.04833	2.84747	0.614125	2.464	0.984167	0.7478	2.6548	2.57613	2.27933	1.06129	1.51283	0.9172	1.74775	1.334	2.58457	-0.984111	0.15975	3.35667
5.277	2.82283	8.44667	0.08925	3.55014	1.50583	3.42933	2.923	1.1295	1.844	0.900833	1.4144	3.2258	2.78975	1.39333	0.664429	1.12567	0.5306	1.309	2.2168	2.96229	-0.357211	-0.165	2.84333
6.08	2.81833	8.91167	-0.5095	2.67229	1.153	3.61833	3.75667	1.29	3.162	1.30367	1.79	2.9746	2.6295	1.6595	0.962986	1.15083	0.033	1.29865	2.1126	2.08314	0.169	0.201625	1.85333
4.735	3.12517	9.10167	-0.6775	3.22771	2.1215	3.66333	3.07333	0.756	2.91	1.634	1.138	2.9036	2.39125	1.38467	0.633386	0.8785	0.70096	1.0125	0.9916	2.334	-0.458522	-0.236875	0.79
3.375	3.50333	8.59667	-0.58625	3.34429	2.11767	3.81333	3.17	1.5035	2.1	1.90483	1.65041	2.22976	2.69625	2.04867	0.680286	0.512833	-0.0616	0.49275	2.2122	2.49529	-0.959111	-0.173375	1.08
3.405	3.60933	7.84167	0.09625	3.15857	1.73833	3.99333	3.08333	1.2925	2.8	1.6785	1.79708	1.0452	2.9	1.38467	0.00528571	0.1919	0.9042	0.492375	3.046	2.77129	-0.645111	0.372462	0.74
2.99	3.41335	7.69667	-0.123	2.81886	2.625	3.4325	3.23	0.6375	2.29034	1.7735	0.698	1.2862	2.5925	1.74517	-0.436286	0.224	0.6046	1.29113	1.7238	2.79414	-0.559822	0.162625	0.296667
2.645	3.17467	8.18667	-0.2675	2.43214	2.275	4.67	1.78067	1.5125	2.4132	1.40917	0.6806	2.4292	2.22138	2.18833	-0.159229	0.542333	0.5492	1.27275	0.88038	2.52544	-0.291644	0.428125	0.383333
2.83	2.83667	8.835	-0.096	2.05514	2.15833	4.18667	3.97	0.75975	1.9782	1.27517	0.46	2.76212	1.956	1.80223	-0.800286	-0.0326667	1.9758	0.81075	1.50126	2.66286	-0.274444	0.413	0.26
2.385	2.67517	9.21167	-0.34175	2.4893	0.793167	4.35667	3.79	1.35625	2.0864	1.45918	0.9594	1.85	1.96463	1.46117	-0.485	0.0262417	0.197	2.07825	1.474	2.50714	-0.733444	-0.045125	-0.446667
1.33	2.24683	9.13667	0.19675	2.105	2.66817	4.0945	2.83333	0.154825	1.666	1.1735	1.4102	1.8346	2.149	1.54917	-1.26117	0.909167	0.106	0.728	1.4576	1.87371	-0.109411	0.7915	0.863333
1.615	1.94883	8.705	0.30075	1.84314	2.16917	3.90667	2.85667	1.30925	2.2034	1.418	1.0524	2.7475	2.132	1.60065	-1.16243	0.39183	1.5128	1.143	1.2426	2.11586	-0.421478	-0.10375	1.07333
2.23	2.39733	8.80833	0.6545	2.536	3.17783	4.06333	2.49833	0.76475	1.7466	1.20092	1.0614	2.989	1.91759	1.21333	-1.11714	0.595733	1.959	0.244925	2.2939	2.57086	-0.999889	0.08275	0.86
1.785	2.5395	9.225	1.34225	2.65	2.53417	4.27167	2.35333	0.58375	0.9238	0.312648	1.749	3.0836	1.99463	1.20833	-1.51886	-0.3155	1.13236	0.95875	1.3756	2.23457	-0.845211	-0.033125	1.24333
1.135	2.26578	9.495	0.8505	2.48357	2.83333	3.77783	2.66433	0.9855	1.2806	0.9055	1.30582	3.1576	2.30375	1.49628	-1.37054	-1.015	2.296	1.28025	1.7428	1.99386	-0.880978	0.674338	1.54667
1.715	2.42333	9.61667	1.628	2.91219	2.22	3.51833	4.14	0.117475	2.7564	0.988167	2.0698	2.5576	2.41875	0.721667	-1.77634	-1.05102	1.5634	0.309	1.3366	2.339	-1.09056	0.349801	0.451333
2.78	2.04833	9.24333	1.7095	2.18586	1.85583	3.657	3.679	1.32275	1.3294	1.0005	1.67562	2.195	2.31205	1.08817	-2.78229	-0.474167	1.4506	0.9975	1.68264	2.25529	-1.52	-0.705375	-0.163667
2.83	1.33	8.58833	1.3305	2.65829	2.27333	3.81333	2.58667	1.3765	1.8556	0.724833	2.1386	2.578	2.38033	1.65533	-1.15714	-0.176283	1.0504	1.42675	1.351	2.39743	-1.26581	-1.05575	2.29
2.38	1.26017	8.38667	1.97025	3.05671	2.21333	3.4	2.36767	1.4025	1.484	0.832667	2.014	3.3704	2.61925	1.71683	-1.19029	-0.477667	1.583	1.04125	1.50892	1.72143	-1.10256	-0.972137	0.405333
2.54	1.42	8.565	2.15675	2.45043	2.70333	3.71667	1.09767	1.3315	1.2184	1.43383	1.2956	3.9428	2.93125	1.15267	-1.63043	-0.715333	0.10882	1.22075	0.8372	1.883	-0.500111	0.209	0.99
3.09	1.10767	8.385	2.05025	2.77643	3.45927	4.31333	0.291333	0.25125	1.3628	0.53095	1.5372	3.04258	3.13587	2.153	-1.63786	0.0175	0.7146	1.01095	1.1524	2.09143	-0.427222	0.2945	-0.263333
2.575	0.873333	7.85667	1.7145	2.561	2.73017	3.95167	1.523	-0.336825	1.4302	0.116845	2.004	1.9148	2.53724	1.2965	-2.03071	-0.152	0.55314	1.66175	2.1076	2.35964	-1.34178	-0.4595	-0.0723333
1.005	1.47383	7.69833	1.776	3.41571	2.5355	3.71667	1.60967	0.9055	1.0504	0.294833	2.0274	1.3824	1.96925	1.49033	-1.91657	0.177067	0.14618	1.4035	1.2562	2.36671	-0.822989	-0.072125	-0.0616667
-0.15	2.12833	7.70667	1.77925	1.98219	2.41233	3.31775	0.686667	0.202275	0.706	0.737167	1.4762	1.396	2.2445	0.5245	-1.89967	0.62925	1.2526	1.49015	1.8838	2.03943	-1.45508	-0.082375	-0.74
0.45	2.018	8.47333	2.07625	2.81843	2.82733	3.897	-0.655067	1.612	1.8324	0.577667	1.0364	1.77574	2.3385	0.511667	-1.33371	1.00333	0.4662	0.05925	1.6586	2.506	-0.919778	-0.683388	0.457
1.77	1.36933	9.125	2.13825	2.16986	2.43	3.64	0.370333	1.41025	1.8128	0.686167	1.132	1.6886	2.46875	0.5805	-0.706143	1.09217	1.4023	0.86935	1.5378	1.74523	-1.12322	-0.61175	0.0486667
1.01	0.758	9.24	2.203	3.01793	1.73417	3.432	0.82	0.921	1.4568	1.776	1.39642	1.3334	2.68637	0.695	-1.51639	1.61117	0.2096	0.673	1.04461	2.3261	-1.28093	0.0118375	-0.671667
0.03	1.01755	9.71	2.8375	2.62194	2.10683	3.74667	1.048	0.07075	0.423	1.44333	1.11	1.2218	2.665	0.664	-2.17146	0.458667	0.477	0.29225	0.48314	2.23643	-1.41972	-0.600725	-0.103333
0.785	1.42767	10.2567	3.1875	2.46071	2.20347	4.24833	1.533	-0.451	1.5278	1.30933	1.4116	1.099	2.53525	0.608	-2.76129	0.588167	0.9126	0.64775	1.6112	1.48571	-1.47978	-0.229875	-2.01
1.695	1.313	10.1533	2.6475	3.00714	2.94167	4.23833	2.43333	0.0525	2.026	1.17171	0.492	1.4448	2.59125	1.17683	-1.86486	0.0717167	1.022	0.792555	0.423	1.77214	-1.0204	-0.32875	-1.46333
1.405	1.06578	9.94833	2.0925	2.656	3.325	3.73667	2.24667	0.812175	1.78308	1.259	0.576	1.6172	2.22613	1.0395	-2.34443	1.28223	-1.216	0.423	0.993134	1.78986	-0.584833	0.154375	-2.09333
0.995	0.7725	9.155	2.32	2.76143	2.46733	3.27167	4	1.50795	0.6898	1.15183	0.8648	1.8944	1.76662	1.29333	-2.57736	-0.16865	1.064	0.696575	0.5466	1.87157	-0.317944	0.174863	-2.08667
0.995	0.594	7.83	2.7375	2.86714	2.475	3.60667	4.32	1.4585	1.4652	0.61	1.0004	1.925	2.24487	0.329333	-2.87693	1.00685	1.114	1.00725	0.4648	1.73441	-1.26489	0.051125	-0.61
1.105	0.541167	7.69	2.335	2.24714	2.41867	3.83167	2.59667	1.23975	0.452	1.10017	1.2558	1.1494	2.71625	0.194433	-1.80489	0.549167	0.09342	0.695875	0.8712	2.274	-0.8127	-0.326625	-0.703333
1.43	0.317	7.94	2.5375	1.91129	1.98083	4.19667	3.12134	0.229	2.086	1.56233	0.96482	0.5234	2.36	0.4535	-1.43371	0.120333	1.301	1.3025	1.37544	1.71871	-0.619	-0.391859	-0.6
1.48	-0.248167	7.1455	1.9675	1.59571	2.37752	3.38833	2.54267	0.5785	1.0634	1.11867	0.2144	0.551	1.9639	1.35555	-1.5311	0.423333	0.9816	0.91325	1.956	1.97514	-1.23844	0.068375	0.472333
1.37	-0.598	6.94167	1.52775	2.22371	2.44333	2.79667	1.85367	0.8445	0.9868	1.0765	0.6792	1.2178	2.08116	0.7395	-2.64619	-0.664833	2.63638	0.26849	1.77207	1.69886	-0.972556	-0.386875	0.379333
1.495	-0.334	7.96272	1.18925	2.20657	2.0675	2.577	2.68667	1.53425	0.53242	1.773	0.1722	1.3294	2.16337	0.581133	-2.223	-0.846333	1.44642	0.458066	2.442	2.08406	0.116989	-0.39425	-0.413333
2.375	0.228167	8.725	0.7425	2.98374	2.31333	2.60083	2.51333	1.68225	1.1786	1.00067	0.2264	1.1474	2.14425	0.490667	-3.50369	-0.141667	1.1626	1.475	2.4124	1.57357	-0.723444	0.087125	0.655333
2.375	0.597333	8.2	1.7575	2.73543	2.335	3.007	1.833	1.707	1.0386	1.3595	-1.232	0.854	1.94975	0.17075	-3.28871	-0.481333	0.6706	1.25425	2.01772	1.72332	-0.138	0.7435	0.74
1.64	0.570833	7.11833	0.935	2.316	0.88	2.54797	2.44667	0.363	0.0574	1.19633	0.13478	0.478	1.85225	0.102	-3.14411	-0.275833	-0.783	-0.59475	2.04108	1.68011	-0.132889	-0.723	1.24333
2.04	0.365833	7.167	0.495	2.49661	0.153933	1.68933	1.684	1.41625	0.1376	0.985667	-0.88102	0.1112	1.92675	0.334357	-3.13273	0.274333	-0.45878	0.95	2.06186	1.2578	0.116111	-1.036	0.653333
2.5755	0.0354	7.65767	1.565	1.694	-0.5415	2.37933	2.125	0.32325	0.0894	1.57	-0.372924	0.2684	2.61054	0.084	-3.26904	0.0998333	0.68328	0.520525	1.4068	0.632286	-0.606378	-0.54	1.67333
1.275	-0.175167	7.45517	1.07	2.35699	0.19	2.0765	2.10333	1.1287	-0.3998	1.30533	-0.664	0.6652	3.11575	0.276917	-4.03171	-0.506167	0.0702	0.62225	1.986	1.45914	-0.254867	-0.194375	0.433333
-0.05	0.10615	6.7525	1.7775	1.67457	-0.261667	1.86563	1.75233	-0.7265	-0.812	1.97317	-0.1752	0.5362	3.03525	0.227083	-3.657	-0.557667	0.1692	0.785	2.5118	1.37243	-0.253078	0.563625	-0.805333
0.295	-0.110667	6.81417	3.17	1.73857	0.355167	1.73682	1.24333	0.27325	-0.814	1.803	-0.3372	0.4468	2.8375	-0.177333	-3.5799	-0.322367	0.5196	0.695227	2.5232	1.22073	-0.24	-0.50238	-0.0884333
0.945	-0.805167	7.45667	2.52475	2.06457	-1.03667	1.34833	1.79	0.123	-1.112	1.70863	0.1962	0.4558	2.5785	-0.180667	-2.77671	-0.358333	1.7444	0.3345	2.60326	1.57271	-0.106333	-0.37075	-0.81
0.945	-0.569167	7.82333	2.67975	2.13829	-0.738333	0.703167	1.64333	-0.14775	-0.526	1.39767	-0.1844	0.64	2.25675	0.4921	-2.93557	-0.144833	0.474	0.3035	2.147	1.65643	-0.997222	0.148	-0.873333
1	-0.658	7.58367	2.412	2.49286	-0.48	1.85203	2.37533	0.734	-0.6106	1.85483	0.7932	0.18886	2.41225	0.438333	-2.70057	-0.1775	0.1716	0.957025	2.0946	1.38337	-0.85	0.40775	-0.593333
1.285	-1.369	7.40067	2.5115	2.12971	0.784	1.5315	2.40367	2.34975	-1.79	1.11983	-0.2452	-0.6338	2.632	0.249333	-2.82086	-0.392333	1.678	-0.423	2.7192	1.28986	-0.455889	0.05025	-0.803333
2.429	-1.404	6.89333	2.512	2.505	0.438567	0.828833	2.48967	2.068	-0.7352	1.11595	-0.6064	-0.34722	2.12425	-0.178033	-3.28986	-0.240167	1.6332	0.2935	2.12883	0.990286	-0.940433	0.34975	-1.06333
3.105	-1.08588	6.71817	1.895	2.47857	0.182	0.215	3.03333	2.4875	-1.156	1.18133	0.143	0.41588	1.8565	0.374167	-3.49857	-0.15675	1.082	-0.352	3.01	1.03443	-1.07522	0.31125	-0.621667
1.64	-1.189	7.90333	2.1925	1.4212	-0.213	0.333617	4.376	2.0465	0.109	1.23167	-0.2676	1.00014	2.0665	0.49715	-3.49414	-0.594733	0.50596	0.31225	1.0512	0.633429	-0.867	0.68425	-0.546667
-0.165	-1.30283	9.06167	1.4725	2.04971	-0.925667	-0.55995	3.78283	0.66225	-0.816	1.30883	0.4254	1.3754	1.98625	0.767333	-1.89571	-0.441933	1.0694	0.26705	1.6138	1.22886	-0.472	0.868625	0.6
-0.25	-1.20067	8.75333	1.6275	2.33071	-0.113667	-0.8367	3.18747	1.8215	-0.299	1.83555	0.3096	1.0102	1.93512	0.609733	-1.86443	-1.55113	-0.33392	0.83025	2.25014	0.496	-0.671778	0.859875	0.186667
0.325	-0.943	7.44333	1.3275	2.89857	-1.34767	-0.225	2.85333	0.52075	-1.0544	2.31833	-0.0826	0.5714	2.37935	0.422	-2.09329	-1.093	-0.9424	1.652	1.528	0.881019	-0.758556	1.648	0.623333
1.075	-0.733867	7.14167	1.8175	1.99714	-0.749333	0.893333	3.47767	-0.396725	0.3226	1.93033	0.1902	0.5006	2.76037	0.959333	-2.14529	-0.656833	-0.3428	0.44175	1.854	-0.147	-1.06198	1.02838	0.860667
2.11	-0.7938	8.22833	2.2625	3.36571	0.167	0.208333	3.81	1.68625	-0.18	1.636	1.1358	0.21076	2.765	0.917833	-2.21471	-1.85133	-1.1034	0.6275	2.1972	0.563457	-0.337811	0.721525	-0.664333
3.13	-0.831833	8.79	1.45253	3.28657	-0.726833	1.417	2.17667	0.3495	-0.43	1.47533	0.0456	-0.234	2.48541	0.596667	-1.62186	-1.938	-0.69404	1.26515	1.38	1.06129	-0.170189	0.760763	0.289
3.86	-0.585	7.79533	1.849	3.45143	-1.06617	1.07817	3.02667	1.56775	0.024	2.13583	0.5396	-0.6706	2.24788	0.529833	-1.31043	-0.218333	-1.265	1.39725	2.098	1.16557	-1.04556	0.452625	-0.54
3.97	-0.067	6.84167	2.1225	2.91271	-0.251	1.65	2.82667	0.57325	-0.40058	1.37133	0.98554	-0.58	1.81875	0.7485	-1.08886	-0.36505	0.615	0.78625	1.892	1.06	-1.21289	0.71475	-0.723
3.81	0.614167	7.223	1.99	3.261	0.783167	0.7995	2.51667	0.284	-1.204	2.6955	-0.14984	0.024	1.90512	0.591167	-0.814886	-0.3225	0.5638	1.23625	1.2514	1.40043	-0.246667	0.618712	-1.06667
3.405	0.512	8.2	1.4075	2.98857	0.268252	0.576	2.90667	0.1335	-0.766	2.088	0.798	0.059	1.99063	0.695333	-1.76114	-0.853233	0.92798	2.1475	1.404	0.998857	-1.10513	0.421875	-0.913333
3.357	-0.0043333	8.01667	1.4375	2.99	0.374833	0.42	2.97667	1.58	-0.2638	2.388	0.846	-0.198	1.57	0.004	-1.57529	-0.967	-0.3026	2.385	1.634	0.289086	-0.503111	0.613337	0.146667
3.57	-0.0603	6.7945	0.6335	3.36714	1.16788	0.203	3.82667	1.38375	-1.1434	3.07383	0.131	-0.0996	1.44475	0.6735	-1.1698	-0.906883	-0.0068	1.68575	2.446	0.4818	-1.16711	0.7125	-1.56333
3.4155	-0.195	6.12283	0.5325	3.28143	1.43133	0.53735	3.22667	1.30275	-1.4864	2.65333	-0.07274	0.0062	1.75412	0.08	-1.30243	-0.893333	0.9834	0.738	1.165	0.711614	-1.51689	0.263625	-1.24
2.3299	-0.1465	6.09167	0.6315	4.12629	0.561167	0.479833	3.65333	1.5625	-0.6358	2.54912	-0.10444	-0.032774	2.16525	-0.408833	-2.02713	-0.342167	0.6078	2.004	1.9248	0.483286	-1.34133	0.794875	-1.39367
2.2465	-0.277302	6.78783	1.1225	3.63286	0.275833	0.9315	3.21667	1.9405	-1.0304	3.08717	0.46504	-0.08	1.953	1.25183	-1.44	-0.138833	-0.2924	1.63925	0.3642	0.219286	-0.917611	0.861875	-1.846
2.9885	-0.57595	7.81333	0.9705	3.69214	0.580667	1.395	2.28	0.85175	-0.303	3.56533	0.0022	0.1856	1.511	-0.287333	-1.62243	-0.120833	-0.5408	1.27975	0.8832	0.0118	-1.35033	1.02	-2.81333
3.1	-0.560283	7.835	0.9385	3.00643	0.992333	1.52733	2.94667	0.665	-0.2796	3.3445	-0.429	0.38272	1.88575	-0.0095	-1.04029	0.557167	-0.4516	0.98525	1.7332	0.548886	-1.39258	0.894	-2.85
2.785	-0.7576	6.78	1.36675	3.66629	1.02283	1.02667	1.7	0.80945	-0.64636	3.95767	0.538	-0.17	2.11687	0.188833	-1.29371	0.803667	-1.1198	0.375875	0.9126	0.584714	-0.7007	1.33325	-2.65333
1.622	-1.11367	6.76667	1.8825	3.68429	0.0308833	0.303333	3.5	2.855	-0.8918	3.69317	2.051	-0.1982	1.85787	0.199167	-1.34946	0.459633	-1.3666	-0.1575	1.06134	0.879529	-1.03938	1.2685	-1.35333
1.095	-1.08333	7.90667	2.875	4.09286	0.0261667	0.751667	3.72333	2.04	-0.7674	3.65863	1.5048	0.9548	1.87813	0.133667	-1.55657	-0.241833	-0.8406	0.56275	0.90332	0.610286	-0.805	1.16738	0.486667
1.7685	-0.864333	8.45	1.7875	3.47743	1.92983	0.4605	4.12667	2.2585	-1.538	3.55	1.0436	0.2746	1.4185	-0.264333	-2.57037	0.993333	-0.9916	0.05175	1.6968	1.24657	-1.406	1.205	0.43
2.075	-0.740338	8.27167	2.2675	4.17143	1.50297	0.843	3.51333	2.0675	-1.262	3.665	1.0504	-1.195	0.867375	-0.0661667	-2.80457	-0.885667	0.41206	-0.2341	1.2579	0.7374	-1.95144	1.62088	0.766667
2.0905	-0.760167	7.89167	1.6075	3.94143	1.8675	0.341667	4.0654	0.9365	-0.342	3.53333	0.353	-1.128	0.87475	0.359033	-2.70386	-0.95565	0.8542	0.356	1.1332	0.102486	-1.67574	1.19675	2.28
