# Supplementary material for: Metabolic sensing in AgRP neurons integrates homeostatic state with dopamine signalling in the striatum
Source: eLife. 2022 Jan 12;11:e72668. doi: 10.7554/eLife.72668 (PMC8803314; doi:10.7554/eLife.72668)
Supplement: Figure 4—source data 1. [file elife-72668-fig4-data1.zip › Figure4/Fig4M.xlsx]

## Sheet: Sheet1
	WT																																									KO
-5-0	0.500887			0.359453					1.05222			2.25434			1.02844				1.91726					2.3951				2.49554				-0.125312				1.67781							2.52211				0.255381
0-10	1.0106			4.76092					4.49475			2.09199			0.938611				2.21437					3.81008				2.5944				1.35268				1.30804							3.78269				2.35268
