# Supplementary material for: Metabolic sensing in AgRP neurons integrates homeostatic state with dopamine signalling in the striatum
Source: eLife. 2022 Jan 12;11:e72668. doi: 10.7554/eLife.72668 (PMC8803314; doi:10.7554/eLife.72668)
Supplement: Figure 4—source data 1. [file elife-72668-fig4-data1.zip › Figure4/Fig4Q.csv]

	wt	wt	wt	wt	wt	wt	wt	wt	wt	wt	wt	wt	wt	wt	wt	wt	wt	wt	wt	wt	wt	wt	wt	wt	wt	wt	wt	wt	wt	wt	wt	wt	wt	wt	wt	wt	wt	wt	wt	wt	wt	wt	wt	wt	wt	wt	wt	wt	wt
fed	7.6496896	4.5955482	10.6304307	9.9731046	9.4743757	4.8050995	113.6428650	4.5952205	14.6918605	9.1421082	7.8276198	24.9513574	13.7374925	22.8774707	4.5909606	128.1949700	6.4738099	10.0817306	6.9789286	4.2768794	4.5927629	40.9876890	4.6068531	5.1609600	9.2151808	5.1989709	15.6396749	12.7660851	4.4867584	10.9549978	11.8398976	8.7788749	10.5509683	10.4020378	4.3827200	7.7832192
fasted	13.0952397	49.9132006	9.3351117	47.3171558	10.7775590	52.4129075	5.2033946	8.8678400	9.7114522	10.0397875	8.0528998	8.8753766	12.1025331	10.1570970	4.8078848	4.5966950	5.6395366	4.4924928	4.8069018	4.1767731	8.1133568	10.8365414	9.0651034	7.1001702	7.8138573	4.4865946	14.2281933	14.7904922	18.0953088	5.0655898	7.1393843	4.5828736	6.7032115	25.9013606	4.2901914	10.5680230	9.5010816	8.0143974	7.7039206	4.5914522	8.7752704	8.7272653	9.0806682	-14.4755920	4.3830477	8.0397926	7.0480691	8.2249318	4.5925990
[truncated: 127 more columns]
