# Supplementary material for: Metabolic sensing in AgRP neurons integrates homeostatic state with dopamine signalling in the striatum
Source: eLife. 2022 Jan 12;11:e72668. doi: 10.7554/eLife.72668 (PMC8803314; doi:10.7554/eLife.72668)
Supplement: Figure 4—source data 1. [file elife-72668-fig4-data1.zip › Figure4/Fig4F.xlsx]

## Sheet: Sheet1
	wt												ko
-5-0			0.377366	0.56449	-0.220699	-2.40841	-0.427608	-0.353726	1.29818	-0.0812018	0.0509293	0.167207	-0.364928	0.727792	0.90651	-0.571629	-0.26268	-0.320149	-0.533815	0.350427	-0.36473	-0.484596	0.392083	-0.898773
0-60			6.25715	4.67378	12.8501	0.683051	3.4733	1.17342	6.51132	7.314	-1.64053	-0.271414	-0.336804	2.44629	1.58391	-0.465896	0.0672506	0.251877	-1.92959	-1.90329	-1.60219	-2.00407	-1.33918	0.803651
