# Supplementary material for: Metabolic sensing in AgRP neurons integrates homeostatic state with dopamine signalling in the striatum
Source: eLife. 2022 Jan 12;11:e72668. doi: 10.7554/eLife.72668 (PMC8803314; doi:10.7554/eLife.72668)
Supplement: Figure 4—source data 1. [file elife-72668-fig4-data1.zip › Figure4/Fig4P.csv]

	wt	wt	wt	wt	wt	wt	wt	wt	wt	wt	wt	wt	wt	wt	wt	wt	wt	wt	wt	wt	wt	wt	wt	wt	wt	wt	wt	wt	wt	wt	wt	wt	wt	wt	wt	wt	wt	wt	wt	wt	wt	wt	wt	wt	wt	wt	wt	wt	wt
fed	353.7171250	160.5427200	435.4595230	249.5039080	368.2780770	362.9423000			30.4839066	39.5486822	27.2592077	211.1196360	206.5860200	43.4303795	4.4002509	161.7284300	4.4043469	3.7727437	37.4104064	14.4947610	1.2335514	27.6974797	10.1374362		67.6813210	59.9557734	537.0185320	94.1711360		59.9557734	537.0185320	94.1711360			172.1140840			461.0093880	386.1626880	43.1810150	419.1143530	181.2381700	335.1402910			74.8886426	94.5030758	133.3613360	399.8466050
fasted	108.6983370	67.6534682	9.8020557	22.2524211	1.2325683	86.6674278	57.2704358	26.1372314	284.2004680	7.1363789	3.4530918	1.2325683	1.2324045	51.9821722	30.5561600	61.3031936	2.5029837	5.6842650	9.9323085	4.7321907	9.2345139	4.0927232	9.4617600	175.1231690			91.8147891	86.0618752	17.3128090	94.8246938	1.2378112	12.7372493	20.8191488	40.6061056	5.3901722	40.2232115	28.7018189	3.4758656	15.2977408	72.2074010	11.7927117	10.9453312	17.8659328	7.9560704	7.3133261	4.7585690	6.6748416	1.5581184	27.6555366
[truncated: 975 more columns]
