# Supplementary material for: Metabolic sensing in AgRP neurons integrates homeostatic state with dopamine signalling in the striatum
Source: eLife. 2022 Jan 12;11:e72668. doi: 10.7554/eLife.72668 (PMC8803314; doi:10.7554/eLife.72668)
Supplement: Figure 4—source data 1. [file elife-72668-fig4-data1.zip › Figure4/Fig4K.xlsx]

## Sheet: Sheet1
WT												KO
-1.07333	0.2296	-0.218667	1.17625	-1.53333	0.880075	0.48	0.481667	-0.432667	-0.0288			0.041225	-0.204	-0.718667	0.355333	0.4205	0.4505	-0.584775	1.07967	0.08625	1.239	0.138333	0.475
0.193	0.631	-0.292767	0.8255	-1.44267	0.61975	-0.201667	-0.0446667	-0.617667	0.6872			-0.3845	-0.4162	0.292667	0.466867	0.085	0.00935	-0.79875	0.482667	-0.187	1.635	-0.0389133	1.34
0.133333	0.04424	-0.243667	0.069	-0.606333	-0.358025	-0.0410967	0.724667	0.22	0.5574			-0.4493	0.0325	-0.399667	0.724667	0.516167	0.309225	-0.49575	0.281333	0.013	0.1825	-0.75424	-1.01
-0.337	-0.6476	-0.144	0.641	0.134	0.384595	0.153333	-0.426667	0.281167	0.5762			0.07725	0.40925	1.075	-0.268333	0.404733	0.1535	-0.32375	-0.096	0.541	-0.043	-0.319	0.961
-0.434	0.0379	-0.2458	0.06	0.887	-0.596	-0.543667	0.266	0.0616667	-0.294			0.2785	0.248	0.791	-0.0753333	-0.251667	-0.478	0.2433	-0.9109	-0.3175	-0.1425	-0.602333	-1.08
-0.270667	0.2972	-0.517333	-0.633	1.07367	-0.443	0.111	-0.441333	0.293333	-0.2792			-0.2	0.09325	0.63	0.101333	0.281167	-0.37325	0.0345	-0.970333	0.205428	-0.28	0.697	-0.138
0.434667	-0.39878	-0.105333	-1.26	0.604	0.56725	-0.07	0.295667	-0.0380667	-0.42			-0.543	-0.05875	-0.338	-0.3811	-0.278867	-0.84125	0.319725	0.325333	-0.093	-1.084	-0.237	1.6
0.983267	-0.375	0.307667	-0.582	0.708	-0.642	0.793	0.0103	-0.372667	-0.11942			0.0226725	-0.1175	-0.865667	-0.764067	-0.118	-0.66975	0.3285	0.485067	-0.56585	-0.254	-0.357	0.000136
0.161333	0.00476	0.443	-0.5005	0.196333	-0.2009	-0.300167	-0.8526	0.473667	-0.71968			0.7655	-0.13475	-0.542333	0.227333	-0.572667	0.36575	1.26675	-0.467333	0.338475	-0.193	0.358333	-1.12
0.213333	0.177	1.01733	0.1995	-0.0178	-0.212	-0.378333	-0.019	0.130733	0.04044			0.3905	0.14775	0.0743333	-0.386	-0.488167	1.0749	0.01175	-0.207667	-0.02	-1.0605	1.1117	-1.02
1.296	-0.106	1.37133	0.58925	-1.2195	-0.37225	-0.746	-0.356333	-1.085	0.23474			-0.1865	0.1615	0.311	-1.04333	0.0818333	1.19303	-0.07	0.727667	-0.127	-0.2715	0.654333	2.87
1.48	-0.258	1.05567	0.8925	-0.0047	-0.142525	-0.284667	-0.086	-0.42	1.0878			0.8305	-0.558515	-1.45833	-0.825716	0.33405	0.3435	-0.716	1.09877	0.61375	0.5685	0.871333	-3.22
1.29333	0.1966	0.860533	0.1887	-0.346	0.324875	-1.23167	-0.05	-1.59667	1.1044			1.60175	-0.65125	-0.6381	-2.31333	-0.0643333	0.81175	-0.723535	0.9822	0.41262	-0.1325	0.452333	-1.11
0.98	0.0828	1.07667	-0.01335	-1.25767	0.61475	-0.177667	1.23967	-1.46167	1.496			0.69175	0.06425	-0.323	-2.19333	-0.2245	1.51625	-0.6325	0.430333	0.073	0.615	-0.678	-4.11
0.620333	-0.44546	0.952333	0.0708	-0.744333	0.21	-1.83367	0.492333	-0.711333	0.7044			1.0395	-0.223	0.293	-2.04433	-0.322667	1.0805	-1.09573	1.46333	0.19925	0.884	-0.172867	-0.333
0.675667	-0.2742	0.288333	-0.594	-0.136667	-0.23375	-1.96267	1.41	-1.03693	1.4454			2.0975	-0.51675	-0.740333	-1.03467	0.456933	1.2915	-1.06775	1.11133	-0.29225	-0.771	1.6	1.3
1.22067	0.21404	-0.192333	0.09325	-1.18567	-0.105475	-0.882	1.99067	-2.11	1.70628			1.548	-0.21325	0.646333	-2.18	0.141833	0.509125	0.072475	1.72667	1.4265	0.246	0.124	-2.97
1.53267	-0.2174	-0.408667	-0.2245	-1.093	0.818	-0.792	2.556	-0.316667	0.3272			0.25575	-0.233	1.83967	-0.912667	-0.9862	0.82225	-0.010675	1.31633	1.181	0.454	0.233667	-3.99
1.569	-0.535	-0.823	1.0615	-0.758333	0.17625	-0.262567	2.78333	-0.803333	1.3372			0.251	-0.38225	1.298	-1.815	0.594167	0.529575	-0.3876	0.75	-0.1865	0.553	-0.235667	1.05
1.14473	-0.492	-0.939	0.617	-0.552333	-0.21875	-1.08837	2.94033	-0.851667	2.064			0.466625	-0.86675	2.35833	-2.06367	0.146983	0.3125	0.347	0.989333	1.57127	2.2985	-1.28333	-1.46
0.68	-0.95	-0.911667	1.182	0.161	0.775	0.702667	3.95	-0.731833	2.20336			0.2025	-0.81075	1.35533	-1.89667	0.392667	0.36025	-0.17875	1.3	1.44225	2.101	-0.85	-2.25
0.794	-0.412	-0.716667	0.829	0.536	0.877475	-0.338	2.81	-0.793	2.0592			-0.149	0.72825	0.885067	-1.48	0.426333	-0.22225	0.087	0.919333	0.5285	1.8525	0.187	-2
0.980667	0.3612	-0.0107333	0.62	-0.204333	-0.03125	-0.241667	3.97633	0.115667	1.6256			0.00225	1.19525	1.20433	-2.24433	0.0681667	0.3625	-0.15375	0.0636667	0.6485	1.1115	0.171	-3.08
0.74	-0.3128	0.856	0.039	0.974	0.561525	0.524	3.38433	-0.293667	1.4588			1.4878	-0.303525	1.202	-2.50633	0.591167	-0.22975	0.332575	1.49333	1.4915	0.6425	-1.06633	-0.719
0.330333	-0.8976	1.49233	0.7195	0.873333	1.983	0.552667	2.89367	-0.350333	0.867			1.769	-0.04475	0.477333	-2.17333	0.9835	1.0245	0.309028	0.0566667	-0.219175	1.57	-1.55433	0.946
0.176	-0.5726	1.75867	0.1465	1.817	2.78475	0.664333	3.38167	-1.65	1.3			0.661	0.80175	-0.407333	-2.604	0.0689167	1.297	-0.689	0.205	-0.3165	1.647	-1.61467	-5.78
-0.463333	-0.6846	1.80667	0.5855	1.841	2.71	0.636	3.85	-0.593	2.1998			0.23175	0.1125	1.12	-1.69	0.911	2.05975	-0.621	-0.193667	-0.37275	0.97	-0.107333	0.319
-1.30667	-0.6054	1.88167	0.2595	1.96833	3.755	0.4493	2.60333	-0.212667	2.73702			0.3735	0.11525	0.796467	-1.082	0.265333	1.6	-0.05925	1.395	0.03375	0.1055	-0.705333	1.25
-0.0986667	-0.296	2.387	0.7741	1.935	3.4975	0.816667	2.59	-0.569667	2.9766			0.815	0.8395	0.241	-2.27967	0.236117	2.25925	0.1595	0.212	-0.25325	-1.58765	-0.407667	2.08
0.865	-0.6892	2.94333	1.3565	1.077	4.355	1.498	1.60667	-0.284	2.486			1.205	0.6925	0.405667	-2.17667	0.0395	1.74	0.2025	0.036	-0.5535	0.735	-0.850333	-0.495
-0.415	-1.05	2.42667	2.13	1.65	4.02425	2.634	2.208	-0.5403	3.358			1.135	-0.087	4.19313	-0.54	-0.223	2.69375	1.2654	0.247	-0.70225	0.325	-2.33867	-1.18
-1.21333	-0.6278	1.37633	1.5785	2.322	4.947	4.12113	2.83333	0.876	2.928			1.1545	-0.755	0.404667	0.993333	0.328	1.4975	1.51945	0.919333	1.445	-0.296	-2.3146	-2.48
-0.47	-0.1192	0.971333	0.988	1.91333	2.909	5.422	4.76	-0.0867333	2.118			2.46873	-0.587952	-0.604333	0.296667	0.635292	0.408	1.5205	0.668	0.60775	0.926	-1.005	-0.655
0.05	0.0294	0.458333	2.652	1.398	2.64275	6.76967	4.235	0.983667	3.072			3.89725	0.03375	-1.78167	0.0733333	0.269833	-0.0775	1.7975	1.08033	0.2025	1.63	-1.02367	0.146
-0.0566667	0.4858	0.362733	2.91	1.893	3.5525	6.94667	3.86567	1.38933	2.6406			4.3375	0.745	0.59	-0.1	0.124333	1.6675	0.2625	-0.202	-0.42775	1.555	-2.17133	0.0958
-0.723333	0.7592	1.157	4.54	1.73167	3.655	7.10667	3.42	1.56	2.1052			4.505	0.234	1.35667	0.0233333	0.22735	1.52075	0.5875	0.2703	1.05	0.4182	-1.827	0.631
-0.85	0.6386	1.39567	5.3	1.52733	4.4055	7.54667	3.86	1.53933	1.68964			5.1354	-0.382	1.50667	0.933333	-0.237983	0.89475	0.6425	-0.117749	-0.8105	0.7615	-1.16433	-1.08
0.277	0.75654	1.038	7.34	1.78	3.318	7.91667	4.60667	0.916667	1.2112			5.62575	1.11275	0.37	1.48333	-0.573833	0.82005	0.8275	0.212333	-0.303	0.2545	-1.667	-3.04
1.60333	0.7418	1.29933	7.625	2.33733	3.99425	7.9	4.12667	1.5489	1.0626			5.57715	2.22375	0.45	3.766	-0.178633	0.50875	0.2325	0.527	1.022	2.26	-1.93467	0.154
1.60667	0.3338	1.94333	7.55	2.3793	4.40675	7.57333	3.08667	0.726	1.954			6.02825	1.04425	0.603333	4.926	-0.376183	0.92875	0.8925	-0.106667	0.6075	1.76	-1.79633	-2.11
0.863333	0.350614	2.395	7.36	3.214	5.0065	7.1	3.14333	1.26393	1.1164			6.8975	0.3615	0.395667	5.96333	-0.5959	1.42325	0.7625	-0.427533	-1.19643	0.8805	-0.233667	-1.58
1.06177	1.4068	2.67667	7.35	2.27667	5.27112	5.22667	3.91367	-0.483333	0.78			7.5575	0.8085	1.53953	5.07	-0.20265	0.75125	0.7805	-0.07	0.93	-0.8575	-0.3872	-1.33
1.332	2.35738	2.21	7.475	2.19	3.79	3.73333	4.26333	0.196333	1.0476			7.61	0.9685	2.50317	5.96667	-1.21167	0.714	1.30925	-1.6123	0.0525	-0.225	-0.783	-3.3
1.05667	2.766	1.599	6.625	2.433	3.47275	4.56667	4.73333	0.651	3.4862			7.7275	1.7515	1.669	6.19	-0.432667	0.48975	1.58975	-1.03267	-0.549325	-1.22105	-0.577867	-2.97
0.66	2.7762	2.343	6.655	2.69	3.8945	5.03	4.64333	0.107	4.8506			8.1775	2.718	2.71967	7.24667	-1.2325	-0.2045	1.3285	-1.388	0.45425	-0.14	-1.84667	-0.776
0.3932	2.2508	3.49	6.595	3.72133	3.45	6.30667	5.32333	-0.388667	5.54			7.515	2.23275	3.09333	8.25	-0.1537	-1.35825	1.671	-4.84633	1.001	0.7465	0.148	-1.16
0.539037	2.1054	3.17667	5.65	2.895	2.893	6.64	5.07667	-0.4111	5.658			6.295	1.175	2.438	7.8	-0.209833	-0.214425	2.33125	-4.693	1.778	1.155	0.181133	0.387
1.535	2.602	2.42203	5.02	3.22533	2.6655	5.76233	4.56667	-0.332333	4.551			5.9725	0.19875	2.58267	6.25333	-0.178667	-0.442375	2.03175	-1.86933	0.8135	0.391	-0.583333	-0.859
2.08867	3.0272	2.35367	4.235	2.15167	2.7985	6.31933	4.3	-0.597333	2.94716			6.485	-0.70675	2.27933	5.39	-0.12185	-2.2785	2.89	-3.05533	1.7005	0.2705	0.00933333	0.895
1.19233	3.2754	2.7874	3.95	3.54833	2.2225	6.72333	3.13667	0.097	1.1048			6.81	-0.22675	2.88133	4.94333	0.53075	-1.7725	2.39125	-4.757	0.942	0.0455	0.936667	-5
1.00033	3.3226	2.86667	3.87	1.49	2.12225	4.8	3.21	0.35	0.9266			6.4225	1.486	3.75667	5.23667	0.2595	-1.50875	1.80625	-1.06633	1.60175	0.095	2.027	-1.26
1.95	2.9326	2.94333	3.745	2.21667	2.1275	4.55333	4.13	0.59	1.2274			5.5625	1.3725	1.706	4.80667	-0.0648333	0.46375	1.7245	-1.76667	1.8305	0.4085	1.69	-0.216
2.171	2.0502	3.43667	4.235	2.48333	3.2	4.76	2.07233	0.79	1.014			5.1575	0.3375	0.722333	4.47	-0.845333	-0.5775	1.389	-0.422333	2.27225	-0.9205	1.47333	0.104
2.43	2.2702	4.14667	4.035	1.97	1.83775	5.19333	3.52667	-0.282333	0.6092			5.5125	0.25375	1.53267	4.99667	-0.325333	-1.81525	0.761725	-1.585	3.7725	1.4585	0.811333	-2.93
2.70933	3.5	4.32667	4.19	2.04	1.62175	3.96333	3.69	-0.169333	1.2984			5.7575	1.029	2.40333	4.95667	-0.124667	-0.964	0.3975	-1.77	2.7	-0.63	0.1578	2.13
2.366	3.592	4.19667	3.84	1.39333	1.4975	3.75667	3.47667	-0.847167	0.9104			5.4975	2.68025	1.98	3.8	-0.547617	-1.56	-0.39425	-1.42467	2.15	0.135	-0.509133	4.02
1.7498	2.906	4.22	4.005	2.61333	1.79	3.4	4.05	0.243333	2.1			4.625	2.9225	1.30333	3.44333	-0.6551	-0.70375	-0.82275	-1.51267	2.22625	-0.78	1.11333	1.55
1.09333	2.796	4.49333	4.085	2.69533	2.1135	3.75667	3.83	-0.17	2.3834			5.0625	2.1275	1.09	4.14	-0.0076667	-1.43125	-0.661	-1.196	2.0245	-0.44	0.628667	-1.02
1.73967	3.1608	4.28333	3.815	1.21333	1.2175	3.11	2.93	0.253333	1.506			6.495	2.07298	-0.496	3.32667	-0.767767	-2.30375	-1.22025	-1.17567	2.8125	-0.128	1.711	1.24
2.054	3.296	4.00667	3.9	1.80667	1.2295	2.89	2.413	0.25	-0.11244			5.745	2.247	-0.914	3.36333	-0.782783	-1.82	-1.20925	-1.133	3.73175	-0.57	1.39	1.54
0.936667	3.1554	4.54333	2.94	1.83	2.1955	3.13667	2.62667	-0.376667	1.11232			4.8125	2.34	-0.553333	3.56	-1.69903	-1.193	-1.2457	-2.17667	2.4175	0.7705	0.200667	-1.15
0.876667	3.4532	5.04	2.665	2.11667	2.4881	2.66667	2.12767	0.186667	-0.98384			6.1125	2.3575	0.357667	3.08667	-1.37053	-0.7245	-1.56225	-1.384	2.688	0.081	0.369	-1.13
1.68567	3.7732	4.17333	2.315	1.71133	2.425	2.85033	1.991	0.334	-0.924576			6.8725	2.3	0.217333	3.01767	-1.59717	-0.005	-1.45895	-2.87	2.13725	-0.37	0.682667	0.218
1.97	3.8392	3.24	2.8	1.89667	3.5725	2.98333	2.444	-0.171333	-0.67256			5.6425	2.0815	-0.193333	2.13633	-1.29233	0.2905	-1.55108	-1.54167	3.03	-0.6255	0.237667	0.839
2.283	3.6744	3.65667	2.645	0.962667	3.11	3.00333	2.14667	0.838333	-1.202			5.1625	1.47275	1.10333	2.73	-1.53933	-0.3195	-1.02425	-0.695533	2.48625	0.0955	0.514667	-1.39
3.37167	3.6484	3.88	2.345	1.27	2.8575	3.80333	3.45	0.2726	-0.9152			5.7225	1.19975	1.15667	2.69933	-1.18433	-2.39645	-0.74725	-1.977	2.3825	0.4535	0.377767	2.16
4.49433	3.8926	3.90667	2.27	1.27333	3.04125	3.37333	4.00667	0.703333	-1.3752			5.1325	1.001	1.82333	2.662	-1.33583	-0.88325	-0.84376	-1.906	1.8635	0.1265	-0.007	1.72
4.40333	3.6334	4.18667	1.715	0.392333	2.355	3.33667	3.35333	1.47733	-1.0796			4.0925	1.127	2.31667	2.11733	-0.58325	-0.807	-0.198	-0.871667	1.5025	0.01	0.687333	3.36
3.63	2.902	4.27667	1.475	1.43333	2.85525	4.22467	3.89533	0.376667	0.0384			4.31	1.8075	1.78	1.34	-0.905167	-0.934	0.18	-1.32183	1.3465	0.325	1.481	0.25
3.45333	2.9048	4.43333	1.105	0.445333	2.325	3.22333	3.59667	0.786667	-0.442			4.65	2.2775	1.16667	2.02567	-0.265	-0.37075	-0.168	-1.87767	2.03375	-0.525	1.62167	1.92
4.23667	3.8848	4.82	1.81	0.893333	2.441	3.65333	4.13667	0.543333	0.5076			4.25	2.5675	1.31333	2.46267	-0.600667	-1.617	-0.7055	-1.72533	0.77	-0.12	0.506667	0.863
4.69	4.1526	4.81	2.19	1.07523	3.58881	4.75	4.23	1.03667	0.0918			3.985	2.6475	-0.215533	1.72167	0.143833	-2.30163	-1.26	-1.38767	2.6955	-0.245	0.234	0.245
4.61333	3.42984	4.53667	2.095	1.821	2.715	3.91333	3.84667	1.07533	0.3834			4.1975	2.23475	0.318667	1.34867	-0.720283	-2.2025	-0.6465	-2.16	0.641	-0.44	-0.557	1.33
4.20667	3.0192	4.48	1.895	-0.253333	2.2625	4.12333	4.08667	0.636	0.8906			4.4675	2.481	0.896667	1.18667	-0.0888333	-1.44	-1.398	-2.00667	1.72525	-1.5535	-0.511567	1.29
3.93667	3.592	4.02333	1.855	1.04667	1.8575	4.39667	3.17667	0.292	0.6508			4.94	2.52	1.46333	1.94333	-0.9165	-1.35525	-1.143	-1.74567	0.689	0.4445	-0.104167	0.56
3.47967	4.2394	3.90333	1.76	0.549667	2.60175	4.59667	4.13667	0.206667	0.158			5.19	1.98025	0.98	1.66333	-0.519167	0.125	-1.5825	-1.38333	1.9185	-0.405	-1.57	1.38
2.816	4.602	4.49333	2.205	1.211	2.5316	4.83667	3.71333	0.588333	0.8556			4.8125	2.19793	0.008	1.60633	-0.34848	-1.195	-0.8225	-2.72	1.76	-1.575	-1.88633	-0.00906
2.98333	4.612	4.95333	2.625	1.48467	2.6475	4.92	3.47333	-0.613333	-0.1098			4.99	3.44	0.981667	1.63367	-0.0841667	-1.158	0.095	-2.16333	1.464	0.517	-0.421333	0.34
3.15667	4.173	5.17333	2.395	2.235	2.035	4.3	3.61	0.369667	0.0214			4.945	3.46	1.32667	1.35433	-0.061	-1.66225	-0.314	-2.16	2.3525	-0.06	-0.643333	-0.042
3	4.0668	4.97	2.715	0.903333	2.4975	3.92333	4.33	-0.366667	1.504			3.9275	2.115	0.15	1.24633	0.675167	-0.735	0.76225	-0.965	1.189	-0.79	-1.035	0.828
3.55	4.2652	4.61333	2.275	0.316333	3.69475	3.50667	3.59667	0.215167	1.02504			4.26	1.1875	0.688667	1.447	1.46167	-1.12	1.0105	-1.30067	2.33725	0.724	-1.698	1.01
4.21	4.1604	4.60333	3.105	0.679333	2.80475	3.91667	3.76667	-0.155333	1.468			5.1675	1.3525	-0.161333	1.64733	0.539333	-0.785	0.663675	-1.36833	0.88475	0.23	-0.55	0.774
3.95667	3.7094	4.31733	3.1	0.696667	3.28025	3.5	4.09333	0.352667	2.23			4.7675	2.1925	-0.63	1.5	-0.08	-1.27525	0.28325	-1.55033	1.899	0.355	-0.673333	0.383
2.89333	3.5814	4.01667	3.195	0.781333	3.205	4.65333	3.38667	1.03333	1.0774			4.12	2.365	0.142667	1.41333	0.087	-2.5	-0.487725	-1.73274	1.517	0.16	-0.37	2.36
2.66733	4.40032	4.31	2.995	0.683333	1.595	3.46333	3.92	0.316667	1.2544			4.1075	1.65492	0.7	0.807667	0.331333	-1.80825	-0.195	-1.038	1.84625	-0.04	-0.160333	-0.384
3.08433	4.7566	4.26667	2.565	0.238333	2.5075	4.34	3.40667	0.873333	1.5516			4.2125	1.58475	0.873333	0.841	0.826167	-1.51675	-0.625365	-1.40067	1.04725	0.4245	0.0683333	3.76
2.65567	4.0794	4.07333	2.93	0.61	2.72775	4.57	3.587	1.25667	1.86728			4.225	2.385	0.87	0.051	0.0543333	-2.5575	-0.47275	-1.94	1.52225	-1.915	0.83	6.15
2.71933	3.944	4.26333	2.54	-0.319333	2.3375	4.39	3.34567	0.244667	0.96			4.6325	2.763	0.576667	-0.625333	1.17783	-2.41875	-1.1645	-2.09333	1.02525	-0.745	1.282	3.16
2.68667	4.7632	4.46667	2.605	-0.246333	2.27925	4.75667	2.88967	0.301	1.9102			5	2.68575	0.87	-1.123	0.0761667	-0.6005	-1.96275	-1.48887	0.34625	-0.455	-0.476667	2.27
2.08333	5.494	4.60667	2.755	0.366667	2.4525	4.99667	3.847	0.9891	1.412			3.7875	2.43225	1.24	0.087	0.6885	-1.22447	-1.1675	-0.91	1.957	-0.395	-0.243333	0.32
2.104	5.6126	4.71333	2.34	0.443333	2.0775	5.09667	3.85133	0.546667	0.6936			3.5325	2.4575	1.20667	-0.324333	0.650333	-0.58325	-2.498	-1.03333	1.46725	0.069	-1.01667	3.01
1.80033	5.6238	4.85333	2.69	0.109	2.35275	5.53333	3.55	-0.475333	1.14902			4.488	2.715	0.521	0.9727	-0.287833	-1.19625	-1.9225	-2.73333	0.83	-1.09	-0.177667	1.67
0.834333	5.5584	4.86667	2.25	1.37	3.2675	4.73333	2.95	0.562333	1.594			4.31	2.7875	1.723	-0.159667	-0.0876667	-1.1525	-1.9175	-2.30433	1.22	-1.1235	-1.0434	1.49
1.19667	5.31	4.73	1.755	0.668667	2.2475	5.40333	4.98667	0.284	0.469			3.20438	2.3525	0.621333	-0.336667	-0.10325	-1.38	-2.067	-1.24467	1.86825	-1.58	0.214333	2.29
1.74767	5.36	4.46	2.385	1.06667	3.409	4.79333	3.65367	-0.26	1.06			3.43	2.1625	0.262	-0.766667	0.361167	-0.985	-1.6975	-1.22267	2.18067	0.125	-0.908333	0.73
2.02267	6.018	4.68	1.845	1.21433	0.9	5.08	3.418	1.01767	1.7296			4.1325	2.59	-0.188	-0.976667	-0.0743333	-0.9305	-1.92	-1.034	1.568	1.486	-1.26567	2.61
2.01	6.206	5.74	2.165	-0.135667	2.49825	4.26333	2.987	0.752667	0.7522			4.315	2.675	0.831	-1.84633	-0.3135	-0.307	-1.9225	-1.038	1.09825	0.58	-0.441	-0.385
0.972	5.736	5.87	1.795	1.08403	2.98725	4.26	3.13067	-0.243333	0.4154			4.385	2.16575	0.602333	0.277	0.296167	-1.51475	-2.15125	-0.715333	1.7935	0.65	-1.76267	2.43
0.026	5.488	5.072	1.62	-0.166667	3.601	3.66333	4.11333	0.238	1.4522			3.6925	1.984	0.815333	0.01	0.404667	-1.43625	-1.768	-0.546667	0.639	-0.82	-1.18267	4.24
0.664333	5.87	4.41267	1.07	1.05267	3.11793	4.06	3.009	0.741	0.2102			3.3675	2.2925	-1.13933	-0.683333	-1.06817	-0.718125	-2.26975	-0.484533	1.20475	0.833	-0.49	1.54
1.759	5.838	4.106	1.81	1.42	3.12575	4.46	3.83467	0.618667	1.53			4.54	3.104	0.052	0.0166667	0.169667	-0.8409	-1.69	-0.814	0.75875	1.491	-0.935667	0.106
1.54545	5.224	4.20813	1.6385	0.896667	2.747	4.06	4.45033	-0.0523	0.93328			5.4025	3.06	0.00333333	-0.89	-0.0176667	0.653	-1.84	-0.493333	0.4006	1.194	-0.907	1.92
0.673333	5.13	4.26667	2.18	0.733667	2.0425	4.24	3.25933	-0.0592	1.416			4.835	2.54675	1.73	-1.45667	0.208	-0.46105	-1.951	-0.622	1.5205	1.36	-0.873	1.03
-0.257667	5.474	4.5	3.655	1.28	1.785	4.32333	2.93933	0.519667	0.4			4.095	2.756	-0.25	-1.22333	-0.440183	-1.4755	-2.642	-1.01053	0.6325	0.205	-1.08	0.649
-0.447667	5.318	4.67333	2.52	0.831	2.4975	3.759	3.59433	0.753333	0.8728			3.8125	2.21672	-1.326	-0.616667	0.091	-1.411	-2.55175	-0.162	0.4563	0.9505	0.527333	-0.338
0.00533333	4.504	4.27667	3.13	1.05333	1.5975	4.26	3.58333	1.70433	-0.3498			3.875	1.5315	-0.682333	1.085	-0.586333	-1.6335	-2.9325	-1.41667	1.04775	0.9095	0.07	0.538
-0.2	4.4508	4.3	1.891	0.860667	1.69	3.79333	3.44767	1.928	1.108			3.545	2.61875	-0.82	1.10367	-0.753033	-1.42	-1.51353	-1.397	0.49125	-0.18	-0.60862	2.46
-1.21	5.416	4.84	1.7535	0.725333	1.24875	3.17333	1.69867	2.6647	-0.56292			3.7675	3.8575	-0.364333	1.875	-0.066	-1.4145	-0.508125	-1.179	0.1745	0.055	-0.31	0.391
-1.08567	6	5.39	2.7	0.698667	1.6485	4.17333	1.581	2.10167	0.0506			4.67	3.87	-0.945	2.059	-0.27871	-0.25025	0.1875	-1.907	1.334	-0.58	0.385	3.38
0.120333	6.018	5.65	2.94	0.381667	2.3025	4.49333	1.90867	1.99	0.314			4.245	3.7125	-1.16786	0.583333	-0.846833	-1.04577	1.05	-0.4665	0.1764	0.075	-1.21	1.32
0.044	5.772	5.56	1.948	0.32	3.03025	3.75667	1.678	1.62333	-0.0982			3.405	3.275	-0.547667	1.35933	-0.435	-1.4915	0.69865	-2.24133	-0.212525	-0.575	-0.829333	-0.621
-0.836667	5.942	5.76667	1.083	0.388667	2.9925	3.72	0.569667	3.01533	-0.7306			3.7225	2.5125	-0.534	1.58167	-0.489167	-0.077225	0.3075	-2.20433	0.487075	0.18	0.863333	1.47
-1.59283	6.492	5.50333	0.5	0.259	2.55	4.27667	0.455333	2.57	-0.02			3.89	2.305	-1.12733	1.05467	-0.793	-0.7755	0.04075	-1.155	-0.20675	-0.35	-1.336	3.54
-1.08453	6.354	5.2	0.73	0.739	2.2625	3.21	1.77133	2.73633	-0.152			4.4875	3.5125	-0.535	-0.793333	-0.4575	-0.597	-0.0605	-0.201	0.4225	-0.77	-1.37667	2.51
-0.0946667	5.668	5.51667	0.687	1.33033	3.124	3.13667	1.16967	2.488	0.0104			5.255	3.9895	0.456667	-0.352667	-0.113997	-1.06195	-0.51775	-0.448667	0.376	0.21	-0.23	7.72
-0.0973333	5.3498	5.33	1.214	1.02867	1.9725	3.74333	1.468	2.31333	0.0214			5.2225	2.639	0.970667	-0.753333	-0.237167	-0.82214	-0.77125	-1.52467	1.04075	-1.54	-1.55	0.603
-0.532667	5.1694	5.04667	0.94	1.0322	1.81	3.56333	0.79	2.992	1.765			4.675	2.21525	1.79	-1.01	-0.797667	-0.97375	-0.88975	-1.28	0.709	-0.48	0.126667	3.1
-0.652	4.988	5.32	1.478	-0.126333	1.9925	2.67333	0.81	3.6	1.6802			4.305	3.0425	0.603667	-0.418667	-0.0875	-2.3375	-1.77375	-0.671333	0.43375	-0.405	0.539667	0.514
-1.231	4.752	5.55	1.89	1.23973	2.14	4.88	0.738333	1.97967	1.4012			4.195	3.0125	1.48267	0.346333	-1.60133	-2.337	-1.71493	-0.217667	0.5445	1.1785	0.83	1.16
-1.64167	4.532	5.62667	2.815	1.27	2.0125	4.19	0.0733333	2.7	2.412			4.065	2.31763	0.318667	-0.295667	-0.509	-1.4535	-1.611	-1.691	-1.46975	-0.11	-1.217	0.0466
-0.756667	4.634	5.60667	3.18	0.575667	2.16	4.27333	1.376	2.0892	2.61178			3.8025	1.9075	0.506667	0.0366667	-1.11483	-0.85625	-2.1625	-2.18067	0.6845	-1.705	-1.45267	0.952
-0.303333	5.22	5.32333	2.335	0.278667	1.99	3.44333	1.97137	2.23467	2.98322			2.7375	2.195	0.785	0.233333	0.0228333	-1.504	-2.10825	-1.327	0.5255	0.7675	-0.163667	1.53
-0.573333	5.754	5.06	2.01	1.1	1.97175	4.41333	1.31	1.49467	2.57076			1.467	2.8225	0.725667	-0.631	-0.581833	-2.54525	-2.78225	-1.146	1.7705	-0.035	-0.0533333	-0.252
-0.603333	5.548	5.32	1.3385	0.714	1.92525	4.37	1.82333	2.89333	2.86214			1.68175	3.4875	0.106667	-0.123333	1.07857	-0.55925	-2.53575	-2.146	1.84425	0.575	-0.0363333	0.112
-0.113333	5.59	5.61667	2	0.2714	2.089	4.77	1.13167	3.27	2.336			2.5025	3.31	0.472333	0.853333	-1.10217	-0.6958	-2.24973	-1.08567	2.001	1.4865	-0.679333	1.64
0.49	6.668	6.11	1.2845	0.550333	2.2135	3.58333	1.63533	2.86333	1.4126			3.0075	2.7275	0.296667	1.59	-0.358167	-1.78675	-1.5905	-1.712	2.66352	1.6205	-1.338	3.4
0.0566667	7.022	6.55667	1.24076	1.55467	1.34175	4.75333	1.54133	2.09	2.6866			3.165	2.2325	0.956667	0.612667	-0.18	-0.879	-1.4115	-1.554	3.232	1.5005	-0.318333	2.83
-1.2	6.178	6.24667	1.277	1.43033	1.59525	3.88333	2.12367	3.41667	1.12706			2.886	1.4625	1.39	-0.176033	-0.274333	-1.73225	-0.6005	-1.57767	1.599	0.73	-1.68767	2.92
-0.553333	5.552	5.57	1.3535	0.855	1.20978	4.21	0.496667	3.22	2.9091			1.93075	0.72125	1.24	-0.926667	-0.739667	-1.88875	-0.24	-1.97867	2.81275	2.485	-0.012	1.16
0.820667	5.7506	5.66667	1.4735	1.08367	0.503	4.20333	-0.0866667	3.62333	2.2346			1.444	0.9225	1.37167	-0.746667	-0.452	-1.659	-0.63	-0.474667	3.4045	1.935	-1.45	3
0.086	6.3368	6.2	1.5445	0.3475	1.595	3.45333	0.885667	2.87333	2.16134			2.319	1.2805	0.36	0.014	-1.68797	-0.69975	-0.37375	-0.71	1.79195	0.63	0.0766667	1.55
-0.0766667	6.348	6.33	1.2845	1.03467	1.3275	3.78667	1.57667	2.96333	4.082			2.79325	1.88875	-0.259667	-0.051	-1.57267	-1.006	-0.70675	-0.173333	0.9525	0.39	-0.733667	1.63
0.984333	5.86	5.79667	1.615	1.35967	1.0225	4.48	2.017	3.18333	3.1714			2.153	2.524	-0.275	1.013	-2.01642	-1.9725	-0.904675	-0.336667	1.99325	1.2525	-1.943	2.86
0.316	5.656	5.20333	1.269	1.53533	1.4925	3.99	1.84367	2.58667	4.3664			1.32175	2.67525	1.81667	-1.01813	-0.936633	-2.447	-1.81275	0.631333	0.3275	0.869	0.183333	2.77
-0.726	5.128	5.07	1.29	0.601333	0.985	4.49	0.808333	2.83967	3.4324			1.32075	1.4245	2.89	-0.455	-1.0805	-1.6135	-1.17675	-0.112	1.57275	1.049	0.086	-0.785
-0.0343333	4.5416	5.21333	1.222	1.58167	2.1075	4.76333	2.18033	2.11667	3.81			1.82925	0.02075	2.05667	-0.371667	-1.08957	-1.7825	-2.56275	-0.141067	2.09175	0.555	0.1514	2.31
0.793	4.92	5.81333	1.855	1.98667	1.49	3.48	2.086	3.66	2.404			1.70433	0.72825	1.81333	0.756	-1.03743	-1.357	-2.12375	-0.32	1.271	1.268	-1.39267	2.88
-0.0392233	5.362	6.61667	1.935	1.81267	2.1175	5.05333	1.81467	3.01667	1.6404			1.97625	1.59	2.04	0.00866667	-1.47	-1.60625	-2.515	0.112667	2.52425	1.204	-1.6	1.61
-0.853667	5.362	6.58667	2.345	0.6381	1.9115	3.68333	2.387	3.47	1.61816			2.569	1.69525	0.626667	-0.004	-0.736833	-2.337	-2.05	0.139333	1.4315	1.2345	-0.34	-0.434
-0.566	5.754	5.46333	0.8845	0.835	2.49967	4.94	2.05767	2.21333	1.842			2.14372	2.309	0.670667	-1.26333	0.0563333	-1.36875	-2.06625	0.773333	1.06797	0.505	-0.405667	-0.337
-0.806667	6.388	4.40333	0.7435	0.380667	1.55	3.59	0.67	2.81467	1.9154			1.9395	3.34275	0.446	-0.896667	-0.16885	-1.638	-1.649	-0.423333	2.003	1.841	-1.84967	2.63
-1.74	6.302	4.36333	0.645	0.872	2.08575	5.20333	1.82467	3.18333	3.2998			2.17125	3.9475	0.673333	0.213333	-0.216833	-0.532	-1.8485	-0.46	1.8145	0.59	-0.0153333	3.54
-1.559	5.16	4.62	2.225	0.998	0.95525	3.28167	2.21033	2.98	2.206			1.519	4.27	0.235	0.239367	-0.690667	-1.3715	-1.43	-0.493	1.17825	-0.4	-0.0366667	3.81
-1.49667	4.478	5.55	2.0145	0.367667	1.15075	2.55433	1.7	2.72667	3.968			0.9125	4.215	0.963333	0.476	-0.291167	-1.81625	-1.17677	-1.28	1.33175	0.12	-0.148	4.84
-2.07667	4.6808	6.36333	1.83	0.531667	2.0345	2.425	1.83767	2.01667	3.0919			1.4825	3.4825	1.19667	0.28	-0.4805	-0.83375	-1.21175	-1.451	1.59825	0.77	-0.733333	5.44
-1.46867	4.9938	6.05	0.458	0.245	2.8975	2.55067	3.18667	2.33333	2.3962			1.995	2.90325	0.474667	-0.447333	-1.27833	-0.36375	-1.05725	0.91	1.1975	0.74	-1.214	2.68
-0.364667	4.74516	5.87	0.615	-0.0376667	1.831	1.86667	2.90133	1.67	2.4532			1.68725	3.3725	0.96	-1.99667	-0.7995	-0.879175	-0.8417	-0.133333	1.7525	0.9805	-0.303333	2.74
-0.825333	4.13954	6.04333	0.925	-0.422	1.956	0.875967	2.33933	2.325	3.2426			1.535	3.23785	1.41	-1.25667	-0.764483	-0.505	-0.7125	-0.294	0.467	1.6935	-1.72333	3.92
-1.36333	4.598	5.87	1.085	0.419	2.30075	0.89	1.93847	1.76667	3.2834			1.31	2.882	1.43667	-0.59	-0.936333	-0.497	-0.4475	-0.596	1.7575	2.02	-1.08067	3.66
-0.693333	5.1452	5.38333	0.825	0.683333	1.9675	0.633333	1.219	0.150367	2.2682			1.257	2.9625	1.92333	-0.43	-1.24617	-0.21175	-1.794	-1.12	2.1275	1.1245	-1.43833	3.71
-0.72	4.6556	5.55	0.83	1.32017	1.70025	0.74	1.66067	0.767333	2.8912			1.4772	2.7025	1.20033	-1.20267	-2.51883	-0.75925	-1.4102	-0.566667	1.80325	1.585	-1.57667	1.04
-0.7	4.38	5.55667	0.595	0.564667	2.24275	0.491333	1.40333	2.20333	2.1116			2.025	2.11575	0.153333	0.609	-2.32267	0.51475	-2.02275	-1.84667	1.6625	2.52	-1.19733	0.0575
0.203333	4.72	5.21333	0.9235	0.0643333	2.69325	1.23867	0.950767	1.28667	2.3022			2.3515	1.94925	1.27533	0.183333	-2.13583	0.90475	-1.5375	-0.393333	1.75975	1.765	1.38333	2.45
