# Supplementary material for: Metabolic sensing in AgRP neurons integrates homeostatic state with dopamine signalling in the striatum
Source: eLife. 2022 Jan 12;11:e72668. doi: 10.7554/eLife.72668 (PMC8803314; doi:10.7554/eLife.72668)
Supplement: Figure 4—source data 1. [file elife-72668-fig4-data1.zip › Figure4/Fig4G.xlsx]

## Sheet: Sheet1
	wt												ko
-5-0	0.23564	0.336031	-0.521414	1.20344	0.207019	0.974577	0.567545	-0.423534	0.0383602	0.565618	0.327573	-0.144028	-0.300528	-0.0271172	-0.107339	0.378651	-0.270394	-0.700683	0.70792	0.0579421	0.0994848	0.658238	-0.596297	-0.26339
0-60	2.49332	3.62737	4.91979	3.70689	0.13689	7.7868	2.18094	1.22001	0.490418	6.34056	3.04086	3.70138	0.699348	1.38728	0.770404	2.49999	0.342443	0.751162	0.184342	-0.495387	2.27095	1.84055	-0.229984	0.30058
