# Supplementary material for: Metabolic sensing in AgRP neurons integrates homeostatic state with dopamine signalling in the striatum
Source: eLife. 2022 Jan 12;11:e72668. doi: 10.7554/eLife.72668 (PMC8803314; doi:10.7554/eLife.72668)
Supplement: Figure 4—source data 1. [file elife-72668-fig4-data1.zip › Figure4/Fig4D.xlsx]

## Sheet: Sheet1
rewarded										non-rewarded
-0.748992	0.5388	-0.0773494	0.736	0.172195	1.03334	0.286916	-0.0040754	0.325733	-0.244527	0	0	0		0	0	0	0	0	0
-0.877788	0.120509	0.883576	0.4959	-0.488284	-0.0173976	-0.177719	0.289061	0.537004	0.41609	0.120968	0.332573	-0.0749753		0.126033	-0.281965	0.389561	0.0785515	0.104417	-0.0151705
-0.317793	0.272749	0.402224	0.7355	-0.931117	-0.544786	0.274691	0.424915	0.636475	-0.0022537	-0.916852	0.4582	0.173997		-0.486548	-0.12282	1.62842	-0.620435	0.22868	0.174258
0.167699	0.146444	-0.271137	-0.256	-0.804009	0.404241	0.314964	-0.843173	-0.122273	-0.420329	-1.29632	0.549359	0.420263		0.34106	-0.218801	0.573404	0.0634853	0.24796	-0.146417
-0.109322	-0.27595	0.235427	-1.36	0.299618	0.0461031	-0.833085	-0.293175	-0.621276	-0.200735	-0.49864	0.498665	-0.657119		-0.083297	-0.248834	0.424656	0.16286	-0.281485	0.154958
-0.145198	-0.387067	0.592924	-0.3505	0.403447	0.241928	-0.779551	-0.366393	-0.123529	0.0787348	-0.207303	0.0241278	-1.22311		0.611113	0.536497	0.698037	0.41701	0.0809223	0.0467401
0.657464	-0.428999	0.201818	0.4045	0.724179	0.0351988	-0.225927	-0.189251	-0.590547	-0.07026	-0.689554	-0.370969	-0.281005		0.876353	0.105373	-0.425524	-0.0588613	-0.0585591	-0.146786
0.787715	-0.3682	-0.0867269	-0.7295	0.593989	-1.15332	0.559031	0.58364	0.241091	-0.566261	-0.34649	-0.442349	0.796505		-0.514633	-0.0513744	-0.181678	1.03574	-0.0795495	-0.209572
0.440239	-0.0069427	-0.479167	-0.4105	0.625799	-0.21869	0.489474	0.529303	-0.0137525	0.472498	0.415464	-0.386194	0.916603		-0.0549676	0.0889453	-0.689242	0.460894	-0.474128	-0.281874
0.145977	0.388656	-1.40159	0.7355	-0.595815	0.17338	0.0912073	-0.130852	-0.268926	0.537044	1.1799	-0.294373	0.29221		-0.732086	0.460974	-1.82859	-0.72532	-0.548205	0.344432
-0.129139	0.56939	-1.80076	-1.03	-1.04465	-0.251827	0.51164	-0.778744	-0.49661	0.412931	2.23883	-0.369041	-0.363364		-0.0830271	-0.267996	-0.589044	-0.813929	0.779947	0.0794307
-0.169269	0.726435	-1.26219	-2.35	-0.469818	0.0603515	1.98817	-0.974618	0.161078	1.03399	2.73781	-0.618074	-0.827951		0.173505	-0.243304	-0.729844	0.269393	0.391195	-0.0397545
-0.214697	0.838038	-0.835928	-3.735	-1.03763	0.377138	1.09177	-0.661087	-0.246433	1.29158	1.36214	-0.419776	-0.791347		-0.635331	-0.698372	-0.21321	-0.365167	1.26779	-0.349125
0.0383856	1.17645	-0.560064	-2.28	-0.138199	1.06638	1.09796	-2.04587	0.0004025	1.08443	0.838364	0.0531962	-0.0009664		0.44103	-0.0856482	-0.163612	0.290735	0.32429	-0.338274
0.264254	1.27616	-0.412349	-1.98	-0.571508	1.14927	1.01043	-1.01998	-0.227263	-0.0126231	1.89511	0.108573	0.68146		0.441986	-0.0763118	0.0585496	1.47915	0.448169	-0.45551
-0.348017	0.28024	0.139288	-3.135	0.795448	0.615681	0.901166	-1.33223	0.52617	-0.727878	2.48649	0.062419	0.440278		0.939598	-0.359835	-0.452981	-0.333929	1.62372	-0.678141
-0.925713	-0.233295	0.789182	-3.14	-1.49611	0.102308	1.09792	-1.30651	3.69253	-0.254053	2.42393	0.0705268	-0.0088192		0.380011	0.347695	-0.0915106	-0.486894	0.908043	-0.536949
-1.11649	0.29397	0.190042	-3.225	-1.82746	-0.330326	0.347518	-0.884329	0.0703791	-0.0476125	1.92232	-0.278838	-0.130491		0.309852	-1.09302	-0.621146	-0.805275	1.5289	-0.206118
-1.53353	0.792077	0.0625612	-2.6925	0.0608846	-0.349052	0.13936	-1.61096	-0.275044	0.20044	1.47056	-0.748412	-0.0738772		0.353298	-0.614578	-0.387514	-0.11955	1.30973	0.11968
-1.18475	1.12047	1.14998	-2.5315	0.110571	-0.182533	0.0832267	-1.80632	0.612888	-0.0389508	1.81819	-0.565855	-0.600272		0.771161	-0.190696	-0.1395	-0.255226	0.714915	-0.225693
0.220106	1.05011	1.51404	-1.435	-1.69627	-0.756306	0.530202	-0.415583	0.365561	-0.271683	1.85352	-0.201033	-1.08974		1.41853	-0.557157	-0.529405	0.679406	0.83071	-0.40587
0.646211	1.1446	0.746664	-2.219	-0.958776	-1.13291	0.213877	-0.677609	0.527778	0.652706	2.10772	-0.29367	-0.679035		0.889807	-0.324131	-0.522089	-0.0801737	0.100922	0.249865
-0.169354	1.86339	-0.0932431	-2.1325	-0.76724	-0.955968	0.961477	-0.121001	-0.560219	0.250138	2.60873	-0.369971	-0.676861		1.20714	-0.505768	0.721943	1.4517	0.503768	-0.0577988
-0.488832	1.71501	-0.103649	-1.724	-0.837641	-0.573026	1.1438	-0.111147	0.133992	0.461709	2.53212	0.0833671	-0.941461		0.602773	-0.212896	-0.0710715	1.02648	0.867387	-0.187605
0.12817	0.462274	-0.245752	-3.5	-0.206869	-0.621818	1.09464	-0.747035	0.416609	0.526158	1.80482	0.3543	-0.34489		1.47904	0.143089	-0.302634	-0.649104	0.201297	-0.504742
0.772366	-0.341571	-1.48049	-5.935	-0.98843	-0.0193909	1.95078	-2.3089	-0.848016	0.477794	1.32696	0.0712294	0.566158		-0.0734841	-0.436015	-0.108455	0.0955241	0.530982	-0.669485
0.58998	-0.130492	-1.35035	-4.235	-0.704819	0.142487	1.29676	-0.944086	-0.622748	0.0729548	1.15503	0.076901	0.262431		0.652508	-0.769624	0.213607	-0.0710348	0.827549	0.0413281
0.0442878	0.215997	-0.186939	-5.61	-1.3152	0.260119	1.14201	-0.424928	-0.75137	-0.146726	1.08156	0.685486	-0.971661		0.656664	-0.674528	0.0129624	-0.215647	1.24205	-0.339962
0.278754	0.456783	0.427462	-5.66	0.277947	-0.331322	0.692477	-0.728511	-1.1298	0.711678	1.24181	0.824892	-1.2715		0.291927	-0.599454	0.094653	-0.198249	2.23023	-0.724402
1.18835	0.850259	0.335249	-3.885	-0.412992	0.0127728	1.24158	0.566629	-1.42102	0.530908	1.34822	0.329376	-0.519461		0.248216	-0.148122	-0.53852	0.361408	2.97199	-0.484132
1.54913	1.13398	-0.0926143	-2.295	0.227459	0.21779	1.00047	0.241076	-1.0239	-0.12356	1.69221	0.131774	-0.16891		-0.452572	0.082841	-1.08339	0.316928	2.36389	-0.313889
1.07416	0.657125	-0.684009	-3.699	-0.299095	-1.17537	1.6453	0.380352	-0.0623133	0.288168	1.8151	0.394663	-0.474372		0.169499	-0.282689	-1.48459	0.428461	1.884	0.134406
0.724717	0.0715979	-2.11872	-3.95	0.969461	-1.13131	0.605768	0.198839	-0.196271	0.821989	2.15759	0.543938	-0.0696859		0.745277	0.00815205	-0.747222	1.01437	0.67405	-0.509842
0.581845	0.69378	-3.47696	-3.895	0.48111	-0.172945	1.20084	0.523516	-0.680105	1.58376	3.2016	0.467839	0.420676		0.333243	-0.0536641	-0.331504	1.19023	0.188462	-0.0608012
0.879071	1.36968	-2.62876	-3.78	0.135165	-0.524136	1.87845	0.128567	-0.168601	-0.0277062	3.17412	0.546973	-0.186045		0.268851	-0.0520734	0.26988	-0.720351	0.541731	-0.0581084
1.31221	1.38178	-1.65976	-2.8715	-0.889502	0.291986	2.48583	0.929485	0.0513455	0.285737	2.03004	0.499155	-0.791425		-0.72803	0.0217979	-0.409062	0.186247	-0.186895	-0.127199
0.849039	1.20453	-1.44971	-3.365	-1.4242	-1.62398	1.68139	0.44728	0.812066	-0.766848	0.645143	0.157372	-0.411857		0.00124255	0.022142	1.14656	-0.0852695	0.258759	-0.0393659
-0.462562	1.10838	-0.354585	-2.2625	-0.660713	-1.21657	2.00751	0.654337	0.776471	0.182739	0.733304	0.200917	-0.0907869		-0.2791	0.174398	-1.18856	0.366934	2.15626	-0.362373
-0.65727	1.38287	0.0662607	-3.47	-0.0598257	-1.42715	2.20149	0.687885	0.315808	-0.824943	1.56582	0.498779	-0.853117		-0.140571	0.0550566	-0.473166	-2.32415	2.02483	0.0306796
0.1639	1.67329	-1.53125	-2.153	-1.62784	-1.73199	2.35256	-0.133167	-0.697944	0.717211	0.868278	0.64264	-0.764375		0.103394	0.664244	-1.48101	1.1	1.53072	0.0759095
0.584058	0.994056	-2.08536	-2.508	-0.275702	-1.5094	1.90336	0.624246	0.282517	0.729148	0.139748	0.521717	-0.0053723		0.0304872	0.755229	-1.45906	1.7677	1.43288	-0.0516284
0.688809	-0.188174	-0.508633	-3.085	-0.85177	-1.52141	2.05016	0.251256	1.03146	-0.682434	0.789896	0.410691	0.242351		0.898871	0.236548	-0.384879	1.52563	2.17284	0.0750457
0.752202	-0.735232	0.774223	-1.454	-0.808471	-1.22168	2.29044	0.568088	-0.0773229	0.170318	1.33651	0.534754	0.176463		1.20486	0.126354	0.257637	-0.578669	2.34884	-0.0372511
1.40836	-0.63317	0.556391	-3.605	-1.31276	-0.786821	1.8747	0.444633	0.354283	-0.317871	0.699403	0.575068	0.172431		1.4136	0.26425	0.631653	0.883179	3.78176	0.059785
2.19346	-0.127329	0.298855	-1.205	-0.201703	-1.10125	2.13773	0.264375	0.330661	-0.485044	0.245461	0.101162	-0.0294647		1.19956	0.569631	0.0866425	-0.082856	3.41362	-0.482689
1.89534	0.442941	1.09892	-2.13	0.217196	-1.33111	2.34877	0.570084	0.419914	-0.720571	0.704544	-0.537872	0.0546769		1.35685	0.3678	0.408566	-0.0898518	1.93972	-0.340729
1.30364	0.815307	1.92383	-1.6125	-0.754725	-1.37526	3.41307	0.782913	-0.147543	-0.591196	0.990564	-0.692294	1.15966		2.27108	0.704531	0.746623	0.546793	0.979276	-0.256496
1.49042	0.765023	1.52083	-3.42	-1.74228	-0.115753	3.87445	0.89735	0.270525	-0.152496	1.44819	-0.396914	1.4163		0.389039	0.71239	2.60307	-0.390944	1.80986	-0.32823
1.49853	0.665406	0.993623	-3.82	-0.563013	-0.229848	3.15428	1.50189	-0.24316	1.07701	2.37571	-0.069761	0.54608		0.995307	0.899348	1.67801	0.150329	2.18374	0.559855
1.5923	1.0372	0.836113	-3.345	0.40104	0.343966	4.40087	1.75582	0.456998	0.840708	2.2113	0.045713	0.812435		2.13057	0.123126	2.44839	0.896596	2.34958	0.199261
1.93323	0.949673	0.242888	-2.47	0.46094	1.02021	3.16289	2.47271	0.863636	0.315531	1.06508	-0.0426432	1.18935		1.79973	0.471736	1.18074	0.579237	3.22212	0.056729
1.06732	0.36201	-0.10647	-3.105	0.591712	-0.523352	4.17097	2.73938	1.80772	0.652091	1.04786	0.0855385	0.2637		2.34246	0.443452	2.15732	0.826457	3.37535	-0.31691
-0.361725	0.0721281	-0.718948	-4.565	0.925866	0.519128	4.68263	1.92802	0.578573	0.707368	1.40772	0.249914	-0.0298352		1.85519	0.333439	0.0496572	1.32078	3.16751	0.604331
-1.42488	0.108929	-1.17419	-4.08	0.443279	1.06158	4.43826	3.44498	-0.137044	0.629156	0.781973	-0.0367823	1.05452		1.53681	1.2725	0.806373	0.704088	3.67291	0.762845
-1.40502	0.546824	-0.320715	-4.64	0.383906	0.72325	4.68917	3.1725	0.922928	1.76225	1.00909	-0.497592	1.34284		1.87863	0.710636	0.21496	0.404104	3.37176	0.881527
-0.0536835	1.10025	1.67679	-4.01	0.683339	-0.1444	4.87463	2.9791	1.35983	0.844466	1.96999	-0.845997	1.06186		1.29766	0.376107	0.826362	1.1908	4.40896	0.80058
1.40948	0.949191	2.07666	-4.6	-0.43048	0.391004	5.05781	2.39712	0.880721	2.2995	2.18302	-0.901273	0.897951		1.88392	1.14688	2.17006	0.554573	4.36868	0.247612
1.89934	0.680471	0.775636	-4.47	1.16734	0.178143	5.40239	1.26797	1.21849	1.33654	2.21363	-0.432383	0.647255		1.34414	0.781834	1.65373	2.68159	3.73065	-0.204847
2.09303	0.932577	0.36958	-4.085	0.741267	1.08736	4.77509	1.68192	1.51549	1.79958	2.14851	-0.0783552	0.127879		1.48919	0.602764	0.772087	1.23431	2.83022	0.00851436
3.18506	1.16488	1.02114	-4.415	-0.314022	1.61666	4.95326	0.762761	0.690623	0.509132	2.67991	-0.0498561	0.120347		2.0341	1.03308	0.322871	1.45496	3.24035	-0.242847
3.33623	0.580406	1.37758	-4.42	0.0937522	1.79964	4.68877	0.422422	0.957098	1.29613	3.36787	-0.145393	1.31524		0.660313	0.405927	0.394156	2.31926	3.04061	-0.114088
1.42152	-0.0727161	2.06502	-3.475	1.57273	2.12901	4.99585	0.343449	0.988829	0.546511	2.31824	-0.237685	2.55313		2.57073	0.674874	-0.147127	1.35853	2.92214	-0.408033
0.452562	0.0233367	2.53237	-5.005	0.928383	2.22352	4.9384	0.63537	0.84144	0.741897	1.98501	0.0462432	2.62354		1.33515	1.14905	1.53267	1.50283	3.68543	-0.436808
0.901524	-0.0441822	2.15716	-4.1385	-1.27765	2.45898	4.38615	0.377173	0.668343	1.14611	3.06751	0.126105	1.37422		2.24768	0.433876	-0.420104	1.18876	3.38628	-0.638052
0.75644	-0.466301	1.77897	-4.8	0.0808327	2.46376	4.02394	1.19278	0.26735	1.43681	2.53481	-0.0609157	-0.214237		1.33852	0.187255	0.129691	1.88479	2.40681	-0.313634
0.715912	-0.659489	1.45936	-4.85	0.0481966	2.29051	4.77872	1.59922	-0.0338811	2.28063	1.43174	0.118526	-0.12865		1.43512	0.816391	0.486564	2.66652	3.14726	-0.67123
1.35671	-0.682114	1.38261	-4.43	-0.229874	2.54419	5.35517	1.4834	0.42805	2.76185	2.15764	0.224411	1.07903		1.21438	0.429655	0.534433	2.28719	2.90005	-0.680875
1.38865	-0.328191	1.70422	-4.88	-0.311771	3.20981	5.28116	2.10975	0.452679	1.18556	2.75476	0.17362	1.27661		1.04142	0.775243	0.219902	1.63799	2.47042	-0.354846
1.29195	0.535023	2.0605	-4.235	-0.002292	1.35649	5.2583	1.48966	0.742271	1.53287	1.56085	0.42795	0.658886		0.538834	-0.154706	1.02602	1.46189	2.59624	-0.689998
1.24585	0.30307	1.80637	-0.712	1.09372	2.5804	6.81691	1.61137	1.35558	1.64211	0.654746	0.308039	0.994642		0.250964	0.0344562	1.38932	1.58557	3.00771	-0.440781
0.497918	-0.502971	1.33884	-1.3255	1.58358	2.30722	6.76979	2.25418	1.23404	1.81894	1.00516	-0.319812	2.19149		0.435572	0.199679	0.36646	0.0864096	3.11723	-0.457445
0.22143	-0.0792959	2.06215	-2.3	1.35605	2.16529	6.68233	2.7949	2.2893	3.00061	1.70019	-0.741829	2.36259		0.526749	0.560389	0.0614201	0.649619	1.41671	-0.530344
1.1616	0.258617	3.35925	-2.479	1.96186	2.59601	7.71161	2.43071	1.9174	2.34837	2.87654	-0.638281	1.70997		1.3786	-0.376812	-0.273934	0.526156	1.91309	-1.01837
1.34601	-0.120028	3.71632	-3.955	1.82397	2.78772	8.56092	1.9236	2.42149	2.47205	3.29325	-0.626209	1.29891		1.68945	0.723421	0.857035	0.0505629	2.35596	-0.707506
0.550318	0.359709	2.58891	-4.35	2.32898	2.26674	7.67827	2.15334	1.29017	3.14814	2.50183	-0.787902	1.12093		0.539681	0.519914	-0.462759	-0.560388	1.97222	-0.445135
0.708335	1.02164	1.10379	-3.445	1.74534	2.78215	8.68643	2.71677	2.23249	2.49495	1.41946	-0.511617	1.44119		1.31143	0.40313	0.708517	0.545221	1.95708	-0.592598
0.74324	0.710452	0.844423	-2.68	2.59197	1.40965	7.7304	4.77091	1.59555	2.42212	1.20643	-0.136518	2.23454		1.07488	0.33344	0.286296	1.1401	2.6467	-0.783918
0.674362	0.195168	1.34781	-2.415	1.86239	1.77818	8.71066	5.25582	0.781923	2.92068	1.30111	-0.477951	1.89337		1.3682	0.339592	0.454557	1.88938	3.64269	-0.745927
1.37988	0.818648	1.93145	0.06	3.15826	1.31316	8.23736	8.41202	1.16536	2.6809	1.27272	-0.857237	0.537965		0.551229	1.17197	0.384386	1.42911	3.82187	-0.602788
2.81952	1.67939	3.13234	1.435	2.27286	2.11256	8.12288	10.0606	2.25571	3.59622	1.80297	-0.600107	0.377766		1.59033	0.84975	0.40576	0.817205	3.97822	-1.09561
4.34383	1.68744	4.2392	1.925	2.46338	2.63937	7.9671	11.9198	1.47391	2.68521	2.21125	-0.233372	1.22501		1.90145	0.636448	1.27921	-0.477047	3.20964	-0.836704
4.59608	1.81619	4.0823	3.565	2.47926	2.97701	7.18868	10.9852	1.64468	3.02557	1.27508	-0.0308433	1.30772		1.17124	0.648744	0.508202	-0.625893	3.60921	-0.801889
4.44245	2.27696	3.44172	1.915	2.47156	2.78201	7.12913	11.6279	1.68174	2.38086	-0.0240361	-0.304591	1.32881		1.95508	0.535273	0.254053	0.00265608	2.50849	-0.334471
5.04014	2.29732	3.23295	1.885	1.75891	3.6953	7.4393	12.1223	1.93371	1.24462	0.0582322	-1.10934	2.34745		1.85684	0.919047	0.964516	-0.0746835	2.89496	-0.599096
5.505	2.00813	3.93813	1.405	1.81348	2.81898	7.87843	11.6577	1.86586	-0.489544	0.859251	-1.16171	3.12812		1.63474	0.339724	1.36109	-0.238603	2.51363	-0.6232
5.25221	2.08294	5.41242	0.355	1.39324	2.27488	9.5295	9.66711	2.69907	0.396903	0.665403	-0.440312	2.54016		1.08674	0.381996	1.83598	-0.833101	3.4113	-0.596737
4.77038	2.10147	6.45201	-0.015	2.21978	1.57432	9.19956	8.61721	1.96234	-0.554877	-0.0078131	-0.203753	2.01064		1.01423	0.874538	0.44764	0.499048	2.73863	-0.352433
5.54247	1.78939	6.68368	0.03	2.25382	1.27164	8.85166	9.2551	1.38803	0.192872	-0.98904	-0.324456	2.55052		0.966834	0.0782574	-0.191262	0.317481	3.1537	-0.672679
6.87859	1.69225	6.60454	0.845	0.665444	0.83982	8.16524	8.60641	0.93463	-0.517486	-1.1345	-0.446251	3.03011		2.66335	0.125446	0.863975	1.04905	2.83635	-0.343059
7.89999	2.33133	6.0565	-0.66	1.56006	0.661365	8.17195	6.70256	2.2961	-0.689068	-0.320087	-0.63415	2.95766		2.24598	0.794268	0.653409	1.47919	2.45933	-0.30876
8.39389	2.86803	5.69332	-1.905	2.45661	0.353966	8.93256	7.95831	1.33834	0.0465136	0.329083	-1.00611	2.72071		2.61029	0.367586	-1.00777	0.928368	3.41059	-0.216129
9.03504	2.67507	5.89389	-1.35	2.7557	1.99101	8.17287	9.09581	1.53588	0.0672331	0.691079	-1.25517	2.86544		2.2679	0.365166	-0.772459	0.968877	3.51013	-0.784524
9.00384	2.59744	6.14352	0.275	3.27693	2.22422	7.97615	9.78915	2.0336	-0.791731	0.570472	-0.886569	2.90372		3.00007	0.0269918	-2.10042	-0.442203	3.7695	-0.726881
7.84827	2.76543	6.01713	2.535	4.04056	2.39524	8.44341	10.3116	1.2783	-1.29838	0.528623	-0.552535	2.7985		3.29472	-0.0906199	-0.965707	-0.297808	4.08623	0.00537258
7.58018	2.87322	5.67487	-0.84	2.10979	2.24169	9.09794	9.13267	1.93169	-0.782706	0.42439	-0.668139	2.77708		1.48849	0.933583	-1.88252	0.687646	4.50571	-0.356865
7.40572	2.72304	5.42567	-0.145	1.86283	3.15932	8.99031	9.62568	1.81378	-0.38675	1.0181	-0.684938	2.88683		1.75005	0.387362	-0.302072	-0.977156	4.16276	-0.586778
6.66599	2.73961	5.3743	-0.045	2.95856	2.91232	8.8569	9.30071	1.88915	-0.493495	1.52835	-0.580835	2.37273		3.02673	0.534038	-0.938287	0.302836	4.11147	-0.450543
7.0229	2.89338	5.44778	-1.2695	1.28834	2.59873	8.09629	8.24726	0.581693	-0.437903	1.26074	-0.568181	1.34462		2.86092	0.0440912	-0.449159	1.08053	4.37877	-1.02352
8.41985	2.77718	5.72232	-1.125	1.28522	2.32221	9.90611	7.66407	0.690921	-0.626363	1.34396	-0.480167	0.653312		1.73073	0.316984	0.0523647	0.0679355	4.54816	-1.01783
9.04879	2.4258	6.69685	-1.856	1.97174	2.71137	8.67963	7.49873	0.619259	0.366298	2.31087	-0.454409	1.2693		2.42719	0.715836	0.871183	-0.822117	4.52913	-1.02154
9.28745	2.71172	7.13515	-2.571	1.42759	3.39831	8.43162	6.60082	0.757697	0.32122	3.05948	-0.464864	2.29676		3.30622	0.219435	-0.0046647	-1.14857	3.83796	-1.0163
9.9179	3.00167	6.77634	-1.133	0.510336	2.56587	8.18193	6.49115	0.338669	0.0839367	1.87568	-0.130462	2.07415		3.30706	0.154272	-1.47117	-0.329284	3.46963	-1.24895
10.0712	3.07941	6.80363	-1.33	1.19239	3.80162	7.76384	8.02669	0.981276	0.87576	0.226831	0.300621	1.18384		2.58012	0.745176	0.027303	0.596606	4.13075	-0.649187
9.23968	3.06412	6.96199	-0.397	0.241247	4.60031	8.88053	6.88303	1.30449	0.610901	-0.319385	0.47278	1.60568		3.10866	-0.651761	-1.73244	-0.555473	4.46671	-0.51464
8.61303	2.85886	7.49022	-1.234	1.36532	4.27865	7.58228	6.6128	1.30782	0.715006	0.29744	0.145401	2.69362		3.50653	-0.293672	-1.50181	-0.439941	4.77988	-0.353614
9.14791	3.08866	8.47183	-1.537	0.781341	5.33228	7.61803	5.58481	0.85612	0.7384	0.580376	-0.186898	3.3466		4.19961	-0.0257391	-1.50962	-1.17321	4.40269	-0.335805
9.44147	3.08282	8.88667	0.011	1.62526	4.77209	7.76953	5.87742	0.257167	1.26263	0.0847105	0.00104058	3.07351		3.15787	-0.155856	-1.49465	-1.91321	3.98174	-0.224959
8.66885	2.67225	8.09767	-0.2275	1.6565	3.83852	8.79555	5.83405	0.838329	0.664837	-0.928712	0.32203	1.95		3.4528	-0.0073034	-1.28015	-0.181167	4.46202	0.00997498
8.52884	2.8524	6.88194	0.141	1.02659	2.96107	8.09636	6.64634	0.242718	0.967094	-1.4674	0.390573	1.09055		3.05901	-0.219835	-1.51944	-0.479651	5.10196	-0.250706
9.13077	3.31604	7.12672	-0.092	1.70733	1.91423	8.54576	6.20667	1.11239	0.894696	-0.234985	0.0610344	1.63253		2.93624	-0.32213	-1.78428	-0.366402	5.69859	-0.340345
9.00723	3.76663	7.69252	-0.9825	0.122724	2.35054	7.91247	6.80169	1.01488	0.484052	1.14264	-0.179856	3.13262		2.3933	-0.206529	-0.297681	-1.71831	6.30295	-0.575008
9.07752	3.94566	6.89777	0.375	1.19283	3.06733	7.39975	7.28408	0.59425	1.34636	1.35143	-0.210918	3.21985		3.66651	-0.731447	-0.821815	-2.04049	6.21699	-0.678436
9.26653	3.91674	6.36573	-1.328	0.469503	2.77222	8.03844	7.56894	1.1315	0.4181	1.31771	-0.243341	2.15073		3.56456	-0.229338	-0.754825	-0.549497	5.61957	-0.677741
9.14313	3.66894	7.32915	-1.045	1.85119	1.66949	6.96751	7.08608	0.809605	1.00071	0.425268	-0.156664	1.61378		4.4735	-0.540678	-1.01298	-0.530135	6.01562	-1.17834
8.8722	3.24548	7.58416	0.2575	0.157881	1.66466	7.67753	6.60885	1.16716	0.482504	-1.28975	0.0810014	1.78527		4.2519	-0.302972	0.504388	-0.681284	5.5146	-0.837602
8.56424	2.98661	7.10154	0.7005	0.736213	3.06449	7.42876	7.8152	0.592462	0.690786	-0.767485	0.120042	2.70156		3.57319	0.159062	0.804707	0.577976	6.03016	-0.523831
8.57856	3.11241	7.35499	0.413	0.11041	2.93824	7.01543	6.65014	0.149981	1.13745	1.00849	-0.144744	3.4849		3.86924	0.323116	-0.0763909	1.89969	5.20509	-0.972895
8.8585	3.57108	7.41699	-0.918	1.43147	3.03707	8.09371	8.34546	0.0214465	0.56783	0.957943	-0.307194	2.92105		3.38607	0.388775	0.727948	1.98489	4.74584	-1.38462
8.88347	4.37442	7.11708	-1.123	1.88514	3.23021	8.43772	8.48406	0.161905	1.40044	0.406036	-0.145099	2.09098		4.43623	-0.0964856	0.399631	1.86743	5.28507	-1.3078
9.02343	4.68957	7.06179	-3.32981	0.475594	2.27113	8.23653	8.39883	1.77343	1.6692	0.940165	0.0471586	2.19178		4.66408	0.526491	-0.152665	1.43788	4.47533	-1.09086
9.29928	4.42889	7.34988	-2.23	-0.179789	2.63197	8.42419	7.30629	0.197162	0.975817	-0.222974	0.205585	2.51567		4.06565	0.380286	-1.46917	0.840627	4.52448	-0.851841
9.61929	4.22015	8.02456	-0.932	0.967401	2.79835	9.40493	8.00865	-0.139669	1.43258	-2.67029	0.0534383	1.8518		5.07216	-0.098517	-2.31551	0.869721	4.79211	-1.19759
10.1322	4.10778	9.08415	-0.96125	-0.733893	2.10598	8.39629	8.36293	0.586936	1.08058	-3.01343	-0.267194	1.72568		4.68437	0.0144986	-2.65098	1.15652	5.80136	-0.926494
10.2383	3.96623	9.3989	-0.865	1.19797	3.77341	8.72283	8.66421	0.167852	1.13749	-1.38759	-0.117462	3.03094		5.15174	0.220316	-0.763119	1.75388	5.84865	-0.986711
10.1192	3.95149	8.55686	-0.68	0.634932	3.02648	8.22826	8.35767	0.956112	1.47063	-0.263896	0.0310949	3.37585		3.89899	-0.272921	-1.43841	1.39957	5.27807	-1.78011
9.96619	4.27546	7.79618	-2.45	0.859879	3.36475	8.92329	7.72785	0.670292	1.99553	0.0714965	-0.237811	2.90276		4.79769	0.491155	-0.46632	2.18102	5.2902	-1.11782
9.47384	4.32985	7.92718	-2.2917	-0.0088734	2.76313	8.44692	7.00224	0.837201	0.936965	-0.208356	-0.505888	2.84092		4.58755	-0.184278	-0.387203	1.95859	5.67592	-1.05811
8.57365	4.10546	8.42773	-1.491	0.255193	3.30901	8.09837	7.81301	-0.0446577	1.45634	-0.773227	-0.448383	2.61085		5.39315	-0.507999	1.09316	3.25487	6.33503	-1.29965
7.22735	4.22214	8.75033	-2.2365	0.70416	3.33485	8.34676	7.38605	0.4566	0.347561	-0.627596	-0.344808	2.06945		4.97464	-0.184473	1.18389	1.93585	6.82078	-0.873794
6.46544	4.15986	9.00074	-1.9975	-0.38622	2.75133	7.86185	6.84057	-0.431287	-0.184694	-0.594172	-0.55254	2.1983		4.79574	-0.29212	0.913602	2.34333	6.15675	-1.25472
7.10756	3.80939	9.48265	-1.34	0.155989	3.35818	8.72009	7.66355	-0.27558	0.106327	0.388634	-0.849152	2.75029		4.65067	-0.429735	0.162519	2.47528	7.2412	-1.10446
8.1179	3.91846	9.80357	0.48	0.796062	2.78735	8.9551	7.51571	-0.502527	0.349607	1.22142	-0.413874	2.69896		5.83389	-0.244884	0.71869	1.94688	6.59026	-0.662593
8.81752	4.04999	9.64466	0.995	0.346909	3.56312	8.78321	8.49018	-0.371085	-0.134139	0.395354	0.412198	2.21004		5.4331	-0.636191	-0.217977	3.1823	6.72291	-1.22851
8.76469	3.62354	9.82025	0.66	0.47934	3.69059	8.64746	8.4371	-0.459477	1.08893	-0.125937	0.479556	2.26144		4.75274	-0.212112	0.902695	2.40497	6.57394	-0.845984
8.23213	3.92047	10.4464	-1.8505	1.18247	2.44634	9.33109	7.60825	0.235304	0.785514	0.24857	0.0976586	2.50869		5.11072	-0.870954	-0.0886123	1.89155	7.25658	-0.900406
7.97052	4.9558	11.0841	-1.2305	0.854962	3.98266	8.51262	8.11106	0.457921	2.13639	0.473761	0.114418	2.03037		4.3804	-0.735557	0.591656	1.76936	6.43227	-1.2274
7.7869	5.0485	11.1377	0.435	1.37983	3.66658	9.0296	7.84446	-1.49997	1.40562	0.435448	0.0605471	1.25871		4.54084	-1.01801	1.60408	1.26528	6.94004	-1.05376
8.06996	4.88631	10.4936	0.37	1.74483	4.52656	8.46444	8.2894	-1.54452	2.32657	0.472758	-0.159396	0.650026		3.96892	-0.913761	1.05377	1.97149	6.3841	-0.825655
8.59421	5.6209	10.768	0.435	1.47103	3.69437	9.19055	8.42795	0.193849	1.10542	-0.380089	-0.0596063	0.616243		4.47766	-0.749899	-0.436727	2.77206	6.92944	-1.33822
8.54411	5.85755	11.6478	-0.335	1.87634	3.67657	9.25071	7.734	0.404545	1.67318	-1.33373	0.0281756	1.38782		3.53549	-0.215421	0.362234	2.86196	6.49739	-1.00051
8.86951	4.93636	11.2322	0.725	1.33915	3.00761	8.7816	7.90433	0.28013	0.240648	-0.906396	0.0263848	1.95997		3.09564	-0.39939	1.13723	0.704653	6.53714	-0.861471
9.90143	4.69799	10.1567	-0.045	2.51444	3.37945	8.49346	7.4585	0.507785	0.421481	-0.637927	0.13066	1.47175		3.65256	-0.573805	0.911301	2.00058	6.41226	-0.894941
10.0851	5.36951	9.94933	0.28	2.28223	3.25303	8.39601	8.18798	0.00241113	0.654115	-0.629251	0.0354249	1.23827		4.0766	-0.411251	0.354695	2.57767	5.80744	-0.41175
9.33456	5.4078	10.5414	1.075	1.34199	4.26418	8.88622	7.53323	-0.20562	0.303294	-0.663126	-0.0494827	1.22139		3.98016	-0.335884	1.37835	0.163641	5.79418	-0.469526
8.67699	4.90935	11.1133	0.55	2.21432	4.09501	7.79589	6.75911	0.0380807	0.48111	-0.786466	-0.0679824	1.58121		3.25873	-1.0059	1.84371	1.6287	6.15987	-0.33389
8.82027	4.87754	11.3354	0.39	1.64934	5.36057	9.35778	7.52411	0.15669	0.548146	-0.590411	-0.099482	2.79233		2.7804	-0.697797	2.86681	1.30402	6.64459	-0.62015
9.61827	5.1839	11.1738	0.7	1.76406	5.20434	8.83497	7.84144	-1.09759	0.818325	-0.318005	-0.0440465	3.36683		3.26708	-0.984979	0.392309	3.72589	7.07961	-0.70197
10.1093	5.01547	11.6587	0.255	0.6657	5.07419	8.37346	7.43282	-0.493885	-0.324123	-0.556436	-0.0116019	2.70187		2.77406	-0.920536	0.977055	2.77358	6.95461	-0.796625
10.0195	4.92762	12.1416	0.835	1.48322	4.62061	9.3231	8.00412	-0.504895	0.0449949	-0.641562	0.124795	1.62105		2.55263	-1.26089	0.717494	2.16152	6.71564	-0.327981
10.0331	5.38986	12.1358	0.405	0.942391	3.972	8.3163	8.26435	-0.777058	0.0630041	-0.398694	0.316409	1.74044		3.69425	-0.868622	1.53212	2.06101	6.47428	-0.793618
10.1027	5.62463	12.4542	-2.39	0.485606	4.09979	8.09581	8.57407	-0.0715252	1.45157	-0.242658	0.319914	2.31238		3.15502	-0.345287	-0.223072	1.63033	7.07052	-0.780894
10.3693	5.20899	12.3333	-3.765	1.2018	4.52402	9.43889	8.83459	-0.493521	1.56546	-0.310383	0.330094	2.63215		3.4411	-1.0261	1.92696	2.42446	6.04725	-0.68794
10.4107	4.88343	11.549	-4.96	1.15056	3.80992	7.59723	9.24604	-0.806019	0.831887	-1.21737	0.348844	2.91607		3.94371	-0.990124	0.636774	3.1371	7.21613	-0.346358
9.33617	5.30901	11.3268	-5.875	1.03412	3.51949	8.53277	8.97807	-1.02538	-0.425973	-2.16391	0.0142432	2.27147		2.95821	-0.748643	-0.0038338	1.45771	6.09903	-0.998791
8.17254	6.07583	12.5369	-5.53	0.928771	3.78677	8.59562	8.57248	-0.761262	-0.256548	-2.13796	-0.341893	1.37603		3.46654	-0.691663	0.806139	1.25255	6.61078	-0.889105
7.97188	6.03158	13.8706	-6.01	0.575078	4.10128	7.28786	9.75662	-1.02665	-0.306698	-1.56956	-0.128327	0.792247		3.42881	-0.42399	-0.186161	2.31812	6.60992	-0.714249
8.49579	5.31201	14.598	-4.3	0.107721	3.24267	8.00827	9.03065	-0.69862	-1.84943	-1.96174	0.276046	0.814368		3.16303	-1.19007	-0.341818	0.532941	6.56204	-1.13592
9.33303	5.08863	14.9155	-3.63	0.189455	3.5319	8.13188	7.97831	-0.60884	-1.26335	-3.10956	0.321906	1.68649		4.04193	-0.351645	-0.265208	0.326971	6.86564	-1.30599
10.0772	5.30697	14.8823	-1.955	-1.08511	3.63112	7.97302	8.23373	-1.01003	-1.94277	-3.13072	0.200205	2.20373		3.26187	-0.99252	0.966295	0.522288	6.3443	-0.888002
10.4117	5.12255	15.0281	-2.745	0.304495	3.39818	8.40661	8.88392	-0.686713	-0.753719	-2.77655	-0.0644579	2.17743		4.66396	-0.63903	0.658012	0.318798	5.91299	-0.228545
9.81434	5.07281	14.6537	-4.37	1.11877	3.7757	7.11057	7.38797	-0.58889	-0.944085	-2.03977	-0.38563	2.1261		4.91419	-0.507851	-0.886496	0.193368	7.41601	-0.305606
8.9763	5.09169	13.9518	-5.07	1.96629	2.99579	7.43859	8.10351	-0.282274	-0.414286	-1.7783	-0.696007	1.52809		3.35994	-0.723328	0.215446	-0.157479	7.30398	-0.510024
8.94606	5.17857	14.0598	-4.055	1.2726	3.92084	7.28349	6.88734	0.0767466	-1.1054	-1.88865	-0.730406	1.20655		2.97999	-0.9244	-0.115091	1.31685	7.21771	-0.520591
9.18652	5.25079	14.0613	-5.425	1.46286	3.54032	7.51494	7.4628	0.187644	-0.315639	-1.33032	-0.593975	2.09739		4.10258	-0.798443	-0.0595073	0.25162	6.21432	-0.740725
9.76049	4.89946	14.2122	-2.955	2.03821	3.55319	6.68207	7.60008	-0.0506329	-0.164433	-1.14615	-0.584093	2.47001		4.94769	-0.880843	-0.972435	2.22301	6.41227	-0.842781
10.9251	4.77238	15.0787	-1.905	3.60993	4.35589	6.00117	10.2081	0.185928	0.38298	-0.769716	-0.532077	2.26018		4.37691	-0.44624	-0.958898	0.848456	6.74362	-1.20955
11.1327	5.18791	15.6533	-2.3795	2.74947	3.72871	6.99086	9.60421	-0.920128	-0.064844	0.228461	-0.522518	2.81238		3.79066	-0.45353	0.594244	2.31509	6.05439	-0.825498
11.0154	5.64091	15.6359	-0.965	3.43526	4.23267	6.93302	9.60046	-0.672049	-1.23322	0.601363	-0.487665	3.37248		4.53259	-0.567253	-0.779177	-0.205028	7.03843	-1.17868
10.9051	5.63389	14.852	-0.694	2.34453	3.64426	7.208	9.31665	-0.210629	-0.411872	-0.371163	-0.103805	2.7503		4.42211	-0.429249	-0.304351	0.305811	6.79016	-1.15444
10.2689	5.09332	14.7709	-1.1085	2.82189	3.3312	7.32002	10.9326	-0.842234	-1.44098	-1.87125	0.118845	2.44997		3.20527	-0.695526	-0.571282	2.18514	5.75825	-1.28206
9.72691	4.72826	15.7039	1.0925	2.51594	3.40461	7.73796	10.4063	0.26912	-1.12766	-2.39753	0.040134	2.65558		2.85213	-0.865877	-0.838781	2.24861	6.14673	-1.36494
9.54557	5.58264	16.0877	-0.62025	3.49124	2.95112	7.30285	9.21444	-0.951941	0.117762	-1.65807	0.100604	2.10227		3.72544	-0.844099	-0.130706	1.20316	6.38602	-1.36149
9.39825	6.38839	15.9058	-0.419	2.82179	2.84892	6.96805	9.47552	-0.514074	-0.838648	-1.51309	0.274124	0.999716		2.95591	-0.453564	-0.486185	1.35965	6.56313	-1.54051
9.1376	5.88389	16.0275	-0.895	2.52608	3.32125	7.74453	9.59582	-0.602476	-1.33469	-1.72168	0.014934	0.755061		4.00359	-0.542771	-0.355237	0.956726	5.87599	-1.55733
9.42811	5.34682	16.3264	0.486	3.58874	3.9406	6.98256	10.4804	-0.619744	-0.265341	-1.53734	-0.362057	1.75797		3.93975	-0.75046	-0.923706	1.46028	5.61873	-1.18366
10.0828	5.46838	16.0313	0.895	3.15587	4.0233	7.42699	9.4371	-1.06465	-0.890033	-1.78535	-0.743274	2.45492		2.94525	-1.19227	-1.03254	0.373214	5.24046	-1.55755
10.0796	5.69948	15.7111	1.735	4.22187	3.39224	7.74569	10.0384	-1.02967	-0.488235	-1.95979	-1.00014	2.06131		3.05954	-1.15449	-1.77204	-0.229952	5.10299	-1.71821
10.3173	5.87209	16.12	3.29	3.28339	2.9955	6.84386	8.96722	-0.959523	-0.188499	-2.6068	-0.818792	2.21161		3.42852	-0.330093	-1.76153	1.36222	5.01151	-1.3476
10.5537	5.83417	16.9506	2.51	2.40883	4.06296	7.28132	9.30115	-1.52312	0.0981999	-3.10635	-0.305993	2.86638		2.95124	-0.334702	-1.03101	0.765869	5.15136	-1.6739
9.84631	5.65057	16.86	1.2	4.24262	3.96654	7.07246	9.95394	-0.899091	-0.677294	-2.20757	-0.313151	2.31994		3.55855	0.0402339	-0.745057	1.78003	5.19344	-1.34332
9.60196	5.9446	16.6955	2.04	4.1482	3.26556	6.49377	8.55695	-0.860627	-0.568033	-1.5765	-0.802852	1.49398		4.46917	-0.596651	0.545673	2.43614	5.60274	-1.4392
9.87247	5.89185	16.8115	1.805	4.06121	3.43137	5.62085	9.49502	-0.406794	-0.388254	-2.59186	-1.00303	1.44225		3.49395	-0.672264	-0.600418	-0.591069	5.83457	-1.89801
9.27498	5.14497	16.2348	1.065	4.58504	3.46014	6.18075	9.34723	-0.730955	-0.53193	-3.42903	-0.708934	1.38898		4.45004	-0.845143	0.602924	0.0713842	5.89149	-1.26503
8.26583	5.30391	16.4581	-0.525	5.35637	3.18847	6.84937	9.64604	-0.599973	-0.349823	-3.42943	-0.418923	0.991734		4.30188	-0.621653	0.219533	1.16176	6.32722	-0.787427
7.62238	5.59673	17.9607	1.135	3.25211	2.95709	7.03148	10.4614	-1.24535	-0.386102	-3.75434	-0.488648	1.34223		4.53237	-0.586987	0.409506	0.281145	6.37497	-1.46808
7.23359	5.36927	18.2669	-0.18	4.42106	2.87359	6.377	8.35369	-1.64208	-0.304864	-3.67874	-0.603765	1.42422		3.55993	-0.531222	1.10221	-0.0036611	7.57398	-1.2802
7.7956	5.43656	17.2626	-0.915	4.2874	2.00296	7.19771	9.57492	-2.02026	-0.601163	-3.33781	-0.615732	0.636048		4.09626	-0.220806	0.432643	0.475663	5.72113	-1.05616
8.69773	5.99766	16.9527	-1.08	3.26224	2.22437	7.32412	8.02651	-1.7584	-0.573964	-4.04074	-0.679634	0.696852		4.45607	0.405153	0.129399	0.162039	5.27339	-1.41956
8.67563	5.61387	17.6422	-0.77	3.15158	2.24452	7.48721	9.32678	-1.79076	0.359483	-3.38044	-0.681484	1.71935		4.67916	0.344018	0.201847	-1.21584	5.70354	-0.74347
8.02009	4.86046	17.6902	-1.075	2.04462	3.34817	6.97872	9.29934	-1.79226	0.728729	-1.73492	-0.649501	2.30455		3.72045	0.294413	-1.84348	0.682781	6.35553	-0.86224
7.49216	5.15488	17.3986	-0.61	3.0683	3.31117	7.08958	8.66005	-1.54004	0.520826	-2.50417	-0.664593	1.43087		3.61409	0.38147	-1.74638	-1.50989	6.60685	-1.29109
7.61489	5.61654	17.1353	-0.365	3.2123	2.55544	8.10526	8.72544	-1.9611	0.224907	-3.21798	-0.868953	0.617152		4.1137	0.33385	-0.726114	0.760696	6.56144	-1.0065
7.97944	5.71047	16.9899	-0.54	3.88164	2.27853	7.4251	7.84893	-0.993426	0.579455	-1.12489	-1.40058	0.785844		5.40379	-0.365943	-0.325641	0.763561	7.29218	-0.999575
7.74801	5.80613	17.449	-0.465	4.30445	2.19903	6.6289	8.42695	-2.43788	0.569961	-0.521482	-1.33307	0.767578		4.98201	-0.178058	0.486042	0.981025	6.95061	-1.09903
6.8382	5.6059	17.4324	-0.585	2.93587	2.63065	7.71973	7.46641	-1.23161	0.988125	-1.33857	-0.63147	0.459133		4.98565	-0.327006	-0.375374	0.134599	6.62618	-0.939421
6.28787	5.72446	16.8077	-0.12	3.23637	2.57349	7.83728	6.12738	-1.29076	0.71206	-0.650413	-0.418907	0.38111		5.80316	-0.275627	-0.217612	1.29338	6.44622	-0.520481
6.86692	5.76192	16.5547	0.445	3.71682	2.84897	6.62977	7.01864	-1.60932	-0.0133858	0.110311	-0.353539	0.361355		5.08632	-0.57989	-0.776087	1.21923	5.96286	-0.383066
7.51148	5.44581	16.6185	0.3045	3.74862	2.40839	7.37934	7.9087	-0.307327	0.649016	-0.767134	-0.265251	0.737564		5.76126	-0.112186	-0.238573	0.813436	5.06106	-0.377627
7.45645	5.89434	16.1014	0.63	2.34199	2.23382	8.22515	7.09394	-1.15524	-0.172327	-1.38448	-0.795141	1.57426		4.43586	-0.274427	-0.246204	0.437759	5.95297	-0.948578
6.92894	6.76457	15.6948	0.215	2.83397	2.29156	6.90544	6.98768	-1.80915	1.08279	-1.34765	-1.2639	2.22567		5.05132	-0.192956	-0.966554	0.358393	6.25471	-0.618947
6.52892	6.72477	16.1626	-1.385	2.01943	2.7309	7.69382	7.77346	-1.47035	-0.335231	-1.8533	-0.913268	2.12654		4.6376	0.161344	-0.901832	0.791525	5.72807	-0.416171
6.6416	6.01663	16.1497	-2.0965	2.7758	2.37471	6.22698	8.22228	-1.55232	1.23263	-2.14396	-0.383902	1.97749		3.97851	0.222821	-0.508061	0.479875	5.49329	-0.866435
7.35091	6.15611	16.5191	-2.965	3.85387	2.37775	6.89095	7.90809	-2.08948	-0.527149	-2.65386	-0.658548	2.4531		4.76862	-0.0364424	-1.83217	1.04431	5.00187	-0.899774
7.8473	6.60272	17.0595	-1.8828	4.37129	3.43913	6.05896	8.00076	-0.383088	-0.278119	-3.74662	-1.11952	3.07556		5.00058	-0.0159057	-1.9438	-0.0556088	6.30723	-0.765854
7.7588	6.14821	16.9013	-0.5815	2.94587	2.33774	5.92525	8.21457	-0.823878	-0.749113	-4.36826	-0.901413	3.23303		5.74836	-0.240178	-1.58311	-1.96005	6.30826	-0.750562
7.28876	5.75767	17.0387	-1.628	4.9636	1.92651	5.32167	8.95193	-0.900759	0.615048	-4.20515	-0.615493	2.95739		4.86078	0.119579	-2.07095	0.606134	7.02879	-0.881261
6.51181	5.9232	17.4915	-1.859	3.82695	2.45918	6.24238	8.27319	-0.76678	-0.0297467	-3.00601	-0.688432	2.57142		5.34872	0.588209	-2.2754	-1.00141	6.85007	-0.724073
5.79573	5.9401	17.78	-1.92	3.02685	2.44534	6.32104	7.31724	-2.1231	1.0485	-1.90648	-0.970776	2.43297		5.43572	-0.179313	-1.87528	-0.393385	6.86618	-0.48522
6.42108	6.21342	17.4065	-2.24	2.82979	2.55253	5.87762	7.52695	-2.47035	0.0491901	-2.49091	-1.04891	1.70059		3.95774	-0.0299057	-1.79833	-0.103809	6.84236	-0.596213
7.63678	6.80057	16.547	-2.295	3.1009	3.19255	5.96449	7.67026	-2.03853	0.678313	-2.80473	-0.848802	1.20665		4.27264	0.0510485	-1.8935	0.206688	6.36071	-0.0641672
7.62392	6.54575	16.3885	-1.668	3.41517	2.51942	5.89368	7.39484	-1.82192	1.17092	-1.60223	-0.815142	1.95207		4.80768	-0.233172	-1.47553	1.0787	5.67532	0.13906
7.53054	5.97238	16.3213	-1.2005	5.23393	2.15856	6.51436	8.15908	-1.701	0.489648	0.487151	-0.694271	2.75972		4.70148	0.24095	-0.128979	0.612127	5.77001	-0.141952
7.63585	5.67269	15.8812	-1.107	3.73583	2.9772	5.30744	8.22159	-1.18892	0.416119	2.48624	0.115791	2.71478		5.24982	-0.0929411	-1.43243	-1.51959	5.93569	-0.529437
6.97077	5.96641	16.5702	-0.685	4.53225	2.8585	6.37806	8.60052	-0.884148	0.663473	1.62058	0.687847	2.60063		5.28273	0.310758	-1.06405	-0.990549	6.44069	-0.394582
6.58927	6.7176	17.5609	-2.28	4.14088	3.40734	6.7147	8.74387	-0.100994	0.409053	-0.986808	0.294002	2.64925		5.02588	0.385181	-1.40919	-1.67758	6.46533	-1.00756
6.95665	6.66046	17.4594	-1.022	4.5845	3.84054	5.93839	8.40728	-1.01654	0.235988	-1.60669	-0.266027	2.25271		5.10975	0.466315	-0.574503	0.332334	6.1604	-1.2074
7.20065	6.1106	16.9365	0.173	5.25452	4.13464	6.94109	7.22838	-0.479412	0.578536	-1.35567	-0.162362	2.54547		4.87374	-0.0852871	-0.713011	-0.389213	6.03823	-1.38334
7.52443	6.12844	15.615	-0.8195	5.22587	3.49836	6.84685	8.08061	-0.976046	0.243547	-1.55118	0.360786	3.18911		5.02213	0.343277	-0.248409	-0.859159	6.37181	-1.44666
8.08521	6.31285	15.3778	1.124	5.75282	2.80432	6.58491	7.13566	-0.737479	1.11741	-1.58761	0.457967	2.71138		5.74887	0.80075	0.11606	0.66235	6.52771	-1.68214
7.9304	6.37218	16.5108	1.324	4.89149	2.31789	7.54786	9.0681	-0.328951	0.775459	-1.13429	0.0384799	2.08342		5.86342	0.516688	-0.357214	-0.283698	6.464	-1.79797
7.06557	6.13627	17.4005	2.468	4.81107	2.35618	7.46006	7.70547	-0.850267	0.768234	-1.0779	0.0130266	2.47023		5.63439	0.862282	-0.613813	-0.840039	6.80001	-1.57104
6.7551	5.91954	18.0672	2.255	4.50743	2.6499	7.66229	8.34147	-1.05549	1.44105	-1.90284	0.587784	3.33031		5.43221	0.87878	-0.161922	0.292188	7.17679	-1.02724
6.9081	5.91643	18.0104	1.645	5.6739	2.48834	8.08329	8.88871	-0.377026	1.55752	-3.06551	0.917129	3.30974		6.16438	0.880227	-0.925413	-0.903329	5.51121	-1.45284
6.66002	5.77426	17.7045	1.48	4.96101	3.29574	6.98715	8.46943	0.0402133	0.51062	-3.43322	0.74812	2.93097		5.62833	1.21504	0.174159	-2.06133	6.42925	-1.08312
7.08273	6.13962	18.0249	1.6135	4.22753	2.45162	7.98889	8.38554	-1.31233	1.09644	-3.86552	0.355881	2.669		4.82954	0.707293	-0.824927	-2.29058	5.60124	-1.41042
7.83362	6.94932	17.7275	0.966	4.93402	2.10162	7.68055	8.86922	-0.520558	0.83421	-4.86255	-0.0678438	1.75929		5.81102	1.12077	-0.563369	0.169877	5.82687	-1.04012
8.0282	6.99623	16.5957	1.8665	4.04727	1.72641	7.31853	8.76614	-0.138948	0.830661	-4.2384	-0.361964	1.20711		4.83621	0.397969	-1.25667	-0.759448	6.2844	-0.706237
7.88928	6.50455	16.3589	2.83	4.26033	2.02148	7.56108	8.07572	-0.809359	0.482626	-3.33267	-0.443868	1.70294		5.90206	0.234547	0.0171049	-0.188749	5.2974	-0.990982
8.18072	6.33034	16.6699	2.8225	4.26687	2.83258	6.26188	8.5622	0.128886	0.581641	-2.33858	-0.321543	2.32487		6.52669	1.0222	-0.207352	-0.917369	4.75244	-1.26457
8.32808	6.50052	16.4023	1.901	4.68524	2.66471	6.32793	9.11343	0.0659973	0.334957	-2.02488	0.0320005	2.7308		5.32238	0.781205	-0.229965	-1.46364	5.39919	-1.17305
7.61265	6.30316	16.5913	1.421	4.78146	2.86376	7.55057	7.95216	-0.785053	0.916977	-3.21688	-0.156212	2.70687		5.77341	0.312171	-0.3113	0.509155	5.44709	-1.51287
7.53619	6.3995	17.1765	2.5405	4.77082	1.70994	7.077	6.73618	-0.233222	-0.0695056	-3.98302	-0.953551	2.27194		4.04636	0.343619	-2.07426	0.0861946	5.55036	-1.25669
8.26741	7.04192	17.4869	1.3	5.88312	1.5937	7.85154	5.70989	-0.842541	1.18131	-3.5785	-1.10783	1.52698		5.46503	0.0464593	-2.34256	0.505175	6.95677	-0.914688
8.23961	7.17522	17.9589	3.245	5.83279	2.4111	8.24653	5.73486	-0.417913	0.629451	-2.08305	-0.721472	1.05146		5.99518	0.172923	-1.76176	-0.708653	6.98618	-1.04924
7.68414	6.92811	17.5323	2.517	5.77808	2.51099	6.53166	5.64888	-0.357717	0.580913	-0.985831	-0.748954	1.89982		5.13449	0.0255584	-3.32491	-0.880406	8.12638	-1.04524
7.40188	6.79317	16.2902	-0.7005	6.88075	1.57104	6.88075	4.52673	0.104328	0.855886	-0.874702	-0.618057	2.93221		6.23078	0.601475	-3.06552	-0.672279	7.43885	-1.49852
7.07377	6.85	16.2269	0.774	7.95633	1.91623	7.0421	6.52833	-0.0397722	0.649149	-0.906346	-0.445177	2.65752		6.30801	0.422554	-2.80166	-0.653131	7.88692	-1.70528
7.87653	6.77214	17.1528	1.105	7.25521	2.55274	6.68045	8.44615	-0.6644	1.8005	-1.9648	-0.678187	1.72797		5.71543	0.0736892	-2.33791	-1.01267	7.14349	-1.09639
9.25481	6.30723	17.3811	0.4	7.23737	2.39247	8.54251	7.8415	0.474564	1.11717	-3.32006	-0.504231	1.82077		5.13083	-0.32939	-2.23736	-1.48539	6.92048	-0.826886
9.38772	6.41188	16.7534	-0.31	7.70602	1.99412	6.57973	7.33533	-0.296722	1.81263	-3.19529	0.243973	2.46325		4.96874	0.424495	-2.37409	-1.40461	8.72462	-0.912998
9.06063	7.13297	16.9167	0.7365	7.43417	2.98319	7.61372	7.22607	-0.441357	1.78569	-2.00981	0.492773	1.89574		5.56635	0.0782562	-2.49801	-2.28416	8.18433	-1.0274
9.47817	7.36323	16.8246	-0.491	7.04814	2.46822	7.52311	7.02485	-0.100136	0.688108	-2.07866	0.257568	1.17022		5.16897	0.491683	-2.43541	-1.88058	7.94991	-1.88928
9.74026	6.82874	16.1983	0.407	7.90222	3.29552	7.29484	5.54302	-0.0389107	0.547078	-3.43282	-0.0871508	1.2032		4.69964	0.208675	-2.26945	-2.4549	8.02154	-0.882624
9.89816	6.35504	16.0848	1.80805	6.82335	3.6441	7.90107	6.19814	-0.0187516	1.11965	-3.68002	-0.159425	1.05323		4.39337	0.233772	-1.45759	-2.64223	7.86028	-0.639117
10.0834	6.27138	16.2453	1.1605	6.62806	3.65601	9.11909	7.11174	-0.307706	1.57943	-2.6912	0.177056	1.44839		4.43588	0.618551	-2.19058	-1.98797	7.33418	-1.06862
9.74591	6.48702	16.3552	1.79325	6.71145	3.27879	7.5013	7.20374	0.495265	2.19067	-1.76075	0.432376	2.48415		3.87522	0.565772	-2.43963	-2.12736	7.11755	-0.99377
9.39621	6.09264	16.1776	2.245	7.66621	2.87207	8.4526	7.65653	0.650203	1.71743	-2.19265	0.53623	2.52056		4.57807	0.908056	-0.469037	-1.14656	7.31271	-1.36759
9.27344	5.23265	16.4923	0.04	7.24107	3.07635	8.3923	8.66551	0.401445	1.93217	-2.64042	0.684982	2.26349		4.57192	1.07108	-1.99166	-1.25547	6.76649	-0.883341
9.63836	4.93461	17.5937	1.31	8.58101	2.25829	7.87777	8.44449	-0.363694	1.87602	-2.16161	0.757498	2.83479		4.02575	1.086	-0.607127	-1.57148	7.95323	-1.2499
9.56879	5.35941	17.9441	-0.042	8.01091	2.39056	8.5683	9.00289	0.341787	2.103	-1.51795	0.830223	3.02145		3.55154	1.10324	-1.30771	-0.405919	8.17228	-0.696227
8.66007	5.426	17.3706	0.295	7.79377	1.77806	7.39238	8.27766	-0.0067703	1.71488	-0.781727	0.85757	2.71807		3.92113	0.345244	-0.582394	-1.80921	6.57072	-0.87314
8.29493	5.12867	16.5201	0.03	7.18131	2.27473	7.87119	8.5287	0.0176783	1.977	-0.534145	0.693269	2.51029		4.06455	1.01825	-1.60597	-2.88239	7.28458	-0.21585
8.5604	5.2265	15.3839	-1.89	7.44244	2.06065	7.8908	7.10886	-0.292011	2.80734	-1.55609	0.500051	2.01365		3.8411	1.49095	-2.0418	-2.08105	6.80147	-0.962976
8.25911	5.31312	14.8345	-2.8452	8.51727	1.76458	8.92525	7.77609	1.17149	2.33695	-2.55668	0.44164	1.78342		3.54336	0.998648	-0.40466	-2.06408	6.91397	-1.1778
7.56476	5.38541	14.7891	-0.23	8.10267	3.44347	8.1024	7.76292	0.996735	1.9359	-2.59604	0.284768	2.15831		3.90382	0.995399	-0.345015	-2.1729	6.91043	-0.886722
8.51102	5.70731	14.792	-2.5055	7.36963	2.85068	7.68063	7.87061	0.678883	1.81886	-1.59721	0.180621	2.38356		3.49531	1.0614	-0.701733	-2.14371	8.03951	-0.400532
9.71199	6.26647	14.8186	-4.31	8.21811	2.46974	7.62378	8.62367	0.626022	2.24044	-1.40642	0.233264	1.4567		3.72023	0.72136	-1.20385	-1.52852	7.79702	-0.606728
9.50335	6.9442	15.0534	-3.98	7.48407	2.87831	7.7659	8.85875	0.371379	1.78745	-2.0159	0.156332	1.55184		3.01313	0.679219	-1.91895	-2.18541	6.90962	-0.619552
9.07506	6.8795	15.3461	-2.621	7.92278	4.0473	7.52073	8.6397	0.311754	1.71884	-1.54937	-0.112376	2.3301		4.08983	0.479499	-1.93429	-0.924753	7.39567	-0.66657
9.16596	6.96522	15.5769	-1.87	7.72415	4.04072	8.84137	8.42025	0.750891	1.95363	-1.78201	0.00442078	2.25913		3.90489	1.04425	-1.1191	-4.11113	7.02485	-0.502192
9.05889	7.42631	15.0068	-2.505	8.45987	3.77234	8.26983	7.11169	0.497643	2.22436	-2.04857	0.286155	2.68902		2.83678	1.14372	-2.6266	-2.3796	6.69358	-1.12929
8.67346	7.16147	14.9846	-4.025	7.73396	2.80099	8.42217	7.71181	0.593531	2.70743	-1.26781	0.46152	2.96325		2.86784	1.19657	-2.85981	-1.98221	6.62266	-0.421913
8.35962	6.54492	16.2172	-3.355	7.9618	3.37845	8.41431	8.40556	0.0216025	3.12703	-0.835586	0.311258	2.69133		3.4381	0.605371	-1.78964	-1.88593	7.50349	-0.607004
8.14845	6.35782	16.5636	-3.32	8.09575	3.48373	8.04524	7.77349	0.551622	1.93488	-0.795593	0.138097	3.0154		3.25857	0.538822	-2.33058	-3.92166	7.52298	-0.791292
7.58944	6.6228	15.8507	-2.35	9.8567	2.99134	8.76398	9.36933	0.356907	2.1729	-0.950075	0.0172323	3.46853		3.18568	0.569861	-2.68111	-4.50273	7.5124	-0.626631
6.9397	6.74903	15.787	-2.245	8.37719	2.67998	9.37486	7.96842	1.32898	2.51505	-0.881321	0.276256	3.50388		3.25067	0.801057	-3.27086	-2.99303	7.47097	-0.670879
6.99722	6.93053	15.927	-3.58	8.52612	2.18793	8.73551	8.67701	0.659352	2.28831	0.365315	0.725321	3.55241		3.38671	0.651448	-1.86683	-3.71244	7.3599	-1.04105
7.13806	7.34707	15.3109	-2.97	8.83419	2.98473	8.30234	9.48975	0.260052	2.80246	1.32034	0.809199	3.47835		3.9451	0.134348	-0.857406	-2.37654	5.6696	-1.00608
6.58669	7.39381	14.6448	-3.64	8.54616	3.55352	7.21994	9.799	0.812122	1.36595	0.86221	0.784256	3.21488		4.06427	0.403054	-0.91035	-3.96113	4.98063	-0.393291
6.2388	7.06261	14.4718	-2.085	8.60986	4.94759	7.98632	9.01773	0.826141	1.31857	0.198622	0.630389	2.60541		5.11945	0.416084	-1.57601	-4.48823	4.64208	-0.693276
6.70402	6.51296	14.4443	-2.6	9.15124	4.05961	7.5378	10.6167	0.433055	1.15497	0.374994	0.308384	2.37267		4.84663	1.01164	-1.36803	-2.97138	4.69429	-1.00329
7.25167	6.16134	14.0927	-3.13	8.05569	3.67438	8.35745	10.7496	0.55458	1.21755	0.112643	0.390641	2.83286		5.24545	0.856511	-2.1832	-3.88373	5.29192	-0.839441
8.1518	6.19581	13.751	-3.86	9.36124	3.56079	8.30945	9.37059	-0.203868	1.61703	-1.35156	0.530889	3.27296		4.37808	0.714954	-1.81224	-5.51238	4.0827	-0.666502
9.33071	6.16225	13.8042	-3.285	9.66838	3.69239	8.31136	9.96023	0.0438891	2.16052	-1.9807	0.615619	3.73503		4.79356	0.125636	-2.04991	-6.53521	4.19089	-1.08919
9.59599	6.1899	14.7855	-2.665	8.6523	4.61065	8.53766	8.99619	0.0173853	2.54197	-2.11076	0.508466	3.70678		4.91537	0.398416	-1.34801	-5.75866	4.37318	-0.476384
9.05298	6.49245	15.6942	-2.96	11.3754	2.40493	8.2859	9.01391	0.296266	2.60172	-2.26757	0.126042	2.9797		4.14249	0.101386	-1.74509	-6.46358	4.46431	-0.937793
8.89125	6.56405	16.166	-3.065	11.3139	3.3105	8.26351	9.29824	0.320075	1.48879	-1.82787	-0.0169223	2.15637		4.56715	0.747284	-2.42699	-5.44686	4.02368	-1.28831
8.89808	6.66316	16.0958	-2.634	12.7369	2.94009	8.9455	8.96176	0.290125	2.44051	-1.50268	0.272422	1.79089		2.91466	0.0203133	-2.5806	-5.4214	3.48913	-1.10878
8.60092	6.59962	15.987	-2.33	12.1418	2.98639	9.28649	8.98265	0.511605	2.16736	-1.20949	0.403851	2.29955		5.12503	0.0933797	-3.56508	-6.49719	3.62005	-1.29371
9.14597	6.50144	16.7899	-2.6515	11.3317	3.81303	8.26235	10.3447	-0.380115	1.79553	-0.555658	0.447401	3.14191		4.25995	-0.595225	-2.65427	-7.07127	3.31299	-1.17516
10.0264	6.60143	17.2227	-2.9625	11.6669	3.36768	9.02229	9.55982	-1.07586	2.7048	-0.663778	0.496098	3.05989		4.05869	-0.29499	-1.17592	-5.92785	3.6941	-0.623583
10.8543	6.84689	17.0724	-4.445	11.2176	2.31311	8.80157	9.00686	-0.332621	2.3813	-1.19946	0.27115	2.67476		4.96773	-0.319203	-1.1044	-6.59148	4.77857	-1.2558
11.1959	7.01587	16.858	-1.73	11.8766	2.90316	7.62778	9.07868	-0.499051	1.9933	-0.649711	0.381422	3.15537		4.81092	0.31641	-2.39981	-5.58889	4.91276	-1.21105
11.9857	6.83895	16.1142	-1.1341	13.0144	3.73363	8.43421	10.0425	-0.531189	0.64714	0.358395	0.646994	3.6173		3.13939	-0.0519492	-2.63618	-3.92892	5.43327	-1.14583
13.0796	6.76581	15.8343	-0.6435	11.1493	3.21521	7.29741	9.57822	-0.633045	1.48881	0.225201	0.330595	3.53116		3.13514	-0.244682	-2.58223	-5.74897	5.46199	-0.670214
12.5199	6.99523	15.9713	-3.14	10.7629	2.7101	8.12769	9.96413	-0.620293	2.74289	-0.595902	0.0658968	4.11169		4.1509	-0.379724	-1.9706	-6.75905	5.01478	-0.689392
11.7534	6.58757	15.2134	-4.22	11.8177	2.84069	8.69562	8.56966	-0.749076	1.40655	-1.98448	0.195072	4.23598		4.69341	0.835852	-2.28784	-4.55546	5.09281	-0.166996
12.6036	6.08854	14.7071	-1.22	11.5272	3.26	7.55451	10.3815	-0.661924	0.831457	-2.70464	0.306964	3.23974		3.55181	0.814295	-2.36442	-5.33332	4.63647	-0.737827
13.2383	6.4969	15.0902	1	10.5784	3.88409	7.40886	10.3092	-0.582784	1.59826	-2.09368	0.299675	2.41056		4.0387	0.505846	-1.91232	-4.02537	4.45963	-0.59263
12.9928	6.93993	15.4861	2.66	11.2377	3.19501	7.14518	9.11197	-0.466804	0.43037	-1.50286	0.105175	2.76483		5.32895	0.759601	-2.04296	-4.02459	4.36448	-0.32651
12.2892	6.67736	16.0151	5.11	9.97218	1.09761	6.86039	8.40589	-0.369638	1.20286	-1.65162	0.0706482	3.38412		4.43231	1.11098	-2.84557	-1.46471	3.43454	-0.232483
11.3886	6.1843	16.2985	7.145	9.18526	2.41022	7.58004	9.04112	-1.35197	1.3032	-2.28086	0.290121	3.32552		4.84365	0.495034	-2.38108	-1.09975	4.42615	-0.45602
11.0808	6.12284	15.3295	10.255	10.2884	2.5873	7.51562	8.86538	-0.633204	0.33584	-2.25714	0.390583	3.9622		4.55853	0.325569	-2.0037	-1.25405	3.9814	-0.0378355
11.5121	6.36902	15.3851	11.375	9.21754	1.8961	8.0919	9.4742	-0.85493	-0.208423	-2.058	0.209426	5.05751		4.97957	0.334608	-2.73792	-2.20554	3.38326	-0.645926
12.1145	6.18884	16.1813	9.275	11.2711	1.09653	8.90535	9.26075	-1.25689	0.486641	-1.75754	-0.0587392	4.60581		4.7106	1.20906	-2.57258	-1.83221	2.07791	-0.672745
12.2863	5.71699	15.1686	8.675	10.0754	1.94733	7.9071	9.30883	-0.981386	1.36568	-1.57959	0.175319	3.58567		4.32832	0.218437	-3.38465	-3.81169	4.15105	-0.710648
12.012	5.60262	13.8877	9.235	9.55659	1.80243	8.22803	9.68202	-1.0507	1.2362	-1.73424	0.451986	3.55897		5.31938	0.521592	-3.63269	-0.963475	5.44968	-0.498637
12.2676	5.95101	14.6218	8.545	9.91594	1.79452	8.01019	9.24327	-1.97749	1.60927	-1.89512	0.422553	3.83374		4.91772	-0.152598	-3.51845	-2.48511	5.22674	-0.509813
11.4488	6.20165	14.9028	8.38	9.74657	3.35046	9.51473	9.48074	-1.74716	1.904	-1.00882	0.450674	3.96518		5.80665	0.306512	-4.05508	-1.56804	4.95945	-1.00938
10.2485	6.21724	13.8049	6.29	10.1743	2.87823	8.21759	10.6375	-0.602333	1.63052	0.195814	0.441142	3.72172		5.17908	0.479798	-4.10919	-1.47222	5.44217	-0.575126
10.2212	6.39377	14.3434	5.655	10.3948	3.21775	8.67866	10.6034	-0.85411	0.637057	-0.286813	0.347056	3.36047		5.56881	0.929789	-3.93098	-1.7921	6.07595	-0.692231
10.3848	6.88145	15.5407	4.12	10.1232	2.4145	7.41228	9.76639	-0.140736	0.984567	-1.20134	0.270065	3.49277		6.09659	1.122	-2.73726	-3.03251	6.60534	-1.06144
10.1673	7.46468	15.8519	2.85	9.69466	1.88921	8.51292	9.12307	-0.666377	1.56427	-1.56221	0.240146	3.43682		5.50888	1.06554	-3.78038	-2.30176	6.4202	-0.675461
10.4054	7.22262	16.4713	2.035	9.70858	1.84758	7.6394	9.26632	0.606757	1.93415	-2.52082	0.476831	3.17118		5.60706	1.73199	-3.38626	-2.26828	6.17307	-0.536082
11.0952	6.35211	16.344	2.59	9.56577	2.83444	7.35103	8.93861	-0.0305681	1.41159	-3.33701	0.552669	3.29319		6.98089	0.933684	-2.28265	-1.94026	7.33786	-0.429262
11.6216	5.87236	15.617	2.83	9.26673	3.22163	7.02845	9.20627	-0.817542	2.1724	-3.3672	0.293657	3.1786		6.09633	1.13082	-3.06549	-1.92354	6.81564	-0.0726838
12.2847	5.83472	14.8947	3.165	9.11785	2.67089	7.54569	10.7179	-0.694213	1.21733	-3.61044	0.475693	2.87262		5.1717	1.52751	-4.66644	-2.99929	6.91628	-0.586232
13.2482	5.98386	14.2937	2.285	9.51757	1.79372	6.26242	10.1436	-0.907193	0.98548	-3.04846	0.833382	3.09303		5.69402	-0.334613	-4.21123	-1.47647	7.593	-0.661052
13.1834	6.51138	14.4298	3.2	9.81532	1.78527	7.43384	9.72288	-1.13171	0.848242	-2.22986	0.477559	3.27117		5.36505	-0.17706	-4.51789	-0.514598	7.79642	-0.585014
12.641	6.8475	14.5652	3.51	8.37423	2.78119	6.74398	9.97797	-0.305444	1.51032	-2.62972	0.234746	2.90492		5.79238	0.642189	-3.32065	-2.96442	5.8401	-0.494447
12.4135	6.63447	14.5747	4.76	9.75694	2.37716	6.72032	8.50311	-0.189449	1.29107	-3.054	1.01474	2.57524		4.64983	0.132268	-4.3356	-3.04342	4.85828	-0.522201
11.879	6.30538	15.3985	4.695	9.44974	1.68157	5.79867	8.93226	-0.634579	1.39476	-2.41904	1.51984	2.21197		4.74466	0.528314	-3.42715	-1.329	5.05	-0.387908
11.391	6.14688	15.8486	4.13	8.95081	2.12148	6.63686	8.93706	-0.270774	0.698649	-1.71421	1.20092	1.96388		5.58349	0.491419	-2.78968	-2.42546	4.71365	-0.508975
11.6452	6.25302	14.9728	3.435	7.67178	2.47582	6.07336	8.72351	-0.657085	1.58333	-1.77133	0.927343	2.45831		4.58714	0.763475	-1.5238	-2.53603	6.11236	-0.643508
12.1027	6.30326	14.5032	5.3224	9.05333	2.37215	6.43009	8.52661	0.0900843	0.290996	-2.489	0.927484	3.20205		4.58406	0.636035	-2.04324	-1.94174	5.50611	-0.785614
12.6359	6.1904	14.4516	4.679	8.84816	1.66171	6.20354	7.6221	-0.477351	1.15356	-1.75648	0.967316	3.67495		5.06952	1.44857	-2.57119	0.0512731	6.3529	-0.745742
13.4729	6.48559	14.692	3.2895	9.20948	3.14133	6.22369	8.43835	0.620781	0.436529	-0.0987069	0.852067	4.48317		5.11782	0.603271	-2.52387	-1.81095	6.75589	-1.06146
14.1263	6.72208	15.2383	3.67	8.81567	3.54583	5.9682	8.85689	0.0001954	0.839511	-1.26696	0.79744	4.85154		5.57841	0.636239	-1.50093	-2.08379	6.30695	-1.01519
13.9673	6.43547	15.5294	5.215	7.79478	3.47203	5.7343	10.3171	1.1031	-0.408659	-3.6368	0.783575	4.15187		5.38021	1.13424	-1.54887	-3.12933	5.98809	-0.697542
13.3276	6.67933	14.9734	8.455	8.4695	2.9771	5.23625	8.42149	0.475077	0.667581	-3.71698	0.550649	3.61605		6.34534	1.19412	-1.38281	-2.9561	4.84967	-0.643093
12.718	7.09759	14.5325	9.35	8.91956	4.36915	4.47685	8.65371	0.645012	-0.122283	-2.74967	0.438029	4.00743		4.79038	0.883741	-1.54299	-2.75261	5.24525	-0.861972
11.7072	7.20729	14.7971	8.795	8.31827	3.5803	5.40982	9.69014	0.242632	0.857773	-2.12726	0.653	3.91537		5.65198	0.737806	-2.79113	-2.15311	5.38612	-0.271371
10.9042	7.25632	14.6058	7.55	9.52416	3.25762	5.59562	8.92155	1.20725	1.29004	-1.47801	0.882193	3.07199		5.80156	0.581246	-2.0201	-2.19278	5.24117	-0.597483
11.7313	7.15793	14.3501	6.865	8.50313	3.01063	5.05113	9.15425	1.26928	0.566689	-0.0953219	0.95094	3.05899		5.82147	0.512747	-2.56844	-2.1067	4.46272	-0.10544
13.1882	7.01626	14.1682	5.765	7.43951	2.77438	5.91703	8.48896	1.26841	1.10045	-0.141659	0.645566	3.64855		5.50807	0.835794	-1.65034	-1.64667	4.49536	-0.272907
12.5408	7.2324	14.0118	5.84	7.87878	2.92069	5.17752	7.9118	1.18765	0.475631	-1.20997	0.329261	3.7795		5.46556	0.961387	-2.20452	-2.63075	4.38851	-0.276359
11.4245	7.37292	14.5115	7.15	8.64748	3.37698	5.90122	8.48195	1.51669	0.736887	-1.66338	0.452134	3.33969		5.93157	0.949385	-1.01523	-1.55296	4.7283	-0.45598
12.7494	6.85382	15.5425	8.46	7.64001	3.92786	5.79802	8.633	0.333242	0.65253	-1.74239	0.74057	3.51805		6.81666	0.0539822	-2.11014	-1.09468	4.59118	-0.191315
14.749	6.70455	15.538	7.09	8.62097	3.0063	5.57285	7.61511	1.56013	0.832431	-1.13171	0.975131	3.27797		6.49318	1.05794	-2.14217	-2.1946	4.74817	-0.610466
14.4232	7.10677	14.6776	9.14	8.85452	3.19408	5.80317	7.90758	0.485257	0.740676	-0.848474	0.797935	2.15497		6.67561	0.277229	-1.37543	-3.36787	4.88292	-0.688122
13.3037	7.28007	15.2382	8.01	9.08786	2.93753	6.15706	7.97828	0.610891	1.65907	-0.679023	0.350062	2.09498		5.91671	0.140936	-2.61002	-2.41269	4.7383	-0.780967
13.4724	6.92479	15.8681	9.335	8.72131	3.03697	5.65108	7.04258	0.238532	0.629842	-0.0444966	0.323041	2.791		6.87977	0.269869	-0.813844	-1.88852	4.76169	-0.33047
13.8918	6.09601	14.9648	9.92	8.3955	2.69821	5.89852	8.35603	0.42837	1.85359	-0.463135	0.453469	2.92517		5.96792	0.237309	-1.90668	-0.801512	4.788	-0.360424
13.0148	5.5155	14.4478	11.01	7.54562	2.48135	5.87223	9.00925	0.270374	0.503854	-1.76559	0.644339	2.78682		6.187	-0.104342	-1.60409	-2.50971	4.51183	-0.397303
12.1611	5.55034	14.739	9.245	8.40381	2.78835	5.35291	8.46365	0.974157	1.28896	-2.31747	0.98549	2.71205		5.89596	0.563678	-2.51748	-2.29586	3.15697	-0.842649
12.1198	5.92786	14.8809	8.9	8.05172	2.63419	5.13303	8.99883	0.947485	1.7897	-2.3959	0.865631	2.76255		5.37624	0.306778	-2.5102	-2.35758	4.54207	-0.633158
12.0436	6.17738	14.1689	7.15	8.14407	2.48871	4.85112	7.90793	0.769026	1.48372	-3.06415	0.475398	2.9892		6.11512	0.181836	-2.42214	-1.84617	3.99756	-0.649241
11.721	6.25263	14.1938	6.47	7.58338	2.8716	6.13087	8.77207	0.419379	1.62007	-3.89895	0.444451	3.32725		5.18046	-0.06889	-2.12633	-3.00836	4.52718	-1.10007
11.693	6.69444	15.422	5.795	8.44303	2.72339	6.64756	7.30708	0.631736	1.84103	-3.06671	0.554519	3.25361		5.46684	-0.281154	-1.80586	-3.82356	5.44341	-0.419215
12.7607	7.21023	15.9936	4.875	7.4654	2.57433	6.75929	6.8415	0.0102154	1.0251	-2.03248	0.456964	2.44774		4.76563	0.197282	-1.28091	-1.46644	5.41202	-0.728262
12.6334	7.13128	14.7983	7.13	6.67917	3.53111	5.85384	6.37452	0.0567112	1.51572	-2.4807	0.241083	2.68734		5.33277	0.221281	-2.44872	-3.11879	4.69019	-0.669092
11.3282	6.76651	12.9507	5.945	8.13021	3.25618	5.9135	8.71887	0.24548	0.824699	-2.9384	0.264584	3.76198		5.55392	0.735908	-1.69959	-3.0233	5.71376	-0.105077
11.2642	6.1471	12.1445	5.85	6.97242	3.40351	5.00029	7.54685	-1.0519	0.810484	-2.01841	0.452418	3.85526		4.55063	0.873939	-1.40909	-3.24331	5.46255	-0.329318
11.688	5.72056	12.6432	6.625	7.72422	2.14586	5.90991	8.88801	-0.976768	1.05839	-1.75423	0.250787	3.50257		5.2828	0.408601	-1.63824	-2.25094	5.1139	-0.548905
11.2185	5.38852	13.6567	6.645	6.99243	3.43406	5.20854	7.81597	-0.778827	2.27754	-2.16033	0.158194	3.02546		5.41436	0.477292	-0.836793	-4.46742	6.63664	-0.0264316
11.2793	5.19774	14.4317	5.485	6.96869	3.1922	5.731	8.88936	-0.877225	0.735973	-2.55028	0.133402	2.78769		5.57665	1.1578	-1.7887	-3.92953	7.42259	0.131942
12.1503	5.35358	14.9917	5.495	7.14957	2.51564	6.76556	7.55281	-0.18612	1.03681	-2.97105	-0.33956	2.74581		5.21271	0.357306	-1.48569	-2.52021	6.68446	0.362931
12.8775	5.15518	14.5974	6.23	7.40382	2.27379	5.99559	6.92035	-0.313109	1.24637	-2.66713	-0.576108	3.2997		4.7758	0.299223	-0.66845	-3.57589	6.89457	0.00281909
13.3338	5.007	13.6929	4.555	7.13525	2.51039	6.18656	7.20588	-0.460889	0.401308	-2.90548	-0.220619	4.17895		5.23324	0.501312	-1.01093	-5.09282	6.48244	-0.363451
13.4655	5.69687	13.0643	3.825	6.55844	2.28038	5.01326	6.83575	-0.143821	0.864713	-3.63812	-0.0143936	4.31648		4.17147	0.42554	-2.36368	-2.33086	6.69461	-0.513624
13.5123	6.40867	13.2786	3.61	7.22652	1.82109	5.0733	7.77102	0.330855	1.68985	-3.2752	-0.25899	4.37134		5.59515	0.367124	-0.780442	-3.17077	4.46142	-0.917204
13.6084	6.12402	13.8189	3.675	6.83411	2.14442	5.3475	7.83715	-0.182231	1.62466	-2.48511	-0.238663	4.00983		5.58762	0.438395	-2.60188	-2.89104	6.07601	-0.84939
12.421	5.57079	13.699	1.6825	7.58017	2.80887	5.23356	8.39937	1.28439	1.42182	-2.16161	-0.177104	3.91748		5.27773	0.715653	-2.86763	-3.85153	6.60857	-0.756688
11.3196	5.78517	13.8968	3.785	6.71488	3.6209	4.79858	8.46646	0.587495	0.77126	-2.34304	-0.51604	4.51218		5.21409	0.457402	-1.17901	-5.04246	6.93858	-0.425027
11.888	6.20317	14.2366	3.825	6.59631	3.07227	5.82874	8.86488	1.07895	1.32504	-2.03511	-0.655363	4.25453		4.33263	1.29319	-0.775569	-4.07721	7.59514	-0.348674
12.1064	6.28346	14.0708	4.41	7.33382	3.36497	5.64223	8.81677	0.896411	0.331249	-1.34978	-0.452274	3.67408		4.45204	0.896491	-1.99321	-3.01319	6.64441	-0.262257
11.5585	6.47613	14.6154	5.02	7.21989	2.9664	6.41605	8.46513	1.45566	0.794634	-0.970134	-0.295805	3.35372		5.51335	0.801508	-1.09794	-2.39141	7.02593	-0.534551
10.999	6.82385	15.1338	7.525	7.37349	2.59905	6.77379	9.06135	0.607084	1.50558	-1.41099	-0.508123	3.2525		5.63237	0.734935	-0.466283	-1.85277	7.73426	-0.266651
10.5343	6.89427	14.1336	7.3	6.98349	2.68429	6.13396	9.3933	0.177973	1.02864	-1.77988	-0.723184	3.48738		4.52577	0.934722	-1.74527	-1.73435	8.08296	-0.391196
10.4679	6.87277	13.438	6.45	6.99196	2.48128	6.40191	9.26354	0.800023	0.513001	-2.42373	-0.227459	3.66519		5.22262	1.06416	-3.21037	-2.70196	8.07351	-0.638029
10.4077	6.69289	13.4334	5.305	5.14986	2.78335	5.96981	8.36408	0.348372	0.167335	-3.63349	0.0833107	3.86609		5.02525	0.774028	-1.96386	-5.40842	8.80274	-0.768054
9.6691	6.15392	13.4799	4.12	6.14034	2.4659	6.8454	8.06137	0.211211	-0.111045	-3.73421	-0.408423	4.62697		4.86851	0.74234	-1.82889	-2.41737	8.59601	-1.24852
8.55908	6.02686	13.6067	4.11	6.42852	2.39129	6.68549	8.95522	0.518342	0.145161	-2.5294	-0.704325	5.66175		3.45686	0.12784	-2.21995	-2.57004	9.09408	-1.21538
7.84895	6.27713	12.8999	3.9945	6.2904	1.96348	8.05405	7.95341	0.593509	0.490817	-2.37095	-0.186497	5.80397		4.60032	-0.182216	-3.72889	-3.20972	8.65088	-1.12141
8.20754	6.68372	11.8146	3.555	5.78978	1.29621	7.21901	8.22486	1.00144	0.159118	-2.96195	0.320609	5.21323		4.61821	-0.24173	-3.30731	-5.31964	8.39608	-0.523734
9.153	6.88633	12.3827	4.705	5.61678	2.24977	6.96993	7.55643	-0.429554	0.69462	-2.06996	0.292075	5.14909		4.76457	-0.308892	-2.11482	-4.71539	8.58201	-0.463308
9.50134	6.78663	13.7001	5.345	4.38511	1.80976	7.65111	8.28738	0.276934	0.0571591	-0.334128	0.109231	4.71675		4.24622	0.232072	-2.64529	-3.99193	8.5864	-0.457734
9.42511	6.46817	13.2248	5.025	5.79064	1.3184	7.08538	6.65415	0.251674	0.11158	0.169637	-0.0644794	4.26047		5.0875	-0.295475	-2.70791	-2.7191	8.38594	0.189021
10.3243	5.98466	12.4239	3.93	5.76779	1.78002	7.49722	6.91577	0.506628	0.831097	0.217202	-0.070833	4.55924		4.91515	-0.748371	-1.88175	-2.05423	9.39757	-0.143211
10.9426	5.70829	13.645	4.69	4.84458	1.41066	7.51721	8.27403	-0.435094	1.11846	1.29592	0.0749805	4.24172		4.52411	-0.0909581	-2.31129	-3.23564	9.05938	0.00830902
10.4045	5.61584	15.9666	4.43	5.36538	2.21789	6.93639	7.64386	-0.708969	0.019186	3.6574	0.112866	3.75754		6.42133	-0.280874	-1.95841	-2.66748	9.76928	-0.749502
9.70962	5.75634	16.0663	2.79	4.72684	1.36898	8.04378	7.76978	-0.874811	-0.349813	6.02307	0.132004	4.34817		4.94944	-0.252117	-2.38362	-4.71672	9.7473	-0.738525
9.21356	6.03397	14.3624	3.21	5.01318	1.47757	7.90534	6.84684	-0.433771	0.538691	6.59336	0.153601	3.96274		5.67963	-0.803314	-2.46086	-4.55526	9.33889	-1.17684
8.57402	6.11279	14.2059	3.29	5.48297	1.41179	7.5379	7.16508	-0.670998	-0.39421	5.89191	-0.111417	2.98456		5.10219	-0.921118	-2.71792	-2.98095	9.76197	-0.82325
7.98833	6.25296	15.048	3.87	4.95299	2.43432	7.40672	7.4841	-0.175933	-0.0183776	4.48961	-0.212092	2.79487		5.06617	-0.271825	-1.32314	-1.92898	10.2694	-0.477141
7.44723	6.36929	14.4624	3.525	3.60162	2.9199	7.42486	7.13071	-0.832994	0.0460949	4.44776	0.157916	3.47653		3.77275	0.0459527	-2.03484	-3.5019	9.02177	-0.797713
7.51947	6.28729	13.3928	4.94	4.39908	2.29588	7.31475	8.34555	-0.601686	1.22909	4.72187	0.507015	3.67129		4.24741	-0.0751864	-2.35215	-4.01996	8.01406	-0.632076
8.19399	6.12322	13.6332	3.995	5.73104	1.15233	7.32593	8.64988	-0.164689	0.72205	3.93003	0.234422	3.19337		3.24334	-0.597921	-1.89872	-2.85434	8.63238	-0.263717
8.52469	6.07229	14.3313	5.575	3.58347	2.30356	6.08974	8.73482	-0.836656	0.903697	3.86865	-0.0447533	3.17898		3.75057	-0.588285	-1.77579	-2.87207	8.44972	-0.815023
8.10084	6.27622	14.2361	3.56	3.37098	1.76386	7.23357	8.86354	0.132439	1.31757	4.37111	0.0900787	3.91065		4.50448	-0.413382	-2.031	-1.51435	7.99501	-0.521359
7.69119	6.19793	13.3908	4.38	4.51168	1.2018	5.99005	8.38437	-0.110391	0.434135	3.80105	0.263023	3.56333		4.05683	0.469294	-2.05749	-3.29987	8.34686	-0.569235
8.27212	5.85087	12.893	3.51	4.43793	1.7305	4.73817	8.27136	0.547983	0.838381	2.99391	0.0769797	2.61989		3.64916	-0.204357	-2.90035	-3.51471	8.04527	-0.0378697
8.3484	5.6908	13.2656	3.725	4.25881	1.75852	5.0315	8.08225	0.141065	1.56793	3.08892	-0.428596	3.13278		4.71302	0.0663342	-2.43778	-3.45856	8.52598	-0.740593
7.79722	5.46193	13.2516	3.605	4.64341	1.72397	5.28512	8.84642	-0.792108	0.856739	2.2212	-0.647135	4.10921		4.13256	-0.543855	-3.53968	-4.24285	8.3625	-0.535717
7.93046	5.41103	12.6163	4.145	4.5635	1.72287	4.63732	8.53689	-1.44898	0.726102	3.08243	-0.463391	4.27395		4.71616	-0.169821	-3.09527	-3.56866	8.10152	-1.31596
8.52455	5.51536	12.4903	2.8	4.01761	1.77262	6.5354	7.85961	-0.905174	1.28707	5.0253	-0.31587	4.07399		5.24755	-0.363258	-3.08924	-4.62784	7.47584	-1.0593
8.35119	5.12809	11.812	3.97	3.47346	2.8869	6.3366	9.03221	-0.606672	1.95629	4.85113	-0.179671	3.89301		4.75491	-0.640715	-2.58121	-3.73056	7.53445	-1.23445
8.65995	4.68638	10.6752	3.655	4.40407	2.32671	6.71975	8.62044	-0.516154	1.64593	4.59264	0.0307232	4.31868		4.70236	-0.519376	-2.64015	-5.20411	8.1323	-0.584816
9.07678	4.69657	10.8859	3.775	3.54265	2.95158	7.38899	7.73298	-0.52521	2.58314	5.52106	0.00238619	5.11257		4.63214	-1.16815	-2.56032	-3.85061	8.62351	-0.620795
8.80507	5.11877	12.3327	3.35	3.22591	2.37358	6.9978	8.76999	-0.490337	2.25975	5.98341	-0.0653167	4.89273		5.21445	-0.852221	-2.32032	-4.0358	9.45556	-0.500894
8.85265	5.63908	13.5256	2.53922	3.80216	2.84305	6.8895	8.37954	-0.659189	0.973332	6.13523	0.0190333	3.90544		2.85015	-1.04119	-1.86255	-4.84727	8.98285	-0.778267
8.64742	5.59097	14.3258	3.567	3.18146	2.72519	5.62541	8.08263	-1.08972	0.318929	5.77873	-0.198439	3.65338		3.7418	-0.407952	-1.98725	-3.87307	8.06196	-0.738117
7.91619	5.36227	14.3826	4.2015	3.81694	3.55201	6.67174	8.23647	-0.963487	1.34423	4.68394	-0.457772	3.77723		3.72215	-0.619654	-2.26672	-4.61136	8.1327	-0.387961
7.37138	5.27618	13.4983	3.165	2.66938	2.77459	6.0091	7.95215	-0.636678	0.488841	4.73549	-0.18148	3.70067		4.21509	-0.419466	-3.23093	-3.96614	7.93429	-1.16024
7.56838	5.17042	12.6483	1.60145	2.94333	2.93075	7.82134	9.18799	-0.988036	0.974275	5.97104	0.235679	3.93497		3.90899	-0.110325	-2.18816	-4.36653	8.81796	-0.952796
7.75074	5.31429	13.0728	1.987	1.58926	3.08176	7.12814	8.57749	-0.520587	1.20368	6.25185	0.256604	4.61181		4.44397	-0.068528	-1.4619	-3.99168	8.35172	0.0006165
7.18256	5.60614	13.9184	3.4945	1.95218	2.13264	6.99458	9.05233	-0.993063	0.0938635	5.5167	0.0609673	4.91035		4.31867	-1.05073	0.149789	-4.21861	8.11354	0.358737
6.86073	5.66886	13.8532	3.06	3.05109	3.13228	6.82039	8.74425	-1.23947	-0.505849	5.21907	-0.223297	3.84661		3.81459	-0.560721	0.0581869	-4.24952	8.64129	0.296957
6.81809	5.46371	12.6735	0.76	3.30657	3.27663	5.93549	8.11989	-1.22197	-0.525625	5.99313	-0.254561	2.65968		4.57162	-0.416956	-1.32042	-5.81801	8.72774	-0.265475
6.3502	5.16451	11.8242	0.44	3.35231	2.30382	5.31551	9.73344	-1.50998	0.653536	7.11909	-0.124577	2.66394		4.27479	-0.232573	-0.685425	-4.19496	8.88869	0.140822
6.24291	5.19786	11.9668	1.08	3.49388	2.57307	5.8639	9.38002	-1.95479	-0.0783329	7.63386	-0.484838	3.08018		3.06138	0.163452	-0.0518818	-3.91889	8.49071	-0.860034
6.06251	5.52732	11.7936	2.23	4.21707	3.93823	5.62787	8.03367	-1.42089	1.28115	7.16721	-0.733715	2.87261		3.87968	-0.655797	-0.861704	-3.7732	8.10692	-0.274871
5.60998	6.22491	11.5824	3.495	3.23388	3.43622	6.60552	7.72725	-2.01259	-0.429798	4.30865	-0.328019	3.22465		3.7783	-0.561658	-0.446127	-3.29909	9.35294	0.0302235
5.89384	6.50603	12.3332	3.611	3.17662	3.39388	5.87319	8.13769	-1.14546	0.18805	1.36597	0.19647	4.04582		4.7501	-0.546937	-1.04271	-4.53278	8.76295	-0.801616
5.46466	5.98235	13.2559	3.156	4.22674	3.3454	4.77462	8.29954	-1.28823	-0.541003	0.815998	0.246435	3.93434		4.20343	-0.418537	-1.87511	-4.07382	7.77894	-0.277733
4.60817	5.46738	12.8021	4.715	2.30256	2.89176	6.69732	8.07526	-0.719046	0.330197	1.47743	-0.0524737	3.26001		3.36357	0.0486607	-2.13201	-5.64342	8.80055	-1.25582
5.06987	5.71793	12.2276	3.015	3.2961	3.0684	6.16405	8.39898	-0.693778	-0.212406	1.56842	-0.472921	3.10063		5.05475	0.132106	-0.436138	-4.69911	7.82761	-0.904738
5.97295	5.6366	12.1205	3.34	2.58972	3.35613	5.25426	8.47312	-1.40785	-0.304922	1.08326	-0.924305	3.7438		4.35057	-0.197629	-0.185155	-4.07418	8.23081	-0.0829368
5.89641	5.07625	12.1104	3.835	3.73252	3.27288	5.62161	7.51325	-1.39965	-0.286682	0.662645	-1.07119	3.66287		4.01983	-0.451879	-2.26109	-3.95196	8.48952	-0.153005
5.76565	5.40852	11.9985	3.465	4.68675	3.12915	7.36081	6.84633	-1.46683	0.544651	-0.0667374	-0.592308	2.40888		4.09458	-0.536037	-0.672915	-3.83069	8.04001	0.174537
6.77044	6.23025	11.6475	2.76	2.54404	3.02761	7.01486	6.55959	-1.57773	-0.372997	0.557434	-0.202294	2.19449		3.79933	-0.160885	-2.63844	-4.79061	7.85056	0.0321573
8.0021	5.91594	12.0784	3.26	2.39041	2.76287	6.95396	6.45738	-1.89518	-0.246392	2.18848	-0.386586	2.89959		3.83961	-0.275295	-2.16288	-4.4346	7.53081	-0.398334
7.61242	4.97811	13.3163	2.405	1.93865	2.54763	7.0551	6.66387	-2.7087	-0.557505	2.68011	-0.613757	2.36573		2.83398	-0.467519	-2.33321	-3.86991	7.07234	-0.389582
6.47829	4.8384	13.0002	4.715	3.13577	2.65279	6.22809	5.80927	-2.20134	-1.16862	1.73414	-0.558105	1.50124		3.59862	-0.876764	-1.90701	-3.49923	6.69638	-0.90695
6.56058	5.38338	12.4308	5.22	2.58298	3.14673	7.67629	5.82183	-2.95528	-1.51435	1.60553	-0.500598	1.67701		3.17526	-0.298101	-2.38432	-3.42125	6.72957	-0.53059
6.67771	5.6986	12.7458	4.245	1.61671	1.87376	6.4662	4.82375	-2.7799	-1.82819	2.16341	-0.643104	2.33939		2.21776	-0.753451	-2.29194	-4.36563	7.07341	-0.506415
6.36645	5.46383	12.1609	5.705	2.59624	1.79737	7.14668	6.40281	-1.64946	-1.36731	0.931064	-0.682339	3.13509		3.53151	0.129396	-1.77991	-2.30891	6.97712	0.247778
6.41238	5.02478	10.8862	5.56	2.19423	1.28676	8.16435	6.23709	-1.43947	-1.26311	-1.35989	-0.531394	3.51353		3.1225	-0.230205	-2.73081	-5.29963	5.86103	0.090122
6.58607	4.77448	10.8459	6.785	1.76497	1.54687	6.74835	6.15603	-1.39214	-0.516699	-2.51342	-0.410099	2.95168		3.70102	0.135907	-1.08835	-4.16046	6.02262	0.10877
6.40589	4.97193	11.7599	6.125	2.13645	2.04574	7.49787	6.35828	-1.7451	-0.950157	-1.83075	-0.290739	2.68707		2.73711	-0.0418843	-2.63168	-4.62771	5.95995	0.437167
6.75328	5.55053	12.8641	5.56	2.16265	2.60197	7.88642	6.2415	-2.57785	-1.59795	-0.408649	-0.344662	2.78708		3.33881	0.166418	-1.76707	-5.46379	5.97793	-0.299936
6.57789	5.98933	13.5012	4.07	1.19822	3.25841	8.46055	6.35496	-3.7831	-1.61959	0.892499	-0.670466	2.55201		3.9785	0.273946	-1.64098	-5.50027	6.41966	0.00797107
6.05588	5.84743	12.5429	2.62	1.24745	1.744	6.45624	5.81643	-2.7801	-0.711239	1.21734	-0.609463	2.43402		4.74207	-0.143391	-2.06734	-5.06881	6.59519	-0.194778
5.99062	5.46053	10.9065	2.075	1.05715	1.53395	6.63474	6.15075	-2.86718	-1.21159	0.547203	-0.24714	2.52809		3.12273	-0.31271	-2.11018	-6.07635	6.5522	-0.227169
5.53954	5.56733	10.555	1.4885	0.771047	1.62367	5.8414	6.20686	-3.37479	-1.39746	-0.382973	-0.0811558	2.57769		4.32899	-0.0659111	-3.63282	-4.98559	7.56115	-0.247491
4.26244	5.6013	11.5321	2.2245	2.21545	0.225738	5.43258	5.58632	-3.14791	-1.07138	-0.798552	-0.365768	2.61357		4.38654	0.00829017	-2.18921	-5.5982	6.33042	-0.178907
3.81257	4.99791	12.5467	2.7265	2.00426	0.364273	6.40126	5.71842	-3.55893	-0.0953151	-0.92297	-0.496775	2.89629		4.53268	-0.292538	-3.24568	-5.21517	6.06489	-0.217044
3.63144	4.95791	12.2068	2.57	3.54203	0.715109	5.58815	5.57281	-3.43179	-0.377493	-0.369332	-0.30972	3.58289		3.65348	-0.449246	-3.58898	-4.97632	6.27174	-0.309605
2.43385	5.63026	11.8797	3.4585	2.53642	0.228448	5.82728	5.51823	-3.68654	-0.758018	1.41525	-0.458209	3.21305		2.73167	0.204542	-2.73086	-4.99285	6.49898	-0.0421087
2.05745	5.75903	11.9748	2.52	2.84371	1.10713	4.59876	5.03973	-3.57123	-0.940051	1.95712	-0.845313	2.38526		2.77095	0.383276	-2.10625	-5.42636	6.67052	-0.0876498
2.36762	5.7115	11.838	1.425	1.92283	1.07073	5.44614	6.16842	-2.69861	-0.428559	0.377577	-0.822129	2.49471		2.49893	-0.0687178	-0.566915	-5.57734	6.56994	0.226404
2.56782	5.66139	11.8906	1.115	1.87664	0.906407	6.17845	4.54633	-2.56007	0.423631	-0.942578	-0.680883	3.17787		1.85377	0.151967	-1.12827	-6.05363	5.61677	-0.182972
2.97567	5.22057	12.174	1.7	2.27204	1.12357	7.35359	4.54029	-2.82373	-0.113421	-1.4581	-0.725804	3.01605		1.78588	-0.173716	-1.42561	-4.50875	5.72478	-0.571412
3.03107	4.72473	12.8814	2.536	2.35317	1.5644	6.34964	4.87104	-2.71999	-0.268513	-2.01999	-0.750523	2.06623		1.26994	0.223271	-0.739583	-6.20997	6.08803	-0.689905
3.3127	4.81048	12.905	3.365	1.18003	1.28574	5.49299	5.35621	-2.5601	-0.693859	-2.57097	-0.810944	1.77986		2.62493	-0.324135	-1.66932	-5.25167	6.37054	-1.00982
4.03419	5.19193	12.9389	3.44	1.76369	1.2875	4.22023	4.81024	-3.01821	-0.221952	-2.47453	-0.872498	2.61105		2.44909	-0.413764	-1.67876	-7.18934	6.55839	-0.289208
4.31468	5.26189	13.4095	2.33	1.50251	1.53628	4.85572	4.84129	-2.81044	0.26362	-2.05065	-0.767533	3.04226		2.81786	-0.543356	-2.64435	-6.56982	7.22992	-0.260479
4.1537	5.11041	12.5822	0.747	2.00589	1.11849	5.30516	5.15768	-1.90256	-1.52523	-2.19345	-0.693442	3.30925		2.59569	0.506207	-2.47023	-5.8606	6.83187	-0.865078
3.9047	5.24978	11.3833	0.2125	0.845472	1.17323	5.18012	5.60246	-2.75707	-0.552747	-2.46019	-0.76145	4.08658		2.88555	-0.0398633	-0.594368	-5.05084	6.91427	-0.309793
3.41122	5.60938	11.4723	-0.7565	1.92198	1.04342	5.10513	5.83786	-3.25892	-0.71104	-2.49131	-0.909971	3.93107		3.42319	0.41735	-1.40662	-4.78176	6.90721	-0.739317
3.70732	5.29728	12.0855	-1.284	2.63521	0.443358	5.27842	5.2755	-4.07384	-1.17745	-2.20925	-1.21596	3.16435		3.17615	0.343455	-1.14066	-6.70278	7.05682	-0.651328
4.21746	4.83114	12.2795	0.99	1.71386	0.275995	5.66696	5.51281	-3.20822	-0.082181	-1.88642	-1.18624	2.65239		3.02195	-0.178371	-1.99643	-6.85943	7.04425	-0.186468
4.0914	5.03272	11.8626	2.775	1.95055	0.328944	7.00303	7.12033	-3.22279	-0.296576	-0.942051	-0.814055	2.25106		2.54498	-0.961635	-2.54664	-5.9474	5.47629	0.344355
4.49567	4.91759	11.9113	3.76	0.434483	0.932999	5.99905	7.85476	-4.14777	0.0568401	-0.240652	-0.493389	2.62276		3.06889	-1.05099	-3.06731	-8.14956	5.51623	0.274631
4.72168	4.64517	12.5092	2.5	1.15566	1.39502	6.53255	6.97449	-3.40361	-1.76438	-0.852712	-0.172593	3.16829		2.7893	-0.883854	-1.28104	-5.50602	5.54404	-0.0938627
4.01907	4.83933	12.5816	2.1085	1.09015	0.324218	5.81036	5.62588	-3.94936	-2.00127	-1.85876	0.117819	2.80331		2.36595	-0.393326	0.406092	-6.54205	5.96552	0.143896
3.88694	4.59789	12.3693	4.86	1.26115	1.44349	5.50619	6.96369	-4.06971	-0.27169	-1.65536	0.186017	3.42423		2.2005	0.182955	-0.384538	-7.53734	6.33728	-0.598129
4.11134	4.13077	12.2814	5.08	1.56433	0.664219	5.13636	7.38881	-3.5377	-0.412918	-0.989617	0.167183	4.0059		1.63843	-0.379381	-0.533665	-7.42449	6.37064	-0.33296
3.70451	4.84104	11.9624	4.88	0.888479	0.840895	4.83273	8.25581	-3.88442	0.341084	-1.16777	0.218932	2.72785		2.17835	-0.295328	-0.653309	-6.25879	6.4334	0.150938
3.39969	5.74226	11.2043	4.185	1.14281	0.698214	5.67755	8.56674	-3.96121	-0.631697	-1.74395	-0.0849031	1.18633		1.74169	-0.459228	-0.609417	-6.82685	6.23364	0.729923
4.26338	5.54667	11.7601	4.48	0.216972	1.35904	5.65496	8.9629	-3.64466	-0.423857	-2.28282	-0.5062	1.26502		1.14752	-0.76974	-1.35067	-6.67373	6.80296	0.143934
4.68925	4.85558	13.204	3.415	0.192335	0.436278	6.09076	9.91051	-3.01094	-0.170397	-2.21409	-1.04632	2.07262		1.487	-1.30117	-1.81219	-6.89387	6.55697	0.29796
4.64377	4.71573	13.1073	3.395	0.6812	0.61281	6.61444	8.62627	-2.3519	-0.552248	-2.20117	-1.53265	2.14258		3.01452	-0.750391	-2.25896	-5.92661	5.80381	0.151914
5.02314	4.69071	12.9107	1.506	0.543865	1.48927	6.24051	8.70805	-2.65541	-0.849879	-2.17587	-1.52028	2.2086		2.03989	-1.04202	-1.57172	-7.08287	6.91553	-0.118011
4.18971	4.58587	13.7637	2.466	1.59445	0.973067	6.70272	9.30841	-1.88194	-0.989607	-2.27319	-1.67276	2.06739		2.79635	-0.443822	-0.93874	-5.88238	6.79614	-0.654766
2.65575	4.51639	13.5607	1.5595	1.36142	-0.0262204	4.9568	9.24988	-3.16782	-1.42966	-1.98672	-1.42054	1.15564		2.88927	-0.1337	-2.24834	-7.47986	6.56788	-0.837286
2.92005	4.40785	12.094	2.3645	1.44079	0.189666	5.93096	9.9684	-2.23231	-2.07066	-0.830271	-0.550491	0.842611		3.23258	-0.183776	-2.17486	-8.28846	6.83315	-1.02739
3.64547	4.46967	11.8369	1.812	2.94092	0.563691	6.3045	9.52422	-2.23477	-1.67843	0.244007	-0.128009	1.65015		2.56743	-0.312356	-1.88979	-8.24291	5.87448	-0.772293
3.22971	5.14678	12.3268	0.671	2.03298	0.645961	6.66984	9.7517	-3.18002	-0.29681	0.638373	-0.23128	2.23946		3.25318	-0.762641	-0.88146	-6.85346	6.51726	-0.739005
3.19667	6.10929	11.561	-0.566	2.84436	-0.570647	5.55792	10.2172	-3.41427	-1.28074	-0.124985	-0.578378	2.02906		3.02628	-0.629223	-1.75604	-7.94747	7.21657	-1.17089
3.32243	6.01363	10.3215	-0.6385	3.62913	0.634434	5.23444	10.0081	-3.63616	-1.30828	-1.46442	-0.786646	2.53977		3.00161	-0.725707	-1.34927	-8.00601	6.63806	-0.678075
2.80557	5.0234	11.1027	-0.1795	3.35687	0.925557	5.52277	10.2812	-3.59812	-0.710173	-2.22342	-0.334616	3.30401		3.32786	-0.265145	1.18688	-7.73703	6.48878	-0.20053
2.14412	4.52313	12.9408	0.245	5.12325	0.643993	5.78084	10.2876	-2.48151	-1.9683	-1.94191	0.104589	3.033		2.85086	-0.465782	2.07743	-7.65514	6.39035	-0.395902
1.96307	4.48041	13.4223	1.6015	4.53778	0.15549	5.62862	8.68737	-2.67623	-0.509732	-1.83384	-0.108871	2.7441		2.71067	-1.03731	1.79175	-7.49678	5.39374	-0.618628
2.0087	4.74383	13.0732	2.835	3.77609	0.549881	4.58493	9.85326	-2.22189	-1.13496	-2.27963	-0.838248	2.04189		3.10452	-1.50713	2.53272	-7.31729	6.2959	-0.598264
1.23664	5.37232	13.0707	1.2295	4.43516	0.0140883	6.73709	8.88345	-2.84485	-1.39641	-2.02036	-1.24564	1.17251		2.93294	-1.34001	2.80569	-6.59201	5.58078	-0.65016
0.821747	5.8249	12.6428	2.2	3.74945	1.11356	5.79552	10.3723	-3.31667	-2.09492	-2.45325	-0.958228	1.3197		2.43947	-1.49233	1.7107	-7.56307	6.52811	-0.95472
1.92217	5.84028	11.9069	3.125	4.01863	0.836127	5.35389	10.5521	-2.81873	-2.59483	-3.47243	-0.969619	2.19006		2.63852	-1.70746	1.81961	-6.79152	7.6516	-1.22625
2.86963	5.5717	11.9463	1.33	2.69778	1.2858	5.24315	10.5369	-3.54095	-2.61737	-3.78819	-1.38267	2.58821		3.61936	-0.947216	1.35008	-6.3726	6.37574	-1.09172
2.57273	5.56873	13.0287	2.215	3.11835	1.60713	5.89652	10.6792	-4.0662	-2.71417	-2.93256	-1.33852	1.84628		2.96436	-1.4964	1.57506	-7.53605	6.03943	-0.931888
1.96869	5.59646	12.8627	2.73	2.85386	1.84916	5.36808	10.7426	-3.84945	-1.57478	-1.35733	-1.22599	1.12489		2.83306	-1.12379	0.99447	-6.79173	6.05487	0.00545507
2.1028	5.20706	12.4547	0.905	2.23233	0.756298	6.80504	9.39867	-4.40597	-1.34251	-1.13542	-1.21455	1.22911		2.7222	-0.934871	0.695323	-6.90635	6.01094	0.153195
3.03802	4.59382	13.0048	-0.115	2.17454	0.605338	5.80099	9.20321	-5.25419	-1.45947	-1.88873	-0.925443	2.51291		3.14905	-0.987876	1.49271	-8.00681	5.93087	-0.442136
3.45552	4.43211	12.6106	-0.6953	2.00944	0.18084	5.78815	9.43938	-5.00276	-1.97249	-2.18362	-0.724833	3.18494		4.96496	-1.37829	1.59389	-6.93122	6.5063	-0.631568
2.83654	4.33599	12.127	-0.17955	2.9265	0.0834204	6.74425	10.215	-4.04169	-2.87003	-2.58162	-0.935768	2.49376		3.30677	-0.97845	1.44787	-7.85202	6.17762	-1.22058
2.68697	4.18252	11.8262	0.75	2.18947	-0.545753	4.99409	9.92974	-4.78399	-2.74818	-2.40006	-1.06636	2.12769		3.10207	-1.27344	1.41854	-6.78726	6.19916	-1.05956
3.13969	4.62804	11.5522	2.2175	2.50158	0.384256	6.6014	9.03186	-4.55116	-2.0376	-2.45174	-0.837988	1.89384		2.85545	-1.75737	0.96401	-7.11449	5.52052	-0.821071
3.59444	4.92916	11.8734	1.0565	2.4011	0.606085	6.72962	9.23666	-4.32378	-2.21417	-2.49472	-0.644709	1.61596		2.887	-1.03287	0.969247	-8.60681	5.12808	-0.525884
3.40251	4.63355	12.0071	-0.371	2.36848	0.00623473	6.45779	9.31611	-3.33648	-2.14593	-2.16286	-0.76572	1.6561		3.26323	-1.49357	0.527426	-7.82521	4.98135	-0.474629
3.14495	4.94874	11.6157	-0.06	1.99036	-0.4299	6.19973	9.23311	-3.23311	-2.61387	-2.83008	-0.900389	1.6113		2.28175	-1.49141	1.27774	-7.41644	5.36159	-0.877679
3.40184	5.42119	11.0334	0.701	2.99356	0.100775	6.30357	8.78316	-3.25427	-2.79134	-3.67521	-0.753721	1.70456		2.55252	-1.4073	1.03213	-7.96752	4.83394	-0.703119
2.74132	5.29261	10.7802	0.405	3.8779	0.261311	5.65392	8.67205	-3.20582	-3.08049	-3.01754	-0.814391	2.26664		3.8185	-1.39985	-0.020678	-7.27545	5.38824	-1.00253
2.22592	4.7892	10.7844	-1.5755	3.29986	-0.836426	5.44415	8.39168	-4.92558	-2.60174	-2.14864	-1.04366	2.74409		3.19464	-1.16635	0.261928	-7.42141	4.99181	-0.655455
1.87784	4.57335	10.4249	0.107125	3.44137	0.879794	5.67698	8.55926	-3.615	-2.25863	-3.18571	-0.888104	2.7849		3.19102	-1.17903	0.101941	-6.06189	5.70528	-0.876837
0.69966	4.66899	10.8204	-1.195	3.28353	-0.224845	4.1585	7.99167	-3.76804	-1.98445	-4.23953	-0.630597	1.9944		2.58893	-1.78171	0.86576	-6.47112	5.33694	-1.2334
-0.606746	4.11532	12.1176	-0.593	4.81644	-0.498275	5.25092	8.63323	-2.99736	-2.36497	-4.1622	-0.772624	1.42443		2.82859	-1.73661	1.42836	-6.51299	4.56383	-0.909971
-0.238757	3.21071	12.8753	-0.7235	3.96957	-0.93008	5.2522	8.33564	-2.98257	-2.10542	-3.96627	-0.811744	2.01633		2.60717	-1.05799	0.277949	-6.34641	4.98932	-0.866247
1.37501	3.06826	13.036	-1.16	3.13181	-0.737966	5.68969	8.8826	-3.25709	-1.56994	-3.92184	-0.642001	2.09592		2.1186	-0.794466	-0.977606	-6.74295	5.86785	-1.20066
1.88892	3.79274	13.2648	-1.003	3.0333	-1.10913	6.80353	9.05488	-3.5923	-1.30243	-4.06153	-0.814684	1.80911		2.43961	-0.8284	-1.37319	-6.3529	5.81024	-0.892951
1.47052	4.21904	12.5089	-0.5345	1.50709	-1.29644	5.90704	8.90934	-3.59503	-0.729017	-4.11077	-1.19717	2.05567		2.30118	-0.878014	-0.716288	-6.40194	6.28248	0.0979638
1.92977	4.39442	11.4246	0.4755	2.09494	-1.60183	6.91432	8.44227	-3.74183	-1.86996	-4.57377	-1.56954	1.70356		3.22069	-0.953326	-1.0148	-7.77478	6.13874	-0.404288
2.49925	4.2842	12.1358	-0.8295	2.46863	-1.2079	7.51324	9.08953	-3.80165	-1.15295	-4.0953	-1.51208	1.20275		0.908876	-0.979235	-1.06226	-6.65455	7.29619	-0.581225
2.05683	4.06537	12.6952	-0.9145	2.31517	-1.44054	7.21256	9.5432	-3.94937	-1.87926	-2.24689	-1.17869	1.55422		2.07474	-1.41964	-1.16149	-6.03165	7.38783	-0.499878
1.82266	4.34932	12.4697	-0.6795	3.75818	-1.04037	8.32256	8.3444	-3.98475	-2.48679	-2.74049	-1.22753	2.01571		1.30964	-0.804674	-2.56987	-6.62395	8.08219	-0.807389
2.27062	4.38854	12.8135	0.065	4.32617	-1.21539	5.34924	8.29989	-4.33815	-1.64501	-4.15942	-1.19085	1.9023		1.00019	-1.74764	-2.18128	-9.08224	7.92013	-0.610611
2.70147	4.02301	12.5514	0.245	4.56629	-1.86703	6.02874	7.5943	-4.00072	-1.32147	-3.50077	-0.723142	1.98971		1.02673	-1.73324	-1.79211	-7.45062	7.59948	-0.974792
2.42789	4.01959	11.5203	2.26	3.65281	-1.13894	6.89209	6.88664	-4.52988	-1.67664	-2.56603	-0.738203	1.43759		1.44281	-1.41901	-2.51234	-6.61205	8.02313	-0.347137
2.2221	4.34683	11.358	1.5	3.2024	-0.830384	6.36803	7.27108	-3.13955	-0.701941	-3.41461	-1.28799	0.748547		1.23091	-0.994471	-2.76585	-5.49458	8.48131	-0.741302
2.66669	4.32155	11.6002	2.334	2.64578	-1.52103	5.60161	6.8922	-3.97536	-1.07661	-4.38726	-1.25329	1.46893		1.67552	-1.1115	-2.87217	-4.32073	8.32432	-0.679678
3.59209	4.09641	11.6122	0.705	1.73694	-1.82699	6.32542	6.9355	-2.68968	-1.31723	-3.19409	-0.794877	2.04445		0.63321	-1.10308	-2.4955	-4.90515	7.5229	-0.800472
3.6225	4.217	11.6537	1.27	3.66581	-1.66697	6.98615	8.32236	-2.8832	-1.38366	-1.97097	-0.725244	1.49874		1.2841	-1.04255	-3.39699	-5.07304	7.93267	-0.526554
3.13933	4.90517	11.6486	1.285	3.23424	-2.42387	5.0424	7.18119	-3.49056	-2.25442	-2.20842	-1.0061	1.28878		2.06225	-1.24819	-3.45805	-5.28125	6.52751	-0.308335
3.3055	5.51107	11.353	-0.135	3.79644	-2.87689	5.94817	7.63392	-3.23424	-1.58951	-2.4958	-1.14839	1.56237		1.68534	-1.31101	-2.16211	-3.90185	7.66164	-0.613448
3.48629	5.39693	11.2837	0.475	3.61503	-2.26429	6.61065	6.2131	-3.73418	-0.913414	-1.98927	-1.27611	1.08865		0.965954	-1.35336	-2.79433	-6.03604	7.80091	-0.686528
3.0399	5.00177	12.0104	0.36	1.98674	-2.80989	7.2866	6.83797	-4.63419	-1.59439	-0.60192	-1.28295	1.67678		0.866349	-1.32766	-2.51939	-4.57474	7.14595	-1.21781
1.73641	5.03325	12.914	0.349	3.84976	-2.5706	6.47741	6.58429	-3.81716	-1.14127	0.112417	-1.27663	2.91914		1.72872	-1.92653	-2.62356	-5.93673	8.0592	-1.18852
0.505962	4.91017	12.7139	3.085	3.73077	-2.17448	7.30636	6.87944	-3.49818	-1.90763	-0.941173	-1.33688	2.69355		2.20955	-2.20519	-2.52362	-3.68296	7.94561	-1.09125
0.791311	4.58232	11.895	1.945	4.02741	-1.92288	6.24868	7.64717	-4.59305	-2.55436	-2.20346	-1.21062	2.59804		0.841315	-2.01442	-2.83303	-3.94792	6.94843	-1.51373
1.90371	4.60339	11.697	1.82	2.84487	-1.67803	6.84809	8.2373	-3.45805	-1.74769	-2.49562	-1.54344	3.84087		0.337081	-1.60582	-2.92704	-4.95971	7.24041	-2.1066
2.75244	4.81869	12.1544	4.13	3.78233	-2.0513	6.68546	8.12885	-3.26715	-1.95894	-2.13949	-2.20758	4.16424		1.15258	-1.46092	-1.53496	-3.6068	6.50397	-1.17314
2.58968	5.25028	12.9076	2.675	3.62176	-2.49258	8.07249	8.31982	-2.46102	-2.97369	-1.65047	-1.88413	3.47564		2.58486	-1.65521	-1.11954	-3.98157	7.17311	-0.767149
1.59942	5.25873	14.5916	3.64	2.45652	-2.01003	6.77187	8.08708	-3.02155	-1.80769	-1.09413	-1.12207	3.49311		2.63242	-1.75135	-0.66195	-4.14078	7.70266	-1.32187
0.85224	5.01726	15.5278	4.355	1.13625	-1.6885	7.60593	6.8385	-2.75131	-2.18662	-0.901682	-0.876707	3.56198		0.875059	-2.07346	-1.10996	-5.03432	6.56567	-1.1195
1.49941	4.57949	14.9138	1.8715	1.79404	-1.8639	7.03083	6.94884	-4.93945	-1.65968	-0.716258	-1.04587	2.57055		1.9904	-1.82046	-1.88781	-5.01154	6.1725	-0.426008
2.12886	4.19497	14.8784	0.715	2.34085	-1.09112	5.76197	7.29969	-4.49719	-1.4298	-0.770519	-1.03917	1.87387		1.86135	-1.53828	-3.30259	-4.52331	5.5367	-1.23294
1.56656	4.31718	16.0726	0.74	3.3075	-1.26285	7.6597	6.8754	-3.81695	-1.83997	-1.19538	-0.485709	1.25084		1.75891	-1.62627	-3.11927	-3.85162	6.49817	-0.747238
1.30139	4.97656	17.0409	-0.615	2.68731	-0.64156	7.22607	6.86509	-3.95094	-1.71919	-1.17617	-0.184101	1.03669		2.4637	-2.07277	-4.068	-4.63629	7.10114	-0.662316
1.84611	5.48826	16.218	0.965	4.1174	-1.02164	6.54512	6.77135	-3.55751	-0.612579	-1.23462	-0.632108	1.99073		1.83657	-2.1127	-2.67723	-4.62507	7.58099	-1.02299
1.59456	4.99954	13.8281	0.28	2.12478	-0.333508	6.91836	7.66059	-3.7311	-0.968268	-0.429786	-1.3547	2.56888		2.118	-1.81422	-2.89325	-4.54775	6.95853	-1.25085
0.81988	4.82939	12.52	-0.97	2.32129	-0.443032	6.98063	7.83744	-2.85717	-2.12594	1.11829	-1.7993	2.25296		1.16321	-1.56806	-1.8443	-4.434	5.98396	-1.50242
1.72238	5.2551	13.1451	-1.4985	2.30359	-0.953654	6.25226	7.68289	-3.23946	-1.57592	0.804715	-1.77817	1.89015		1.62907	-2.13766	-2.48514	-4.94992	6.4779	-1.22805
3.26189	5.34124	13.8552	-1.57	1.43905	-1.3836	6.455	7.7425	-3.35999	-1.42211	-0.735891	-1.58432	2.29807		1.9833	-2.70292	-2.26195	-3.83076	6.20495	-1.51626
2.57891	5.10684	13.9202	-1.4995	1.55667	-0.982834	6.02339	7.34375	-4.55333	-2.16046	-0.92638	-1.40734	2.79016		1.45642	-3.09382	-3.68728	-4.85091	5.87497	-0.920614
1.4734	4.56165	13.8652	-0.6435	0.766366	-1.0761	6.08571	8.18981	-3.82608	-2.08597	-0.453306	-1.29448	3.06145		1.45095	-2.28268	-3.59128	-4.56657	7.17365	-1.18765
1.755	3.93642	12.7597	-0.69	1.8221	-1.5233	5.0703	7.63109	-3.05533	-2.78703	-0.802814	-1.37431	2.97032		2.69105	-1.65466	-3.16471	-5.20501	5.9069	-1.11369
2.33658	3.87082	10.1347	-2.241	1.64407	-1.29578	5.0962	8.00136	-3.33822	-2.8729	-0.940722	-1.30792	2.69404		1.91769	-1.77579	-4.03417	-4.83026	6.91085	-0.994688
2.43493	3.90455	8.98676	-0.4	2.12578	-2.0824	6.46647	7.33935	-2.76558	-2.55306	0.120065	-1.15549	2.69277		1.17582	-2.10778	-4.63284	-4.68181	8.49653	-0.902357
2.31848	3.6773	9.75277	-0.535	1.8311	-2.60002	6.80911	5.51871	-3.60246	-3.17861	0.662971	-1.34901	2.69908		2.52583	-1.14145	-4.45594	-4.05464	7.0799	-0.89466
2.87197	3.56977	10.4007	-0.78	1.90563	-3.19379	5.53936	7.29939	-4.0402	-3.57759	0.550463	-1.84606	2.62532		2.54864	-1.41398	-3.84609	-4.67035	7.87008	-0.718147
3.28962	3.79919	10.5157	-0.685	0.982338	-2.69413	5.56411	7.0007	-3.82188	-3.34116	0.860053	-2.35751	2.83002		1.6353	-1.73997	-4.09705	-3.52266	8.03139	-0.394288
2.77544	3.75002	9.95426	0.545	0.610852	-2.49959	7.94891	7.06875	-3.04447	-2.57573	2.00815	-2.4184	2.85349		1.64388	-2.04404	-4.46864	-4.3125	7.49229	-1.26674
2.84838	3.69522	9.91136	-0.4195	0.528881	-1.76973	7.65462	6.91348	-3.36407	-1.6472	3.54291	-2.21749	2.23335		1.58258	-2.61857	-4.53603	-4.25986	7.08274	-0.660862
3.15261	4.25437	11.5362	-0.9745	0.540381	-1.89111	6.76132	7.81672	-2.50036	-2.62681	3.49713	-2.07064	2.21557		0.591898	-1.68105	-2.74748	-3.7081	7.3139	-0.40779
3.42799	4.91078	11.9946	-0.5125	1.61215	-2.27948	6.36356	6.94848	-2.48593	-2.46135	1.58959	-1.88817	2.67067		-0.240962	-1.54408	-4.01534	-3.65792	6.85667	-0.766904
3.59791	5.092	10.4639	-1.764	2.3202	-2.13987	6.82851	5.9852	-2.10788	-2.53143	0.558286	-1.74095	3.06104		-0.365752	-1.65465	-4.36047	-3.67092	7.15594	-0.988101
2.6096	5.09212	9.79862	-1.611	0.899412	-3.74813	6.53236	6.19452	-2.74269	-3.48533	1.53996	-1.79252	3.397		-0.593957	-1.44497	-4.33995	-2.46023	7.11519	-0.609112
1.72077	5.18542	10.5314	-2.315	0.760218	-2.70968	7.43464	6.17872	-3.40897	-2.82576	2.46425	-1.79195	2.66781		-0.324498	-1.22551	-4.30268	-3.04873	7.71604	-0.701629
1.45484	5.20939	10.9953	-2.518	0.32867	-1.6144	6.89478	5.83788	-3.04617	-2.15912	2.53315	-1.68897	1.8551		-1.35765	-1.79479	-3.16274	-3.87209	8.05711	-0.801552
1.38189	5.00367	10.868	-3.3915	1.64037	-2.69796	6.86375	6.56685	-3.92084	-1.49082	2.60785	-1.67072	2.0065		-1.43135	-1.37729	-4.53235	-3.14118	7.14897	-1.61298
1.41261	5.12439	10.4531	-3.63	0.66033	-2.76327	6.56724	5.51967	-3.56231	-0.673554	2.05441	-1.71274	2.2883		-0.312801	-1.59791	-4.1366	-1.86109	6.73133	-1.20846
1.68701	5.63563	10.3369	-4.32	1.98211	-2.74757	5.74442	5.29766	-3.03549	-1.50332	1.37738	-1.55029	2.64449		0.103333	-1.30875	-3.11182	-2.52331	6.67198	-1.1982
2.12947	6.07108	10.3227	-5.33	2.51219	-1.42457	6.88333	5.83858	-3.43928	-2.58922	1.76593	-1.48286	2.22633		-1.16536	-0.968475	-3.02668	-3.18514	6.64666	-1.32089
1.98847	5.34456	10.3267	-4.915	2.33205	-1.84605	6.01099	5.57365	-3.50065	-1.98409	2.28341	-1.69931	2.15268		0.0428586	-0.292843	-1.89211	-3.43941	7.18995	-0.844336
1.59681	4.22594	10.5038	-4.49	1.46944	-1.79189	5.86829	5.7566	-3.17017	-1.64816	1.85224	-1.88981	2.93652		-0.0876043	-0.790229	-3.16812	-3.19029	7.378	-1.23064
1.98739	4.41483	10.8064	-3.475	0.784863	-1.52493	4.93693	6.37005	-4.03467	-1.65768	1.64372	-1.73366	2.81662		-0.733243	-1.62683	-2.46311	-4.29875	6.86892	-0.437301
2.40587	4.92886	10.5557	-3.485	1.42489	-2.20155	4.95903	5.70291	-3.81709	-2.69329	1.95028	-1.63943	2.89502		-0.0366586	-1.88707	-3.7715	-4.04771	6.88487	-0.673449
2.6161	5.16885	9.90832	-3.925	1.74392	-1.64337	4.72585	5.82542	-2.59503	-2.67914	1.66403	-1.70777	3.73674		0.154216	-1.18917	-3.2549	-3.69526	5.81055	-0.580594
2.73553	5.42788	9.87276	-4.87	1.0176	-1.48817	5.53666	5.74892	-2.45872	-2.71848	0.460447	-1.80084	3.81084		0.273278	-1.65546	-3.43052	-4.29727	5.56363	0.0182947
2.61633	5.20348	10.1757	-4.1	0.128765	-1.83918	5.03734	6.01304	-2.25497	-3.20786	0.0817016	-1.62991	3.19771		-0.511182	-1.55203	-3.04598	-4.25875	6.15358	-0.299387
2.34906	4.86397	10.0783	-3.2	1.69151	-1.35912	5.74958	6.29706	-2.30022	-3.80297	0.619693	-1.15331	3.57154		-1.56041	-1.56752	-3.14398	-5.05698	6.14922	-1.12244
2.24576	4.67347	9.45348	-1.63	1.8209	-1.60879	4.14073	5.91343	-2.24238	-2.87656	1.01772	-0.814295	4.12671		-1.2198	-1.00626	-3.05292	-3.52985	5.99136	-0.69362
2.84177	4.54327	9.39401	-0.0937	-0.0343464	-1.54338	4.49157	6.10853	-2.60485	-2.51412	0.641582	-0.771345	3.81309		-1.28342	-0.671173	-4.15358	-4.17507	7.57955	-0.698781
3.30978	4.77668	9.67403	1.174	0.59714	-1.4873	4.3146	5.58279	-2.54174	-1.55038	0.122171	-0.847122	3.80109		-0.769126	-0.380601	-3.63966	-4.96335	7.71217	-0.953218
2.47164	4.65717	9.23613	1.3395	1.2576	-2.27091	4.92663	5.15197	-2.46196	-1.29371	0.605576	-0.934633	4.0419		-0.717173	-0.761848	-3.91514	-5.41545	8.43954	-1.31713
0.595879	3.86209	8.99865	0.41	0.0274755	-2.65399	4.87818	5.84452	-2.87733	-1.01579	1.84278	-0.952332	3.81716		-1.73994	-0.436538	-3.11174	-5.41783	6.58641	-1.51104
-0.372354	3.48344	9.5008	0.05	0.760218	-1.2834	4.73702	7.12968	-2.20903	-1.54687	2.24665	-1.05628	3.3368		-0.301892	-1.13163	-2.95366	-4.95498	6.69445	-1.18549
0.0501622	3.35593	10.0426	0.8525	-1.08382	-2.09749	4.39681	6.67833	-2.41047	-1.20681	0.904861	-1.26031	3.29549		-0.623589	-1.09298	-2.70087	-3.84526	5.07639	-1.22258
1.52066	3.15195	10.1137	0.3845	1.47306	-1.83118	4.66245	5.9561	-1.63274	-1.66081	0.31775	-1.61107	3.86414		-0.0626231	-0.0996209	-2.42671	-3.58947	4.9607	-0.945431
3.21124	3.12696	9.5735	0.32	1.21125	-0.922258	3.85991	6.86952	-3.55271	-2.1233	0.949593	-1.95827	4.22732		-1.0044	-0.664317	-2.69196	-4.63204	5.65034	-1.89261
2.99932	3.27679	9.75107	-0.2495	0.983278	-1.60411	4.27019	4.97993	-2.75474	-1.57443	1.27205	-1.87525	3.94096		-0.574082	-0.993802	-3.04151	-2.6346	5.88538	-1.13993
1.80797	4.05521	10.5739	1.265	1.44406	-2.18427	4.00249	5.15582	-3.18742	-2.20265	1.75881	-1.29517	3.66906		-0.657609	-1.13793	-3.90476	-3.49472	6.25166	-1.70959
1.68964	4.43187	11.3295	-0.0805	1.56452	-1.32305	4.46927	4.98261	-3.18607	-2.26012	1.50491	-1.17197	3.58587		-0.617797	-1.31704	-3.91876	-5.51795	6.57501	-0.745722
1.83875	3.32543	12.4948	1.14	0.945019	-1.77162	6.11213	5.39817	-3.33065	-2.47704	1.26608	-1.3317	3.99517		-2.16344	-0.904475	-3.77536	-5.38536	6.87907	-0.777369
1.78971	2.21742	13.2996	1.545	0.33378	-2.06361	4.6814	3.52011	-2.50654	-1.73029	1.325	-1.17693	4.08285		-2.04651	-0.554245	-5.12589	-5.42331	6.43962	-0.26543
2.19966	2.43358	13.118	2.49	1.54012	-1.88175	5.01088	4.13898	-2.53426	-2.08256	0.538803	-1.12474	3.23869		-1.36637	-1.30164	-4.54435	-5.03062	5.79932	-0.670322
2.56981	3.00796	12.6879	3.125	0.809469	-2.6988	4.54438	5.00723	-3.36704	-1.8475	0.165575	-1.1932	3.18351		-1.96961	-0.983892	-3.50121	-4.28977	6.51265	-1.22893
3.13308	3.15552	12.7661	2.2815	0.788749	-3.03326	3.52707	5.057	-3.28964	-2.0828	0.19095	-1.30378	3.82979		-1.17966	-1.19084	-3.52662	-5.44057	5.98606	-0.772724
3.97653	3.2079	13.3171	2.72	1.8913	-3.04728	2.92254	5.27521	-2.0945	-1.83953	-1.14457	-1.4232	4.08543		-2.39769	-0.357878	-2.78423	-5.42328	6.71028	-0.0825737
4.07685	3.42699	13.2813	3.025	2.76264	-2.76983	4.37565	4.3144	-2.19672	-2.23214	-1.55727	-1.5442	3.98511		-1.32001	-1.43566	-2.80341	-6.1349	6.94597	-0.684493
3.66449	2.99913	12.29	3.81	1.81141	-3.49807	4.23302	5.56393	-3.66748	-2.10871	-0.756176	-1.77317	3.58231		-0.992271	-1.83968	-1.56957	-5.39631	6.42327	-0.677646
3.29444	2.06044	12.3588	3.175	2.55196	-2.25489	4.82844	4.91873	-3.16732	-2.5028	0.100081	-1.79404	2.93381		-1.3493	-2.07346	-2.13135	-6.08982	6.30335	-0.72995
2.91719	1.87377	13.7453	0.537	2.22329	-1.77168	5.09237	4.78706	-2.81299	-2.40283	0.994927	-1.66181	1.75647		-0.281436	-2.24193	-2.1397	-6.02637	6.13799	-0.709592
2.05307	2.02965	14.4466	1.412	1.44936	-2.19069	3.07325	5.50133	-2.88433	-1.56403	1.95577	-1.58437	1.26217		-1.56939	-1.79944	-1.2905	-4.49443	5.6758	-0.799522
1.61507	1.81536	13.9532	1.42	2.37996	-1.96448	3.90598	6.82349	-2.81396	-2.06985	1.59435	-1.75583	2.33614		-1.00273	-1.34137	-1.73652	-5.2179	6.07147	-0.302475
2.3104	1.94378	13.6417	3.055	1.83829	-1.52656	6.02928	6.60738	-3.48765	-1.54953	0.408267	-1.64696	3.41241		-0.107091	-2.20254	-1.41929	-4.86125	6.37808	-0.387698
2.77274	1.9988	13.835	3.065	1.36293	-2.24543	4.95598	7.68993	-2.80886	-1.8987	0.259753	-1.4305	3.30046		-1.1936	-2.33694	-2.51835	-6.42508	7.23177	-0.575681
1.85219	1.91056	14.2563	4.5	1.98499	-2.58619	4.58924	7.42768	-3.89749	-2.074	0.293027	-1.45674	3.11867		-1.39744	-2.21615	-2.49385	-4.95689	7.72689	-0.612267
0.941502	2.28583	15.063	4.935	1.89775	-3.16644	3.83918	6.75653	-3.11953	-1.84049	-0.739527	-1.49923	3.20531		-0.905274	-1.90803	-2.34999	-4.70791	7.12215	-0.533829
0.71953	2.85385	14.7943	5.495	1.61781	-2.44294	4.70002	6.5442	-3.13758	-2.15456	-1.06369	-1.62998	3.1295		-1.46148	-2.04616	-2.62834	-3.27234	6.53841	-0.619581
0.61212	2.93746	13.712	5.265	1.43415	-2.1534	4.37365	4.80576	-3.03243	-1.88502	-0.886186	-1.77549	3.22262		-1.02668	-1.98501	-2.54932	-3.65363	6.34337	-0.586166
1.13544	2.48798	12.9101	2.66	1.0171	-2.46063	5.41483	4.21691	-4.52193	-1.59405	-0.981142	-1.89164	3.85432		-0.682314	-2.30769	-3.36454	-3.97783	6.20167	-0.578288
2.39069	2.01151	12.5367	0.975	1.57906	-2.59877	4.30346	4.28482	-3.051	-1.36512	-0.267782	-2.12748	4.36147		-0.191502	-2.32389	-3.83557	-4.6242	5.63037	-0.220285
2.02336	1.95049	12.3277	0.44	2.20063	-2.01764	4.60157	4.74752	-2.87277	-2.71772	0.431887	-2.14704	3.80313		0.147471	-1.85403	-2.7041	-5.90766	6.29068	0.145154
1.1442	1.93582	12.7169	0.4815	0.669185	-2.60859	4.70598	4.42695	-3.07798	-2.57158	0.336906	-2.33804	3.33655		-0.747946	-2.23206	-3.01091	-4.24451	7.5359	-0.144674
1.47073	1.94023	13.5314	-0.008	1.49943	-2.29741	3.8652	5.36951	-3.48024	-2.58001	-0.0819824	-3.02052	3.67743		0.562826	-2.35843	-3.29253	-2.90768	7.4044	-0.117933
2.4305	1.89055	13.0764	0.572	1.84253	-1.99148	3.81193	5.66292	-3.89296	-2.56699	-1.28211	-3.15448	3.85047		-0.580622	-2.93623	-3.04073	-3.51865	7.2232	-0.941152
3.18448	1.72021	12.2276	-0.983	1.95618	-1.93428	4.93969	5.35696	-3.25117	-3.06255	-2.28881	-2.73474	3.19274		-0.0629283	-3.08537	-2.59818	-2.41042	7.17994	-0.492345
2.86439	2.03305	11.7215	0.0645	1.00999	-2.73759	5.02305	5.46044	-3.64855	-2.63659	-2.00454	-2.62019	2.30306		-1.02493	-3.14297	-2.41358	-3.39463	6.72589	-0.868148
2.34971	2.12363	11.1676	1.513	-0.211478	-1.78146	3.90587	4.66071	-3.68013	-2.9048	-1.19698	-2.72702	1.94328		-1.39526	-2.89967	-2.6686	-4.35697	6.67722	-1.06321
1.96688	2.23179	10.933	-0.0635	0.689548	-1.3994	2.9367	5.7564	-3.72958	-2.45468	-1.04801	-2.57647	1.80601		-0.61077	-2.70917	-2.20169	-3.60864	6.5151	-0.806699
1.3871	2.60112	11.4299	1.3295	0.303751	-1.39066	3.8994	6.24868	-3.48637	-1.95911	-1.29349	-1.88042	2.35841		-1.83409	-2.99386	-2.44584	-3.72646	5.84963	-0.61318
1.4116	2.56958	11.5184	0.301	1.44614	-0.822914	3.19154	6.2654	-3.22548	-1.54924	-0.733058	-1.71247	2.58464		-0.600529	-3.21982	-2.535	-4.16857	7.48274	-0.926174
1.94616	2.63101	11.8797	-0.5875	1.16629	-0.363851	3.89375	5.12589	-3.61493	-1.8451	-0.493224	-2.49661	2.31173		-1.52885	-2.95092	-2.73528	-4.83697	6.33221	-0.307342
2.53036	2.99775	12.7082	1.67	0.976288	-0.485403	3.19544	6.36358	-3.35434	-1.04149	-0.931219	-2.88044	3.21328		-1.14416	-3.54839	-1.01953	-4.29876	5.37447	-0.882679
3.21627	3.27406	12.5309	-1.1739	0.778926	-0.394006	3.92273	5.54279	-3.21015	-0.905725	-1.23361	-2.66275	3.83854		-0.871849	-2.9019	-1.2448	-5.93271	5.02552	-0.699556
3.52918	3.22159	11.0438	-2.27	0.524859	-1.81879	2.72561	6.06863	-4.25024	-1.46268	-1.01765	-2.298	2.47804		-1.198	-2.52453	-0.172389	-6.49116	5.89182	-0.905842
3.25165	3.03849	11.4311	-2.54	0.52366	-1.31269	3.53675	5.64419	-4.58392	-1.02002	-0.790202	-1.99472	1.32793		-1.76606	-2.71178	-1.83334	-5.41334	6.39204	-0.281321
3.84558	3.6168	13.4459	-1.685	0.144069	-1.82778	4.11034	6.29726	-4.35798	-2.23205	-1.74164	-2.09496	1.23635		-1.47336	-3.27819	-1.18651	-3.31603	7.39463	-0.459097
5.0421	4.54276	14.4552	-2.52	0.111275	-1.4586	5.11575	4.51339	-4.55605	-1.77436	-3.12669	-2.09486	1.08875		-2.37305	-2.69637	-1.45716	-3.71809	7.11496	-0.522857
5.25039	4.30898	14.7057	-4.32	-0.707127	-1.06121	5.6547	4.39347	-4.22803	-1.98331	-3.14168	-1.81128	1.43173		-1.38579	-3.13362	-1.84699	-3.0149	5.57593	-0.981721
4.2075	3.32795	14.7483	-3.2	-1.05362	-0.694684	3.44644	5.16169	-3.8333	-2.68647	-2.90834	-1.69735	2.12599		-0.998308	-2.73213	-1.01782	-2.03144	6.50604	-0.692606
3.23133	3.34815	14.392	-3.68	-0.376395	-1.00889	4.80649	5.0815	-4.32196	-2.48911	-3.0815	-2.09628	1.81077		-0.893152	-2.32016	-0.391558	-3.43284	6.18346	-0.215429
2.95295	3.87914	14.5059	-1.8555	-0.0242054	-1.72818	6.18433	4.63626	-4.00208	-2.98199	-2.32609	-2.54126	1.41007		0.178624	-2.81541	-0.13322	-3.68182	5.9279	0.0273294
2.80921	3.74997	14.8567	-2.4385	0.378619	-2.35387	5.26557	4.46571	-3.86428	-3.26057	-1.94584	-2.19746	1.96259		-1.21047	-2.24233	-0.594942	-3.26173	5.82936	0.0865619
2.13999	2.83935	15.0176	-1.945	2.17379	-2.27525	5.90277	4.51088	-4.78659	-2.88517	-3.20865	-1.93604	2.78694		-1.0437	-2.50997	-0.940466	-3.96366	6.36648	-0.363991
1.80109	1.97766	15.3138	-0.325	0.642505	-2.64744	5.59046	4.54528	-4.62814	-3.02632	-3.40433	-2.46222	2.95605		-0.789455	-1.60238	-1.10431	-4.95113	6.47553	-0.250864
1.79944	1.56516	15.2908	-0.64	1.30043	-1.79209	4.44313	4.363	-4.06535	-3.57563	-2.96185	-2.66496	2.63181		0.453481	-1.09739	-1.14146	-4.38204	6.34607	-0.378937
1.56836	1.2316	15.0962	-0.545	1.24531	-1.90927	5.57445	5.64937	-4.32296	-2.70668	-2.78059	-2.30655	2.24174		-0.53291	-1.02938	-0.570315	-4.19405	6.10467	-0.216573
1.37204	1.13423	14.9197	-1.915	0.210563	-1.71209	5.20097	4.67912	-4.0203	-3.03472	-2.36313	-2.12939	2.07582		-0.485939	-1.36751	-2.00069	-4.39221	6.50057	-0.632635
1.5929	1.61029	14.6097	0.12	0.847652	-1.41366	5.15412	5.00031	-5.07559	-2.47475	-2.53792	-2.13057	2.29239		-0.323987	-1.58964	-1.61459	-5.28038	5.9745	-1.27558
1.99023	1.80425	14.1455	1.261	1.33556	-0.854371	4.47563	4.34778	-5.47819	-2.44032	-2.68601	-2.25665	2.74639		-0.310976	-1.28794	-0.40988	-5.10337	7.26621	-1.04493
1.56199	1.77044	13.8749	1.405	0.192021	-1.83637	4.45076	4.51304	-4.78768	-2.6952	-1.91169	-2.57006	2.33357		1.16994	-1.97409	-0.825565	-3.4479	6.52296	-0.619364
1.19021	1.97649	14.5553	-0.0745	-0.0743439	-1.18201	4.02991	3.85602	-5.11256	-3.46761	-1.31904	-2.7213	1.97281		-0.704617	-1.91104	-0.315266	-3.94022	5.91016	-0.862161
1.61334	2.29901	15.4777	-1.148	0.432308	-1.88315	5.08543	4.7621	-5.0871	-1.98394	-0.980089	-2.47454	2.83596		-0.684447	-1.86959	-1.26243	-4.02151	6.34232	-0.864368
1.81478	2.54438	15.1251	-1.125	0.109467	-1.24739	3.6958	5.00544	-5.0439	-2.71688	-0.0728053	-2.29832	3.34808		0.189252	-1.94629	-0.250141	-4.29785	6.88682	-0.757271
1.10409	2.50952	14.4535	-0.99	-0.487385	-0.999353	4.66654	5.55451	-4.78135	-1.65214	0.268078	-2.0288	2.9106		-0.480355	-2.51659	-0.868948	-3.69622	5.52969	-0.772995
1.15124	2.40814	14.1921	-0.09	-1.06465	-2.55726	4.35204	5.72358	-3.92986	-2.45729	-0.310609	-1.68014	2.53445		-0.990085	-1.78214	-1.1452	-3.79742	5.81631	-1.08975
2.65597	2.96183	13.8943	-0.56	-0.005674	-1.93593	5.17651	4.67064	-4.44446	-3.53034	-0.682559	-1.91674	2.82443		-0.213417	-1.40495	-2.05244	-6.02713	6.93446	-0.405237
2.8506	3.57003	14.2271	-0.01	1.69367	-2.21239	4.37894	4.76072	-5.08107	-2.55481	-0.619246	-2.41209	3.0202		0.423092	-1.67098	-0.727673	-4.84399	7.11152	-0.527989
1.15249	3.71071	15.4154	-0.78	0.90771	-3.35698	5.08778	5.11802	-5.45238	-2.6135	-0.637099	-2.27057	2.20533		0.089159	-1.60364	-1.69699	-2.43747	6.71418	-0.528732
0.921417	3.64789	15.9446	0.36	1.33382	-2.42048	5.81418	6.56324	-6.16391	-3.61543	-0.996788	-1.93356	1.14646		-0.2685	-1.20121	-0.879709	-0.67211	6.82214	-0.2268
1.92854	3.643	15.8141	-0.38	2.59672	-2.01828	5.3036	5.175	-6.37552	-1.79807	-1.75819	-2.05068	1.72152		0.0558034	-1.11515	-1.62161	-1.40541	6.8063	-0.275391
1.47882	3.85961	15.7212	-0.895	2.29969	-2.29638	3.96076	5.8292	-6.27224	-2.49321	-2.25594	-2.21104	3.38774		0.642574	-0.197689	-2.44447	-3.87402	5.91643	-0.165639
0.644346	4.11249	15.7382	-0.75	1.32343	-2.52391	5.04185	7.26298	-6.65248	-1.79441	-1.57898	-1.99036	3.80123		0.650665	-1.33829	-1.82537	-4.0312	6.86955	-0.492762
0.482679	3.87761	16.1705	-1.03	2.61772	-2.38766	4.70796	5.35059	-6.26108	-1.93623	-0.969482	-1.59305	2.35913		-0.59051	-0.920205	-1.54576	-3.74964	6.6533	0.0078988
0.506639	3.41301	16.7624	-0.87	2.82975	-2.25969	5.03311	4.16867	-6.33597	-2.21889	-1.34484	-1.58484	1.46878		-1.36526	-1.63364	-1.64953	-4.20092	6.36968	0.125398
0.278991	3.53806	17.1459	-0.15	2.03008	-2.54497	3.90171	4.6912	-7.30814	-1.92907	-2.33086	-1.84324	1.58416		0.208256	-1.14504	-2.47663	-3.24298	6.38188	-0.597911
0.357684	3.79954	17.1894	-0.975	3.13956	-2.51842	3.79777	4.24136	-5.60854	-1.51681	-2.6414	-1.8383	1.33459		-1.97963	-1.48065	-3.9556	-2.68262	5.97273	-0.517038
0.500766	3.31313	18.0075	-0.585	1.53699	-2.33731	4.52085	5.29981	-6.51249	-2.36993	-1.49772	-1.65282	1.03017		-2.06945	-1.41583	-3.28965	-2.9501	6.71236	-0.28359
1.06327	2.27534	18.5024	-0.515	2.36076	-2.1935	5.20389	6.54708	-6.2021	-2.27739	-1.13863	-1.59865	1.75677		-2.19197	-0.90049	-3.44901	-3.13164	7.19813	-0.475194
1.48605	1.73477	17.2985	0.54	0.651081	-2.9558	5.53743	5.48299	-5.91557	-2.11274	-2.56854	-1.93773	2.21001		-1.05382	-0.872763	-3.35269	-4.7123	5.69295	-0.674195
1.2005	2.00815	17.2508	-0.975	0.856307	-3.01433	5.031	6.00484	-5.33643	-1.89529	-3.88726	-1.98974	1.54894		-2.00001	-1.27854	-3.1975	-4.48554	5.88712	-0.813866
1.68531	2.86195	18.844	-1.05	-0.287103	-3.69929	5.22624	4.50755	-6.03997	-1.568	-3.52945	-1.57134	0.988935		-2.4747	-0.864609	-3.55504	-4.45397	6.17086	-0.81289
3.04344	3.28754	19.3664	-2.975	0.316154	-2.87618	5.17211	4.06844	-6.89147	-2.90158	-2.92283	-1.38502	1.3791		-1.37865	-1.13883	-4.14239	-5.38985	6.25287	-0.976739
4.15368	3.10201	18.2928	-4.035	0.986154	-3.50398	5.8985	5.20786	-6.77926	-1.65911	-3.47482	-1.44262	1.5314		-1.29516	-1.13873	-3.16499	-3.6957	6.02006	-1.06699
4.42373	3.67418	17.9161	-5.14	1.46697	-3.50686	4.83586	5.19647	-6.02197	-1.41965	-4.15814	-1.38178	0.611918		-2.36103	-1.37289	-2.6947	-4.69208	5.81735	-1.06406
4.55843	3.73325	17.8769	-3.695	0.490554	-3.94804	5.02514	3.63689	-6.02805	-1.51866	-3.7975	-1.45889	0.228472		-1.6456	-0.865336	-3.70957	-2.19095	5.82346	-0.177609
4.77966	2.81404	17.6669	-3.55	0.712258	-2.99589	5.5007	2.9906	-6.46975	-2.83191	-3.26171	-1.48554	0.649538		-1.88884	-1.397	-3.5114	-4.35497	5.60581	-0.613053
4.75217	2.95818	18.7313	-2.41	1.6302	-3.35599	3.91749	4.42745	-6.59916	-2.53705	-2.78503	-1.34135	0.844324		-1.59779	-0.992834	-3.59087	-5.0108	5.40894	-0.89843
4.46726	3.58044	19.1103	-3.175	0.5288	-3.19015	4.40988	4.397	-5.91773	-2.47398	-2.76487	-1.42856	0.927199		-1.74575	-1.44627	-3.53016	-5.33944	5.11108	-0.747074
3.71733	3.46156	18.3265	-2.384	0.644047	-2.44628	5.07435	4.9215	-5.78395	-2.84584	-2.88099	-1.75927	1.54878		-1.50045	-1.47358	-2.27597	-4.73683	5.37504	-0.460176
3.43067	3.07509	17.8945	-0.4425	-0.370793	-2.63954	4.43584	5.52786	-5.78095	-3.28816	-1.7799	-1.73933	1.60868		-1.96804	-1.4088	-2.81187	-5.17727	4.64247	-1.03762
3.8733	2.87958	18.3204	-0.212	-0.196066	-3.40201	5.27433	6.56914	-5.79419	-2.922	-0.889772	-1.50287	1.57276		-1.84232	-1.82947	-2.66921	-4.96141	4.49322	-0.513319
3.77491	3.23716	18.2071	-1.1325	0.141013	-3.1829	5.76158	4.43391	-6.53309	-2.35802	-1.69957	-1.87249	1.89787		-2.26631	-1.7308	-3.34485	-5.092	5.62441	-0.696707
4.32449	3.62457	16.6711	-1.65	1.18658	-3.38024	5.22093	5.25705	-7.17484	-2.71355	-2.2337	-2.24666	1.1764		-1.98184	-1.63998	-4.09118	-3.96226	4.92663	-0.638991
5.55107	3.26241	15.3351	-3.0175	-0.376586	-4.02915	6.60925	5.62687	-6.34018	-2.10947	-1.02041	-1.75235	0.729596		-3.44822	-1.44078	-3.56477	-4.38607	4.96078	-0.364249
5.84415	2.67621	15.597	-3.1245	0.0713002	-3.70096	6.36087	5.55511	-6.697	-1.10487	-0.0184195	-1.55271	1.44665		-2.43966	-1.80851	-2.96991	-3.5962	4.83211	-0.446504
5.3128	2.90699	16.21	-3.4075	0.0994679	-2.99246	6.78442	5.20337	-6.27791	-2.78444	0.206245	-1.93695	2.20203		-3.25394	-1.64468	-3.34904	-2.89264	4.52506	-0.753025
5.40831	3.59757	16.9455	-4.348	-0.0745826	-2.96849	5.95362	6.28916	-7.09135	-3.26646	-0.775559	-1.91579	2.05833		-2.96647	-1.82699	-2.92547	-5.0974	4.49357	-0.0809135
6.25744	3.96113	17.371	-4.27	1.41663	-2.70725	5.95115	3.89846	-6.47849	-2.62394	-1.94474	-1.97681	1.4354		-2.38756	-1.53021	-1.47548	-4.12523	4.05744	-0.6339
6.78943	4.48263	16.4374	-1.87	0.869836	-2.05136	5.09455	4.56643	-5.97005	-2.89735	-1.74829	-2.25127	1.16598		-1.79765	-1.53363	-2.33809	-4.08325	4.82788	-0.458468
6.2561	4.74985	14.6026	-1.521	0.911271	-2.22401	4.60488	4.22666	-6.6962	-3.04729	-1.24329	-1.92312	1.39044		-1.09854	-1.91262	-2.6899	-1.61422	5.39978	0.0499325
5.71711	3.84444	13.299	-1.09	0.780292	-1.40434	3.9104	5.91584	-6.75611	-2.00986	-1.54456	-1.34018	1.74218		-0.682957	-1.64323	-1.41932	-4.842	5.34618	0.0560708
6.0257	2.58433	14.1466	0.269	1.39712	-2.39028	4.43754	5.6892	-6.81818	-2.49532	-1.38852	-1.15408	1.65348		-0.270682	-1.32333	-2.07647	-4.03828	4.22995	-0.611757
6.54408	1.86981	16.6458	0.254	0.0448108	-0.505985	4.5318	4.3156	-6.51643	-1.50542	-0.221144	-0.918615	1.62227		-0.87706	-1.378	-1.57615	-5.34086	4.44417	0.0232152
6.34782	1.35897	18.5536	-0.975	0.827937	-1.38914	4.15084	5.07779	-6.28237	-2.03703	0.343852	-0.719688	2.11558		-0.126153	-0.838609	-1.20975	-4.9748	3.79214	-0.0054243
5.44685	1.30021	18.8578	-0.375	1.03536	-1.549	3.64323	5.47625	-5.66048	-2.77916	0.469799	-1.43923	2.09956		0.207546	-1.54208	-1.37007	-4.97139	4.7029	0.313527
4.94803	1.17721	18.0764	-4.475	0.76056	-2.07711	4.21487	4.92559	-6.03954	-2.62025	0.385901	-2.34467	1.98969		-0.592359	-1.31425	-2.39812	-5.03009	4.80039	-0.0250971
5.13834	1.10779	18.4995	-3.34	0.918261	-1.69415	5.71764	5.70831	-7.11669	-1.8697	-0.592392	-2.01471	2.16404		-0.168037	-1.71985	-2.26449	-3.95994	4.93691	0.0265744
6.01138	1.29935	19.9487	-3.18	0.310103	-1.86826	5.26376	4.64193	-6.54585	-2.20379	-0.800633	-1.26726	2.14316		-2.38926	-2.04942	-2.87018	-3.48225	5.96395	0.0120332
6.37048	1.65318	20.334	-2.481	1.55103	-0.543833	6.5123	4.36945	-6.93826	-3.05087	0.466189	-1.40029	1.95929		-2.09177	-1.84271	-1.6961	-4.11067	6.39789	-0.205107
6.02691	1.92599	19.9501	-3.365	1.63432	-0.923135	6.22154	4.58556	-6.74598	-2.7372	0.671922	-1.70525	2.13978		-1.61251	-1.77568	-1.94472	-5.30023	6.30121	-0.138144
										0.459343	-1.50162	2.44905		-1.27056	-2.46383	-1.65138	-7.11934	6.78721	-0.618899
