# Supplementary material for: Metabolic sensing in AgRP neurons integrates homeostatic state with dopamine signalling in the striatum
Source: eLife. 2022 Jan 12;11:e72668. doi: 10.7554/eLife.72668 (PMC8803314; doi:10.7554/eLife.72668)
Supplement: Figure 4—source data 1. [file elife-72668-fig4-data1.zip › Figure4/Fig4H.xlsx]

## Sheet: Sheet1
rewarded WT												non-rewarded wt
0.721119	0.468636	-0.193448	0.868927	-0.751023	-0.439383	0.108397	0.441924	-0.0343476	0.431889	-0.402548	-0.37117	-0.0290756	0.447012	0.19043	0.334482	-0.229274	0.0112796	0.0357095	0.0980112	0.0111049	-0.461744	0.400462	-0.171427
1.44433	-0.709143	-0.673003	-0.991255	0.274613	-0.327254	0.0151746	0.660576	0.723222	0.108768	-0.277999	-0.627046	-0.168158	0.373051	0.0506779	0.0927798	0.128584	0.284721	0.0564984	0.187556	0.0892984	0.0141894	-0.575485	-0.16388
1.5524	-0.978483	-0.34401	-0.0617818	0.677313	-0.274216	-0.162618	-0.243483	0.875234	0.485128	0.148219	-0.658349	-0.32953	0.25691	0.0854667	0.0144558	0.355149	0.00939018	-0.193288	0.379617	0.0477839	0.303858	-0.627151	-0.189952
0.653994	-0.287215	0.193651	-0.557311	-0.1597	0.869709	-0.0611015	-0.520597	0.318	0.355132	0.337792	0.28713	-0.344057	0.11058	0.0454613	0.10216	0.174745	0.251694	0.121541	0.537779	0.287972	-0.0491666	-0.272262	0.0993499
-0.498566	0.062693	0.423762	0.0828734	0.0521843	-0.390272	0.115431	-0.505026	-0.406223	0.490849	0.4796	0.0778255	0.268192	0.00985352	-0.175487	-0.0503187	0.311351	0.194774	0.107779	-0.183937	0.0859575	-0.0351941	0.205897	0.0728961
-1.12532	-0.748716	0.110398	-0.596097	-1.02167	0.0450716	0.158675	-0.238855	-0.163205	0.340068	0.455855	-0.859653	0.211608	-0.0094471	-0.258715	-0.383406	-0.191335	-0.094446	-0.0142849	-0.324085	0.108575	-0.169691	0.885296	0.130186
-1.16863	-0.658753	-0.263226	1.26333	0.2433	0.287721	0.0641256	0.108262	-0.19256	0.573609	-0.210569	0.337092	0.159626	-0.0696217	-0.242681	-0.429918	0.0459146	-0.202448	0.0663184	-0.388556	-0.0920871	0.175137	-0.124529	0.288961
-1.09686	0.984239	0.0331868	0.730792	0.0235515	0.0483172	0.0789639	0.272715	-0.487017	-0.757656	-0.201172	0.499242	0.229795	-0.124637	-0.017653	-0.148193	-0.114869	-0.190437	-0.0373859	-0.350567	-0.242722	0.0817684	0.0313763	0.122042
-0.663227	1.27609	0.394169	-0.0091608	0.960642	0.149135	-0.276463	0.0591063	-0.476046	-1.5163	-0.737716	1.25924	0.0364981	-0.286715	0.177278	0.170937	-0.194561	-0.0513319	-0.125599	0.0110879	-0.201015	0.0923294	0.0892388	-0.0101698
0.180768	0.590651	0.31852	-0.730319	-0.299211	0.0311715	-0.0405845	-0.0346215	-0.157057	-0.511486	0.408538	0.0556879	-0.0348988	-0.706986	0.145221	0.297023	-0.285704	-0.213196	-0.0172875	0.0330931	-0.0948684	0.0485147	-0.0128435	-0.178006
0.248015	0.602366	-0.373719	-0.165535	-0.771038	-0.53174	-0.279423	0.129747	-0.566296	-1.43674	-0.782523	-0.348547	-0.209342	-0.767769	-0.178377	0.290674	-0.314807	-0.143714	-0.0873959	-0.0913105	-0.251771	-0.341335	-0.203212	-0.168848
-0.351191	0.114344	-1.34741	0.286415	-0.218527	0.301357	-0.292579	0.717533	-0.0771302	-1.55752	-0.527103	0.058447	-0.061827	-0.375835	-0.591973	0.185811	0.0579074	-0.245799	0.241751	-0.313766	-0.427372	-0.0197121	-0.336842	-0.397421
-0.429461	-0.484877	-1.64514	1.74167	0.284225	0.16733	0.617642	0.635697	-0.133786	-1.33724	-1.04192	0.0455496	-0.252584	-0.41019	-0.350061	0.223638	-0.147345	-0.257617	0.137198	-0.0624267	-0.073931	-0.224347	-0.46176	-0.303272
0.330122	-0.373582	-0.782107	3.06347	0.50018	0.656645	1.25549	0.816246	0.273783	-0.270584	-0.444566	0.220201	-0.165516	-0.425376	0.215067	0.545039	0.0577238	-0.323072	0.566945	-0.613037	-0.233691	0.0374495	-0.0438179	-0.546288
0.893536	-0.678286	-0.183816	1.64283	-0.314916	0.359575	1.38128	0.650383	-0.497904	-1.00878	-1.29898	-0.15761	-0.17115	-0.273197	0.139903	0.484039	-0.516224	-0.0306862	0.0181542	-0.446298	-0.40205	-0.345113	0.297625	-0.136787
0.196129	-1.52999	-0.230451	2.91272	0.783283	0.615104	1.59188	0.783547	0.321491	0.274304	0.12511	-0.737953	-0.459257	-0.395763	0.0323564	-0.0144975	-0.302903	0.0777893	0.0550461	-0.267301	-0.482317	-0.324249	0.34549	-0.0668615
-0.503148	-1.76394	0.0146282	1.74396	-0.635827	1.72883	1.44995	0.576133	0.197834	0.37243	-0.361964	-0.107888	-0.345549	-0.574136	0.159183	-0.39575	-0.28239	-0.0737886	0.148747	-0.0943375	-0.148233	0.0593	0.0243344	-0.612178
-0.148893	-1.4531	0.250397	3.03703	0.243308	1.47587	1.60932	0.487384	-0.170465	-0.835473	-1.26345	-0.791457	0.0825354	-0.386051	0.0738073	-0.260148	-0.306697	0.123355	0.0101438	-0.568576	-0.425042	-0.222159	-0.404316	-0.506683
0.388326	-1.56403	-0.257943	2.75079	0.0172492	1.99489	1.07974	-0.0837332	0.592288	0.819657	-0.565767	-0.352511	0.0807472	-0.0580712	-0.198224	0.068075	-0.031021	-0.0161165	-0.265964	-0.204749	-0.443672	-0.0251122	0.381429	-0.136296
0.330203	-1.46755	-0.630101	2.77089	0.920558	1.19024	0.61861	-0.163042	-0.0293308	-0.460745	-0.573384	-0.257168	-0.304611	-0.213663	-0.32766	0.266903	0.132303	-0.173755	-0.325887	-0.832517	-0.28659	0.0441144	0.0254052	-0.388429
0.320645	-0.3636	0.042825	3.09244	-0.182588	2.22782	0.508943	-0.033212	1.01074	0.767715	-0.809974	0.452767	-0.894651	-0.341226	-0.125684	0.373116	0.18861	-0.238343	-0.226887	-0.618768	-0.658027	0.151231	-0.427845	-0.583934
0.568837	1.50901	0.969711	5.22148	0.26399	1.34753	0.729418	-0.508751	0.355998	0.273767	-0.191609	-0.597827	-1.25751	-0.109726	-0.077865	0.34591	0.48598	-0.0962682	-0.0936999	-0.641334	-0.590649	-0.0593347	1.06091	-0.453182
0.7827	2.28638	1.36661	3.72083	0.0802678	0.938671	0.843493	-0.637421	0.114289	0.825771	0.265306	-0.801963	-1.00881	-0.201627	-0.259216	0.184913	0.565024	-0.287964	-0.0851037	-0.470529	-0.786328	0.374107	-0.076136	-0.630152
1.56168	1.81573	1.11368	3.86599	0.325585	1.65153	1.07047	-0.958021	0.599158	0.203233	-0.213487	-0.244439	-1.64214	-0.57735	-0.262978	0.0190094	0.553035	-0.201762	0.253975	-0.90666	-0.933535	0.01507	0.034372	-0.40085
2.30394	1.45372	0.302873	3.22016	0.309139	1.67954	0.85735	-1.22876	0.673436	-0.785879	-0.603311	-1.3777	-1.23625	-0.682885	-0.0494466	-0.184623	0.282538	-0.0537178	-0.144761	-0.602555	-0.700984	0.505836	0.464034	-0.236708
1.7631	0.760056	-0.0854689	3.27239	0.528345	2.01161	0.945489	-0.603124	-0.358681	-0.715554	-0.0842614	-0.475923	-1.56094	-0.674614	-0.104561	-0.256549	0.753321	-0.0289704	-0.0659732	-0.651562	-0.506217	0.64446	0.012947	-0.535412
0.68412	0.683491	0.131393	3.44586	0.18645	2.22767	1.5167	0.295626	0.14283	-0.411374	0.853992	-0.53885	-1.40097	-0.530669	-0.213832	0.0615611	0.801848	-0.0914592	-0.159655	-0.955998	-0.675693	0.271251	-0.307499	-0.488061
-0.263471	1.51675	0.105558	3.80417	0.0863161	1.57815	0.832752	0.128836	-0.228839	-0.117044	0.661233	-0.349454	-1.26486	-0.362325	-0.099331	0.558082	0.670685	-0.429529	-0.168789	-0.468993	-0.631102	0.449386	-0.287776	-0.252403
-0.827441	1.65643	-0.687408	3.6101	-0.153996	1.16211	0.774895	-0.334681	-0.359517	0.888008	0.866661	0.0645075	-1.33691	-0.47175	-0.031957	0.565906	0.656209	-0.196424	0.066695	-0.588906	-0.500052	-0.0054916	-0.0507567	-0.480123
-0.273192	2.11965	-1.25793	2.41863	0.196692	1.10805	0.980545	-1.3506	-0.675904	0.312427	0.989032	-0.0834902	-1.79804	-0.769092	-0.0430677	0.327219	0.867746	-0.230086	-0.224344	-0.556013	-0.818461	-0.0069138	-0.288663	-0.82269
-0.151157	2.90147	-0.866491	0.642591	0.920515	1.76511	0.820149	-1.07133	0.176029	0.285061	1.12045	0.0904859	-1.88352	-0.900809	0.1208	0.514109	0.572894	-0.0976495	-0.51099	-0.54307	-0.817395	0.28336	-0.217776	-0.669843
-0.79718	2.39323	-0.983753	2.01229	0.506145	1.34605	1.17288	-0.983088	0.412304	1.43654	0.50495	-0.101998	-1.88823	-0.762156	0.268423	0.467837	0.393274	-3.7e-05	-0.166745	-0.276054	-0.750637	0.469248	-0.208714	-0.500968
-0.503135	0.84168	-1.64973	1.56904	0.774571	1.23219	0.990485	-0.662804	0.37834	2.34596	-0.0469638	0.0758184	-1.57762	-0.461106	-0.183994	0.243694	0.704003	-0.102586	-0.343627	-0.284244	-0.80786	0.367983	0.139298	-0.527612
0.201661	-0.277287	-1.30097	0.578016	1.155	-0.0516673	0.546303	-0.802716	-0.129994	1.27547	0.124299	-0.564778	-2.1037	-0.394781	-0.939785	0.470747	0.731967	0.0750587	-0.232694	0.120744	-0.984929	0.353655	-1.218	-0.672446
0.019415	-0.163858	-0.974868	1.72976	-0.0102094	0.495741	0.90565	-0.884607	-0.0795763	0.626982	1.23761	-0.0523108	-2.39048	-0.301747	-1.01175	0.634457	1.11661	-0.498181	-0.535713	0.466619	-0.831143	0.0231847	-0.439641	-0.592408
-0.602338	0.250776	-1.45042	1.99598	0.550684	0.3011	0.645225	-0.540746	-0.850181	1.42567	1.347	0.0380368	-2.46845	-0.256853	-0.475593	0.274457	1.17536	-0.422496	-0.28484	0.222919	-1.00615	-0.0614886	-0.19232	-0.561683
-0.382239	0.65198	-1.44891	0.542446	-0.417932	0.516664	0.028118	-0.961874	0.507228	2.46203	1.7855	-0.187849	-2.28782	-0.5353	-0.415299	0.00102719	0.979729	-0.326625	-0.0016985	-0.180996	-0.751413	0.0797682	-0.474534	-0.41056
0.877985	1.63046	-0.564413	1.2068	-0.459298	0.947324	-0.138676	-1.28196	-0.231663	0.87418	0.941302	-0.647446	-1.99479	-0.912679	-0.746462	-0.0128529	0.827977	-0.277232	-0.163729	0.225637	-0.729552	-0.217096	0.579995	-0.0985338
2.00983	1.43221	-0.414942	0.909638	-1.11563	0.350195	-0.939298	-1.58787	0.0272509	0.655951	1.28871	0.15922	-1.56132	-0.722537	-0.842629	-0.122523	0.87218	0.0425817	-0.14409	-0.29192	-0.937331	-0.209131	-0.592631	-0.0414037
2.27155	0.352142	-1.13387	-1.35224	-0.0876647	1.14478	-0.834533	-0.683635	-0.0218359	1.77102	1.44659	0.278123	-1.84676	0.0213936	-0.799183	-0.239384	1.12564	-0.0436632	-0.167484	-0.688802	-0.718384	0.0326095	0.200364	0.0260683
1.94985	-0.2582	-1.03585	0.461021	0.513182	0.378706	0.0315512	-0.727734	-0.033137	0.849072	0.821428	-0.308532	-1.87711	0.3526	-0.715446	-0.353605	1.17682	-0.190578	-0.265999	-0.812025	-1.27763	0.253969	-1.00545	0.0857494
1.26627	-0.309669	-0.636511	0.311169	-0.250217	0.607096	-0.158808	-1.1684	0.104944	2.43628	1.35556	0.274741	-2.19728	0.331545	-0.624848	-0.213523	1.08428	-0.188848	-0.612918	-0.823679	-0.953609	-0.203924	-0.250246	-0.139278
0.73583	-0.277568	-1.007	1.16966	-0.179644	2.01876	-0.22692	-2.10207	-0.0791281	1.14668	0.289179	0.182082	-2.38814	0.722259	-0.70477	0.137431	0.84656	-0.0228236	-0.321264	-0.739957	-0.864172	-0.325389	-0.668969	-0.102669
0.824892	-0.133212	-1.23111	-0.184526	0.330706	0.956967	0.205731	-1.81639	-0.0507872	1.70971	1.0089	-0.503808	-2.08813	1.16508	-0.995098	0.479104	0.876067	-0.434442	-0.413075	-0.442595	-0.623775	-0.0002651	-0.846389	-0.395148
0.715439	0.365806	-0.981844	0.378879	0.575876	2.68464	0.491657	-1.49958	0.635166	0.430268	1.37296	-0.124941	-2.00534	1.19774	-1.00506	0.70683	1.30187	-0.134314	0.062251	-0.239434	-0.653899	-0.296252	-0.159454	-0.392555
-0.0843575	0.876707	-1.03689	-0.360358	0.425036	1.39871	0.752907	-1.34188	0.691067	2.30798	0.124572	0.926483	-1.7637	0.993755	-1.06937	0.837398	1.13949	-0.398433	-0.116108	-0.0766014	-0.657844	0.132212	-0.505985	-0.50597
-0.647988	0.793473	-1.38786	-1.80134	-0.275403	1.51373	0.33676	-1.06039	-0.112021	1.02794	0.43495	-0.059077	-1.46382	1.15468	-1.10461	0.671473	0.993262	-0.008543	0.0617298	-0.317812	-0.364438	0.268424	0.268228	-0.484175
-0.270955	0.588321	-1.56416	-0.987655	1.2501	2.0848	1.39462	-0.966463	-0.384045	2.37255	1.59693	-0.475089	-1.85043	1.45965	-1.14608	0.477874	0.768112	-0.151368	-0.436852	0.669252	-0.275176	0.968003	-0.176931	-0.264303
-0.402305	0.207695	-1.45896	-0.578217	1.2335	2.08304	0.944307	-0.366742	-0.675268	1.82109	1.66826	-0.0923308	-1.77776	1.31753	-1.28577	0.416308	0.95845	-0.194994	-0.422396	0.907912	-0.0841377	1.52924	0.0699368	0.0574303
-1.16704	0.198714	-1.3138	-1.15387	2.04835	2.00326	1.52021	-0.126221	0.606654	2.67108	1.87631	0.164847	-1.56427	0.963801	-0.973198	0.183448	1.13425	0.15723	-0.031181	1.07885	0.238753	1.53974	-1.09504	-0.126689
-1.42095	0.233701	-0.965943	-1.16971	0.621589	2.03548	2.36452	-0.283511	-0.118971	3.11459	1.40866	-0.0358103	-1.75875	0.458773	-0.548837	-0.181934	1.69283	-0.328916	0.0652792	0.817151	0.316104	1.26777	0.159304	-0.261426
-1.38615	0.0200478	-0.53478	0.514434	0.293779	1.79917	2.52651	-0.102103	0.296401	3.00645	1.36475	-0.0122071	-1.08059	0.200199	-0.148277	-0.439563	1.56941	-0.103427	0.307029	0.999267	0.126721	1.40377	-0.891612	-0.23772
-1.15091	0.525874	-0.721761	0.573555	0.446443	2.02653	1.29774	-1.17274	0.307826	2.66686	1.28596	-0.457565	-1.29201	0.327688	0.35488	-0.431063	1.68714	0.0453025	-0.0659171	0.346715	0.297563	1.22048	0.119121	-0.311287
-0.952269	1.23127	-1.45602	-0.245657	0.899381	1.74939	2.05985	-0.601107	-0.0637935	0.837513	1.33857	-0.0685896	-1.15617	0.498663	0.520964	-0.237928	1.59785	0.0229866	-0.246602	0.434069	0.620109	0.918006	0.941783	-0.290615
-0.849567	1.78577	-1.67309	-0.676712	-0.0357822	1.48214	2.39834	-1.33901	0.760087	0.545418	1.05771	0.124005	-1.74275	0.657508	0.159273	-0.23896	2.3211	0.178033	0.0616846	0.4455	0.242965	0.7094	-0.0244531	-0.524456
-0.613375	2.42244	-1.8867	1.61419	1.12197	1.32279	2.35363	-0.854324	0.0332852	1.94123	0.943632	0.709467	-2.1772	0.808234	-0.317354	-0.421014	2.18561	0.17068	0.119397	0.213208	0.41902	0.982864	-0.25102	-0.271775
-0.312483	1.96045	-1.98745	0.718158	0.557531	1.80201	2.3738	-0.164557	-0.568128	0.257046	1.55629	0.450559	-2.15254	0.589373	-0.268075	-0.405529	1.79463	0.00114136	-0.341044	0.650992	0.0183187	0.37714	-0.109619	-0.737428
-0.484777	0.784045	-1.00443	0.329256	0.869016	2.94946	2.36614	-0.40292	0.157392	1.4198	1.33443	0.229018	-1.63346	0.0531816	0.0694817	-0.0964386	2.11776	0.175289	-0.384925	0.316742	-0.176877	0.827872	-0.341558	-0.596192
-0.492072	0.886056	0.195417	0.962722	0.742984	3.4744	2.14353	-0.361999	-0.568607	1.22447	2.53683	0.698893	-1.84863	-0.239657	0.385422	0.370769	1.91717	0.484698	-0.324493	0.912515	-0.039144	0.607302	-0.776753	-0.220814
-0.26762	2.16232	0.198309	2.11436	0.68893	3.07282	2.30047	-0.856228	-0.269306	2.1208	1.3012	0.732182	-2.14577	0.276473	0.603694	0.555872	1.97511	0.244498	-0.207792	0.506261	0.0474416	0.277211	-0.26525	-0.767284
-0.0518727	2.16325	-0.65276	1.60819	0.85555	2.75042	1.35423	-0.337431	0.0262353	1.09798	2.97633	0.392491	-2.22765	0.602996	0.843893	0.303094	1.87462	0.00515602	-0.541008	0.73385	0.0961125	0.617394	-0.0353618	-0.55469
0.412188	1.35915	-1.31954	0.319241	0.807523	2.52982	2.18647	-0.582824	-0.281483	2.17251	3.58308	0.552563	-2.37633	0.250036	0.725336	0.0698213	2.2079	0.0808499	-0.261896	0.00010155	0.133532	0.690352	-0.0611434	-0.486222
0.217957	0.984884	-1.24357	0.226801	0.110044	2.7827	2.05248	-0.816547	0.348883	0.979269	3.5093	0.564585	-1.68054	0.116118	0.352126	-0.181436	2.17248	0.234186	-0.0687086	0.125634	0.0460218	0.358275	0.211646	-0.178474
-0.721391	0.172815	-0.525492	1.22754	0.276651	2.2936	2.0231	-0.807593	-0.678533	0.919593	2.80248	0.671483	-1.88164	0.363681	0.130149	-0.579726	2.11637	0.385207	0.417038	0.235555	-0.0453959	0.698683	-0.409163	-0.418734
-0.48875	-0.284961	-0.0592104	-0.112989	0.112028	2.49189	2.11666	-1.2071	-0.0938876	1.58136	2.51763	-0.0509589	-2.39825	0.309894	-0.0432758	-0.710009	1.77321	0.0117144	0.275636	0.262674	0.0281596	0.539854	0.230408	-0.480861
0.11851	0.382501	-0.277006	0.750064	0.471697	2.46835	1.96331	-0.867679	-0.757274	1.36927	2.71076	1.07984	-2.14541	0.438189	0.0537908	-0.331595	1.46703	0.0481338	0.442986	0.480275	-0.455332	0.656578	-1.43599	-0.58705
-0.368952	1.22153	-0.553954	1.32119	0.76514	3.54142	3.67852	-0.73417	0.0739362	1.31103	3.20343	1.12536	-2.10821	0.32501	0.380685	-0.0680021	1.8033	0.280066	0.177716	0.689585	-0.0320909	0.422371	-0.109953	-1.16372
-0.84569	1.62937	-0.687449	1.48474	-0.351681	2.83003	4.05033	-0.615932	0.132974	1.78838	3.96018	1.2978	-1.64912	-0.29171	0.302698	-0.188669	2.0786	0.290627	-0.282922	0.396234	0.0654172	0.605849	-0.718844	-0.705072
-0.440253	1.53412	-0.683983	1.48449	0.688808	3.566	4.23016	0.746494	0.616907	2.37617	4.11664	1.14269	-2.09194	-0.441267	0.0397362	-0.390606	1.96817	-0.130884	-0.722843	0.0589837	0.168106	0.40482	-1.30129	-1.50341
0.210555	1.33513	-0.951222	2.81263	0.80657	3.95122	3.07023	0.885805	0.870346	1.13971	4.45442	0.501872	-1.99796	-0.333461	0.197226	-0.729336	2.51624	0.213367	-0.194872	0.26824	-0.119482	0.170032	-1.24828	-1.19193
0.365291	1.08708	-1.293	1.79569	0.951305	4.53178	3.20773	1.66333	0.778553	0.751089	5.32849	1.70838	-2.1932	-0.68333	0.171451	-1.08709	2.00911	-0.0341687	-0.447232	0.740842	-0.142962	0.466446	-0.983311	-1.07217
0.716171	1.00054	-1.62264	1.15667	1.18227	4.50929	3.46838	2.13129	0.294397	1.43443	5.47145	1.16513	-2.33093	-0.897128	-0.446491	-1.13846	1.95242	-0.0162626	0.0934117	0.53596	-0.247275	0.435885	-0.0868981	-1.37645
1.04884	1.74118	-1.44473	1.99508	1.91935	5.87246	3.2907	1.7387	0.731353	0.745425	5.81682	1.65583	-2.43118	-0.913346	-1.05978	-0.681797	1.90144	-0.36703	0.180151	0.409423	-0.337354	0.0791681	-1.05349	-1.01912
0.553869	2.74576	-0.620383	1.35859	0.131346	5.70912	3.8015	2.90713	0.477403	1.05828	5.73018	1.17117	-2.28661	-1.21652	-1.0882	-0.301997	2.05341	-0.315016	-0.481242	0.398573	-0.366565	0.610391	-0.225781	-1.07606
-0.156011	2.87818	-0.167074	1.25689	0.0547428	5.58477	3.6548	2.94487	1.08539	2.19748	5.97312	1.70349	-2.29022	-1.42734	-0.958667	-0.530008	1.46618	0.100599	-0.299727	0.663582	-0.479634	0.476483	-0.444578	-1.16766
0.00153205	1.72244	-0.213511	0.285607	0.687491	6.11632	4.26776	3.6703	-0.005905	2.3647	5.31208	2.15649	-2.06893	-1.37167	-0.984043	-0.911092	1.53631	-0.245208	-0.175094	0.534059	-0.314884	0.173723	0.00443122	-0.85996
0.436498	0.914695	-0.185053	0.328335	2.15403	5.71002	5.22389	3.93192	1.13868	3.3608	6.15092	1.7179	-2.04073	-1.75543	-0.794477	-0.852925	2.18	-0.205086	-0.288952	0.574815	-0.508969	0.0967025	-0.0572687	-0.864828
0.499623	1.62681	-0.420908	0.811556	1.85215	6.01141	5.08771	4.29166	0.814421	4.2158	6.97127	1.51178	-2.24705	-2.15374	-0.633177	-0.682917	2.38632	-0.187265	-0.151317	0.237727	-0.628655	-0.260111	0.100438	-1.21176
0.256692	2.82984	-0.132473	1.02248	1.97361	5.57688	5.26379	4.87921	0.9199	5.355	7.18424	1.97079	-2.39669	-1.88177	-0.982234	-0.758187	1.92556	-0.114239	0.0454603	0.682526	-0.768429	-0.607217	-0.221823	-1.38562
-0.166058	3.08469	0.906642	1.60126	1.4503	4.72905	5.19755	4.45282	0.988918	3.31982	7.39968	2.4267	-2.50491	-1.56421	-1.21636	-0.776436	1.67306	0.0539811	-0.184921	0.338116	-0.784074	-0.410633	-0.484349	-0.861117
-0.558844	3.006	1.6496	-0.235556	1.56691	4.76537	4.0169	4.72316	2.20388	3.26009	7.01225	2.4162	-2.11781	-1.6989	-0.908749	-0.519642	1.60481	-0.124119	-0.760405	0.349519	-0.494308	-0.164956	0.356597	-1.00464
-0.71087	3.57066	1.62169	-0.90747	1.10221	4.90378	3.82726	4.74368	1.28778	4.19646	6.43368	1.36809	-2.18756	-2.03956	-0.824306	-0.415918	1.71939	-0.0447217	-0.874452	0.756522	-0.905999	-0.0593917	-0.504187	-1.23049
-0.735003	4.39593	1.39815	-1.04517	1.17447	3.73001	2.9169	4.27672	1.42764	5.26357	6.53019	1.70702	-1.98413	-2.24418	-0.985467	-0.638277	1.71315	-0.280819	-0.389848	1.02193	-0.680978	-0.161039	-0.406213	-1.2374
-0.448618	4.2713	1.77149	-1.02337	2.24689	4.12787	1.73729	4.88061	2.08357	5.34194	6.51724	1.07773	-1.17226	-1.93572	-0.890852	-0.55321	1.57911	0.0117965	-0.351169	0.942986	-0.388711	0.0361794	-0.211477	-0.988334
-0.217862	3.86386	2.29128	-0.721843	1.01385	3.89524	1.63373	4.7312	1.84513	4.84969	6.18508	1.24928	-1.43607	-1.37398	-0.679265	-0.417388	1.31557	-0.132066	-0.482285	0.657163	-0.553869	-0.0988658	-0.0980506	-1.08483
-0.431942	3.86374	2.48958	-0.776474	1.07688	4.19701	1.29254	4.57638	1.16534	4.27688	6.7489	1.4345	-1.74844	-1.42532	-0.423832	-0.595064	1.21855	0.00055643	-0.313929	0.380551	-0.61065	-0.0895739	-0.572971	-1.04629
-0.752818	3.66812	2.49847	-0.580823	1.57082	4.1338	1.97988	4.24578	0.72974	3.1865	6.90856	2.01119	-1.87206	-1.89995	-0.285028	-0.639337	1.81616	-0.0020093	-0.13312	0.348411	-0.291149	0.32289	-0.276865	-1.05592
0.0877334	3.97741	2.56193	0.455703	2.99228	4.41771	1.50768	3.66132	0.908791	0.934191	5.89541	1.93342	-1.54649	-1.98397	-0.379541	-0.242905	1.37092	-0.150127	-0.426868	0.589682	-0.719655	0.0113787	0.536407	-1.11993
1.60426	4.9445	2.99035	0.0853882	2.01478	4.41019	1.33468	4.10935	1.33864	1.9438	6.97579	2.24326	-1.88151	-1.72099	-0.245802	0.0426597	1.61063	-0.429176	-0.745371	0.364854	-0.693191	0.0656953	0.368867	-1.1123
1.90528	4.98107	3.24145	0.25489	1.79693	3.96281	2.09911	4.12421	0.66695	1.72003	6.19071	2.17731	-1.80538	-1.69739	-0.0804792	-0.151625	1.76534	-0.214815	-0.699179	0.597746	-0.634492	0.135816	-1.12407	-1.14903
1.76908	4.54007	3.26686	0.476349	2.18022	5.003	1.92729	4.0911	1.69385	1.30312	5.67621	2.31146	-2.03467	-2.22987	-0.197027	-0.212767	1.10431	-0.0805786	-1.07211	0.84887	-0.540611	-0.232324	-0.797116	-0.955769
2.59525	4.88512	3.33251	1.04422	1.30316	4.59309	0.945681	4.57723	1.61694	1.57008	5.3316	2.68883	-1.6785	-2.51311	-0.232209	0.0176908	1.33075	0.101455	-0.584327	1.40542	-0.895243	-0.721716	-0.649583	-0.828024
3.02191	5.68311	3.39852	0.627278	0.30086	4.02008	1.08841	4.76908	1.16201	2.47666	6.17456	2.88046	-1.34656	-2.13697	-0.204839	-0.109429	1.69218	0.158371	-0.594098	1.50023	-0.760992	-0.117194	-0.42747	-0.689058
2.36891	6.16963	3.4447	0.56762	0.970567	4.93131	1.70812	4.55823	0.904095	2.36521	5.8186	2.65179	-1.4696	-2.04801	-0.0607951	-0.521361	1.43951	-0.141624	-0.408168	1.26327	-0.97916	-0.353747	-0.509543	-0.784039
2.12088	5.23853	3.3887	0.29483	0.925945	4.6529	1.77599	3.95346	1.76799	2.88587	5.86308	2.15545	-1.26673	-2.12922	0.229936	-0.369618	1.39554	-0.211725	-0.170767	1.30391	-0.698722	-0.223464	-0.984538	-0.745073
2.81217	4.35641	3.12626	1.00333	1.33389	5.18771	1.441	3.87567	1.92749	2.28352	5.86914	1.75277	-1.80195	-1.89734	0.328069	-0.0020194	1.57179	0.188647	-0.511223	1.11736	-0.765415	-0.641558	-0.0951219	-0.671942
3.36618	4.69809	2.61028	0.295787	1.4906	4.4114	1.78644	3.79041	1.31772	3.20353	5.73711	1.66937	-1.84541	-1.70212	0.388651	-0.0842863	1.79833	0.189691	-0.258982	1.12811	-1.00897	-0.109716	-0.685845	-0.967973
3.28258	5.05869	2.52087	0.502615	1.04145	4.49266	1.47517	3.69455	1.08987	4.74137	6.29092	2.61426	-1.38525	-1.72277	0.485757	-0.207631	1.71638	0.21572	-1.07174	1.17168	-0.961619	-0.302852	-0.522922	-1.17639
3.25599	5.29217	2.85795	0.742623	1.19724	4.7474	1.0839	3.36574	1.00708	3.77287	6.15461	2.16161	-1.14058	-1.56737	0.336767	-0.122945	2.08249	-0.161233	-0.498428	1.26585	-0.868897	0.168788	0.243524	-0.953908
3.89006	5.97861	2.85846	1.04979	1.38512	3.95509	1.59644	3.94757	0.727042	3.81147	5.72312	2.11066	-0.840435	-1.33664	0.163107	-0.0538732	1.72397	0.271178	-0.460004	1.51477	-0.639818	0.377349	-0.912761	-0.864647
4.26846	6.09243	2.66551	1.71235	1.04044	5.10393	1.65184	4.1567	0.597822	5.13136	6.32326	2.22053	-1.18116	-1.07254	0.152198	-0.197422	2.10206	0.00555888	-0.334036	1.48925	-0.611763	0.577049	-0.707812	-1.05407
3.89959	5.48875	2.81804	1.36687	1.60983	4.79553	1.44011	4.2703	0.598782	4.29426	6.21587	2.14593	-1.42606	-0.990944	0.0117307	-0.257058	2.38569	0.0673701	-0.467645	1.73057	-0.456924	0.551256	0.259008	-1.28127
3.78562	5.13002	3.11022	1.95877	0.787855	4.74385	1.29717	4.3266	0.642379	4.35933	6.09149	1.9491	-1.1723	-1.10164	0.196223	0.0874673	2.09563	-0.0474219	-0.465961	1.14089	-0.342282	0.488141	-0.887829	-1.21425
3.90043	5.13643	3.20681	1.53175	1.80522	5.49133	2.14967	4.07446	1.68919	4.54784	6.83912	1.8126	-1.21827	-0.8653	0.463672	0.26952	1.57276	0.0763693	-0.825577	1.42397	-0.54783	0.301861	-0.524548	-1.16315
3.61933	5.22272	3.12435	1.9803	1.95373	5.13021	1.5818	3.84121	1.59576	3.43097	6.19063	2.47527	-0.763152	-0.49983	0.516738	0.0949523	1.72999	0.0358026	-0.548863	2.02673	-0.694871	0.672348	-0.346827	-1.14144
3.78543	5.06847	3.38294	0.683924	1.45308	5.65187	1.31348	3.44495	1.48296	4.6316	6.64903	2.36416	-0.55956	-0.938791	0.383341	-0.0991876	1.91338	-0.19043	-0.847241	2.01352	-0.597568	0.994449	-0.40647	-0.851407
3.7782	5.58868	3.6211	-1.20202	1.66918	5.47149	1.79002	4.3566	1.27859	3.5095	6.84607	2.08118	-0.598076	-1.41147	-0.278107	-0.379982	1.16691	-0.0515405	-0.621595	1.8747	-1.11993	0.481558	-0.834382	-0.818214
2.85106	6.83885	3.558	-0.0361637	1.31031	4.80765	2.01939	4.17025	0.988681	3.76122	6.63105	2.26421	-1.31163	-1.19152	-0.801171	-0.385791	1.39604	-0.0210408	-0.760844	1.36234	-0.873703	0.867762	-1.27262	-0.426208
2.34448	7.59283	3.29036	0.812914	2.16478	5.63183	1.80928	4.40217	0.665439	2.71571	6.02877	2.4584	-1.35947	-1.13443	-0.741329	-0.244856	1.50094	0.0242525	-0.511513	1.13133	-0.925728	0.635614	-0.677257	-0.462226
2.67108	7.20183	3.28168	-0.281187	1.93278	6.12058	1.34483	3.86533	0.518462	3.2822	6.41274	2.40357	-1.25702	-1.3378	-0.686622	-0.344208	1.65079	0.0310678	-0.591905	1.45708	-0.499116	0.426249	-1.10237	-0.796078
3.21773	7.40564	4.02044	0.0566434	1.12313	6.04341	2.06733	3.57273	0.959377	2.89993	7.25503	2.54164	-0.202159	-1.39012	-0.512909	-0.39287	1.20562	0.0989552	-0.59545	1.0256	-0.528527	0.570342	-1.06641	-0.724021
2.78591	7.97653	4.54322	0.344906	1.30446	6.0819	1.55881	3.73372	0.787599	4.11822	6.6536	2.6353	-0.2541	-1.6658	-0.190694	-0.355768	1.18241	-0.226395	-0.312689	0.763243	-0.388462	0.508598	-0.571952	-0.389744
2.06037	7.95654	4.22866	0.992529	1.53188	5.45221	1.55305	3.38746	0.367339	2.28305	7.34886	3.04733	-0.572962	-1.73214	-0.0525929	-0.50163	1.17944	0.0891995	-0.208257	1.16621	-0.629441	0.514394	-0.633299	-0.562059
2.56273	7.75581	4.08906	1.28324	1.68521	6.11632	2.25243	3.65069	0.77405	5.04841	6.30581	3.45443	-1.09711	-1.54976	0.0504571	-0.85339	1.23595	0.5641	-0.406665	1.60122	-0.57364	0.369738	-0.793401	-0.674131
3.92684	7.39441	4.14137	1.12648	2.67459	5.4735	2.43675	4.35331	1.1975	5.17	7.51722	3.56509	-0.49552	-1.18954	0.134273	-0.830237	1.28976	-0.0384136	-0.394052	1.61365	-0.56529	0.0703685	-1.20982	-0.7743
5.36944	6.85784	4.05513	0.746473	2.30058	5.35018	2.43851	4.31104	0.691644	2.94628	6.41701	3.55061	-0.0344669	-0.819686	0.0369122	-0.525062	1.20136	0.254603	-0.36794	1.75252	-0.65772	0.156804	-0.58471	-0.883627
6.56768	7.05647	3.99816	0.335196	1.89606	5.49303	2.20299	3.86896	0.944139	3.39671	6.91356	3.51828	-0.194033	-0.784936	0.0932755	-0.290557	1.30107	0.0933618	-0.542393	1.95568	-0.774532	0.529462	-1.70341	-0.277731
7.63316	8.02091	3.97892	1.93801	2.06044	6.1945	2.03279	2.56949	-0.174478	4.00787	6.93956	3.63614	-0.34353	-0.975205	0.269338	-0.264005	1.72563	-0.06258	-0.592614	2.103	-0.866576	0.219644	-0.734546	-0.631507
8.2554	8.53228	4.07039	1.92406	1.73501	7.0583	2.1121	2.84611	1.92669	3.48924	6.59838	3.84716	-0.255277	-1.23074	0.537594	-0.143091	1.306	0.548763	-0.586459	1.8528	-0.810465	0.250904	-0.54162	-0.584056
8.09257	8.23561	4.13447	2.38993	1.92055	6.24625	2.08493	3.68024	1.12797	3.95684	6.38261	3.3921	-1.01323	-1.46653	0.670666	0.0714126	1.24958	0.45417	-0.728742	1.91061	-1.02914	-0.0386615	-0.597665	-0.466328
7.79573	8.10383	4.11307	0.308438	1.15824	6.81122	2.78047	4.03088	0.881434	3.55514	6.47114	3.03502	-1.18355	-1.32064	0.420807	-0.141824	1.94972	0.243209	-0.603008	1.57337	-0.499551	0.0759851	-0.226454	-0.44059
7.8517	8.62781	4.02475	1.77349	1.91481	6.90826	2.24984	4.58867	1.52311	3.22619	7.06334	3.25304	-1.02839	-0.937599	-0.0542156	-0.476238	1.91506	0.013831	-1.0359	1.71922	-0.529351	0.354261	-1.06912	-0.670795
8.25826	9.82906	3.58972	2.83178	2.5326	6.31756	3.4129	4.13155	0.88259	4.33334	6.09575	2.58974	-1.78987	-0.577215	-0.279364	-0.728045	1.10975	-0.158421	-0.672954	1.89254	-0.610606	0.0964517	-1.17345	-0.601766
8.26349	10.3237	3.54655	2.1462	1.3529	7.71846	3.52681	4.2044	0.921013	4.23237	6.98523	2.80456	-1.66943	-0.664457	-0.119046	-0.801493	1.37462	-0.340136	-0.810674	1.55128	-1.04697	-0.151119	-1.31036	-0.0340125
7.92632	9.11523	4.40369	1.41067	2.28534	7.9269	3.52227	3.75537	1.08442	4.5092	6.8212	2.96188	-1.37475	-1.25464	0.0558962	-0.65059	1.67675	-0.19746	-0.947401	1.56132	-0.471946	0.122447	-1.03751	-0.623726
7.3691	7.70828	4.77471	0.829225	2.22105	8.24201	3.36563	4.0591	0.951926	3.46367	6.75536	2.76841	-1.63659	-1.48938	0.109178	-0.577855	1.59002	-0.0064537	-0.885692	1.56306	-0.521363	0.0856069	-2.1193	-0.650243
6.95422	7.76416	4.45111	2.03423	2.01421	7.59246	3.19102	3.56201	0.379222	3.73478	6.26455	3.11832	-1.81423	-1.09448	-0.0325495	-0.688529	1.76949	-0.224223	-1.62983	1.34763	-0.384262	0.653245	-0.976529	-0.419887
6.7928	8.67543	4.38122	1.28261	1.72823	7.67513	2.4065	3.34701	0.461765	4.03398	7.34792	3.23129	-1.75325	-1.01723	0.224231	-0.911736	1.33012	-0.0691546	-0.794637	1.43738	-0.351244	0.783398	-1.07287	-0.327141
7.031	8.96794	4.6381	1.78714	1.68116	7.51635	2.65138	3.37171	0.911117	2.95102	7.35758	3.19049	-1.58843	-1.47068	0.554387	-0.792689	1.90344	0.143811	-0.890692	1.42816	-0.314008	0.554303	-2.03252	-0.135148
7.00941	8.11487	5.09857	1.17731	1.88701	8.04703	3.09545	4.0713	1.46331	4.31446	7.6173	3.36892	-1.80082	-1.68399	0.427714	-0.52496	2.14825	-0.1575	-0.680803	1.67103	0.0162941	0.327545	-0.624425	-0.595706
6.30406	6.946	5.4916	1.75141	2.09398	7.82414	2.69228	3.52537	0.950369	4.13111	6.62025	3.50772	-1.43088	-1.47659	0.278233	-0.608017	1.82048	0.0665225	-0.58315	1.60411	-0.117359	0.188223	-0.492733	-0.338393
5.73865	6.14452	5.14464	2.64227	1.9772	7.60251	3.33268	3.14835	0.737162	2.29086	7.17353	3.37023	-1.03219	-1.42245	0.0894611	-0.75288	2.25813	-0.120123	-0.755121	1.44846	0.0895907	0.54657	-1.25942	-0.634216
5.71712	5.00152	4.69531	3.04991	1.68581	7.43399	2.86088	3.40196	0.916278	4.7063	7.15349	3.25861	-0.843909	-1.62222	0.126013	-0.776252	2.01317	0.106742	-0.345322	1.20198	-0.224839	0.414877	-1.10631	-0.791107
6.10256	4.88517	4.66556	3.27335	1.72169	7.73805	3.35636	3.55083	0.719308	2.81672	7.26672	3.24746	-0.135301	-1.26891	0.405846	-0.826037	1.9676	-0.198359	-0.549225	1.34182	-0.211225	0.355251	-0.654484	-0.893512
6.02906	6.12066	4.73431	4.2954	1.70003	7.24561	3.71175	3.00731	1.66151	3.70088	5.73504	3.31363	-0.523073	-0.871591	0.570927	-0.791083	1.77269	0.107454	-0.853722	1.3945	-0.163808	0.685501	-1.84199	-0.928667
5.454	6.16167	4.63031	4.32036	2.18993	8.28945	3.55321	3.12325	1.43721	2.96546	5.63817	3.40929	-0.612866	-1.10856	0.80668	-0.674206	2.05485	0.0544842	-0.711894	1.14308	-0.373882	0.908163	-1.55096	-0.466358
5.09464	5.05551	4.70452	4.34436	1.69708	7.99599	3.18803	3.14082	1.47536	2.90926	5.34651	2.93783	-0.788783	-1.2435	0.954396	-0.80034	2.61003	-0.172237	-0.81369	1.57334	-0.437994	0.664998	-0.410372	0.0176456
4.97708	4.63205	5.0559	5.8173	1.65868	7.99455	3.15051	2.47043	0.875998	3.1369	4.96593	3.14801	-0.859399	-0.676314	0.687681	-0.839892	2.18743	-0.0305792	-0.630582	1.45375	-0.381529	0.941636	-1.21165	-0.196064
5.02081	4.47471	5.29998	3.73031	1.47777	7.91644	3.0903	2.16645	1.66156	1.8356	5.65577	3.14938	-1.74776	-0.0458522	0.405463	-0.566158	2.18868	-0.336428	-0.565562	1.27225	-0.200426	0.301947	-1.30063	-0.240269
5.10608	3.94818	5.71696	3.34804	0.583018	8.75111	2.66066	2.39742	1.0585	1.2363	5.56395	2.59927	-1.24963	0.248179	0.483003	-0.329572	2.26234	0.123097	-0.813005	1.14562	-0.288354	0.638974	-0.619255	0.106027
5.03718	4.05327	6.40369	3.68483	1.09273	8.37023	3.15616	2.30294	0.0345053	2.0489	5.84573	2.47728	-0.291345	0.349696	0.555399	-0.360182	2.36455	0.0237724	-0.77608	1.20986	0.0216027	0.515464	-1.15528	0.242828
4.62766	4.26329	6.71432	4.23406	1.8202	8.75453	3.01169	2.55007	0.274986	1.61515	6.35342	3.13403	0.00034511	0.329248	0.388957	-0.405166	2.18923	0.0622572	-1.05999	1.32712	-0.383673	0.70658	-1.3511	-0.0999171
4.20272	4.27733	6.74481	4.10274	2.08692	8.62415	3.30996	2.87191	0.871224	2.36963	6.68201	2.50503	0.06166	0.231485	0.325747	-0.345669	2.05223	0.0977315	-0.797401	1.38991	-0.02957	0.178928	-1.03994	0.305478
4.01845	4.07716	6.60007	4.41323	0.971536	8.84275	4.08185	2.56472	1.07425	3.27709	6.38401	3.06341	-0.52547	0.27036	0.416567	-0.468643	2.11901	0.0782498	-0.238513	1.20425	-0.193752	0.313963	-0.438829	0.123799
4.46116	3.18068	6.19601	3.24284	0.740093	9.11058	3.19144	3.05149	0.819618	1.59017	6.16363	3.6493	0.330403	0.373266	0.394251	-0.854941	1.98341	-0.108665	-0.916695	1.21705	0.0155648	0.464386	-0.863355	0.355434
5.05612	2.91236	6.36665	2.58735	1.29161	9.36463	2.24325	2.84363	1.11592	1.48859	6.47036	3.2135	0.390026	0.436763	0.291756	-1.09662	1.50211	-0.272069	-0.820366	1.39125	-0.133668	0.143005	-1.05626	0.162589
4.94743	3.70905	6.91325	2.86774	1.8338	9.78657	1.82838	2.98426	0.805788	-0.555212	6.75716	2.99872	0.708699	0.532045	0.189736	-0.998608	1.69209	0.0960582	-0.860479	1.43954	-0.119372	0.443579	-1.36764	0.133375
4.22446	3.98635	7.02678	3.33488	1.9569	8.55667	2.40107	3.10015	1.1746	2.48551	7.39683	2.77538	0.226862	0.310789	0.184597	-0.771017	1.85487	-0.144418	-1.03624	1.51106	-0.0875304	0.156131	-0.693241	0.308959
3.84541	3.59238	6.97338	2.80292	1.56701	9.29886	2.57335	3.3281	0.856874	2.98946	7.02375	2.32645	0.287049	0.0702037	0.38174	-0.818638	2.22675	0.0654651	-0.838782	1.52796	-0.353631	0.336844	-1.04911	0.208576
4.13518	4.151	7.15033	2.7817	0.125277	9.59083	2.56339	2.85832	0.459905	1.82952	7.40089	2.64587	0.693841	0.154131	0.547589	-0.974212	2.12535	-0.152065	-0.878856	0.896614	-0.425319	-0.0026471	-0.837227	0.120207
4.49267	5.05322	7.41666	3.1871	0.796745	8.757	2.2646	2.85671	-0.0059555	3.62628	7.89318	3.14526	0.468431	0.0793696	0.466521	-0.748116	1.93462	0.315644	-0.82113	0.866314	-0.496427	0.750932	-0.523021	0.364006
4.6291	4.846	7.52045	3.51212	0.532206	9.46015	1.72901	2.4468	0.640009	3.6195	7.51938	2.67435	0.408373	-0.421428	0.318149	-0.590571	2.10072	0.0308852	-0.744559	1.12291	-0.619484	0.730178	-0.581463	0.580165
4.44068	4.54309	7.50441	2.78194	1.26819	10.3594	2.48262	2.81398	0.93028	3.46946	6.43352	2.85003	1.14845	-0.637009	0.345368	-0.932984	2.32166	0.0732108	-0.518034	1.17444	-0.717395	0.511516	-1.00739	0.636417
3.80135	4.37093	7.31397	2.69224	2.13631	10.4336	2.55966	2.69365	0.739721	3.78297	7.55587	3.10385	0.987423	-0.529849	0.551423	-1.42789	2.30235	0.00217428	-1.13108	1.59899	-0.594495	0.435765	-1.25065	0.529795
3.20743	4.35413	7.42707	2.60438	1.94924	10.9431	2.62381	3.1102	0.930196	4.24277	6.94426	3.21081	1.33819	-0.666015	0.714596	-1.58896	2.1091	0.343	-0.667377	1.48217	-0.319931	0.642104	-1.39244	0.073443
2.75697	4.23378	8.00757	3.7152	0.464339	11.1655	2.61993	2.95362	0.68532	4.78399	8.05196	2.95167	1.84583	-0.656649	0.638915	-1.39777	2.40791	0.134552	-0.883235	1.28982	-0.732153	0.483778	-1.49714	0.502144
2.76783	3.30699	8.05656	3.90286	0.743236	11.1058	2.39425	3.14997	-0.0742576	4.11834	7.5127	3.56568	1.89233	-0.0416325	0.338992	-1.16224	2.7055	0.0457293	-0.67979	1.40334	-0.692095	0.231789	-2.02131	0.350688
3.33847	2.97591	7.67955	3.80899	0.721486	10.6704	2.80325	3.49707	1.26637	2.56725	7.10305	4.02154	2.28894	0.212158	0.102924	-0.865544	2.6722	0.117095	-0.636562	0.915161	-0.69828	-0.0106244	-1.03191	0.240826
3.23707	4.05086	7.86664	5.47963	-0.811552	10.6247	2.93776	3.4731	1.05539	3.82428	7.13866	3.17964	1.81755	-0.0316232	0.164772	-0.672529	2.29485	-0.0988992	-0.552259	1.03702	-0.277537	0.135052	-0.541447	0.66105
2.32611	4.77649	8.16801	4.43633	0.408013	10.6885	3.1262	3.13615	1.0667	4.51931	7.85864	3.09586	1.413	0.0847302	0.305062	-0.648063	2.31435	0.323122	-0.826656	0.723961	-0.119632	0.364438	-1.2158	0.396663
2.08388	4.78007	8.12776	5.02088	1.38515	11.2416	2.70739	3.41065	0.470276	3.9021	6.75505	3.19592	1.39769	0.23765	0.319556	-0.668435	2.32317	0.159928	-1.11582	1.13645	-0.105846	0.206349	-0.883067	0.45085
2.73575	4.72327	7.91911	4.55202	1.83772	11.0755	2.68069	3.75564	0.518014	3.35916	7.38867	2.69176	1.20866	0.0365452	0.23281	-0.901932	2.30166	-0.0423466	-0.129785	0.963626	-0.38566	0.0533727	-0.561752	0.189249
2.66586	4.12663	7.66922	5.03667	1.31644	11.3932	2.86704	4.26834	1.51691	4.14203	7.0303	2.10634	0.7454	-0.117534	0.206622	-0.738417	1.71521	0.0036091	-0.863503	1.16853	-0.216328	0.187819	-0.872853	0.353561
2.21572	3.20958	7.45155	5.64692	1.01377	10.5925	2.6927	4.31558	0.944736	3.8166	6.25611	1.96548	0.717749	-0.0790072	0.334787	-0.378463	2.25084	0.204256	-0.582453	1.3559	-0.527952	-0.0413435	-1.41099	0.555522
2.92648	3.21467	7.32561	5.7114	0.869485	10.4067	2.74094	4.6247	0.383304	4.97605	7.31237	3.03296	0.300959	-0.172821	0.315709	-0.298559	1.78382	-0.0949366	-0.675028	0.898316	-0.430947	0.396684	-0.232865	0.270546
3.93527	3.91254	6.99616	5.1872	1.11428	10.1705	1.60767	4.53042	1.09406	3.59098	6.94865	3.04053	0.358803	-0.279189	0.156971	-0.349492	1.9536	-0.244889	-0.503608	1.17849	-0.693535	0.554987	-0.658538	0.195559
3.2556	5.01942	6.89209	5.62606	0.779039	11.0089	2.28542	4.63428	1.43821	3.08294	6.85903	2.89586	0.558977	-0.160097	-0.0208907	-0.479579	2.23077	0.158698	-1.08378	0.977071	-0.241873	0.28299	-1.43031	0.143479
2.1735	6.14557	7.28968	5.53658	0.924409	10.0777	2.44806	4.05461	0.556673	5.06812	6.52477	3.71063	0.563024	-0.0063557	0.14921	-0.630347	2.09879	-0.0130683	-0.67748	1.3977	-0.47593	0.209565	-1.11469	0.600198
1.98441	6.52129	7.2974	5.0838	1.25064	11.5424	2.76194	4.35434	0.902342	4.80751	7.55885	3.22151	0.884595	0.321489	0.394538	-0.661362	2.33468	0.137745	-0.679677	1.08951	-0.0710959	0.193276	-0.780675	0.97337
2.46097	6.18341	6.8318	3.91136	0.609396	10.8781	2.79611	4.69241	1.01614	4.70978	6.65201	3.1367	1.07941	0.696656	0.106071	-0.554423	2.27547	0.206994	-0.855599	1.3985	-0.170027	0.477021	-0.312601	0.604672
2.61409	5.84907	7.15674	5.06643	1.20672	11.1918	3.12411	4.31552	1.15647	4.54386	7.28662	3.08367	1.21247	0.451031	0.220324	-0.237043	2.51001	0.0768056	-1.03671	1.22713	-0.331751	0.355932	-1.2007	0.562181
2.17491	5.522	7.93507	4.04195	1.28294	11.1215	3.07715	4.4023	0.401799	4.23332	6.7451	2.87384	1.02638	0.140755	0.760155	-0.169471	2.52045	0.125212	-0.532476	1.2852	-0.213418	0.393971	-1.58522	0.650225
1.73859	4.85329	7.92607	2.92269	0.204887	11.935	3.04242	3.96669	0.909844	3.64117	6.08479	3.51921	0.954046	0.363062	0.76884	-0.603176	2.37763	0.0547054	-0.671795	1.29902	0.154088	0.157772	-1.07352	0.168363
1.75311	4.37047	7.77841	2.56384	0.176946	11.1804	4.13652	3.94412	0.517449	6.0745	6.49382	3.65498	0.796244	0.43974	0.522446	-0.770173	2.31402	-0.088407	-0.598885	0.990613	-0.0214242	0.130155	-0.5582	0.141286
2.17876	4.09885	7.80713	1.89814	0.0519054	11.324	3.65724	3.77325	1.04011	5.47492	6.51299	3.88952	0.92121	0.0477659	0.591037	-0.587031	2.30957	0.128777	-0.3859	1.3121	-0.144669	-0.0706448	-0.712178	0.20734
1.70509	3.60285	7.53799	1.6379	1.27294	10.7782	3.38516	3.62524	0.905313	6.80087	6.33207	3.55772	0.69831	-0.175422	0.647112	-0.53501	2.82113	0.273625	-0.695897	1.27719	-0.0357698	-0.214659	-1.12909	0.00515827
1.19039	2.9403	7.24132	1.92804	0.622068	11.0601	3.71543	3.93727	0.545579	5.53287	6.20211	3.48976	0.777356	0.0949909	0.538991	-0.450397	2.77828	0.219195	-0.659034	1.59835	-0.0701781	0.146083	-0.743116	0.334868
1.54201	2.81677	7.52658	2.68854	0.817574	10.7795	3.79004	3.95738	1.39416	5.04437	6.58415	3.3422	0.878874	0.259693	0.219781	-0.3133	2.27386	0.288736	-1.09942	1.56512	-0.277929	0.436353	-0.803986	0.268083
1.81619	3.74948	8.03677	2.74262	0.773589	11.5869	3.91266	4.29429	1.01857	7.54446	7.4355	3.61754	0.756828	0.0738772	-0.146159	-0.372054	1.98451	0.183922	-0.905399	1.32125	-0.400958	0.221836	-1.22239	0.398166
1.84433	5.2155	7.70044	2.33764	-0.115275	10.7432	3.22904	4.16911	1.28858	5.55182	7.58369	3.4576	0.714879	-0.0770777	-0.161823	-0.57923	2.67486	0.184181	-0.770418	1.16115	-0.683944	0.206751	-1.19918	0.126309
1.95284	5.15779	6.28274	2.31021	0.288296	9.87662	3.68532	3.86994	0.665273	6.14923	7.67559	3.93695	0.302468	-0.056755	-0.087932	-1.0169	2.78607	-0.0620348	-0.470736	1.36308	-0.519249	0.0589648	-0.772177	0.153624
1.93362	4.259	5.80685	2.59925	0.403216	9.40995	3.11694	3.46087	1.04135	6.31678	8.47392	3.997	0.786103	0.00140686	-0.154383	-1.43217	2.53286	0.19095	-0.956683	1.72031	-0.62431	-0.232578	-0.991579	0.467978
1.70084	4.52008	6.8952	2.44734	0.567451	9.04593	2.88266	2.82283	1.27603	7.14892	8.2961	3.6962	0.661557	-0.0170344	-0.0047404	-1.46176	2.81016	0.115046	-0.434719	1.48619	-0.758978	-0.218212	-0.0732902	0.127028
1.64018	5.63742	7.60772	4.38896	0.189334	8.87331	4.01594	2.73231	0.691169	6.97841	8.50847	3.02543	0.88635	-0.128658	0.151972	-1.27601	3.07903	0.00794593	-1.27253	1.37785	-0.598613	-0.14938	-0.652124	0.635045
1.62852	5.90878	7.44512	4.82671	0.277734	9.92096	3.24976	2.63997	0.964664	6.9327	8.27115	3.68782	0.664012	-0.30579	0.264902	-1.40124	2.42818	0.0340714	-0.910231	1.66276	-0.756713	0.372764	-0.434014	0.504156
1.36223	5.9315	7.32639	5.66654	0.6848	8.93456	3.32587	2.33204	1.36832	7.48397	7.19065	3.61845	0.38856	-0.383773	0.284996	-1.6551	2.45865	0.00287388	-0.86428	1.61828	-0.79304	0.313265	-0.206755	0.521091
1.10424	6.9109	7.23366	4.93962	0.275974	9.29714	3.06129	2.43004	1.67681	7.20064	7.16627	3.5354	0.463497	-0.133179	0.0631026	-1.46222	3.23682	0.0814405	-0.353537	1.9154	-0.945542	0.0350987	-0.855302	0.77781
1.99292	6.74222	7.35114	4.14617	0.306108	9.40121	2.50871	2.73979	1.12587	7.69096	8.16254	3.47278	0.0417172	0.33235	-0.0613013	-1.43728	2.84612	0.213043	-0.423935	1.69135	-1.26153	0.258021	-0.794319	0.632152
2.7448	6.01086	7.85763	3.49032	0.859189	9.1357	2.58019	3.25186	1.02508	7.96573	7.40777	3.6889	-0.308646	0.633431	0.14467	-1.75099	2.87825	0.382484	-1.34838	1.83452	-1.02668	0.244225	-1.40274	0.829578
2.31399	6.33883	8.19071	4.73994	0.378263	8.61097	2.59298	3.13641	0.334741	5.5858	7.58348	3.15303	-0.0105537	0.699175	0.0905511	-1.41297	2.95644	0.455078	-1.00561	1.95945	-0.980498	0.365548	0.213487	0.788861
2.08887	6.24303	8.14619	3.59284	0.622856	8.34979	3.49077	3.43523	0.916649	6.59845	7.46103	3.63639	0.180135	0.859958	-0.453305	-1.07151	2.7929	0.179696	-0.82707	2.27951	-0.647327	0.43686	-0.103538	0.815396
1.62482	5.43975	8.01266	4.42004	0.40911	8.37711	3.2932	3.41615	0.940247	5.36518	7.72539	3.64247	-0.383068	1.02359	-0.654907	-1.56965	2.85109	0.0536154	-1.04952	1.74801	-0.482917	0.74282	-0.152781	0.817299
0.723465	5.34021	7.73053	3.25985	-0.225508	8.66649	3.26753	2.96884	1.12864	6.66748	7.71103	2.9658	-0.344754	0.70082	-0.306415	-1.9784	2.91501	0.231976	-0.924321	1.81238	-0.562472	0.433228	-1.11898	0.55083
0.940812	5.40794	7.61707	4.04289	-0.219417	7.29687	2.78453	3.55036	0.429034	7.29324	7.83872	3.29176	0.189257	0.548288	0.0386361	-1.80355	2.38833	0.153641	-1.22151	1.64442	-0.597761	0.217458	-0.205899	0.755874
1.65428	5.15412	7.15835	1.96439	0.144942	8.63177	3.54414	3.34719	0.99187	7.95906	7.5484	3.1719	0.472093	0.754355	0.484582	-1.60039	3.20037	0.303206	-1.08639	1.55061	-0.850205	0.0681174	-0.179326	0.535448
1.65728	5.59262	6.64513	1.52769	0.256509	8.87885	3.33107	3.4116	1.29435	6.50629	7.58231	3.07079	0.809361	0.623513	0.892313	-1.48329	3.39516	-0.141065	-1.10128	1.84724	-0.802444	-0.0738718	-0.756815	0.36104
1.68364	5.73708	6.46169	2.80311	0.852736	8.70933	3.93583	2.96765	0.736738	7.1819	7.49307	3.2556	0.406697	0.526376	0.840898	-1.51701	3.46293	0.197126	-1.11796	2.08445	-0.990561	0.440467	-0.429987	0.892575
1.73931	5.22979	6.44121	3.10061	-0.452395	10.21	3.59985	3.4213	1.0314	6.10828	8.13657	3.68532	0.442512	0.801532	0.825587	-1.33716	3.01654	0.0850575	-1.14627	2.00586	-0.977301	-0.112758	-1.12718	0.703033
1.58399	5.63018	6.5527	2.03996	-0.966646	10.3264	4.3348	3.48831	1.60812	6.93944	7.09201	3.76969	0.524029	0.820257	1.13343	-0.915599	2.95299	-0.0232579	-0.707535	1.67428	-0.964283	0.183734	-0.507017	0.869831
1.87457	6.49122	6.17194	2.66288	-0.656443	10.4192	3.51396	3.65258	1.40475	7.3697	7.98212	3.98823	-0.0098816	0.502677	1.33111	-0.968651	2.69678	-0.318534	-1.07854	1.65623	-1.55606	-0.0297858	-0.816946	0.8225
2.5681	6.43688	5.65257	2.71708	-0.764169	10.2449	3.2004	3.35235	1.34286	6.54524	7.73782	3.74585	0.295084	0.210134	1.24297	-1.56536	2.5034	0.0725083	-0.917249	1.89989	-1.16836	0.0137015	0.440651	1.22402
2.13867	5.9005	5.74956	2.7271	-0.0838796	10.4291	3.46561	2.84761	1.80526	6.19789	7.2591	4.47866	0.202203	0.0812056	1.11668	-1.90808	3.02601	-0.0132599	-1.19294	1.94296	-0.903155	0.0185538	-0.594458	0.958479
0.937857	5.27288	5.81143	1.59761	0.689244	10.7863	3.70301	3.21362	1.00083	7.1951	7.5966	4.29104	0.00404982	-0.0166434	0.999038	-1.60982	2.59489	0.225078	-1.26928	2.34027	-1.03173	-0.321958	0.0388861	1.27735
1.06704	5.18169	5.78525	2.66195	0.0540146	9.82678	3.87494	2.61365	1.42691	8.16537	8.10614	3.99053	0.866935	0.234173	0.876656	-1.28779	2.56419	0.191113	-1.1027	2.1689	-1.26219	-0.0967336	-0.0300424	1.21835
1.89792	5.565	6.23356	3.20909	-0.0044969	10.0018	3.96639	3.08618	0.550725	7.32939	7.52908	4.54289	1.69637	0.508678	0.544755	-1.39764	2.53813	0.219882	-0.77776	2.29604	-0.943767	0.278185	-0.341771	1.22028
2.48151	5.53329	6.38554	2.91895	0.034938	10.8809	3.56015	2.69128	1.44094	7.20081	6.82098	3.94263	2.20296	0.357597	0.127793	-1.67798	2.56261	0.183294	-1.07918	2.20862	-0.759385	0.0766965	0.034888	1.34787
3.35524	5.20778	6.39313	2.84477	-0.0364948	10.8199	3.67385	2.22005	1.08677	6.90397	7.5165	3.92021	1.51762	0.224877	-0.0320944	-1.84484	2.81457	-0.0083379	-1.39363	1.65651	-0.434539	0.414792	-0.795274	1.49505
3.85127	5.14578	6.63722	2.80737	0.329802	9.6123	3.09022	2.24346	1.2666	5.89039	6.3164	4.01236	1.53697	0.0207517	0.194447	-1.89844	2.95185	0.122219	-1.1392	1.45963	-0.718967	0.226922	0.305311	1.50342
3.61777	5.38495	6.60768	2.86319	-0.272128	9.49522	3.08737	2.24113	1.09844	6.68664	6.35481	4.09894	1.21923	-0.256694	0.302853	-1.86323	3.15625	0.110331	-1.31258	1.60778	-0.308788	0.311904	-0.119653	1.05688
3.89858	5.90535	6.32593	3.90449	-0.277944	11.8035	3.0621	2.31905	1.31526	7.91728	6.72532	4.64453	1.59223	-0.0618164	0.147676	-1.57517	2.96346	0.382634	-0.984012	1.71033	-0.551351	0.0250479	-0.145977	1.17973
4.6124	6.88877	6.51325	3.29129	1.34519	10.7772	2.93373	2.45492	1.08899	6.51965	6.11403	4.78465	0.725215	0.395881	0.240659	-1.23108	2.68974	0.0947932	-1.55753	1.36988	-0.675423	0.321366	-0.39662	1.52671
4.06878	7.49571	6.63056	3.72827	0.855549	11.3193	2.51577	2.43582	1.12613	7.53681	6.15488	5.03295	1.38588	0.308757	0.446294	-1.15362	2.42321	0.120888	-1.26244	1.58191	-0.712233	-0.122082	-0.479128	1.33955
2.78243	7.40535	6.66059	2.95582	0.669319	12.4934	1.76093	2.03259	0.911975	4.63811	6.06042	5.1563	1.64381	0.0581303	0.342285	-1.21343	2.44588	0.269076	-1.40649	1.40932	-0.745608	0.0348356	0.893038	1.6511
2.02027	6.68781	7.09223	2.11028	1.03094	12.1404	2.13553	1.97868	1.11296	5.95604	5.59972	4.50726	1.08062	-0.0900461	0.285942	-1.40766	2.49776	0.0885628	-1.09747	1.49496	-0.78386	0.0419096	0.292808	1.41779
1.9039	5.68999	7.34487	3.0627	0.753827	12.3016	1.97776	1.48906	0.367564	6.61566	6.38681	3.3424	1.32369	-0.196027	0.583536	-1.69886	2.95303	0.0284565	-0.9461	1.36189	-1.1294	0.137692	0.369922	1.29107
1.60716	5.35955	6.92337	3.01567	0.572929	10.5849	1.80308	1.45646	0.991515	7.72153	5.99568	3.6795	1.29921	-0.0484581	0.597245	-1.64779	3.05549	0.0317298	-0.728504	1.81554	-1.2399	0.0918614	-1.20801	1.63377
1.60564	5.02819	6.60524	3.88718	0.89661	11.394	1.75864	1.14242	0.897284	7.61632	5.22351	3.53002	0.702	-0.181407	0.462498	-1.30129	3.24297	0.301681	-1.08888	1.68113	-1.09173	0.312997	-0.0631799	1.56444
2.32965	5.30363	6.84422	5.36488	0.709034	11.5949	1.64602	1.99253	0.715215	7.0767	6.08845	3.49017	1.66517	-0.484429	0.467021	-1.30841	3.63577	0.0646829	-1.06209	1.83864	-1.06315	0.169955	0.0748354	1.74856
2.40811	6.07855	6.93033	5.95236	-0.426674	10.4965	1.66588	2.25372	0.767175	7.05407	5.75751	4.34442	1.63971	-0.485103	0.472124	-1.58274	3.34733	0.307747	-1.399	1.92021	-1.15108	0.578006	0.724016	1.47304
1.73189	5.29532	6.56611	6.05389	-1.09141	10.9611	1.58996	1.94735	1.07854	7.83258	5.35021	4.94402	1.33998	-0.628106	0.577524	-1.59643	3.40664	0.258628	-1.0923	1.89631	-1.13834	0.707727	0.354449	1.57683
1.36275	3.73853	7.05008	6.56259	0.278006	11.4828	2.67229	2.00599	1.06246	6.30316	6.0267	4.95391	0.843177	-0.931779	0.527345	-1.41386	3.66358	0.382561	-0.861882	2.06155	-0.908721	0.565983	-0.0531618	2.10251
1.00356	3.94593	7.88378	6.1622	0.961127	10.3405	2.52375	1.60245	1.44838	7.06304	6.14916	4.69616	0.950982	-1.01049	0.116762	-1.3081	3.36851	0.356417	-0.669963	2.20724	-1.11455	0.888518	-0.0730438	2.11737
0.858434	4.97974	7.49024	5.54602	0.674318	10.3725	2.28944	1.67937	1.44414	7.17974	6.40465	4.8679	0.80682	-0.925381	-0.0518058	-1.38438	3.34497	-0.0397713	-0.46834	1.98183	-1.11844	0.280048	-0.441333	1.69985
0.969216	5.03718	6.60586	6.03075	1.40762	11.1087	2.30846	1.90061	0.937117	6.0023	6.44655	5.61127	0.658147	-0.584807	-0.145715	-1.54011	3.45686	-0.259035	-0.682655	1.7014	-1.2163	0.544678	0.165207	1.97489
0.891597	5.2922	6.67361	5.19687	0.664022	11.1435	2.24969	2.11419	1.88774	6.41559	6.005	5.36509	0.274696	-0.259299	-0.162196	-1.54339	3.19754	-0.0450803	-1.29563	1.99536	-0.772302	0.499675	-0.128687	1.78224
0.827373	5.51131	6.9979	5.40699	0.136286	10.5045	2.07822	2.28309	1.85182	6.47044	6.2585	6.08375	0.442248	-0.0806574	-0.0562505	-1.52604	3.25919	-0.0758135	-1.39282	2.06305	-0.777133	0.453114	0.281785	1.61825
1.04919	4.61328	6.87953	5.75395	0.796726	10.8164	1.49781	1.95132	1.57962	6.17604	6.53457	5.47694	0.252463	0.0209753	0.265187	-1.54527	3.40259	0.00845881	-1.18347	2.43386	-0.840807	0.196469	-1.10015	1.50165
1.24351	4.45215	7.1838	5.61357	0.915193	10.2829	1.37762	2.08169	0.952589	7.57555	6.21054	5.46321	0.684794	0.0159961	0.541579	-1.50581	3.16913	-0.202731	-0.78997	2.51715	-0.931801	0.757716	-0.934712	1.99253
1.01215	4.85727	7.99331	6.40539	1.0518	10.3394	1.71578	2.10334	1.01124	9.24307	6.08786	5.90208	0.630169	-0.0778917	0.496782	-1.47751	3.16058	0.101231	-1.01592	2.16269	-0.94421	0.4244	-0.638996	1.75417
1.1456	5.1461	8.19145	7.41331	0.173331	10.2952	1.68759	2.06224	0.637721	8.11456	5.70399	5.33545	0.411104	-0.249756	0.431594	-1.27616	3.13204	-0.0259357	-0.523544	2.16229	-0.889359	0.420214	-0.617094	1.98392
1.49406	5.28557	7.31609	7.19714	1.17581	11.0919	1.50389	1.68727	1.34639	7.93201	6.13705	5.53552	0.375945	-0.378968	0.525772	-1.0948	3.47239	0.098061	-0.416174	2.76429	-0.948736	0.443077	-0.884863	2.05139
1.36558	5.23929	6.47829	6.96586	1.05114	10.8255	1.38449	1.70388	1.25666	5.95024	5.82515	6.0777	0.181254	-0.465498	0.368373	-1.07144	3.95349	0.347554	-0.8036	2.34946	-0.829558	0.258822	0.798885	2.17044
0.794237	4.46403	6.54908	6.80856	-0.117326	10.55	2.30831	1.96218	1.38682	7.01413	5.25353	6.01253	0.230325	-0.798307	0.215395	-1.29651	3.74221	0.18343	-0.904417	2.15254	-0.559542	0.320154	0.306617	2.37485
0.779947	3.41766	7.1714	6.1042	1.33867	10.2031	2.84473	1.86464	1.47881	7.14223	4.9312	5.89571	-0.266879	-0.875193	0.328292	-1.37188	4.29796	0.256441	-0.660592	2.05702	-0.612945	0.596375	-1.15866	2.67826
1.45104	3.52349	7.38659	6.17955	1.30728	9.42168	3.00627	2.2849	1.07117	7.5749	5.3928	6.01803	-0.107072	-0.649537	0.421013	-0.792721	4.40597	-0.0903903	-1.02577	2.16211	-0.436669	0.223262	-0.545533	2.75988
1.93047	4.34551	7.47236	5.87674	0.539459	10.3081	2.73969	1.68642	1.5508	8.87252	4.80599	5.28903	-0.134116	-0.743305	0.203441	-0.489118	4.49714	-0.0112851	-0.80953	2.31077	-0.712993	0.146467	0.548006	2.9405
1.74598	4.24817	7.64435	6.07017	0.104396	10.3735	2.98451	1.76302	1.50881	8.77349	5.62213	6.16957	0.562575	-0.913533	0.131841	-1.11337	4.73402	-0.116129	-1.11506	2.09626	-0.898358	0.0601287	-0.540543	2.60552
1.10794	3.65272	7.18103	5.56443	0.448675	9.88143	3.41857	1.24343	1.81442	7.88586	5.04524	6.71228	-0.0521177	-0.544187	-0.170886	-1.66724	4.56209	-0.0625343	-1.44848	2.82667	-1.01419	-0.0402309	-1.29906	2.77536
1.07258	4.0008	6.38421	6.23267	-0.0015775	10.4476	4.37338	0.361492	1.78347	7.69483	5.56203	6.4729	-0.578182	-0.044648	-0.872071	-1.23308	4.54099	-0.159255	-1.2741	1.69457	-0.998575	-0.293458	-0.252549	2.72837
1.6003	4.42303	6.24127	6.01324	-0.0770216	10.8203	3.66442	0.575067	1.38744	7.45801	5.03875	6.66567	-0.620461	0.103951	-1.09809	-0.542261	4.67677	-0.0951381	-1.15268	1.52304	-1.00606	-0.27966	0.428188	2.58198
1.81247	4.23667	6.50003	6.74953	-0.433792	10.9808	3.29007	1.09971	1.71473	6.96633	5.7824	6.83643	-0.705312	0.12037	-0.878686	-0.67071	5.13841	0.0856119	-1.12544	0.961992	-1.13678	-0.591465	0.6912	2.74228
1.66525	4.53143	6.64218	6.54977	-0.251269	10.1657	2.86496	1.34531	1.80484	6.00903	5.27256	6.82794	-0.911701	0.320551	-0.916798	-1.10271	4.78057	0.140381	-0.857333	1.43515	-1.53256	-0.472914	0.525671	2.60518
2.34597	4.45601	6.99288	6.70189	0.38218	10.4448	3.00078	2.00101	1.99881	6.65655	5.40596	7.14877	-0.837865	0.443092	-0.992964	-1.13468	4.45774	0.0210724	-0.690659	1.0992	-1.17685	-0.39539	0.303987	2.44811
3.9295	4.34013	7.29148	6.77406	0.635973	11.7461	1.94693	1.8936	1.64388	7.06098	4.99749	7.25927	-0.672544	0.301235	-0.843088	-1.00943	4.21774	0.162436	-1.33122	1.19723	-1.37459	-0.229169	0.213062	2.46316
5.21818	4.3624	6.92812	7.05292	-0.782993	11.2513	2.91246	1.8271	1.27779	7.91704	5.08383	7.739	-0.746109	0.4463	-0.735875	-1.17335	4.07141	0.203175	-0.883243	0.980423	-1.18552	-0.0575633	1.11227	2.68183
6.18475	3.44388	5.90197	6.92634	-0.310295	11.1749	2.7367	1.56509	1.61375	7.74706	5.00883	7.63388	-0.845068	0.986524	-0.649188	-1.14362	4.40411	0.363556	-1.12092	1.08372	-1.07698	0.0982219	0.230814	2.53109
6.23266	2.54043	5.28313	7.30503	0.694875	10.7615	2.93371	1.21851	1.05581	8.31598	4.2947	8.17385	-0.19591	1.25525	-0.803894	-0.891225	4.834	-0.0136816	-1.08329	1.12491	-1.02616	0.274294	0.79436	3.05541
5.77134	1.90101	4.98558	5.79245	-0.305633	10.7552	2.81585	1.56896	1.18761	7.194	4.17204	7.89304	-0.675191	1.14289	-1.01258	-0.978934	4.71898	0.108063	-1.1019	1.24243	-0.967151	-0.117572	-1.10068	2.85784
6.12773	1.19298	4.46277	5.27335	-0.0520253	11.3398	2.72652	1.93798	1.59845	8.22111	4.03716	8.50841	-0.521733	1.11195	-1.1772	-0.876306	4.63734	-0.0097592	-0.427068	1.02112	-0.832682	0.180159	0.492945	2.97341
5.89372	1.46386	4.48686	5.48905	-0.550238	11.3191	2.65367	2.10263	1.69083	6.78842	4.32415	8.56784	-0.607544	1.35502	-1.07721	-0.52452	4.82053	0.180796	-0.621067	1.29687	-0.881396	0.139175	0.816621	3.10151
4.87866	2.09976	5.37271	5.02575	-0.180849	10.7234	2.98238	1.72128	0.788183	8.21572	4.81056	8.6067	-0.857953	1.3213	-0.833166	-0.663573	4.56513	0.0784222	-0.854803	1.28379	-0.951905	0.0566743	0.130598	3.16314
4.61814	2.02169	6.21699	5.56788	-0.900402	11.3928	3.32639	1.07039	1.54673	6.42441	5.43698	8.81759	-0.707915	1.03016	-0.735749	-0.764135	4.72847	-0.175096	-0.838346	1.61912	-1.15803	-0.0077541	-0.736918	3.30765
4.87348	1.54308	6.41683	5.0698	-0.767022	11.8726	2.52862	1.50882	1.57574	8.10408	4.95199	8.88854	-0.663262	1.18093	-0.567901	-0.613623	4.78695	-0.158518	-1.18869	1.6951	-1.05381	-0.160643	-0.445485	3.10909
4.60353	1.50322	6.24524	5.1254	0.0789624	11.6115	3.40183	1.42059	2.00735	7.12672	5.26834	8.72529	-0.55907	1.38519	-0.426674	-0.675998	5.26786	0.240843	-0.792321	1.39332	-1.13215	-0.261439	-0.35197	3.31755
4.21066	1.72747	5.75648	5.26785	-0.333656	12.2612	3.24357	0.922785	0.694182	8.97419	5.04396	8.0858	-0.386646	1.38521	-0.430106	-0.687185	5.02421	-0.0422137	-1.55245	0.767865	-0.878636	0.113203	0.437538	3.20301
4.3448	2.17431	5.3628	6.09492	-0.593385	12.4722	3.42917	1.59754	1.48454	7.748	4.96722	8.37736	-0.617031	1.56958	-0.469512	-0.546552	5.24999	-0.0475988	-0.969401	0.944139	-1.0937	-0.180805	0.148988	2.98816
4.77368	2.93723	5.86758	6.94384	0.0288612	12.8978	3.11309	1.65191	1.99299	7.55877	5.74228	6.96577	-0.0633872	1.6415	-0.455051	-0.799798	5.07955	-0.0170944	-1.00126	0.775532	-1.12681	-0.418022	0.380224	3.38447
4.73754	3.12928	6.76631	6.80222	0.451261	12.1044	3.28043	1.75494	1.13614	7.78425	6.34851	7.10269	0.0504723	1.30356	-0.283241	-1.15636	4.74503	0.207251	-1.4281	0.846089	-1.30588	0.140728	0.110377	3.12231
4.52945	2.8651	7.33609	7.14643	0.0870215	11.7863	3.80167	1.53456	1.94167	8.13436	6.28632	7.72107	-0.0737942	0.689433	-0.263589	-0.945207	4.81938	0.0780374	-1.10774	1.53499	-1.44914	0.0592457	-0.622651	3.5964
4.46181	2.66853	6.98172	6.04762	-0.267351	12.186	3.05007	1.30815	0.701734	7.29796	5.79321	7.73634	-0.0856791	0.306658	-0.345063	-0.423621	4.69772	0.0149461	-0.567344	1.42783	-1.44699	0.0200851	-0.211616	3.0213
4.31857	2.38665	5.84722	5.69691	0.643363	11.335	1.80649	1.09397	0.993346	7.56828	4.86934	7.42066	-0.252408	0.36146	-0.509814	-0.375889	5.16516	0.131957	-0.591354	1.33669	-1.40736	-0.298736	-0.179161	3.15352
3.9707	2.2526	5.64101	6.10622	0.167164	10.9405	2.34516	1.38268	1.15207	7.66499	5.06004	7.86981	0.585587	0.34013	-0.645324	-0.748222	5.06332	-0.0723865	-0.530976	1.1133	-1.17488	-0.103629	0.23405	2.64251
3.74417	2.94898	6.18508	5.92283	0.859288	11.1419	2.34089	1.91075	1.37907	7.42304	5.25402	7.85951	0.282324	0.254097	-0.520257	-1.18279	4.87207	-0.229316	-0.526863	0.972768	-1.24522	-0.144795	-0.534998	2.60054
3.98039	3.32468	6.44348	6.07403	-0.789742	12.3367	2.95599	2.05159	0.689624	7.85682	5.57434	7.66614	-0.741657	0.391026	-0.437942	-1.39162	4.97026	-0.15065	-0.616386	1.23081	-1.36828	-0.590333	-0.558469	2.86817
3.68673	3.20806	6.41027	5.33388	0.568294	11.4196	2.24971	1.80259	1.44665	7.01678	5.34762	6.55297	-0.391292	0.540189	-0.55891	-1.18196	5.32457	0.0629561	-1.29632	1.19675	-1.26914	-0.607449	-1.24654	3.35861
2.81836	2.88136	6.05453	6.2915	0.527537	10.2382	3.32902	1.65573	0.827244	7.40063	5.63406	7.48452	-0.409397	0.514521	-0.619742	-0.789228	4.82316	0.227812	-1.18927	1.7765	-0.965725	-0.392077	-0.609287	3.89396
2.62636	2.4612	5.97865	5.44244	1.48575	10.3731	3.15055	1.80304	0.689144	7.21376	5.09352	7.60651	-0.281591	0.259974	-0.577234	-0.73807	4.95661	0.201554	-0.979012	1.84704	-0.748096	-0.12741	-0.617383	3.68639
2.92477	2.78371	6.12739	6.22401	0.107643	10.9687	3.43324	1.54588	1.1288	7.94719	5.38801	6.57513	-0.146293	0.384597	-0.442392	-0.908902	4.71758	0.189404	-1.26878	1.89797	-1.13016	0.0202486	0.431336	3.99564
2.81476	3.86469	5.84055	5.51613	0.495283	12.1418	3.33967	2.10905	1.65871	8.59178	4.97745	5.95011	0.240743	0.64116	-0.275847	-0.897116	5.1119	0.365513	-1.23791	1.5074	-0.932995	-0.0907711	-1.4297	3.75772
2.40293	3.84717	5.72632	5.71283	1.12101	11.582	3.16101	2.50767	1.06749	6.53546	5.03967	6.86072	0.760748	0.634955	-0.417447	-0.604295	4.90988	0.232626	-1.13115	2.04499	-1.08611	-0.0335103	-0.655706	3.32841
2.02533	3.69818	6.15127	5.08062	0.187769	11.4224	2.94419	2.28713	0.902495	6.70801	4.47348	6.54236	1.12855	0.828958	-0.951112	-0.453913	4.76497	0.0884348	-1.26873	1.86256	-1.02511	-0.0089091	0.372801	3.99829
1.78123	5.00221	6.23641	4.93679	0.492879	10.803	3.30053	1.80119	1.32229	6.18095	4.89703	6.14955	0.893626	1.07836	-0.803918	-0.415693	4.82492	-0.0148935	-0.926828	2.04219	-1.22568	-0.335229	-0.410926	4.23698
2.30493	5.6901	5.48413	5.56882	1.42464	10.3419	3.88854	2.27572	1.09016	6.6641	5.60536	6.01462	1.47185	0.883879	-0.252388	-0.627055	4.83496	0.222222	-1.404	1.88956	-1.22409	-0.169119	-0.486196	4.05388
2.79829	5.03867	5.12048	4.15745	0.990415	10.9767	3.82137	2.35263	0.648367	7.07507	5.00017	5.44709	1.46301	0.58403	-0.411675	-0.70846	4.9618	0.427222	-1.0593	2.61405	-1.39271	0.340241	-0.778308	4.17046
2.61359	4.74847	5.86452	4.0169	1.92043	10.1772	2.9802	1.99809	0.969984	5.31585	5.90834	5.74471	1.12285	0.91225	-0.651542	-0.374281	5.26227	0.347993	-0.825915	2.35202	-1.16748	0.199672	-0.41401	4.20535
2.79258	4.12945	6.24019	4.1771	0.802939	9.79641	3.91732	2.11851	1.27355	9.01593	4.79562	5.85008	1.37563	1.34804	-0.673503	-0.420028	5.18154	0.237256	-1.10852	2.02324	-1.17447	-0.0421804	-0.726256	3.92056
3.19376	3.25341	5.71775	3.90605	0.878558	10.8815	3.677	1.99118	0.656536	6.54307	4.81249	6.38132	0.878533	1.2428	-0.690365	-0.876714	4.70485	0.245899	-0.713425	1.93733	-1.43444	-0.200825	-0.911005	3.99843
3.09331	3.65687	5.74657	4.45283	0.79792	11.8157	3.39811	1.97812	1.13501	7.22904	3.89167	6.67383	0.922192	1.13773	-0.550926	-0.995185	5.11517	0.179964	-0.727562	2.26068	-1.46606	-0.192182	0.137714	4.45699
3.40498	4.69697	5.87683	3.69647	0.586857	11.1972	3.98166	1.69647	1.05236	7.90495	4.49151	6.43432	0.707154	1.34991	-0.325891	-0.916839	4.9322	0.0465527	-1.02953	2.47025	-1.2951	-0.158487	0.0118171	4.57343
3.39756	4.98008	5.00321	4.65598	0.266623	10.1322	4.02043	1.00087	0.0388285	7.23224	4.29147	6.1701	0.282488	1.53253	-0.537706	-0.849971	5.18112	0.0658417	-1.19746	2.42161	-1.24963	-0.151994	0.0717942	4.80313
2.24693	4.53938	4.38563	4.82756	0.0792814	10.2619	4.19041	0.716519	1.0931	7.48306	5.5763	6.03521	0.511332	1.37872	-0.790465	-0.649591	4.97284	-0.100527	-1.36027	2.58816	-1.18795	-0.477332	0.815722	4.10711
1.63049	4.47624	4.43026	3.93982	0.721467	10.0428	4.27534	1.41004	1.84244	7.73106	5.35421	6.76122	0.637746	1.1617	-0.757221	-0.565733	5.06193	0.155959	-1.18763	2.10857	-1.20874	-0.250798	-0.370338	4.50181
1.79522	3.4917	4.1423	3.70369	1.08466	10.3349	4.01567	1.19202	0.042319	7.83318	4.10703	5.76358	0.454645	0.710763	-0.579559	-0.374678	4.57273	0.4608	-1.28876	2.17289	-1.15022	-0.132177	-1.13564	4.28449
1.77791	2.44951	3.87177	2.81171	0.426417	10.1695	3.46282	0.309617	0.513775	7.2102	3.99054	6.10596	0.633858	0.330573	-0.387853	-0.33673	4.62973	0.0753346	-1.16778	2.38318	-1.34442	-0.333292	0.454191	4.21418
2.09423	3.51887	4.24934	3.35221	0.0261224	11.2495	2.90813	1.06396	0.96885	7.32013	3.89708	6.53577	1.6165	0.611259	-0.279238	-0.425587	4.38688	0.202106	-1.00665	2.38206	-1.64568	0.0714241	-0.657681	4.27343
3.17012	4.9336	4.84671	3.38571	0.480602	11.1551	3.19805	0.726795	1.23281	6.62719	4.57417	6.05908	1.2204	0.878277	-0.357794	-0.319237	4.62647	0.0789762	-1.31288	2.41728	-1.44646	-0.0778378	-0.575287	4.04379
3.84948	5.56685	5.0578	3.68881	-0.485625	10.7572	2.70948	0.150564	1.13312	8.37476	4.21505	6.33532	1.31426	1.08552	-0.532921	-0.181408	4.90007	0.0786726	-1.44203	2.24603	-1.60864	0.0624995	-0.490535	4.40916
3.32407	6.00956	4.76068	2.35786	0.528683	10.9709	2.97282	0.953069	0.291125	8.158	4.32895	6.56348	1.045	1.15709	-0.786215	-0.179662	4.75125	0.154685	-1.03614	1.97877	-1.40388	-0.080183	-0.39465	4.26103
2.61103	6.35919	4.97694	2.98363	1.42529	10.4327	3.0659	1.55897	0.775037	7.91668	4.38753	7.15232	1.20965	0.878872	-1.04697	-0.296159	4.79627	0.420612	-0.873482	1.79215	-1.40797	0.00904339	0.682588	4.15047
2.69906	6.06778	5.83764	2.98403	-0.119763	12.0641	2.90445	1.50987	1.25453	9.84721	3.9365	7.32593	1.38907	0.663249	-1.14192	-0.198903	4.94933	0.269798	-0.525016	1.88284	-1.64026	-0.35319	-0.425113	4.2018
3.31924	4.74729	6.09123	1.93624	-0.15987	10.8913	2.64427	1.88978	1.27941	11.0845	4.02624	6.38934	1.4573	0.880047	-1.01647	0.0951587	4.60109	0.00430563	-1.06197	1.64165	-1.60166	0.0671907	-0.712018	4.30685
3.05641	3.04951	6.01794	0.579451	-0.0046124	10.9349	2.27566	2.36498	1.18564	10.9063	4.43188	5.52844	1.33604	1.09708	-0.864695	0.111698	4.80843	0.273322	-1.02598	1.63243	-1.50239	-0.122401	-0.599121	4.42928
2.10693	1.95021	6.65015	1.42055	-0.458919	11.986	3.6834	2.3347	0.456896	11.2117	4.10129	5.97566	1.35888	1.0553	-1.06526	-0.136533	4.29764	0.0701351	-1.07256	1.93617	-1.29058	-0.214384	-0.810935	4.26106
2.39067	1.65754	6.89695	1.26085	-0.420879	11.0895	4.4379	2.64375	0.487841	9.56575	3.64479	6.34141	1.01106	1.08873	-1.17679	-0.203618	4.77039	0.0432687	-0.933672	1.64884	-1.623	-0.189574	-0.636907	4.16555
3.06511	2.13033	6.25823	0.580111	0.043227	10.731	3.34297	2.32967	-0.0711314	8.6907	3.69623	6.26	0.818967	1.15154	-1.0229	-0.0277735	4.75908	0.010091	-0.75187	2.08625	-1.24613	-0.419693	0.304878	4.4275
2.95808	3.33776	6.09171	1.96985	0.407672	11.4999	3.21972	2.28608	0.488698	6.87392	2.99718	6.58235	0.803917	1.01402	-1.17533	0.0384885	3.97452	0.0611966	-0.710223	1.56757	-1.53096	-0.0736247	-0.572311	4.26666
2.77165	4.63168	5.97981	2.2693	0.116146	11.6547	3.80817	2.76734	0.664469	7.33808	3.25853	6.1756	0.827609	0.728431	-1.26891	0.0881704	3.89231	0.214526	-1.46351	1.73983	-1.52856	-0.20948	-1.18067	4.19294
3.08096	4.69553	5.99461	1.52602	-0.686622	13.768	3.2982	2.70486	0.516986	8.30175	3.78217	6.31251	0.260295	0.479036	-1.06008	0.114451	4.34346	0.104916	-0.9043	1.52492	-1.34072	-0.252148	-0.0002474	4.34239
3.88855	3.37138	7.01178	0.7222	0.343532	12.9828	3.74377	2.40768	-0.336674	9.73378	4.2027	6.54325	0.143568	0.372911	-0.911216	-0.0949545	4.53953	0.191274	-1.18444	1.94239	-1.30831	-0.301025	-0.225452	4.32334
4.08133	3.01652	8.35179	1.62469	-0.254114	12.9521	3.54943	2.26181	0.975392	9.05708	4.6388	5.47389	0.839912	0.684337	-1.076	-0.223835	4.63046	-0.0929788	-0.721234	1.94048	-1.37034	-0.154644	-0.556531	4.63572
4.06918	4.10832	8.61837	2.05712	-1.09455	13.2392	3.98151	2.07691	-0.680068	7.97797	4.20364	6.73005	0.102035	0.89937	-0.879075	-0.0575227	4.89283	0.195651	-0.874891	2.18334	-1.52624	-0.016751	-0.869881	4.30615
4.8861	4.62644	7.91652	2.87535	-1.1051	13.1066	3.94352	1.49533	-0.08008	7.50942	4.09098	5.80875	0.337037	0.637446	-0.446143	0.201645	4.82484	0.171245	-0.970701	2.10774	-1.38508	-0.116342	-0.647865	3.91546
5.36112	4.29064	7.45129	2.81239	-0.0324565	13.5324	3.25028	1.0847	0.659911	8.86892	4.03886	5.43077	0.477568	0.411164	-0.496477	0.203707	4.97281	0.0466702	-0.656342	1.91932	-1.48703	-0.111152	-0.45026	4.39659
5.46857	4.10394	7.76384	2.23098	-0.752699	12.5727	2.07121	1.39022	0.242444	10.0778	4.65024	4.74215	0.106778	0.578636	-0.497366	0.213145	4.77481	0.0360338	-1.09115	1.9118	-1.49056	-0.259173	0.135871	3.87113
5.34637	4.40709	7.95646	2.49836	-0.273435	12.1494	1.97872	0.400227	0.586091	10.4153	3.25148	4.57836	0.2819	0.663269	-0.510023	0.311148	4.85171	0.296448	-0.83585	1.95869	-1.38293	0.0986013	-0.160386	3.91257
5.2359	4.39827	7.82962	4.54917	0.498329	12.5505	2.84789	0.944035	0.118864	10.4274	3.80206	5.10659	0.409231	0.481935	-1.17365	0.348126	5.19329	0.176656	-0.992489	1.89537	-1.36914	-0.274598	-0.681898	4.54923
5.04565	3.246	7.55956	5.08291	0.421902	11.6186	2.27885	1.3322	0.185255	9.77972	3.15319	5.17918	-0.29702	0.65274	-1.37989	0.394845	4.70746	0.306419	-0.864228	2.28029	-1.51167	-0.433806	-0.207042	4.33702
4.80539	1.8466	6.84132	3.58867	-0.413988	11.7742	2.64074	1.27236	0.1917	9.1692	4.80681	5.79225	-0.523273	1.04595	-0.875867	0.589837	5.08512	0.235631	-0.608328	1.93044	-1.6795	-0.552763	-0.616495	4.41046
4.39567	1.50854	6.46032	2.98298	0.0591777	11.8764	2.5017	1.17377	1.28203	9.49264	2.98471	6.44458	-0.328054	1.13691	-0.739479	0.538144	5.02987	0.232661	-0.471161	1.48463	-1.81253	-0.523215	-0.71146	4.21093
4.25739	1.9856	7.05947	4.17293	0.289695	11.5156	2.7207	0.872483	0.935555	9.49278	3.53146	5.8729	-1.27116	1.19573	-0.912957	0.21859	5.36024	-0.168156	-0.543322	1.42609	-1.82825	-0.314077	-0.246627	4.49983
4.66466	3.03749	6.76605	3.55939	-0.198371	12.4498	2.64777	1.04477	0.0439747	9.16699	3.60168	6.42642	-0.995663	1.19205	-0.977433	0.172049	5.35772	0.0503111	-0.799338	1.37836	-1.54107	-0.257888	-0.635974	5.19441
4.39064	3.88716	5.28295	5.10276	0.0291958	12.3133	2.55257	0.943683	-0.353586	9.52534	3.76019	6.18072	-0.675499	0.898427	-0.958211	0.380763	4.68013	-0.0213005	-0.795789	1.6906	-1.5825	-0.273854	0.238059	5.34775
3.68629	4.02894	5.1145	3.75432	0.636458	13.241	2.89437	1.09119	0.228183	8.89926	3.80282	6.43043	-1.15924	0.562103	-1.01841	0.497092	5.18391	0.254104	-0.906173	1.71494	-1.65088	-0.257195	-0.0198229	4.86971
3.80554	4.25566	6.3225	3.32499	0.787589	12.5128	2.43797	1.6319	0.820675	7.91558	4.17173	6.17482	-1.50647	0.325221	-1.18351	0.334179	5.08392	0.171735	-0.907057	1.73145	-1.44857	-0.390127	-1.06729	4.82493
3.79943	3.75679	6.44249	3.61694	0.492486	12.6149	2.32906	0.912374	0.592522	8.88019	3.52758	6.41339	-1.05706	0.325377	-1.34443	0.114807	4.63917	0.157876	-0.907021	1.63755	-1.87267	-0.377947	-0.415246	4.93015
3.11275	2.71005	6.18198	2.22012	0.830827	11.7737	2.49062	1.2447	0.168426	8.55134	3.30588	6.00738	-1.08502	0.164438	-1.16843	0.246873	5.02807	0.155217	-1.13983	1.72006	-1.92451	-0.239141	-0.14854	4.72336
3.64513	2.54649	6.61854	1.88679	0.497019	11.8156	2.3364	0.959521	-0.0884697	8.86965	2.96512	6.45822	-0.64739	-0.130258	-0.61385	0.459324	5.3029	-0.316279	-0.849143	1.56633	-1.76712	-0.236928	-0.529829	4.56483
4.36957	2.38658	6.78915	1.1793	0.291168	12.1052	2.47784	1.00325	0.0469177	7.45629	2.71929	6.73327	-0.309194	-0.0385579	-0.304739	0.420373	5.13016	0.208663	-0.702451	1.78009	-1.71949	-0.0491361	-1.17173	4.4829
3.68914	2.44337	6.66464	1.57546	0.653144	11.2838	2.24061	0.590163	0.358661	7.13697	3.86441	6.29341	-0.138935	0.347969	-0.383261	0.318921	4.9381	-0.0776526	-0.818764	1.5282	-1.84829	-0.281815	-0.476967	4.59814
3.00624	2.97202	6.73118	1.73393	0.54596	11.7398	2.10243	0.684843	-0.051349	6.96531	2.50468	6.50502	-0.059267	0.347605	-0.622458	0.52216	4.97011	0.0289822	-0.899953	2.04813	-1.4803	-0.532987	-0.136046	4.57217
2.95722	3.31779	6.58379	3.10078	0.58783	11.8555	1.44694	0.874026	-0.35899	7.7619	3.03815	6.89138	-0.731567	-0.0636994	-0.767338	0.88129	4.64709	0.00400354	-0.920966	1.94523	-1.4638	-0.577358	-0.255641	4.0876
3.19843	3.07151	6.12746	2.68978	0.100938	10.9265	1.38537	0.525986	0.104474	8.1313	2.48036	5.90366	-0.858414	-0.158194	-0.846075	0.986152	4.78092	-0.397966	-0.994572	1.73901	-1.86245	-0.679089	-0.242065	4.07602
3.55523	2.08581	6.08479	3.21929	-0.500743	11.2759	2.31302	-0.448131	1.05983	8.66689	2.74701	5.96718	-0.988461	0.00549297	-0.788898	0.966687	4.62651	0.113431	-0.691755	1.32994	-1.62737	-0.533187	0.190826	4.84658
3.67458	2.13101	6.47467	2.02868	-0.232025	11.0376	2.01251	0.352836	0.332291	8.41267	2.30863	5.27233	-0.792686	-0.115463	-0.925798	0.90037	4.64293	0.280377	-0.829304	1.30225	-1.43948	-0.125375	0.123316	4.72527
3.452	3.31774	6.38567	2.57226	-0.321575	10.8512	1.90269	-0.0334037	-0.0318535	8.62394	2.83633	6.28099	-1.46235	-0.405057	-1.15387	0.813969	4.77652	0.132969	-0.677603	1.70879	-1.57627	-0.0023759	-0.59123	5.35832
3.01137	3.90599	5.99734	1.95324	-0.612142	10.6499	1.91979	-0.303151	0.491263	7.33092	3.31886	5.98819	-1.53226	-0.346358	-1.28682	0.95647	4.62089	0.389692	-1.04359	1.85273	-1.51653	0.350036	-0.452951	4.9916
3.09422	3.99916	5.71272	1.18612	-0.1442	9.67488	1.90495	-0.243801	0.424626	8.7228	2.92885	6.47166	-1.23382	0.25291	-0.976267	1.24641	4.94387	0.21323	-0.814109	1.58433	-2.03691	0.588468	-0.192025	4.67844
2.86342	4.44128	5.53999	2.28409	0.703435	9.33044	2.37379	-0.503133	0.984458	8.81697	1.96463	6.13334	-1.87522	0.619666	-0.700967	1.01435	4.63663	0.0224248	-1.07027	2.0625	-1.86095	0.00901855	-0.0814078	5.07042
2.16375	5.09275	5.89787	2.24507	0.585097	10.1562	3.02174	0.0924848	1.79677	7.77893	2.42238	6.25161	-1.90418	0.671035	-0.934984	0.656312	4.81346	0.292016	-1.17382	1.79045	-1.91497	0.185991	-0.197715	4.67388
2.1394	5.13898	6.00857	4.17677	0.165471	10.2781	2.85969	0.712946	-0.0469655	9.4015	2.72075	5.37215	-2.0796	0.538377	-1.05076	0.852688	4.63664	0.228601	-0.789126	2.0497	-1.5522	0.0979571	-0.246379	5.0149
2.61058	4.51036	5.50388	4.56859	-0.164464	10.3734	3.20589	1.22959	0.774142	9.12693	2.73342	4.67461	-2.02968	0.291346	-0.945761	0.971662	5.20993	0.370032	-0.915708	1.52589	-1.99885	0.159029	0.645921	4.71645
3.2247	3.98534	5.64056	4.44858	0.230776	11.2506	3.15769	0.850914	1.55165	7.53795	3.10528	5.06412	-1.41887	0.258032	-1.13904	0.837697	5.11254	0.0082599	-1.08628	1.30187	-1.96508	0.412431	-0.342903	5.09878
3.15126	4.26375	5.989	4.96635	0.094758	9.58429	3.30492	0.856845	1.32051	7.92347	4.09184	6.18236	-1.3635	0.330673	-1.41932	0.92428	5.59823	-0.0199538	-1.02493	1.91196	-1.89996	0.114528	-0.146292	4.99312
2.82939	4.18102	5.77617	4.96794	0.718467	9.86585	3.71596	0.693832	0.776369	7.23967	3.41959	6.15553	-1.35783	0.439259	-1.16433	0.835301	5.07285	-0.0013765	-1.38343	1.95206	-2.04362	0.316243	-0.417612	4.99072
3.82073	3.93564	5.32454	5.44114	0.281489	9.9819	2.82446	-0.030523	0.882792	6.7471	4.0577	6.01265	-0.815736	0.820447	-1.09729	0.557622	5.07439	0.300026	-1.06841	1.33	-1.78737	0.355393	-0.0142931	5.21993
5.53416	4.49523	5.06635	6.4973	0.631459	9.88743	4.00714	-0.655497	0.170454	7.51503	3.48744	6.9396	-0.805943	1.05413	-1.02257	0.591698	5.0052	-0.0489058	-1.03579	1.41405	-1.78372	0.234606	-0.627768	5.24767
6.37558	5.2585	4.80519	5.29335	0.106933	9.86639	2.5779	-0.59599	0.873778	7.16708	3.5225	6.15318	-1.35161	0.776614	-0.644967	0.665327	4.75385	0.100046	-0.834339	1.41161	-1.92604	0.227854	-0.0580553	5.50558
6.40561	5.48117	4.8651	6.95007	-0.111899	9.86634	2.88523	-0.205708	0.965265	6.96589	3.61404	5.82365	-0.852915	0.339462	-0.304964	0.732617	4.41908	-0.191167	-1.24631	1.37878	-2.10633	0.420865	-0.19375	5.3049
6.75109	4.78106	5.29867	5.93485	0.122864	9.533	2.69743	-0.0828084	0.278007	6.73437	3.66944	5.28967	-1.0403	0.0112777	-0.272595	0.881519	4.66697	0.243064	-0.48304	1.18409	-1.72159	0.290292	0.196243	5.49271
7.3149	4.44602	5.20287	6.61261	0.103436	9.45523	2.75604	-0.443822	0.373006	6.45456	3.24159	5.33565	-1.29556	-0.0369709	-0.502863	1.04575	4.62168	0.0487851	-0.957769	1.38135	-1.60919	0.530166	-0.343331	5.04624
7.13828	5.35527	5.40601	5.57611	-0.159684	8.87146	2.85369	-0.584637	0.0796234	6.96699	3.72144	4.75278	-1.31229	0.15401	-0.862696	1.24776	4.50687	-0.0312935	-0.695532	1.61476	-2.06228	0.723217	-0.768222	5.21582
6.8614	5.55022	5.93318	5.52869	-0.30498	8.07639	3.35211	-0.0167296	0.921133	6.49291	3.00299	5.90067	-0.666703	0.148003	-1.12047	1.11361	4.32006	0.211486	-0.714719	1.70864	-2.3858	0.657923	0.703884	5.25617
6.80835	4.12323	5.74635	5.84421	-0.353526	7.80566	2.90671	-0.566213	1.25639	8.24902	3.10764	5.38141	-0.899343	0.119683	-1.12926	0.834501	4.6542	-0.150737	-0.777913	1.74808	-2.50175	0.564724	-0.281288	5.58711
6.24691	3.43607	5.38254	4.63311	-0.0276624	8.54113	2.88778	-0.481282	0.597048	10.6968	2.71584	4.79221	-0.937204	0.565916	-0.937082	0.723218	3.97209	-0.134291	-0.443327	1.24174	-2.39888	0.265809	0.0322911	5.43476
5.93566	4.20349	5.23764	3.54682	0.0336374	7.70954	3.45734	-0.0863145	0.199418	9.48778	2.86674	5.20853	-0.832754	0.895173	-0.686007	0.344982	4.52233	-0.0026243	-0.640625	1.6186	-2.37151	0.445236	-0.7494	5.26857
5.72039	4.10094	5.45816	4.17376	0.0392669	7.3796	4.13085	0.457917	0.850683	9.66008	2.69972	4.732	-1.29325	0.592277	-0.274202	0.175281	4.06876	0.231253	-1.19616	1.80381	-2.18897	0.349672	-0.793173	5.65758
5.56978	3.27965	5.81487	4.22768	-0.0900633	8.26665	4.96306	0.563459	0.95492	8.40693	3.38322	4.72068	-1.36662	0.356955	-0.20337	0.581007	4.27638	0.179116	-0.9476	1.79417	-2.12646	-0.0169951	0.617296	5.80223
6.17309	2.63715	5.80494	3.16589	-0.126662	7.14297	3.79999	0.533929	1.50974	9.5955	2.67146	4.25458	-1.58021	0.359232	-0.74782	0.801834	4.59132	-0.0611535	-1.07119	1.80914	-2.00458	0.241726	0.266675	5.48697
6.0803	2.35831	5.36343	2.29884	-0.682204	7.24894	3.57762	0.384835	0.530495	9.27198	3.52262	4.81121	-1.83748	0.357787	-1.18791	0.404783	4.48019	0.103719	-1.16181	1.82312	-2.21157	0.506695	-0.336467	5.30069
5.04328	2.89502	5.08616	1.51325	-0.686463	5.77022	3.52945	0.170526	1.53756	9.51225	3.82487	3.80319	-2.18024	0.217207	-1.12485	-0.139306	4.35849	0.341819	-0.864774	1.70547	-2.33906	0.184805	0.405064	5.63694
4.50746	4.27937	5.68366	1.7608	-0.148957	6.32307	2.97998	0.727365	0.573013	11.096	3.04708	4.49001	-2.40527	0.287908	-1.04334	-0.236971	4.58444	0.61996	-0.857049	1.92946	-2.24002	-0.186189	0.349437	5.59
4.25942	4.90517	6.37344	1.17229	0.455263	6.5484	2.9605	0.75157	0.859232	9.35748	3.64044	5.0643	-2.53892	0.468296	-1.02715	-0.0297059	4.71775	0.235735	-0.658456	1.81387	-2.25293	-0.269551	-0.496729	6.20101
3.75807	3.3747	6.62618	1.59249	1.00691	7.33991	2.71649	1.03732	1.1987	10.0052	3.90922	4.54952	-2.54358	0.393742	-0.988007	0.0396075	4.10127	0.177729	-1.3558	1.70483	-2.52969	-0.303623	-0.421789	5.934
4.28273	1.82916	6.44696	1.45349	-0.178832	6.9295	3.17987	1.25253	1.20925	8.6827	3.62965	4.53845	-2.00832	0.217239	-0.6929	0.185013	4.2786	0.0528875	-0.999496	2.2837	-2.69917	-0.213499	-0.528963	6.10564
4.35221	2.49727	5.994	0.937988	-0.569544	8.36685	2.95378	1.23831	1.03587	9.18858	3.90311	4.75939	-1.97481	0.0810973	-0.419069	0.421578	4.93843	0.130468	-0.493974	2.01571	-2.49862	-0.159444	0.107681	5.9375
3.56731	3.70716	5.81845	-0.0079723	-0.751741	8.32127	3.58824	0.942359	0.695682	8.56529	4.61318	4.28592	-1.78527	0.29877	-0.421844	0.394122	4.72592	0.0725202	-0.969984	1.97928	-2.26756	-0.195736	-0.275278	6.11262
3.53238	3.24735	5.93175	-0.176484	-0.417613	9.09916	3.46431	1.71188	0.19686	9.65415	4.16546	3.95245	-1.84583	0.447214	-0.465183	0.191173	4.99173	0.106079	-0.670583	1.9891	-2.64421	0.249426	0.0204597	5.98751
3.83719	2.0014	5.87714	1.86247	-0.479185	8.31646	4.04531	1.78871	0.760383	9.30302	3.77552	4.66411	-2.33694	0.351684	-0.616835	0.230729	5.08565	0.175759	-0.951147	2.27795	-2.96396	-0.0611201	-0.753221	5.86077
3.80838	1.60784	6.25211	0.60134	0.105534	8.18657	3.43254	1.80017	0.762187	9.69697	4.12587	4.37615	-1.92566	0.226616	-0.895889	0.438733	4.89861	0.342632	-0.826005	2.24984	-2.69551	0.0873772	-0.0424555	6.03468
3.88454	2.68856	6.95178	0.491889	0.107852	7.70237	3.61945	2.01497	0.779786	9.62123	3.64203	4.17316	-2.43485	-0.0872025	-0.889912	0.493466	5.23213	0.123904	-0.356305	2.29219	-2.39075	-0.10075	-0.566277	5.73602
3.84712	3.8556	6.56957	0.835674	0.24017	8.3106	3.61467	1.59863	0.607988	10.235	4.11681	4.30682	-2.25371	-0.481936	-0.708588	0.348755	4.88992	0.0526168	-0.77469	2.27685	-2.47714	0.0712617	-0.339973	5.53705
3.62939	3.83116	5.86851	-0.120408	0.150217	7.95364	2.33166	1.52426	0.72405	10.5967	3.8956	3.92531	-1.87989	-0.50217	-0.561044	0.285144	4.87757	0.220858	-1.22573	2.28734	-2.55459	-0.234933	-0.713704	5.94224
3.54688	3.0367	5.72919	-0.139887	-0.367115	8.28718	2.38682	1.11108	1.21441	12.2824	3.38302	4.11865	-1.44746	-0.480724	-0.389599	0.45866	4.86672	0.0447448	-1.03728	2.15716	-2.57404	-0.522248	0.0855171	5.4986
3.11979	2.80161	5.47819	-0.369238	-0.107813	8.15629	2.25059	1.58193	1.11247	12.0593	3.1724	4.29589	-1.55509	-0.435992	-0.561976	0.654042	4.87888	-0.0523383	-1.1629	2.09502	-2.69592	-0.34853	-0.638737	5.38006
2.49059	2.79951	5.15455	-0.121067	0.153433	8.26524	2.62391	0.848122	0.783852	12.2887	3.27245	4.07617	-1.82209	-0.0430225	-0.710403	0.679655	4.96217	-0.0120899	-1.52091	2.06156	-2.54229	-0.779007	-1.51851	4.93919
2.59277	2.88904	5.18194	0.481197	0.0423124	7.87022	2.15143	0.993357	0.537093	12.2621	3.38116	3.95865	-1.51494	0.00509581	-0.488227	0.746684	4.8261	0.161453	-0.923862	2.08706	-2.62109	-0.576164	-0.152239	5.4588
3.20526	3.59665	6.02715	0.166842	0.0409632	7.90417	1.75236	0.91272	0.759088	12.5065	2.87168	4.15266	-0.953963	-0.394586	-0.493607	0.87	5.53247	-0.0782477	-0.612373	2.33939	-2.73629	-0.921849	-0.582101	5.47891
3.96627	3.91323	6.93501	0.398004	-0.205233	7.00705	2.28674	0.88642	0.0374717	11.5843	1.54943	3.64144	-1.44436	-0.690882	-0.649767	0.92469	4.79908	-0.0368857	-0.229156	2.13971	-2.59954	-0.679038	-0.462125	5.08487
4.72784	3.85045	7.31647	0.688496	1.11107	8.48477	3.41854	1.09076	0.287443	12.1579	1.25982	4.17193	-1.20292	-0.605409	-0.366457	0.753703	4.81638	0.115021	-0.571165	2.17301	-2.69538	-0.424202	-1.53167	5.57221
4.79541	4.26711	7.03957	0.477199	0.523187	7.35132	2.36814	1.34628	1.01678	13.1062	1.554	3.59615	-1.39353	-0.38009	0.200768	0.485457	4.46918	0.288357	-0.919571	2.4224	-2.68496	-0.224278	-0.969804	5.4308
3.76705	4.47165	6.62684	2.24222	0.111576	7.70141	3.18687	1.16675	0.309294	9.96586	0.647063	4.19604	-1.20427	-0.217415	0.0197589	0.412701	4.31348	-0.0693032	-0.686964	2.83427	-3.118	-0.696627	-0.454104	5.50411
2.48483	5.02739	6.56867	3.18808	-0.325919	8.42653	2.78581	1.263	0.717147	9.69103	1.39947	3.44805	-0.872878	-0.191659	-0.402323	0.688138	3.92244	0.164731	-0.453748	3.19325	-3.05423	-0.891646	-0.251422	5.38728
2.27448	5.59499	6.24736	4.28378	-0.576903	8.62353	2.82042	0.602143	0.455164	9.2195	2.08731	3.40136	-1.21532	-0.31106	-0.5933	0.807733	3.96996	0.0486124	-0.379909	3.15132	-2.96395	-0.617791	-1.06995	5.03043
2.36501	4.9604	5.83356	3.99287	-0.729236	7.61866	2.55082	0.552419	0.611681	10.7152	1.59832	3.55886	-1.01206	-0.465731	-0.72689	0.732416	4.68452	0.0934391	-0.710102	3.05171	-2.6759	-1.06759	0.38476	5.10769
2.02694	4.40478	5.43249	2.66478	-0.535358	7.69479	2.29747	0.564655	1.07993	9.37603	1.41149	4.32063	-0.716703	-0.412726	-0.528278	0.826159	4.64062	0.0311208	-0.478499	3.09909	-3.05681	-1.30018	-0.617818	5.20097
1.86592	4.33582	5.40332	2.71019	-0.299536	7.12469	2.36144	0.782903	0.303048	9.927	0.850262	5.07548	-0.818579	-0.190816	-0.402692	1.09453	4.57909	-0.0085624	-0.630311	3.27341	-3.08887	-0.96614	0.227139	5.1196
1.88077	4.46665	5.81187	3.0216	-0.932644	6.89667	1.27054	0.684613	1.68061	10.6383	2.2187	5.01418	-0.419035	-0.257703	-0.656659	1.0926	4.22889	-0.17858	-1.25596	2.84604	-3.0249	-1.10044	0.147514	4.71256
1.90664	4.70388	6.33306	2.63277	-0.718933	7.75011	2.53434	0.774707	1.52038	11.3716	1.9465	4.46842	-0.959588	-0.435053	-0.724138	0.689994	4.20015	0.113353	-1.12948	3.12277	-2.32218	-0.704772	-1.38257	4.86348
1.85591	4.82762	6.49412	4.58397	0.274486	8.37265	1.92041	0.590443	0.975212	11.5633	1.48254	4.4918	-0.925716	-0.270268	-0.548704	0.245989	4.36921	0.116062	-0.644527	2.85845	-2.49168	-1.04334	-0.354831	5.02498
2.03659	5.51776	6.43459	6.87922	-0.571158	8.33361	2.17294	1.14581	0.261196	12.6696	2.18209	4.9748	-0.556514	0.126877	-0.351072	0.32816	4.82308	0.320898	-1.06508	2.62413	-2.53057	-1.22948	-1.20486	4.83523
2.3832	5.97514	6.16159	6.90891	-0.401461	8.97466	2.12602	0.627933	-0.572122	12.8108	1.05464	4.32206	-0.976506	0.481067	-0.170323	0.749712	4.58226	0.0984063	-0.44712	2.50928	-2.5102	-1.29328	-0.859214	4.84806
2.25725	5.52937	5.68437	6.80458	-0.603924	8.9317	2.48218	0.962625	-0.061131	13.4817	2.14729	5.09856	-1.15304	0.574065	-0.327243	1.0893	4.63732	0.132008	-0.805308	2.84936	-2.51023	-1.32103	0.271536	5.18499
1.85315	5.55155	5.20335	7.3582	-0.652957	8.83115	2.1767	0.307402	0.86748	13.6658	1.5973	5.67468	-1.351	0.692692	-0.589341	1.24023	4.73223	0.132139	-0.602613	2.7202	-2.27594	-1.30171	0.231935	4.6381
1.78021	6.68036	5.12733	6.94787	-0.121436	7.88039	2.05985	0.368095	0.357826	12.5943	2.18201	5.1945	-1.26662	0.788622	-0.599001	1.10129	4.87459	0.0589433	-0.792288	2.22302	-2.15036	-1.1769	-0.162126	4.75412
2.06425	7.7171	5.53877	7.19537	-1.0504	7.69516	2.67826	0.699663	0.529118	12.167	1.97908	5.77427	-0.750331	0.708203	-0.416589	0.668431	4.74351	0.199956	-0.90858	2.13972	-2.41105	-1.26946	-1.06842	4.71872
2.12988	7.31662	5.7981	7.12878	0.165518	8.29409	1.60012	0.598632	1.06188	11.7382	2.23436	5.09157	-1.21433	0.762857	-0.368434	0.242181	4.15778	0.356096	-0.868964	1.94757	-2.16189	-1.38635	-0.444772	4.99151
1.9023	5.98982	5.66419	9.16682	1.26572	8.43782	2.17343	0.553406	0.0663569	12.5828	1.97733	4.1488	-1.32209	0.973746	-0.523954	0.176966	4.32952	0.103058	-0.729822	1.48224	-2.29238	-1.29427	-0.641124	4.96276
1.66662	4.59817	5.34951	9.05809	0.707861	8.59394	2.5558	0.64824	0.655142	13.2363	1.40269	2.52128	-1.4599	1.05813	-0.575592	0.274	3.94928	-0.250402	-0.588163	1.31163	-2.04249	-1.08276	-1.15498	4.98661
1.39976	3.87469	5.20531	10.6769	0.352472	7.45489	2.11239	0.602359	0.851378	12.6663	1.735	3.10776	-1.34865	1.13714	-0.653474	0.389816	4.05542	-0.0531788	-0.707036	1.75587	-2.4442	-1.00013	-1.24242	4.79056
1.70063	4.2524	5.40738	8.91382	-1.00092	7.96197	2.23631	1.10676	0.652763	11.7634	1.59347	3.83379	-1.57628	1.21542	-0.78241	0.398267	4.1166	-0.0680991	-0.520631	1.96155	-2.18639	-1.04136	-0.167856	4.74721
2.39006	5.28846	5.23378	8.80218	-0.218965	6.88668	2.3602	0.291506	0.346012	11.5524	1.70399	3.81316	-1.56153	1.22932	-0.778841	0.347722	4.08027	0.235278	-0.614698	1.72699	-2.47464	-1.42541	0.117544	5.1269
2.68447	5.42232	5.27867	9.06594	0.224356	8.05281	2.44475	0.227075	0.579665	10.232	1.62701	3.4039	-1.58435	1.37178	-0.554108	0.00116577	4.52802	0.110114	-0.267318	1.89568	-2.37766	-1.4834	-0.382138	5.17361
2.93434	4.46724	5.49513	8.96309	-0.0434523	7.97829	2.14338	0.449381	0.415564	8.80212	2.0275	3.86392	-1.13295	1.7916	-0.286611	-0.257109	4.00719	-0.0298393	-0.5695	1.49495	-2.82652	-1.60224	-0.743017	5.07553
2.90728	3.93373	5.46461	9.37118	-1.13981	8.41427	2.34342	0.781358	0.263189	9.87914	1.47273	3.48694	-1.41691	2.03001	-0.44862	-0.0981819	4.0713	-0.0802279	-0.161095	1.69704	-2.96017	-1.45641	-0.859004	5.51833
2.43547	4.51389	5.67838	8.85769	-0.935568	8.0665	1.72076	1.27166	0.886205	8.754	1.74159	2.93533	-1.83579	1.81237	-0.754189	-0.0970215	4.09774	0.180774	-0.735457	1.40866	-3.0845	-1.42883	-0.674868	5.14223
2.64106	5.31232	6.15086	9.01985	-0.487076	8.46962	1.67377	1.55999	1.40928	7.90325	2.00531	3.11634	-1.64856	1.73543	-0.866771	-0.220615	4.01309	0.216882	-0.291235	1.27464	-3.05363	-1.74907	-0.659223	5.42836
2.84001	6.23554	6.12556	9.34966	-0.505425	8.41231	1.49579	1.22283	1.06962	9.28975	2.23088	2.79188	-1.54741	1.67368	-1.02761	-0.292408	4.16737	0.0200557	-0.608027	0.925924	-2.81771	-1.76483	-0.451635	5.40663
2.4988	6.26883	5.56596	7.74327	0.203039	9.48471	1.72918	1.34473	0.122296	10.5356	1.74241	2.7778	-1.28658	1.48914	-1.14329	-0.196319	4.24191	0.127829	-1.0018	1.16162	-2.81404	-1.86783	0.314414	5.42766
2.28183	5.89181	4.88685	8.27003	0.640335	10.5557	1.9851	0.970247	0.746893	10.2302	1.65772	3.22848	-1.43975	1.55876	-0.988815	-0.100146	3.8477	0.227441	-1.03184	1.19598	-2.90573	-1.60943	-0.823428	5.46879
2.64537	6.38162	4.38414	7.76214	0.683497	9.59066	1.81999	0.589	0.410585	11.6497	1.40326	2.69526	-1.56106	1.35401	-0.977218	0.0954624	3.72042	0.0317236	-0.463512	1.30773	-2.64275	-1.36297	-0.975136	5.1467
2.96409	6.51096	4.5218	7.37541	0.346116	9.90414	1.8137	0.886781	0.496748	9.3329	2.32327	2.89074	-1.56267	0.93478	-1.20516	0.177142	4.03714	-0.239405	-0.839198	1.33757	-2.94114	-1.51856	-1.4734	5.68325
3.07049	5.53773	4.9406	6.44418	0.105736	9.72649	2.29567	1.30663	0.89771	9.06938	1.72557	2.88439	-1.46347	1.05499	-0.936346	0.0347874	4.22736	0.0460571	-0.869782	1.62684	-2.93854	-1.38346	-0.4243	5.11029
3.09757	5.11563	5.42057	7.39063	-0.169822	9.12681	2.33811	0.189168	1.47347	9.93978	1.85557	2.46169	-1.79979	1.10411	-0.579507	0.210211	4.52797	-0.065771	-0.648238	1.1025	-3.04398	-0.895153	-0.812869	5.28929
2.06178	5.69317	5.84347	6.77479	0.237718	8.58911	2.43995	0.185477	0.657566	9.40246	1.7623	2.95008	-2.14773	0.961789	-0.451414	0.472032	4.52829	0.117345	-0.497258	1.90888	-3.06497	-1.32211	-0.696678	5.55912
0.909398	5.69223	6.08725	6.79654	-0.164768	9.15436	1.5985	0.0500196	-0.199839	8.83042	1.35086	3.41936	-2.3966	1.17993	-0.266606	0.4191	4.23119	0.0629025	-0.78152	2.30183	-2.83475	-1.14744	-0.0656822	5.2382
0.842992	4.36492	6.10457	7.43534	-0.052766	9.56684	1.85175	-0.0471284	0.70966	8.78022	0.839686	3.023	-2.15279	1.41007	-0.401969	0.228629	4.52334	-0.0944861	-0.993361	1.50196	-2.98605	-1.22036	0.15075	5.52961
0.897671	4.11909	5.92316	6.66496	0.623247	9.81279	2.67098	-0.153489	1.2056	7.61314	1.05209	3.21196	-2.03375	1.30059	-0.702518	0.144609	4.64616	0.240997	-0.914914	1.97617	-3.21088	-1.1115	-0.693425	6.08707
0.557001	4.43283	5.85213	7.32503	-0.413172	9.9362	2.33513	-0.262848	-0.0215399	7.12897	1.43916	3.1749	-2.06577	1.04848	-0.408707	0.180681	4.16755	0.400714	-0.910196	1.82807	-3.01764	-1.27225	-0.0869502	6.14364
0.728102	4.26272	5.93869	7.3458	-0.564198	8.98236	2.57729	-0.668268	0.74359	8.94511	1.78281	2.69141	-1.72119	0.820288	-0.0364419	0.112814	4.37147	0.00219899	-1.30876	1.98802	-3.18405	-1.54783	0.0432577	5.65361
1.26028	4.01727	5.92131	8.30772	-0.532422	7.98401	2.62389	0.180336	1.01199	8.38741	1.67022	2.18012	-1.19483	0.608802	-0.0286373	-0.0632048	3.91936	0.117108	-0.904739	1.88487	-2.71787	-1.55464	-0.0601935	5.87966
1.56422	3.95794	5.54952	8.57349	-0.467846	8.40696	2.70593	-0.11114	0.369246	7.21781	1.0127	2.39097	-0.763918	0.666144	-0.0052904	-0.110194	4.28973	-0.0048315	-0.938003	1.7263	-2.85586	-1.32915	-0.471828	5.9823
2.03971	3.94386	5.31512	7.37902	-0.304692	9.18128	2.61636	-0.247312	0.287253	8.58465	1.76958	3.11735	-1.33138	0.857785	-0.247344	0.129151	4.14859	-0.014064	-0.626835	1.38507	-2.58918	-1.53625	-0.365581	5.24674
1.78619	3.78449	5.52511	8.3233	-0.37438	11.1943	2.49285	-0.116406	0.592962	7.47299	1.29403	2.98893	-1.79075	0.673606	-0.987773	0.388824	4.29606	-0.343966	-0.899304	1.32914	-2.72414	-1.32263	-1.14138	5.60504
0.807687	4.137	5.25963	7.01694	-0.26989	9.57239	2.27365	-0.162281	0.528729	6.08994	1.52534	2.80554	-1.07345	0.474649	-1.20232	0.397135	3.56789	-0.172174	-0.769131	1.53241	-2.57933	-1.1879	-0.832552	5.38604
0.930386	4.77517	4.37533	5.79905	-1.08794	10.8186	2.11498	-0.284134	0.691942	7.31773	0.675366	3.00722	-0.909085	0.617672	-0.766125	0.192381	4.15957	-0.324317	-0.789625	1.68797	-2.43557	-1.18964	0.462245	5.37319
1.90241	4.76375	4.21914	5.69774	-0.899908	10.5291	2.05048	-0.97379	1.14518	8.36577	1.18177	2.98136	-1.28731	0.71955	-0.419513	-0.127658	3.82376	0.197216	-0.736734	1.51996	-2.60871	-0.960022	-1.09607	5.65322
1.75821	4.83741	4.80305	6.146	-0.943689	11.5328	2.3016	-0.629902	0.115093	8.02454	1.78839	3.21532	-1.0682	0.731322	-0.42196	-0.488068	3.98919	0.453462	-0.884695	1.62674	-2.71214	-1.13049	-0.373604	5.40644
1.02032	5.14891	5.14307	6.09212	-0.269029	10.3865	1.70418	-0.523329	0.108033	7.09705	1.70868	2.73897	-1.17946	0.633021	-0.58236	-0.489115	3.64037	0.138277	-1.04358	1.35759	-2.66443	-0.982959	-0.705932	5.39427
1.01939	5.52506	5.00564	4.83148	-0.507868	11.5696	1.96801	-0.770683	0.474951	8.03088	1.2147	3.22363	-0.95703	0.572984	-0.524769	-0.102977	3.29666	0.0067776	-0.739448	1.66214	-2.59243	-1.10761	-0.843993	5.19648
0.948255	5.77712	5.29309	5.3853	0.332946	11.1839	1.68712	-0.647606	0.0191841	8.48037	0.688801	2.37581	-0.649163	0.715617	-0.32413	0.0213224	3.25404	0.0125618	-0.553335	2.13535	-2.44534	-0.81254	-1.36918	5.13588
0.76826	5.50152	5.73924	5.67825	0.273142	10.5653	1.41864	-0.363414	-0.315826	5.71834	1.23285	3.40934	-0.416906	0.8806	-0.296769	-0.188933	3.0608	0.0287569	-0.313498	2.06256	-2.61342	-0.921956	-0.647425	5.13185
0.624234	5.18595	5.66052	5.99236	-0.578666	10.8982	1.80578	-0.463493	0.287411	6.53525	0.551838	3.79586	-0.658055	0.934184	-0.67459	-0.0843294	3.42197	0.104384	-0.575725	1.87675	-2.30914	-1.00668	-0.0476668	5.46604
0.236179	5.21893	5.82193	5.27127	0.194102	10.3723	0.773684	-0.437537	-0.126616	8.00498	2.0496	3.17795	-0.273409	0.890097	-0.820532	0.33576	3.06552	-0.0119802	-0.116834	1.8694	-2.77822	-1.15499	0.235816	5.79058
0.220371	5.54519	6.06246	4.98853	0.229698	10.3111	1.18812	-0.410191	-0.0202237	8.42318	1.51414	2.88955	-0.785898	0.666444	-0.455724	0.501757	3.32033	0.188215	-0.447103	2.07948	-2.60495	-0.878215	-0.51138	5.46858
0.585296	5.55223	5.81423	4.86501	0.353952	10.795	1.14629	-0.500942	0.645091	9.32706	1.65991	3.85283	-0.607841	0.537019	-0.365949	0.453613	3.31647	0.146918	-0.646561	1.8589	-2.7538	-1.39452	-0.966023	5.4349
0.552323	5.4781	5.22498	5.36768	0.225481	11.017	1.92561	-1.14788	0.327069	8.77594	1.37209	4.05074	-0.526065	0.429655	-0.554026	0.452746	2.97747	0.127428	-0.872868	1.76144	-2.94272	-1.24978	-0.722844	5.40358
0.346405	5.3303	5.13548	4.30148	-0.313801	10.6662	1.86099	-0.510735	0.570837	8.02884	1.61173	3.77737	-0.0676893	0.0769039	-0.433489	0.719994	3.07728	0.0560232	-1.29392	1.66557	-3.20108	-1.25677	-0.739124	5.22922
0.584767	5.23955	5.83531	3.31084	0.172076	11.072	1.81355	0.0878696	0.28493	7.70913	1.84169	3.60892	-0.527012	-0.227396	-0.120089	1.07326	3.24651	-0.026229	-0.784268	1.74034	-3.12511	-0.935287	-1.17953	5.20227
0.818533	5.68914	5.97905	2.93424	-0.378765	9.82531	1.52693	0.179977	0.0424351	8.74601	1.21599	3.96232	-0.450887	-0.115332	-0.204588	0.96421	3.24288	0.179817	-0.964946	2.08348	-2.88132	-0.942219	-0.150121	4.88877
0.522604	5.66812	5.05823	3.91516	0.429157	10.5401	1.6452	-0.158313	0.596801	8.027	1.44118	3.50661	-0.129957	0.136209	-0.228188	0.597753	3.32855	0.0273812	-1.04131	1.72625	-2.90132	-1.33789	-1.09137	4.65313
0.112612	5.2443	4.67468	4.39651	0.178797	10.2883	1.67908	-0.176027	0.508472	8.67866	1.70354	3.62255	0.474714	0.195737	-0.135828	0.44534	3.51388	0.244877	-0.856112	2.08204	-3.15409	-1.63904	-1.15727	4.93116
0.234552	5.34474	5.08971	3.50048	-0.0413214	10.2499	1.24372	-0.0923453	0.487702	7.24305	1.65735	3.78683	-0.0017648	-0.0277943	-0.588134	0.530622	2.89842	-0.118957	-0.503775	1.93817	-2.77348	-1.54619	-0.382708	5.14549
0.172579	5.1983	4.9954	3.68518	-0.747708	9.46042	1.38159	0.00538055	0.00456994	9.21938	0.715982	4.03439	-0.43158	-0.221502	-0.682814	0.515887	3.06726	0.274091	-0.636442	2.38576	-2.92307	-1.56697	-1.05825	5.1565
0.194841	5.21204	4.63135	4.36136	-0.319113	9.47752	1.53604	-0.22871	0.730089	8.57425	1.84183	3.33876	0.0313986	-0.31548	-0.0992926	0.584637	3.33261	0.321165	-0.168497	1.88359	-3.1453	-1.77643	-1.44973	5.22746
0.860387	6.16475	4.93689	5.26876	-0.648961	9.1128	1.69646	0.270278	0.260478	8.72404	1.77677	3.88752	0.603121	-0.211572	0.169247	0.493915	3.02902	0.200546	-0.618353	1.57163	-2.77149	-1.55843	-0.876235	5.62442
1.27183	7.04483	5.68394	6.74063	0.00643505	9.30005	2.3935	0.167562	0.211448	7.67723	1.49517	3.78892	0.385004	-0.0085414	0.0193717	0.32917	3.06083	-0.0024656	-0.812245	1.69241	-2.77921	-1.80483	-0.658806	5.29621
0.635447	6.57237	5.57289	5.02851	-0.221434	8.5851	2.52044	0.00569383	0.207971	7.20091	0.664301	3.97477	-0.449308	-0.0530262	-0.110967	0.549208	3.35945	-0.0603706	-0.77149	2.18926	-3.05596	-1.59905	-0.423617	5.11812
0.28031	5.33173	4.4769	3.68891	-0.0861912	8.62009	1.95182	-0.157468	0.0359154	8.21344	0.768368	3.14659	-0.388892	-0.255019	-0.0758324	0.617729	3.00021	0.125344	-0.107775	2.12281	-2.8784	-1.52575	-0.0594961	5.27262
0.857973	5.27481	3.99191	4.27969	-0.987188	9.23962	2.03048	0.336392	0.700105	8.35037	0.444606	2.79829	0.042664	-0.192371	-0.0364057	0.438608	3.37087	-0.119782	-0.788173	2.46495	-2.52097	-1.65078	-0.241593	4.92853
0.884343	5.73531	4.01638	3.86259	-0.639805	8.75625	2.06033	-0.429379	9.7968e-05	8.56648	1.15147	2.89537	-0.313228	-0.255023	-0.197517	0.57671	2.73232	-0.24138	-1.07392	1.93375	-2.7856	-1.3884	-0.192245	5.18942
0.194217	5.21164	4.1857	3.61238	-0.0007535	8.49117	1.97378	-0.696658	0.764082	8.17184	0.967775	3.01287	-0.247165	-0.452897	-0.457684	0.769066	2.52628	-0.253231	-0.94838	1.96466	-2.84999	-1.32335	-0.196573	4.98677
0.357835	4.32395	4.6761	3.44337	-0.247025	8.57142	0.807841	-0.453302	0.458626	9.4312	-0.1489	3.7388	-0.0816526	-0.277125	-0.780403	0.72964	3.27603	-0.238493	-0.989749	2.30511	-2.71076	-1.44288	-0.10971	5.02167
0.980564	4.19145	4.67616	4.14278	-0.701348	8.96729	1.57351	-0.327417	0.435301	9.19342	0.823145	3.53517	0.38141	-0.370778	-0.749884	0.567404	2.94405	-0.0002893	-1.3005	2.29683	-2.67499	-1.40002	-0.585935	5.00906
0.633142	4.6663	4.46556	4.80574	0.055376	9.6481	1.90595	-0.0563748	0.293223	7.57376	1.10471	2.81007	0.799654	-0.625289	-0.259933	0.418943	3.02546	-0.11456	-0.650716	2.12506	-2.7424	-1.78979	-0.369945	4.97288
-0.414317	4.60835	4.85506	5.87818	-0.624778	8.96335	2.24061	-0.218991	1.35925	7.82253	1.40966	3.88605	0.715327	-0.341519	0.085413	0.240174	3.00887	0.0764168	-0.925118	2.61568	-2.5505	-1.45393	-0.405309	4.49904
-0.271511	3.87988	5.21725	4.99473	-0.616173	9.11991	2.60944	-0.428298	0.636829	7.46468	1.64638	3.68792	0.846858	0.109737	0.252073	0.029184	2.53343	-0.266701	-0.516594	2.48124	-2.60392	-1.17224	-0.660966	4.54032
0.428932	4.19799	4.91116	5.1228	-1.18951	8.94263	2.19875	-0.58592	0.0956665	7.42007	-0.0425791	4.32896	0.905785	0.48429	0.00912073	0.170185	2.71885	-0.369293	-0.766751	2.57027	-2.69764	-1.25626	-0.52917	4.36578
0.327641	5.26147	4.76554	4.25115	-0.747005	8.11201	2.49896	-0.704814	-0.350418	7.28128	0.993665	4.76884	1.17384	0.660869	-0.600009	0.555357	2.45864	-0.0452483	-0.587298	2.82619	-2.72297	-1.20953	-0.731722	4.95552
0.578639	5.72158	4.9804	6.03566	-0.126421	8.27735	1.43475	-0.667616	0.945779	7.73239	0.720158	4.47376	0.734926	-0.0596958	-0.977439	0.75814	2.53884	-0.0282845	-0.575958	3.08554	-3.06325	-1.45864	-1.17091	4.71748
1.77829	5.43637	5.11791	5.34025	-0.468031	8.97404	2.18012	0.180595	0.258552	7.57907	0.722629	4.2465	1.07924	-0.966288	-0.924109	0.775106	2.12305	0.176251	-0.983598	3.29813	-2.90179	-1.29782	-1.76724	5.16179
2.45287	5.27598	4.67614	5.19465	-0.983442	7.51992	2.50982	-0.0612178	0.485596	8.26637	0.663484	4.21316	0.773784	-0.957614	-0.713465	0.696109	2.6559	-0.0789742	-0.877452	3.30579	-2.56195	-1.34705	-0.687353	4.88836
1.98753	5.59144	3.86633	4.9859	-1.77706	8.12323	2.50376	0.271134	0.932621	7.73612	0.341222	3.66733	1.22563	-0.55744	-0.514876	0.473582	2.50522	-0.475926	-0.870815	3.37479	-2.50786	-1.42756	-1.34847	5.12058
1.39252	6.03954	3.557	4.70589	-0.574461	8.57184	2.16382	0.250307	0.28216	6.62114	0.984683	3.81111	1.28968	-0.787091	-0.231285	0.208829	2.68486	-0.211949	-0.739404	3.7213	-2.88615	-1.68802	-1.49961	5.01557
1.76382	5.7013	4.12263	5.05099	-0.930167	7.68674	2.14151	0.45625	1.20582	7.64313	1.36682	4.90013	1.24884	-1.29364	-0.0833132	0.108065	2.56782	0.309084	-0.672307	3.44103	-2.84645	-1.11225	-0.838402	5.1968
1.87445	4.72066	4.70695	4.43306	-0.306638	7.79031	1.70105	-0.0895767	0.690183	7.55836	1.1362	4.61592	0.638378	-1.26921	-0.302087	0.239677	2.84973	-0.153588	-0.977085	3.00155	-2.64757	-0.883947	-0.801824	4.95582
1.56665	4.32703	4.5486	3.84599	-0.583093	8.22818	1.64111	0.0633839	1.39609	7.18755	1.6778	3.91639	1.07821	-0.685317	-0.353915	0.430106	2.56072	0.00572955	-0.572992	3.44017	-2.76082	-1.048	-1.43401	4.70143
2.31102	4.79904	4.70865	3.37901	-0.190373	8.53662	0.861094	-0.793623	0.990497	5.82976	2.03902	4.18526	0.981889	-0.466442	-0.0463939	0.485263	2.60735	-0.047024	-0.692327	3.62987	-2.9837	-1.17023	-0.828882	4.90384
3.01569	5.33382	5.44276	3.87608	-0.0921384	8.76823	1.04978	-0.418193	0.580381	7.07516	0.657231	4.08283	0.507051	-1.01974	0.00574846	0.370661	2.42094	0.0445491	-0.619626	3.32161	-2.68141	-1.00116	-0.624072	4.62541
2.93517	5.1691	5.28636	3.5444	-0.112038	8.03245	0.659046	-0.732893	0.191262	4.0075	1.61317	3.32689	0.106964	-1.50105	0.122335	0.202622	2.77787	0.281094	-0.903328	3.36865	-2.97966	-0.886418	-0.525437	4.76402
3.12376	4.81168	4.49525	3.94406	0.230671	7.48569	1.66943	-1.13692	-0.30942	5.36071	1.32573	4.07356	0.112634	-1.39395	0.471897	0.168604	2.32985	-0.265518	-0.587533	2.90982	-2.85315	-0.798403	-0.56367	4.35413
3.76412	4.24442	4.77292	4.47561	-0.557543	6.80894	1.12329	-1.29873	0.398679	4.96606	1.08165	3.63689	0.136537	-1.03253	0.600269	0.310897	2.44275	0.0893352	-0.683611	3.08287	-2.90731	-0.831765	0.572253	4.54939
4.01488	3.66518	4.89477	4.98962	-0.392041	7.36982	1.83558	-0.765911	0.724411	4.915	1.05605	4.89882	-0.485305	-1.06018	0.494456	0.785411	2.62069	0.196618	-0.604035	3.00694	-2.55519	-0.992252	-0.797333	4.71563
3.41126	4.44452	4.16662	4.42111	-0.258237	8.05714	1.56718	-0.670241	0.581956	5.99713	1.93549	4.64115	-0.368107	-1.62531	0.500468	1.08928	2.59706	0.100695	-1.04053	2.83718	-2.7445	-1.21315	0.187326	4.85043
3.06453	5.36864	4.28439	3.79343	-0.0481856	7.96879	1.65946	0.14316	0.527701	6.27551	2.09597	4.1236	-0.606832	-1.8091	0.713291	0.800932	2.7429	-0.144463	-0.789856	3.19967	-2.56178	-1.3481	0.284428	4.63232
3.63227	4.99284	5.32722	2.82155	-0.88559	7.3413	1.46895	-0.121308	0.291023	6.3577	3.03856	3.98892	-0.142633	-1.36636	0.723792	0.540231	2.68918	-0.14898	-1.20022	3.39897	-2.86395	-1.13454	-1.16215	4.26673
3.56119	4.74676	6.22504	2.60098	-0.482745	7.58898	0.944731	0.283425	-0.44926	5.88191	2.12934	3.86233	-0.344064	-1.23059	0.330208	0.48518	2.25175	-0.15198	-0.72712	3.62917	-2.7981	-1.40617	-0.704436	4.58741
2.69791	5.39963	6.05394	2.3038	0.376306	7.68076	1.08442	-0.175822	0.403286	5.21195	0.845426	3.55796	0.3972	-1.16268	0.163088	0.369991	2.88431	0.146729	-0.396143	3.53347	-2.88532	-0.734389	-0.326249	4.99263
3.23124	5.49305	5.5305	2.45316	-0.115062	8.77156	1.25763	0.103476	0.260429	4.66417	1.00635	3.75967	0.494168	-0.980477	0.44644	0.13032	2.67088	0.241216	-0.784724	3.536	-2.86524	-0.990508	0.0462738	4.79466
4.13559	4.63038	5.23579	2.72697	-0.46976	8.60023	1.16122	-0.462278	0.725465	5.35785	0.30147	4.20708	0.486155	-0.919197	0.726248	0.182717	2.33224	0.206422	-0.951318	2.91231	-3.01814	-1.16203	-0.212619	5.07218
3.7982	4.72207	5.04875	2.59743	-0.63774	8.04948	0.995977	-1.04708	-0.171439	7.40925	1.16939	4.157	0.93126	-0.801413	0.560969	0.333637	2.58674	-0.0039597	-0.994736	3.04334	-3.06079	-0.736962	0.0410624	4.7936
3.44609	5.37439	5.28136	3.52431	-0.447402	8.01475	0.134281	-0.37537	0.457739	8.10444	0.180258	3.80076	0.742515	-0.789249	0.292181	0.266138	2.98696	-0.207743	-0.875085	2.682	-3.01713	-0.87622	0.171531	4.72425
4.18051	5.12243	5.8143	2.58513	-1.24735	8.41562	1.02229	-0.472488	-0.318244	7.29566	0.321724	3.7319	0.994647	-1.19822	0.284098	0.241866	2.75945	-0.0226439	-0.714812	3.23069	-3.00608	-0.905745	-0.466703	4.56098
4.10716	4.551	5.54747	3.51693	-1.17336	7.86683	1.04006	-0.252236	0.039434	7.90024	0.609352	4.73978	0.96559	-1.29612	0.28594	0.251035	2.56741	-0.0265113	-0.474662	3.08657	-2.88081	-1.09229	-0.781619	4.6589
3.42054	4.39942	4.88155	3.58216	-0.768516	7.92131	0.187633	-0.480645	0.154897	6.80666	0.826657	4.37633	-0.172988	-0.836723	-0.0221586	0.0337332	3.18274	-0.22008	-1.08323	3.06974	-2.84326	-0.932364	-1.07745	4.58431
4.00989	4.03572	5.05472	3.03848	-0.271303	6.55125	0.467354	-1.06258	0.507333	5.59237	0.804957	4.63914	-0.420584	-0.513827	-0.131359	-0.0533655	3.36404	-0.139647	-0.335149	3.19242	-3.12913	-0.965927	-0.252451	4.58438
4.52508	2.94417	5.32562	2.93833	-0.628905	7.46868	0.733641	-0.74695	0.568046	5.87815	0.185269	4.59407	-0.527333	-0.655223	0.198947	0.422269	3.1946	0.0307348	-0.539723	3.06609	-3.0585	-0.963368	-0.716403	4.81909
4.38102	2.67935	5.16085	1.8527	1.13144	6.77637	0.555288	-0.987944	0.254925	5.40971	0.315143	4.04196	-0.532717	-0.484637	0.40294	0.762678	3.18373	0.00518591	-1.04138	3.40345	-3.08496	-1.04382	-0.690379	4.6803
4.23601	3.31191	4.88884	1.47524	-0.20053	6.88412	0.845274	-0.713007	0.575029	8.03659	0.580197	4.07675	-0.932225	-0.512651	0.373232	0.504305	3.09524	0.278226	-0.627842	3.37975	-3.03251	-0.740637	0.0134077	4.50466
3.85238	3.11214	4.69765	3.22084	-0.373719	7.63287	0.59649	-0.506069	0.076862	6.13889	-0.25588	4.19001	-0.953777	-0.924288	0.459309	0.26441	3.58742	-0.110812	-0.289942	3.49399	-2.92819	-0.869104	-0.270817	4.59106
4.06377	1.94941	4.96677	1.05874	0.297537	6.82011	0.695511	-0.623131	1.05195	5.92134	1.07443	4.7919	-0.552416	-0.937435	0.465471	0.499126	3.25388	-0.204621	-0.960771	3.32927	-2.88348	-0.905044	-0.788969	4.71158
4.55545	1.77191	5.18811	1.78392	0.129251	6.74477	0.654447	-0.232311	1.13214	5.70625	0.737765	4.42277	-0.729976	-0.974405	0.655027	0.664686	3.20238	0.191167	-0.591148	3.80591	-3.09035	-0.926517	0.0370075	5.11421
4.17454	2.65634	4.87874	1.07048	-1.24452	6.59657	0.822018	-0.538994	0.255467	5.99474	1.61641	4.83345	-0.0925775	-1.36752	0.866776	0.584509	2.68059	-0.105498	-0.949844	3.53005	-3.02548	-0.785562	0.390454	4.88631
3.37526	2.25878	4.72759	1.70571	-0.651231	6.0505	0.790385	-0.739288	0.967288	5.09109	1.3157	4.51395	0.0138765	-1.29742	0.756379	0.551314	3.25335	-0.292436	-0.26163	3.46273	-2.94896	-0.884198	0.823118	4.87398
3.29345	1.28128	4.8793	0.833443	-0.368213	4.92325	0.421603	-1.02656	0.916497	5.50653	1.3491	4.17006	0.1177	-1.13743	0.125632	0.626794	2.80686	0.073154	-0.966946	3.35787	-2.93939	-1.38924	-0.954593	4.7713
3.59649	0.7537	5.22143	0.550077	-0.364048	6.36378	0.163069	-0.852114	-0.143675	6.64851	1.30838	4.01845	0.51308	-1.61846	-0.503712	0.686076	3.38235	-0.425086	-0.549367	3.26337	-3.07493	-1.24525	-0.762587	4.85436
3.56209	0.479871	5.13845	-1.00676	-0.911825	6.29886	0.394704	-0.879946	0.446176	7.3907	1.38652	4.74048	1.38855	-1.84808	-0.29295	0.771165	3.16986	-0.265276	-1.34156	3.0219	-2.97108	-0.900655	-0.554334	5.01197
3.31387	0.682381	4.45428	-1.01202	-0.790071	6.66375	0.77912	-1.55738	0.310496	5.52352	1.72175	4.21564	2.17095	-1.58256	0.0681701	0.687381	2.94597	-0.0617276	-0.847607	3.30999	-2.8375	-0.916342	-0.103449	4.56974
3.12089	0.753754	4.02067	0.776566	0.005918	5.73329	0.630498	-1.51064	0.0564926	5.85584	2.29451	3.81049	2.23098	-1.48158	0.0336052	0.289819	2.8205	0.0285015	-0.719077	3.32594	-2.85	-1.11651	0.279405	4.82541
3.05889	1.48546	3.98941	0.923065	0.0300275	5.85645	1.06767	-1.3969	0.63769	5.64218	1.74636	4.57665	2.3086	-1.56595	-0.106693	-0.0574651	3.17247	-0.32176	-0.713016	3.09584	-2.82152	-1.06494	0.374384	4.59449
3.22508	2.29062	4.45284	0.083409	-0.28195	5.8301	0.300113	-1.41251	0.280159	5.24172	1.94909	4.06541	2.19266	-1.84441	-0.154297	0.116532	3.03415	-0.17204	-0.899896	3.02081	-3.05758	-0.992136	-0.261115	4.1116
3.53567	1.80594	5.49129	1.30387	-0.319015	4.97328	1.88704	-1.71098	0.0241528	6.0964	2.42884	3.42715	1.95643	-1.80641	0.0871303	0.395415	3.00908	-0.136422	-1.19133	2.76444	-3.10075	-1.17663	-0.0906669	3.98598
3.09666	1.74646	5.44549	2.1576	-1.01082	5.64453	2.57604	-1.27953	0.43227	8.24017	2.96678	3.18518	2.49583	-1.5718	0.298508	0.487389	3.24006	0.00597126	-1.0673	2.61656	-2.8828	-0.926229	-0.953104	4.24161
2.6635	2.39164	5.27814	0.281219	-0.226098	5.89141	2.85184	-1.04568	0.575973	7.83197	2.36342	3.3069	2.37403	-1.54038	0.125582	0.690504	3.51581	0.0390061	-0.901684	2.5519	-2.95123	-0.720079	-0.46704	4.42685
2.80683	2.52086	6.23075	2.28631	-0.678841	5.72065	2.33671	-0.795323	0.604833	7.49541	2.48224	3.00919	2.77222	-1.57773	-0.0948697	0.819881	3.59691	0.0271092	-1.12958	2.11145	-2.99854	-0.372559	-0.59662	4.10752
2.99851	2.43751	6.4781	3.51323	-0.471532	6.36364	1.97866	-0.608375	0.280068	6.94182	2.37969	2.98179	2.66114	-1.56537	0.0890569	0.792126	3.65559	-0.552727	-0.87765	2.51193	-2.91397	-0.988497	-0.444478	4.48242
3.51122	2.78561	5.60166	5.09213	-0.448918	5.61514	1.88142	-1.1307	0.692105	7.46436	2.60044	3.11587	2.48998	-1.20549	0.385217	0.524781	3.12577	-0.227878	-0.785694	2.59756	-2.76123	-0.999727	-0.413934	4.29508
3.95649	2.68787	4.9875	6.71748	-0.773961	4.14026	1.56021	-0.49469	0.713827	5.7092	2.31254	3.34517	2.51622	-1.27102	0.0748684	0.479197	3.3208	-0.32793	-1.01412	2.90938	-3.12691	-1.24403	-0.743642	4.16299
3.71752	2.22173	4.98319	6.90034	0.0741392	5.11945	2.16331	-0.212548	0.939574	7.16761	1.99618	2.92976	2.58525	-1.71804	-0.400232	0.876125	3.52756	-0.260092	-0.814685	2.81773	-2.83562	-0.868704	-0.402643	4.5416
3.33997	2.59159	4.90715	7.64114	0.486333	4.46076	1.23794	0.393636	0.62603	7.65237	2.00252	2.45499	2.76017	-1.60156	-0.537071	0.797867	3.57318	-0.248205	-0.898725	2.55781	-2.76118	-0.686148	-0.723941	4.87856
3.30366	2.51003	4.77231	8.32262	0.241936	6.11516	1.43268	0.89086	-0.0117723	9.68167	1.99715	2.89602	2.39073	-1.88403	-0.369311	0.393073	3.24618	-0.225458	-1.15661	2.90933	-2.71223	-0.484556	-0.710305	5.02338
3.4196	1.7074	4.8116	8.8813	-0.0584802	6.57356	1.7605	1.04675	0.713292	8.38547	2.76554	2.7646	2.05452	-2.19175	0.0981816	0.387888	3.29125	0.0522574	-0.998764	2.70917	-2.88629	-0.935944	-0.351968	4.91751
2.9935	1.03673	4.5041	8.21411	-0.319067	6.85602	1.66987	1.10025	0.298407	5.85875	2.77319	3.09135	2.33788	-1.67544	0.429198	0.47954	3.15042	-0.118507	-0.805138	3.15224	-2.7111	-0.993933	0.0273512	4.81273
2.89499	0.857945	4.04716	5.86074	-1.03273	6.81629	2.06874	1.40966	0.0515471	6.34001	2.86815	2.99303	1.92221	-1.57598	0.358897	0.250013	3.02334	-0.437259	-1.00149	3.03797	-2.71473	-1.27671	0.212039	4.90847
3.47905	1.28284	4.15943	6.39816	-0.648637	7.46157	1.67084	1.74	0.388883	5.36848	2.82774	2.59789	1.70064	-1.77825	0.126893	0.115642	2.74955	-0.362624	-0.735961	2.96304	-2.92749	-1.23243	-0.344947	5.01766
3.66571	1.36116	4.80952	6.61498	-0.0724605	7.35619	1.4603	1.3042	0.449931	6.08075	2.41347	2.69506	1.60138	-1.5952	0.283688	0.272282	2.56744	-0.486516	-0.786417	3.01484	-2.99481	-1.08262	-0.102236	4.75893
3.74621	0.757091	4.93261	6.61451	-0.860474	7.50405	0.645298	0.912834	1.00953	4.60718	2.05652	1.85876	1.68739	-1.46036	0.577124	0.437956	2.89135	-0.361413	-1.08113	2.5467	-3.14244	-0.911776	-1.21584	4.72225
3.9989	0.869287	4.9328	7.09426	-0.004586	7.02346	1.34674	0.66334	0.444642	6.32126	1.52775	2.78891	1.8847	-1.78408	0.401146	0.415403	3.31164	-0.32852	-0.619961	2.40581	-3.28682	-1.2734	-0.848709	4.64412
3.77976	1.45673	5.46894	7.08393	0.0159059	6.41738	1.70441	1.15751	0.954025	5.63801	1.56863	2.95599	1.68361	-1.62367	0.243907	0.223666	2.74828	-0.558666	-1.07674	2.18117	-3.30093	-1.00491	-0.490509	5.04447
3.58959	1.14336	5.59414	8.80002	-0.820614	6.31293	0.901264	0.607449	1.1981	5.19996	1.67448	3.19756	1.09064	-0.869791	0.141142	0.260618	2.58019	-0.295909	-0.683116	2.69059	-3.5267	-1.32526	-1.20656	4.51912
4.0433	0.979019	5.29321	8.29391	-0.467082	6.29601	0.931675	0.642701	0.864511	5.88763	2.07443	3.06793	1.1961	-0.604955	-0.201693	0.634508	2.36015	-0.266672	-0.559866	2.66211	-3.01105	-0.862028	-1.90224	4.80295
4.06419	1.29169	5.20296	8.14747	-0.423202	5.60837	1.31854	0.897101	0.930498	4.64803	1.03448	3.48102	0.659472	-0.812165	-0.303607	1.0869	2.98383	-0.36636	-0.785017	2.65448	-2.85299	-1.0326	0.326819	4.96982
3.51944	1.34171	5.48057	8.14469	-1.42265	5.26495	1.36832	0.895304	0.970756	5.48244	1.17247	3.26791	0.07066	-0.935124	0.164504	1.53547	2.57581	-0.175997	-0.87176	2.95777	-2.88814	-0.889203	0.605125	5.2064
3.54944	0.843912	5.54207	8.53294	-0.43921	4.86842	0.731369	0.459112	1.37602	6.75837	2.21632	3.60892	0.806324	-0.941126	0.357636	1.43462	2.70717	-0.409438	-0.537877	3.36556	-2.60678	-1.5044	0.21133	5.1978
4.07065	0.253159	5.27642	8.30856	-0.989331	6.68727	0.393431	0.246041	0.689643	6.83812	2.02224	2.41734	1.30313	-0.716491	-0.0044765	0.938318	2.81811	-0.0819196	-1.11645	3.81029	-2.54752	-1.43872	0.208766	4.37236
3.82167	0.491806	5.13525	8.17393	-0.613123	6.6384	0.302006	0.700766	1.42842	5.24044	1.10816	2.6584	1.09588	-0.723837	-0.617315	1.0435	2.91734	-0.229693	-0.996128	2.93531	-2.50082	-1.32596	0.442528	4.83415
3.20539	1.14547	5.01718	8.48362	-0.523927	5.47521	-0.110021	0.190613	0.877655	5.0044	1.33808	3.04098	0.639417	-0.813103	-0.997852	1.17113	2.38242	-0.0217563	-1.06575	2.91034	-2.35727	-1.66702	-0.299244	4.81944
3.02865	0.443806	4.82305	7.84274	-0.0550638	5.15969	0.241951	0.849069	0.7138	5.41523	1.54965	1.86316	1.27197	-0.842051	-0.736933	0.698646	2.5073	-0.256437	-0.899479	2.51456	-2.52178	-1.81825	-0.401666	4.80144
3.05319	-0.316152	4.459	8.37878	-0.263659	5.57679	0.092478	1.22685	0.665647	5.65051	1.90519	1.83903	0.775799	-0.926387	-0.32943	0.24945	2.16357	-0.216076	-0.904153	2.51345	-2.61199	-1.84167	-0.145895	4.91665
3.17761	0.744013	4.45032	8.77919	-0.834347	4.75329	0.264497	0.740916	0.54693	4.34452	1.68308	1.22466	0.855053	-0.602097	-0.449194	0.109253	1.96191	-0.0500055	-0.600274	2.55913	-2.52847	-1.88898	-1.01806	4.70115
3.45067	1.34583	4.65119	7.70288	-0.516412	5.77386	0.315783	0.61701	0.988082	6.64064	2.36961	1.93455	0.520313	0.0359043	-0.609066	0.0993395	2.04732	-0.181364	-1.05944	1.88812	-2.47432	-1.35572	0.00987663	4.47688
3.89402	0.208236	4.64054	7.87164	-0.31486	5.16462	0.0617597	0.587723	0.520543	5.65724	1.9784	2.32741	0.183959	0.838631	-0.409011	0.159846	2.20142	-0.438899	-1.12792	1.94678	-2.424	-1.19906	-0.0032156	4.62358
3.92752	-0.630941	4.50661	8.56782	-0.633522	5.03657	0.075047	0.943841	0.224101	4.79513	1.43966	1.72944	0.0816054	1.12009	-0.50101	0.0613068	2.23559	-0.287966	-1.24207	1.92601	-2.36267	-1.57653	0.469394	4.58211
3.9541	-0.259385	4.65093	9.10128	-0.237085	5.04943	0.607035	1.23584	0.0406445	5.56502	1.84942	1.78658	0.723914	0.796618	-0.843316	0.02395	2.20238	-0.238758	-1.4185	2.48397	-2.70517	-1.57549	-0.417316	4.42727
4.37573	0.365387	5.30865	9.85252	-0.230374	4.60406	0.658691	1.26071	0.492523	6.05357	1.13368	2.07948	0.125315	0.808064	-0.943451	0.0124973	1.97693	-0.742313	-0.900638	2.23857	-2.78703	-1.78306	0.771616	4.6688
4.72945	0.149319	5.89594	8.04356	-0.0565864	4.46041	0.447464	1.11809	0.860618	5.47146	1.197	2.02225	-0.01554	1.03162	-0.856993	-0.0826938	2.23983	-0.274583	-1.33712	2.58045	-2.74452	-1.40983	0.925985	4.73677
4.58156	-0.30632	5.54129	7.4418	-1.25782	5.32047	0.807712	1.20955	0.652996	2.61865	1.65246	2.03988	0.0741696	0.709127	-0.677443	0.01437	1.82693	-0.445386	-0.814152	2.86653	-2.73568	-1.03052	0.495579	4.39616
3.77925	0.0978672	5.24941	5.5482	-0.278034	4.54254	1.4285	0.829839	0.902995	4.4484	1.79987	2.96561	-0.390285	0.326751	-0.45708	0.157397	2.11519	-0.189073	-1.01382	2.71195	-2.90875	-1.21027	0.41607	4.79499
3.34619	0.760095	5.62617	7.30813	-0.672713	5.13731	1.35722	0.555548	1.11483	4.32891	1.25881	2.80002	-0.0229224	0.352542	-0.453059	0.0806172	1.82786	-0.436966	-1.14088	2.61652	-2.63781	-1.21537	0.109813	4.42566
3.63311	0.681509	5.73658	8.78156	-0.688037	5.08393	1.16807	0.857462	0.986857	5.73474	1.88772	2.64135	0.144335	0.501377	-0.312673	0.349521	1.92551	-0.831145	-0.923141	2.74325	-2.42319	-1.47187	0.759329	4.66758
3.51579	0.441246	5.51388	7.63382	-0.353382	5.33513	1.21459	1.26601	1.15841	3.6495	1.8798	2.60135	-0.0639889	0.376091	-0.0874805	0.916694	1.69528	-0.653368	-1.35435	2.83258	-2.22992	-1.26432	-0.508865	5.1467
3.01322	0.550975	4.97756	8.18828	-0.664108	4.84623	1.27669	1.54141	1.08906	5.61257	2.04393	2.84719	-0.0533958	0.230595	-0.378231	0.944883	1.77172	-0.510836	-1.50133	3.20826	-2.27932	-1.67204	-1.58448	4.5185
2.9701	0.576017	4.53556	7.95277	-0.123884	5.42575	1.228	1.76895	0.0731491	5.8323	1.09571	3.1245	0.0965824	0.200192	-0.763568	0.676885	2.04751	-0.35562	-1.27662	3.16868	-2.3461	-1.68554	-1.33786	4.86502
2.8909	0.744374	4.41113	6.89985	0.403255	4.98896	1.12185	1.20161	0.715697	6.67218	1.19213	2.6618	-0.432864	0.133173	-0.869875	0.669648	2.18808	-0.227239	-1.35123	3.41821	-2.58501	-1.31518	-0.0111692	4.51318
1.90078	1.47127	4.59271	4.75141	0.432287	4.79331	0.597609	1.433	0.443788	5.71982	1.808	3.24658	0.0951945	0.104119	-0.352784	0.489341	1.6346	-0.40532	-1.50604	2.8428	-2.61874	-1.20314	-0.858842	4.66288
1.78374	2.12368	4.73296	5.61691	0.262313	4.53455	0.508322	1.16123	0.413662	6.63359	0.890062	3.45281	0.0197129	-0.0444075	0.16251	0.250246	1.65759	-0.22274	-1.18635	3.33554	-2.48205	-1.24835	-0.967294	4.92945
2.82623	2.43568	4.70183	4.71648	0.411144	4.79334	0.675424	0.746869	-0.468075	6.63998	0.447803	3.88227	0.42656	-0.199871	-0.135814	0.26846	1.71328	-0.415983	-0.997846	3.2884	-2.39501	-1.25931	-0.45131	4.70419
3.51748	3.05614	4.91276	3.99823	0.5217	3.79349	0.713504	0.762255	-0.902928	7.38327	-0.748139	3.30224	0.269085	-0.386566	-0.195357	0.340293	1.73555	-0.505596	-0.788149	3.31815	-2.62575	-1.50711	0.0393296	4.79917
3.47625	3.50581	4.91743	3.17607	-0.749457	4.30571	0.686054	1.32281	-0.1546	7.92337	-0.134922	3.27122	0.40673	-0.532384	-0.0005932	0.310951	1.5753	-0.42931	-0.943026	3.19098	-2.83904	-1.48418	-0.628209	4.9984
3.27702	3.47614	4.73225	5.0844	-1.1387	4.56904	0.555095	1.51441	0.34102	7.19325	0.441703	3.0315	0.305683	-0.481688	-0.595646	0.461248	1.6029	-0.356512	-1.17101	3.54833	-2.72967	-1.37108	0.207714	5.01097
3.48919	2.83422	4.68412	4.52602	-0.193812	4.84835	0.464885	0.822014	-0.73737	5.73491	0.471571	2.25347	0.862112	-0.241027	-0.969966	0.604459	1.58421	-0.72037	-1.53925	3.18569	-2.67446	-1.26485	0.601008	4.82653
3.41181	1.75657	4.58948	3.04291	0.143781	3.88961	0.514915	0.846079	0.208069	6.18159	0.194539	1.82714	0.269211	-0.135482	-0.486157	0.37692	0.977239	-0.405182	-1.10272	3.47159	-2.39303	-1.27395	-0.0151357	4.77022
2.92118	1.06778	4.49694	2.84316	-0.481426	4.08172	1.00015	1.27495	0.291528	3.59155	0.786756	2.02603	-0.0627552	-0.0779186	-0.201288	0.350466	0.746542	-0.206841	-1.35005	3.35652	-2.4892	-1.14192	0.939297	4.86087
3.01034	0.54707	4.69385	2.12184	-0.130291	3.67221	1.53823	2.2443	-0.0663434	5.12216	0.449056	2.4274	0.162323	0.101667	-0.395542	0.689792	1.22044	-0.565019	-1.49962	3.43312	-2.3484	-0.962056	0.437335	4.82866
3.61516	0.245385	4.40614	2.12011	0.454454	5.01769	0.930667	1.73753	0.334115	4.6321	0.206085	2.61045	-0.0211814	0.298251	-0.415609	0.859705	0.919187	-0.513862	-1.17248	3.41535	-2.29944	-1.28444	0.310006	4.69843
3.83333	0.978217	3.56356	1.95694	-0.391001	4.82525	0.875805	1.57681	1.07938	4.26219	1.28701	1.86113	0.0681862	0.530818	-0.207579	0.81827	0.553139	-0.404422	-0.892861	3.17055	-2.13703	-1.52167	0.231994	4.73999
3.44209	1.54949	3.40939	4.17196	0.179022	4.80827	1.21382	1.91239	0.880742	3.26128	1.59455	2.40696	0.252071	0.573222	-0.22813	0.765697	1.1775	-0.43521	-1.06591	3.28667	-2.3729	-1.3055	0.986735	4.72746
3.0243	0.365172	3.78501	4.34516	-0.637632	4.47449	2.36701	1.69101	0.122859	3.03573	2.27217	2.51977	-0.0737699	0.456928	-0.465292	0.8443	0.958023	-0.40416	-1.50172	3.14657	-2.09517	-1.39999	-0.424561	4.66337
3.03996	-0.91212	3.60786	4.7705	0.666849	4.70479	1.92907	1.58678	0.278116	2.40678	2.02166	1.87023	0.0826978	0.430825	-0.526415	1.16807	1.10691	-0.587427	-1.22278	3.31997	-2.31492	-1.75354	-0.376295	4.50056
3.5715	-0.26798	3.203	4.85137	0.151053	4.74691	2.49327	1.30717	-0.48254	2.63156	1.67251	2.11951	-0.254868	0.8009	-0.415602	1.23899	1.17289	-0.667933	-1.40992	3.80809	-2.14786	-1.52137	-0.10341	4.59226
3.58832	0.831327	3.20947	3.94458	-0.55906	4.16915	1.75632	1.81151	0.658479	2.99928	1.53566	2.5631	-0.527351	1.33809	-0.505424	1.21708	0.784903	-0.676651	-1.42491	3.67859	-2.4612	-1.33981	-0.462508	4.44435
2.74376	1.05293	3.25908	3.50392	-0.954028	3.58174	1.68818	1.59893	-0.175434	4.33592	1.90955	2.91448	-0.463282	1.31854	-0.572978	1.23845	1.38847	-0.26141	-1.22901	3.42293	-2.4617	-1.1758	-0.504245	4.72256
2.20348	1.04321	3.29653	2.8397	-0.245097	4.77672	1.82085	1.73625	0.509817	5.40413	1.43776	2.59421	-0.293907	1.07165	-0.53884	1.4087	1.37086	-0.449294	-1.75403	3.99385	-2.89517	-0.858807	-0.368084	4.84574
2.25783	1.8778	3.6534	4.25356	-0.93828	4.60545	1.79875	1.79705	0.337672	5.19331	1.17846	2.6168	-0.046166	0.951492	-0.452462	1.52605	1.21783	-0.608537	-1.34335	3.87513	-3.13992	-1.2058	0.150876	4.5647
1.7235	3.4929	3.85485	4.79543	-1.05049	5.08839	2.31861	1.62209	-0.264912	4.5143	0.750006	2.19478	-0.323228	0.702711	-0.303783	1.06811	1.50761	-0.672528	-1.52841	3.83646	-3.0693	-0.783551	0.0716779	4.7936
1.20018	3.93646	3.50413	5.00268	-0.484868	3.8118	1.85497	1.9143	0.583458	4.67396	0.299218	2.38917	-0.938335	0.34541	-0.219018	0.405729	1.7624	-0.772218	-1.15433	4.29311	-2.87852	-1.1924	-0.31822	5.05946
1.26071	2.97121	3.34637	4.31211	-0.659819	4.52095	2.54545	2.03905	-0.105823	5.39201	0.373099	2.53022	-0.413619	0.214657	-0.545418	0.296236	1.56511	-0.738542	-1.13162	4.42074	-3.18857	-0.706554	0.510982	4.49937
0.965962	2.63783	3.62734	4.36852	-0.175523	5.05427	1.91578	1.40764	-0.114618	5.0288	0.385872	2.74058	-0.74537	0.598261	-0.734402	0.461078	1.25129	-0.227299	-1.38465	4.25572	-3.17816	-1.01213	0.420166	4.80132
1.14678	2.74553	3.88921	3.71521	-0.0896551	5.71729	2.55772	1.10447	-0.67475	5.65699	-0.522638	3.00699	-0.494984	1.21769	-0.505216	0.684989	1.30799	-0.27406	-1.00788	4.13118	-3.36405	-0.876075	-0.0324139	4.7342
1.43672	1.93988	4.20411	3.03738	-0.180793	4.28161	1.66847	0.788557	-0.684749	3.12341	-0.295256	3.16231	-0.588616	1.50502	-0.711479	0.87133	1.17099	-0.0943939	-1.32109	4.01274	-3.00869	-1.0393	-0.533515	4.47414
1.16434	0.564853	4.45819	3.37242	0.283483	5.0031	1.6608	0.74995	-0.0662503	4.32165	-0.0071995	3.08068	-0.54408	1.08713	-1.06294	0.771107	1.09371	-0.571421	-1.85803	3.9223	-2.91803	-0.971519	-0.990337	4.34953
0.76643	0.218086	3.96439	4.09232	0.234158	5.09995	2.13846	-0.0555113	-0.165848	3.76735	-0.100987	3.12235	-0.26431	0.549579	-1.13703	0.54297	0.910866	-0.34071	-1.44395	4.26687	-3.14112	-0.961511	0.499552	4.30834
0.535728	1.43002	3.54474	4.25186	0.276191	4.71159	2.24275	0.605962	0.686296	4.591	-0.428853	2.66928	-0.932348	0.73687	-0.995462	0.511564	1.30682	-0.746365	-1.66946	4.5228	-2.97903	-1.15795	-0.543184	4.57846
0.602976	3.03674	3.32272	4.55723	0.493915	4.90454	1.57642	0.0829837	-0.150314	5.52194	-0.0867183	2.61887	-0.906725	1.28596	-0.714909	0.689257	1.26813	-0.542594	-1.46689	4.42392	-3.16852	-0.876504	-0.30348	4.57269
1.1	3.15079	3.18501	4.64822	0.436728	3.94832	1.04191	0.263172	-0.531724	4.64283	-0.394295	1.90789	-0.732648	1.42387	-0.571688	0.718503	0.805156	-0.565896	-1.79128	4.62623	-3.34856	-0.865537	-1.08831	4.67897
1.68198	2.46619	3.6029	5.01135	0.0967791	3.68743	1.33201	0.628332	-0.353379	5.78811	-0.296246	1.87294	0.070101	1.29969	-0.790582	0.53093	1.55241	-0.736177	-0.808274	4.71267	-3.70309	-0.47976	-0.417321	4.36843
1.65134	1.61016	4.18432	3.07964	0.546465	3.93297	1.60408	0.411167	-0.513971	5.55245	0.0142966	2.43207	0.333488	1.32044	-0.927666	0.218263	1.34916	-0.621353	-1.23117	4.59153	-3.85948	-0.577995	-0.443231	4.34719
1.27049	1.13437	3.98884	2.24908	-0.879801	3.8765	1.00275	0.33347	-0.408133	4.66646	-0.179144	2.27924	0.472567	1.24713	-0.885571	0.165275	1.21501	-0.481754	-1.3489	4.31435	-3.83219	-0.505962	-0.576926	4.8495
1.22339	1.64292	4.20971	3.19543	-0.316895	3.82082	1.70628	0.252271	-0.227548	5.89228	-0.635608	2.04701	0.448493	1.04953	-1.16333	0.421772	1.27709	-0.437794	-0.923992	4.21183	-3.54953	-0.430908	0.499389	4.52101
1.60904	3.13309	4.99965	2.94628	-0.479686	3.35692	1.74149	0.68292	0.392317	5.05673	0.230229	2.04713	0.639589	1.25649	-1.12326	0.502722	1.2102	-0.598485	-0.689725	4.70123	-3.70413	-0.3317	0.814673	4.52443
1.39533	4.23596	4.6965	2.84789	-0.305462	3.79753	2.19653	0.142802	-0.567013	5.57067	0.214462	1.14025	1.08182	1.43942	-0.46485	0.226514	1.18459	-0.459641	-0.791161	4.4762	-3.54276	-0.237034	0.0303278	4.35094
0.703453	3.84375	4.04676	3.37037	-1.08176	3.79398	1.84479	1.02455	-0.357667	5.62398	0.678104	1.49674	0.610069	1.3328	-0.352683	0.140795	1.30161	-0.491615	-0.806545	4.33753	-3.30308	-0.335076	0.410061	4.25331
0.70969	3.01472	4.21787	3.1959	-0.68804	3.88114	1.94066	1.15447	-0.393113	4.29219	0.251623	1.62813	0.850941	1.12843	-0.576702	0.156415	1.47043	-0.524414	-1.29076	4.35955	-3.094	-0.0255731	0.174956	3.90582
1.26302	2.73345	4.15564	2.72435	-0.400709	4.42804	2.52865	1.05673	0.690955	4.3878	0.953649	2.06572	1.01728	0.922066	-0.602852	-0.0824495	1.3073	-0.22568	-0.99956	4.46713	-3.24572	0.0259541	-0.108782	4.12393
1.07776	2.93438	3.32854	2.60149	-0.816386	4.77937	3.0228	0.713176	-0.62975	5.01617	0.382075	1.57143	0.586535	0.775878	-0.692679	-0.266082	1.32164	-0.353534	-1.2301	4.39121	-3.06662	-0.215326	1.05864	4.20503
0.719709	3.06802	3.05816	2.44947	-0.0332063	4.18019	2.90957	0.467446	-0.0448676	5.79893	0.373914	1.74069	0.390653	0.792961	-0.653453	-0.0863805	1.55806	-0.380138	-0.783163	4.43393	-2.97171	-0.820816	0.665819	4.04706
1.24256	2.60858	3.57822	1.26845	-0.0692768	3.14165	2.04672	0.792539	-0.652306	4.6056	-0.375188	1.80769	0.497163	0.865401	-0.617341	-0.0296158	1.62269	-0.149188	-1.06415	4.56887	-3.22976	-0.768453	-0.335141	3.98929
1.95354	2.27582	3.90714	1.06988	-0.023301	3.59183	2.17134	0.982679	-0.695506	4.14239	-0.306521	1.16274	0.408859	0.85413	-0.91347	-0.137584	1.53912	-0.562357	-1.14731	4.62237	-3.27115	-0.498428	-0.209092	4.21118
2.41061	2.39101	4.1739	0.27362	-1.27035	3.05028	1.92272	0.870748	0.212462	5.84452	-0.83313	1.88163	0.514794	0.729652	-1.2349	0.226908	1.0544	-0.266517	-1.1131	4.64877	-3.27271	-0.54662	0.554973	3.93665
2.49692	2.222	4.48512	1.09151	-1.07915	4.4447	2.17817	1.11568	-0.0890643	5.03379	-0.82842	0.863291	0.454383	0.439334	-1.35675	0.48285	1.09978	-0.348656	-1.43668	4.69417	-2.94536	-0.223944	-0.675568	4.14081
1.78849	1.88319	4.64664	0.876922	-0.523786	4.4393	1.47332	1.52532	-0.0087055	5.23146	-1.04125	0.544335	0.634518	0.662455	-1.14048	0.347456	0.871661	-0.729971	-1.07323	4.56958	-2.98898	-0.616895	-0.395616	4.02403
1.0582	1.25328	4.65777	1.93574	-0.342724	4.1893	1.38954	0.267324	-0.10044	4.63738	-1.27363	-0.235825	0.725359	1.16853	-0.827432	0.410167	1.29769	-0.169355	-1.09041	4.54076	-3.19064	-0.46722	-0.308658	3.68989
0.888275	1.55637	4.37636	1.45655	-0.886172	4.40056	1.81238	0.174215	0.41866	3.48003	-1.95334	0.117371	0.621818	1.29593	-0.799005	0.399661	1.60225	-0.377605	-0.83688	5.04177	-3.09635	-0.54635	-0.293832	3.77151
0.628248	2.46271	4.04517	0.748299	-0.251092	4.29864	2.09628	0.639872	-0.707434	4.72228	-1.86887	0.108126	0.610015	1.47975	-0.854837	0.364313	1.62471	-0.247605	-0.919509	4.1887	-3.12067	-0.689516	-0.127696	3.82225
-0.0679117	2.40571	3.81243	1.42287	0.263612	4.2882	2.30457	0.180475	-0.694721	4.58201	-1.52927	0.680967	0.279955	1.86131	-0.84123	0.64901	0.914245	-0.329972	-1.33622	4.52182	-2.75435	-0.446206	-0.374872	3.98077
-0.119405	2.36266	4.06019	0.704881	-0.155021	3.34214	1.65015	-0.259132	-0.601844	5.03195	-0.784692	0.963258	0.253108	2.06046	-0.652692	1.0202	0.606532	-0.524584	-1.04677	4.7557	-2.70679	-0.48465	-0.0353304	4.13992
0.486933	2.8462	4.46157	1.13946	-0.0743391	3.85883	1.91384	-0.368289	-0.222099	3.29008	-0.173082	2.01085	0.251865	2.123	-0.307478	1.19332	0.619116	-0.302555	-1.0608	4.62453	-2.72863	-0.568098	0.231753	4.124
0.341348	2.62323	4.65127	0.613373	-0.459562	4.43115	2.41064	-0.123784	-0.153038	2.82479	-0.658364	1.56025	0.162915	1.94345	-0.266923	1.1054	0.790103	-0.144544	-1.42423	4.37082	-2.6154	-0.604272	-0.0523126	4.24096
-0.203721	2.02514	4.41904	0.691975	0.118139	4.03886	1.98002	0.0284616	-0.325661	3.34354	-0.297332	1.56609	0.119226	1.61647	-0.424019	1.07211	0.948226	-0.371004	-1.19276	4.60067	-2.76467	-0.569503	0.581236	4.01188
0.478676	2.24314	3.80485	0.948988	0.554058	4.23993	2.24925	-0.0588491	-0.288149	3.48417	-1.15061	1.09182	-0.0629942	1.3442	-0.175553	0.916156	1.07019	-0.226839	-0.900217	4.59711	-2.61354	-0.415668	0.14442	3.96175
1.40745	2.72728	3.3038	1.6243	-0.414629	3.81413	1.43963	0.0866434	0.0711781	2.26726	-1.11089	0.641567	-0.252988	1.22857	-0.224978	0.577768	1.0956	-0.167628	-0.706705	4.59974	-2.65205	-0.572036	0.340825	3.62262
1.5231	2.25114	3.56935	1.82602	-0.129732	3.73837	1.76008	-0.0996739	-0.431219	2.32999	-0.780938	0.352255	-0.243468	1.3229	-1.00383	0.483267	1.08799	-0.175157	-1.25575	4.33975	-2.22784	-0.4385	-0.647266	3.8953
1.01266	2.00225	3.80036	1.69902	-0.988285	3.87266	1.03642	-0.234254	-1.09481	1.58245	-1.32801	1.44232	-0.0726787	1.50625	-1.45781	0.553934	0.898059	-0.332717	-1.04874	4.38266	-2.30006	-0.700483	0.795267	3.93471
0.710043	2.51327	3.02147	3.05335	-0.554741	4.27794	0.706965	0.318878	-1.01544	1.9722	-1.7318	0.909448	0.25654	1.4538	-1.40208	0.677607	0.739703	-0.259266	-1.15253	4.28833	-2.47316	-0.879036	0.308243	4.09901
1.10122	2.59306	2.53099	2.71208	-0.567125	4.33872	0.878614	1.17333	-1.61055	2.75484	-1.05483	1.06801	0.437227	1.25102	-1.48116	0.998656	1.03006	-0.224631	-1.3391	4.63475	-2.5236	-0.714738	-0.617602	3.79901
1.16004	2.45749	3.1333	2.80209	-0.514517	4.3479	1.54628	0.611488	-1.73925	2.21355	-0.556973	1.44384	0.825697	1.26092	-1.35445	1.05064	0.951474	-0.301414	-1.32516	4.49038	-2.69955	-0.650107	-0.161817	4.11989
0.817828	2.47515	3.57995	2.65983	0.0873327	4.00275	1.68121	0.300051	-1.27061	4.55909	-0.477087	0.996388	0.557953	1.21234	-1.05305	0.917337	1.0028	-0.447537	-1.39713	4.64476	-2.15431	-0.730759	-0.109829	3.67819
0.726393	2.50229	3.26941	2.7345	-1.25388	3.77816	1.54383	0.019878	-0.704306	4.91644	-0.53094	1.65144	0.755122	0.952409	-1.16552	1.16547	0.939566	-0.611887	-1.05641	4.96659	-2.4343	-0.730831	0.0506527	3.14117
0.57666	2.25762	2.94628	3.65453	-1.22793	3.67635	1.35743	0.107804	-0.167161	4.76425	-0.363633	1.56467	0.695927	0.791512	-1.38849	1.38854	1.0023	-0.400639	-0.748493	4.45685	-2.77499	-0.711773	-0.343967	3.64181
0.63908	1.95034	3.2264	2.31902	-0.408205	4.4639	2.04482	-0.394444	-0.416114	4.67151	-0.31472	1.59276	0.991883	0.730028	-1.49894	1.14911	0.854663	-0.29038	-0.93973	4.04087	-2.84303	-0.837275	-0.257035	3.97934
0.722543	2.01689	3.82857	2.03739	-0.186294	4.85048	1.92812	-0.284595	-1.10952	4.01881	-0.284137	1.97762	0.560507	0.491655	-1.46128	0.832022	0.376062	-0.399755	-1.28197	3.92605	-2.75369	-0.531682	0.594511	3.84524
-0.0483476	2.32778	4.06005	2.49187	-1.59471	5.25653	1.8975	-0.119429	-1.26669	4.13396	-1.26601	0.932369	0.525014	0.24671	-1.27143	0.49518	0.0758751	-0.216303	-0.670531	3.87588	-2.64177	-0.888433	-0.137314	3.53196
-0.809883	1.73243	4.03586	2.28726	-1.63213	5.99259	1.68418	-0.113485	-1.62682	3.67114	-2.12819	1.70391	-0.0036107	0.253855	-0.860496	0.0115384	0.87576	-0.140343	-0.970015	3.65968	-2.39067	-1.10817	0.537741	3.31023
-0.342243	1.28264	4.11878	2.46723	0.170154	4.8549	2.24786	0.325636	-1.11415	4.06567	-1.49531	1.42853	-0.336218	0.376644	-0.554352	0.0692221	0.0173206	-0.21288	-1.1863	3.80718	-2.32985	-1.01812	-0.371892	3.68949
0.238199	1.64747	4.21709	3.03708	-0.242193	4.9132	2.45935	0.354958	-1.30722	5.1331	-0.617442	1.90414	0.105473	0.224273	-0.587011	0.629092	0.0174364	0.00614131	-0.766106	3.51118	-2.13751	-1.02216	-0.0400957	3.33764
0.0646171	1.98419	4.03504	2.8761	-0.59857	4.60243	2.38749	-0.441514	-1.41155	5.10272	-0.752552	2.02068	0.71542	-0.170592	-0.644221	0.740065	0.588433	-0.0800177	-0.952286	3.50894	-2.34742	-1.16715	-0.683205	3.20878
-0.253561	2.18582	3.95526	2.589	-0.528169	5.05205	2.40785	-0.361938	-0.924731	3.26237	-1.14122	2.29838	0.788279	-0.19458	-0.592559	0.541259	0.139152	-0.054837	-0.960535	3.53327	-2.34084	-1.02864	0.34116	3.05417
0.118334	2.72488	4.24883	3.18016	-0.659115	4.16362	2.01623	-1.0386	-1.18182	4.30819	-0.813699	2.48725	1.01856	0.141119	-0.749945	0.623461	0.142263	-0.191189	-1.09495	3.84321	-2.64603	-1.18765	0.679153	3.29713
0.946086	2.3899	4.77949	2.43372	-0.532667	4.60584	2.80997	-0.927801	-1.88503	5.20094	-0.783112	2.17607	1.16734	0.529099	-1.10511	0.557602	0.375172	-0.100453	-1.5021	3.78446	-2.46402	-0.90596	-0.145522	3.21077
1.16121	1.70315	4.86453	2.65449	-1.40599	3.9715	2.55479	-0.265522	-1.39175	5.62303	-0.934019	2.48019	1.02016	0.861819	-1.43285	0.277847	-0.177066	0.116949	-0.692957	3.94939	-2.71818	-1.54607	-0.293635	2.96825
1.08851	2.3073	4.23958	2.13453	-1.7428	3.7068	1.63253	-0.516922	-1.06596	4.50994	-0.605065	2.58514	1.25208	0.840626	-1.61672	0.464519	-0.154592	-0.158171	-1.0321	4.03412	-2.44803	-1.69722	-0.159769	3.18752
1.2463	2.94209	4.09485	3.13368	-0.991564	4.4896	1.78519	-0.981565	-0.67378	5.87981	-1.16044	2.90852	1.19505	0.685013	-1.5748	0.824785	0.0184756	-0.327786	-1.20824	3.82001	-2.20867	-1.64352	-0.959305	3.23677
1.32945	2.58205	4.24839	3.84134	-0.381427	4.40128	1.40691	-1.3352	-0.86917	5.29508	-1.12112	2.28097	1.8215	0.694949	-1.41999	0.92059	0.29333	-0.280303	-1.20309	4.05594	-2.28168	-1.81627	-0.504022	3.19374
1.32374	2.3892	3.6792	2.43076	-0.754497	4.02295	1.71684	-1.43934	-1.23223	5.15867	-1.06445	2.59318	1.67536	0.68874	-1.29299	1.18281	0.321719	-0.444681	-0.56915	3.8225	-2.40797	-1.47608	-1.7372	3.31982
1.59378	3.05488	3.71484	2.69183	-1.17688	4.93968	0.91095	-1.40458	-0.838736	4.15653	-1.24018	3.02163	1.76284	0.642173	-1.51189	1.35793	0.235164	-0.363795	-0.461114	4.06002	-2.60172	-1.43519	0.347289	3.49199
1.6002	2.79768	4.46547	3.49557	-0.63368	5.36092	1.16362	-1.74749	-1.08753	4.38745	-1.42657	2.34169	1.63944	0.476489	-1.81134	0.921834	0.181591	-0.348948	-0.791305	3.65177	-2.3266	-1.45636	0.406364	3.20902
1.24089	2.80195	4.59006	1.66383	-0.645958	5.5682	1.39084	-1.22876	-1.39437	6.45962	-1.84177	2.2604	1.35205	0.334632	-1.78603	0.494662	0.20581	-0.37946	-0.79163	4.38578	-2.38845	-1.36228	-0.274006	3.37599
1.57688	3.80101	4.28407	1.48078	-1.35307	5.60311	1.25814	-1.12045	-1.23001	5.30046	-1.17075	1.8446	1.1226	0.523749	-1.45918	0.712079	0.189906	-0.291025	-1.04282	4.29712	-2.67493	-1.27156	-0.039412	3.49632
1.8193	3.6751	4.06363	2.59743	-0.933171	6.07164	1.25966	-0.745299	-0.623145	3.03093	-1.46177	2.56782	0.456944	0.618023	-1.07832	1.12741	0.242875	-0.0917614	-0.879352	4.33121	-2.96082	-1.38791	-0.461186	3.61177
1.57142	2.16273	4.18879	2.70753	-0.0926021	6.41922	0.969658	-0.289465	-1.21601	5.31946	-1.63444	2.41318	0.475653	0.299218	-0.996528	1.20498	0.435076	-0.220719	-0.667221	4.2178	-2.64973	-1.35627	0.282751	3.3295
1.22095	1.27961	4.54665	2.605	-1.35268	6.34496	1.59546	-0.485382	-0.927996	6.77828	-1.38045	3.10648	0.622342	-0.0424092	-1.20748	1.00797	0.598727	-0.111968	-0.692051	3.69777	-2.74572	-0.750287	0.518006	3.67797
0.758987	1.34092	4.64723	1.91772	-1.04814	5.55358	0.216692	-0.592478	-0.948665	5.44914	-1.07998	2.7678	0.478407	0.270686	-1.33164	0.646289	0.669232	-0.422703	-0.662236	4.20741	-3.07783	-0.887601	-0.374382	3.09148
0.418723	1.32492	4.18069	3.37437	-1.29994	5.75268	0.709773	-0.71645	-0.2799	5.65063	-1.77017	3.23165	0.630568	0.825523	-1.37096	0.326397	0.703547	-0.363301	-0.717866	3.86589	-3.08324	-1.06114	0.241432	3.20661
0.46238	1.43331	3.6719	2.84131	-0.84772	5.9021	0.143727	-0.79796	-0.847648	6.56468	-1.26541	3.07742	0.54732	0.951051	-1.50626	0.200429	0.359015	-0.185057	-1.0279	3.68649	-3.09	-0.681264	-0.353405	3.12148
0.848957	1.09204	3.0535	2.65065	-0.622226	5.68787	0.516412	-0.903367	-1.15896	8.69134	-1.03154	3.34225	-0.0418483	0.772889	-1.379	0.4001	0.418033	0.0125806	-1.05778	3.07769	-2.8897	-1.18525	0.194048	3.29571
0.926224	0.288409	3.05402	1.40098	-0.433322	6.26613	0.424295	-0.701868	-1.10381	7.93641	-0.568246	3.16795	-0.0471783	0.492833	-0.804232	0.740413	0.0885431	0.128263	-0.784274	3.31593	-2.8293	-1.48161	0.18089	3.05307
0.418615	0.697223	3.80332	1.40852	-0.443598	6.67581	0.598475	-0.380292	-0.305094	6.99761	-0.709081	2.96129	0.545066	0.350708	-0.648678	0.835588	0.237579	0.0266753	-0.761513	3.69933	-2.46728	-1.58565	0.313875	3.07467
0.0101549	1.35761	3.66387	1.95526	-0.843632	6.11651	0.426142	-0.183602	-0.479919	6.82403	-0.41647	3.51558	0.0657578	0.36822	-0.735256	0.785955	0.899994	-0.232182	-0.70564	3.60835	-2.74922	-1.58807	0.713292	2.4674
0.0162695	0.736025	2.912	0.911331	-0.469663	6.55222	0.622827	-0.131705	0.424523	6.02935	-0.899583	4.6147	0.248849	0.174719	-0.773449	0.79719	0.881012	0.0278733	-1.2324	3.19547	-2.60974	-1.5835	0.0786853	2.7024
-0.191574	0.0695919	3.08794	1.12318	-0.35229	6.99922	-0.0688326	-0.221933	-0.822547	6.56931	-0.978589	4.59418	-0.377872	0.0311192	-0.904	0.626996	0.518651	0.0318341	-0.980441	3.55812	-2.71539	-1.39174	0.918451	2.89792
-0.195749	0.494208	3.07568	2.23849	-0.217808	6.6765	0.282946	-0.855359	-1.15384	5.24485	-1.49486	4.6058	-0.478568	0.130465	-0.830803	0.311885	0.588635	-0.261637	-0.935138	3.38184	-3.11038	-0.891895	0.529717	2.83407
0.103569	0.332434	2.50513	3.38171	0.652461	6.22687	0.14777	-0.416968	-0.977964	5.88749	-1.23853	4.19353	-0.593179	0.425416	-0.860714	0.0398201	0.825804	-0.242459	-0.716137	3.5484	-2.71584	-1.46533	0.627204	2.42702
0.00469105	0.302276	2.1167	2.60516	0.0633506	6.88664	0.316977	-0.841106	-0.830008	5.60797	-0.44511	3.71361	-0.575701	0.471807	-1.07369	0.222263	-0.155304	-0.124248	-1.18761	3.52073	-2.74805	-1.3237	0.194846	2.38265
-0.131444	1.73108	1.84484	3.39574	-0.840453	6.55779	1.21296	-1.01268	-0.817158	4.35401	-0.812057	3.86013	-0.185385	0.427491	-1.19747	0.703191	0.413808	-0.319158	-1.2745	3.76995	-2.84208	-1.4523	0.525891	3.33005
-0.103786	2.76361	2.1249	1.17608	-0.0450237	6.46178	0.909228	-0.389972	-0.89965	4.3709	-0.901272	3.71547	0.355615	0.314516	-1.09118	0.650089	0.650448	0.0015034	-1.29589	4.12444	-3.07855	-1.42855	0.745083	3.02477
-0.292594	2.7317	2.76447	1.03573	-0.559115	6.50731	1.08311	0.346938	-1.0557	5.93544	-0.952363	4.21089	0.564728	0.0376199	-1.04906	0.47564	0.480093	0.0954539	-1.42471	3.84687	-2.90759	-1.3216	0.917775	2.95162
-0.126414	2.0219	3.00322	1.85736	-0.555863	5.97994	0.773141	0.160685	-0.442921	7.11318	-0.784859	3.65546	0.372454	0.172796	-1.23491	0.53141	0.533338	-0.0246135	-0.82319	3.55532	-2.96689	-1.97552	1.31075	2.85914
0.183941	1.02144	2.86864	2.26905	-0.695787	6.84985	1.41689	0.154085	-1.04637	7.43755	-0.174478	4.14722	0.161274	0.433468	-0.956743	0.310102	0.599027	0.0520956	-0.937512	3.98563	-3.15319	-1.7343	-0.102282	3.11369
-0.0580415	0.942185	2.7988	2.3571	0.913608	5.98089	0.992105	0.1035	-0.80275	4.87869	-1.44345	3.73601	0.0588378	0.151986	-0.721959	-0.0579538	0.141137	-0.0161972	-0.578208	4.01112	-2.9966	-1.56381	-0.108352	3.15516
0.0684133	1.04436	3.15476	2.50158	-0.870361	6.80796	0.59087	0.367006	-0.623615	6.69374	-2.00539	3.49301	0.227705	-0.0545282	-1.20295	-0.0787642	-0.102691	-0.331722	-1.02217	4.38881	-3.59972	-1.86891	0.836248	3.13937
0.718367	1.22835	3.19429	3.78747	-0.12463	6.37746	0.596561	0.705889	-1.26441	6.36528	-2.13809	3.16823	-0.298079	0.216321	-1.40402	0.121407	-0.0060055	-0.388639	-0.824652	4.2757	-3.60085	-1.96002	0.943583	2.85569
0.7771	1.85929	3.12887	3.91134	-0.572736	5.82616	1.28925	0.308877	-0.242317	7.22793	-2.06731	3.39395	-0.469873	0.29727	-1.00039	0.207329	0.346851	-0.116639	-0.728264	4.05649	-3.48528	-2.19415	1.60412	3.09108
0.147361	1.5274	2.94546	4.45516	-0.367885	5.90839	1.2415	-0.160776	-0.138925	7.4691	-2.34245	3.61987	-0.178026	0.525648	-0.642212	0.18161	0.261488	-0.41406	-0.852619	4.17802	-3.24249	-1.80418	0.677542	2.90197
0.0488221	1.67375	2.59214	4.66647	-0.463946	6.34042	1.3526	-0.0506263	-0.223863	7.1233	-2.67565	3.18951	0.554405	1.07715	-0.580071	0.152661	0.863305	-0.177773	-1.06714	3.94333	-3.03406	-1.81062	0.141783	2.89385
0.940839	2.92389	2.72167	3.54317	-0.505973	6.17848	0.86964	0.18977	-0.29052	6.60102	-1.70607	3.70753	0.289189	0.945853	-0.830941	0.101835	1.13401	-0.0124898	-0.522809	4.20747	-2.88968	-1.52346	0.777585	2.92651
1.66409	2.65431	2.85485	2.62949	-1.48377	6.66216	0.982179	-0.278276	-0.958869	5.02254	-1.82375	3.73453	0.729394	0.338176	-1.18491	0.116658	1.17225	-0.520452	-0.653695	4.22897	-3.15516	-1.50332	0.419466	3.15541
1.51381	1.58008	2.0507	3.7646	-0.298835	6.31086	0.787628	-0.122349	-0.921286	7.53137	-1.57895	3.37627	0.286575	0.367221	-1.21615	0.228636	1.28055	-0.128773	-0.853958	3.89856	-3.12659	-1.32264	1.26909	3.16785
1.08648	1.62401	1.45191	4.2149	-1.06564	5.47612	1.18986	-0.100645	-1.16	7.45809	-2.12506	3.175	0.378956	0.669347	-1.3364	0.313809	0.885005	-0.200382	-1.15356	3.94466	-2.99135	-1.09671	-0.18896	3.17588
1.34731	1.82634	2.24073	3.63297	-0.616401	4.75061	0.745143	-0.0891808	-0.120873	8.2449	-0.964169	2.96269	0.325922	0.606977	-1.3759	0.232673	1.08089	-0.38306	-1.16054	3.9132	-2.8375	-1.28511	0.309346	2.83163
1.25656	1.70465	3.27817	3.8136	-1.03644	5.19062	0.514105	0.284139	-0.438175	7.39501	-1.40914	2.44143	0.0678193	0.567799	-1.2145	0.0621339	1.05145	-0.170893	-0.689373	3.75505	-3.01715	-0.86307	0.388723	3.0575
0.854367	1.87453	3.26792	4.29487	-0.076219	4.5483	0.865382	0.879056	-1.12122	7.46827	-1.528	3.23408	0.048764	0.543741	-1.08162	-0.18299	1.54001	-0.211993	-0.864785	3.51591	-3.50147	-1.08235	0.602127	2.86738
0.95997	1.81164	2.5131	4.53354	0.140717	5.43024	1.50519	1.25904	-0.849498	6.45373	-1.7236	2.78722	-0.210538	0.261495	-0.944651	-0.356494	1.23447	-0.229005	-0.856293	3.36197	-3.51409	-1.0931	1.27927	3.14273
1.33383	0.6596	2.22632	4.61807	-0.498542	6.30715	0.927878	0.93872	-0.973522	6.52855	-1.58001	2.66301	0.59636	0.212012	-0.917488	-0.237633	1.11733	-0.29709	-1.33626	3.42589	-3.61036	-1.56835	1.0667	3.07912
1.17808	-0.248021	2.60027	4.79645	-0.649214	6.94868	0.403537	1.02757	-0.315069	6.70167	-1.26056	3.86056	0.288279	0.548002	-1.25068	0.10613	1.2267	-0.284072	-1.58784	3.70324	-3.5483	-1.1595	0.419938	3.17381
0.210216	-0.279322	2.31274	5.05575	-0.253606	7.76178	0.686434	0.901599	-0.988041	7.74919	-0.54372	3.77792	0.292466	0.46929	-1.47844	0.145232	1.25424	-0.525808	-0.9787	3.76284	-3.61407	-1.33453	0.581484	3.00359
-0.636125	-0.0865679	1.77403	4.00321	-0.830462	6.34145	0.762431	0.771734	-0.723181	7.62181	-1.02477	3.4813	0.854	0.0382357	-1.49334	0.213838	1.0997	-0.278428	-1.37348	4.36017	-3.66261	-1.09031	1.11641	2.9538
-0.52518	-0.459194	2.37397	4.82719	-1.16234	6.79898	0.723717	0.57037	-1.64402	6.29002	-1.3075	2.84434	1.13561	-0.0298043	-1.41423	0.396799	1.25498	-0.344055	-1.46745	4.7313	-3.51814	-1.46129	1.60951	2.88664
-0.435413	-0.371961	3.49427	5.57478	-0.60081	5.75445	0.492105	0.0750345	-0.826342	5.91169	-2.59873	3.13096	1.44156	-0.0436355	-1.4484	0.421056	1.07327	-0.117252	-0.861477	4.64296	-3.87837	-1.81747	1.50452	2.9931
-0.192251	0.517069	3.69828	5.88251	-0.104912	6.68477	0.665779	-0.363306	-0.852088	9.12371	-2.08408	3.52147	1.59108	-0.298351	-1.41159	0.154111	1.15148	-0.247862	-1.26842	4.29624	-3.65374	-1.64678	1.08492	3.32277
0.0311968	0.947046	3.24935	4.99804	-0.869392	6.29547	0.0190919	-0.0858169	-1.59497	7.43098	-1.68328	4.05195	0.838708	-0.705617	-1.19554	0.0387853	0.972141	-0.169257	-1.13979	4.38889	-3.81464	-1.30711	0.883027	3.7018
-0.0321594	0.87535	3.25153	4.68237	-1.27788	5.67874	0.74029	-0.378683	-1.35378	9.14318	-1.10799	3.69874	1.13132	-0.976567	-1.22476	0.36756	0.927776	-0.360218	-1.19768	4.55201	-3.52857	-1.56902	-0.0290888	3.34051
-0.0097753	1.53583	3.49027	4.75395	-0.248739	5.50874	1.05658	-0.515552	-1.00918	9.76094	-0.142268	3.90738	1.46607	-1.03275	-1.34388	0.554949	1.43515	-0.149011	-1.15859	4.74875	-3.45517	-1.07749	0.76403	3.50387
-0.105182	2.14527	3.40253	4.64368	-1.00486	5.0009	0.965445	0.169327	-0.0894263	9.03032	-0.323427	4.01614	1.10644	-1.02925	-1.36116	0.495487	1.50683	-0.247571	-1.01685	4.54585	-3.52786	-0.953145	1.90471	3.17236
