# Supplementary material for: Metabolic sensing in AgRP neurons integrates homeostatic state with dopamine signalling in the striatum
Source: eLife. 2022 Jan 12;11:e72668. doi: 10.7554/eLife.72668 (PMC8803314; doi:10.7554/eLife.72668)
Supplement: Figure 4—source data 1. [file elife-72668-fig4-data1.zip › Figure4/Fig4I.xlsx]

## Sheet: Sheet1
rewarded ko
-0.655179	-0.736645	0.239051	0.122265	-0.541924	0.563678	-0.357989	0.210891	0.489019	-0.15542	0.245895	-0.677012	0.150553	0.068553	-0.285248	-0.0540583	0.209856	1.09873	0.257637	0.0295116	0.31291	0.254446	-0.0594843	0.0148819
0.62251	0.121967	0.627815	0.895072	-0.232528	0.679115	0.332954	0.07113	0.337464	-0.292568	-0.821015	-0.318472	-0.103626	-0.117438	0.198185	-0.162234	-0.080179	1.341	0.139879	-0.267165	-0.153732	0.0951006	0.18758	0.266988
0.8643	0.206318	-0.392474	0.577589	-0.0918256	-0.428051	0.115345	0.00792735	0.693485	-0.197878	0.172749	-0.195472	-0.151543	-0.0208935	0.142134	-0.0287804	-0.0932878	0.509636	0.0926501	-0.0659738	-0.201672	0.308268	-0.0119916	0.240282
0.388448	-0.172472	0.797476	0.577785	0.335151	0.430925	-0.186115	-0.441477	-0.520129	-0.355531	0.6326	-0.895305	-0.114935	0.0264758	-0.000468	0.10265	0.133539	0.85201	-0.0183164	0.101561	-0.241252	0.104049	0.052659	0.0120299
0.0663671	-0.0384337	-0.203735	0.538562	0.268094	-0.56933	-0.749986	-0.265412	-0.928872	-0.629293	0.4261	-0.1551	0.391419	0.20659	-0.0336733	0.0242224	0.0327877	0.581	0.111548	0.0899451	0.122668	-0.0591784	-0.0170525	-0.216991
-0.116829	0.128331	-0.694554	-0.459554	0.205791	-0.449041	-0.570145	-0.138739	-1.36889	0.400172	0.550702	-0.780625	0.00464793	-0.0814381	0.0644414	-0.0803414	-0.0147164	-1.33368	-0.0940693	0.261852	0.0498585	-0.435272	-0.0732091	-0.213289
-0.0691087	0.108018	-0.063721	0.0193324	-0.520013	0.350674	0.610842	0.661199	-0.542462	-0.0390868	-0.326981	0.326117	-0.237354	0.0350369	0.0629376	0.0490497	0.19711	-0.474246	-0.348284	-0.156317	-0.103401	-0.119266	0.0772368	-0.201513
-0.154454	0.181047	0.318928	-0.388858	-0.377475	-0.588493	-0.196019	0.558976	0.186239	0.352511	0.103527	1.46158	0.0630588	-0.105169	-0.252681	0.0734161	-0.104565	-1.69349	-0.196625	-0.082133	-0.13684	-0.0754197	0.209317	0.0420142
-0.389171	0.239471	-0.567731	-0.661865	0.759504	0.200624	0.774345	-0.237851	1.32983	0.541091	-0.592064	0.378642	0.0154679	0.104321	-0.155146	0.0913674	-0.161267	-0.894199	0.135046	0.177267	0.134885	-0.142122	-0.0895317	0.0975647
-0.556884	-0.0376033	-0.0610552	-1.22033	0.195227	-0.190102	0.226768	-0.426644	0.32431	0.376003	-0.391513	0.855651	-0.017688	-0.116039	0.259519	-0.015292	-0.119277	0.0132347	-0.0794666	-0.0885467	0.216576	0.0693932	-0.275524	-0.0419674
-0.614514	-0.490343	-0.953679	-0.267418	0.827901	0.56588	0.324161	-0.532547	0.665929	0.506496	-0.288475	1.2095	0.0681186	-0.256109	0.323814	-0.212521	-0.332932	-1.91344	-0.114591	-0.136802	-0.410922	0.164425	0.00725785	-0.0306407
-0.497481	-0.416393	-0.144794	0.31172	0.36433	0.395746	1.30965	-0.664554	1.23423	-0.0573593	-0.461079	1.53918	0.58034	-0.224589	0.181649	-0.28302	-0.219857	-2.12177	0.185211	0.027391	0.459917	-0.0161635	0.0714413	-0.0246091
-0.287726	0.297386	-1.40903	-0.396278	1.23129	-1.09187	1.18984	-0.18209	0.782966	0.12726	-0.701837	1.31642	0.784682	-0.403628	0.263174	-0.400133	-0.625652	0.952137	0.105517	0.0108141	0.625004	-0.0872899	-0.0927646	-0.023819
0.467847	0.6571	-0.540804	-0.222994	-0.28708	0.119307	0.353736	0.705214	0.560273	-0.274498	-0.563865	0.715562	0.594794	-0.0528657	0.170407	-0.335509	-0.376682	2.48137	0.514866	-0.320932	0.770979	0.0462222	-0.140041	0.0565969
0.602716	0.447354	-0.600983	-0.369792	-0.57607	-0.995626	0.717512	-0.0394611	-0.629213	0.411521	-0.391314	-0.67839	0.756223	-0.0625484	-0.346628	-0.0863708	-0.138729	0.728402	-5.91e-05	-0.0347194	0.900819	-0.119489	0.213334	0.18023
-0.626541	0.384981	-1.32107	-0.588926	0.00945217	-1.21403	0.929564	-0.702562	-0.426351	0.0207512	-0.369666	-0.0982375	-0.0568698	-0.496675	-0.295668	-0.0430751	0.334792	-0.890903	0.051568	-0.178546	1.23169	-0.0338977	0.22656	0.0416041
-1.214	0.500394	-1.93475	-0.640749	0.347927	0.146419	1.14418	-0.457721	-0.969149	0.222016	-0.0541662	-0.1221	0.260576	-0.285314	0.374194	-0.0715855	0.430744	-2.00136	0.0517635	-0.156185	1.14056	-0.213105	-0.0773176	0.132785
-0.364285	0.545569	-1.67748	-0.316474	-0.397515	-1.22185	1.47935	0.1851	-0.778155	0.841706	0.186647	0.175446	-0.110609	-0.227108	0.202076	0.0186353	0.212977	-1.52762	0.158191	-0.238974	1.29147	-0.249394	-0.180152	0.258637
-0.269921	0.390096	-1.19159	-0.261072	-0.736831	-1.76781	0.913785	-0.198675	-0.286238	0.583123	-0.0704854	0.200327	-0.66912	-0.453348	-0.318363	0.0396806	0.0811805	-2.53449	0.0196533	-0.0150565	0.644412	-0.499974	0.209475	-0.0344284
-1.05836	0.40797	-0.864089	-1.68937	-0.0210363	-1.36013	1.52552	-0.505167	-0.509703	0.58836	-0.967279	-1.03262	-0.521219	0.0608162	-0.103878	-0.0740593	0.402997	-1.512	0.19616	0.00803832	0.400997	-0.607201	-0.174539	-0.101195
-1.48928	0.378157	-0.900654	-1.01653	0.0674828	-1.79559	1.07271	-0.132789	-0.39959	0.822916	-0.955973	-0.0075491	-0.690323	0.0209344	0.0564744	-0.184044	0.171365	-2.3835	0.213665	-0.162316	0.552409	-0.131476	0.0443004	0.057124
-1.21423	-0.208473	-0.79951	-0.116553	0.94683	-3.01554	1.0201	0.328749	-0.287004	0.983602	-0.844692	0.0291924	-0.351842	-0.211322	-0.0856609	-0.143999	0.0449713	-2.96891	0.397164	-0.25087	0.636084	-0.301126	-0.0547734	-0.0405692
-0.575917	-0.426965	-0.951497	-0.019987	-0.147354	-0.407313	0.987787	-0.274147	-0.524034	0.456727	-1.16827	-0.637029	-0.437411	-0.698815	-0.0859554	-0.0775653	-0.389863	-2.53358	0.243065	-0.428141	0.0196689	-0.439107	-0.0356342	-0.235973
-0.167758	0.129575	-1.12709	0.178991	0.607782	-1.08554	1.4669	0.0902418	-1.11518	0.462552	-1.02491	-0.139414	0.0651296	-0.402139	-0.36436	0.129743	-0.535298	-1.95407	0.244275	-0.157717	0.229312	-0.124202	-0.127339	-0.0349334
-0.172525	0.246326	-1.06245	1.54282	-0.558077	-2.24255	0.460323	0.134819	-0.798279	1.53293	-0.0142427	-0.46468	-0.604848	-0.458551	-0.673541	0.508275	-0.588246	-2.538	0.0921536	0.0522731	0.0671392	-0.0881906	-0.234901	-0.0663265
-0.98166	-0.160937	-0.949305	0.834307	-0.655932	-1.53388	1.5205	0.356417	-0.230019	0.148175	-0.880491	-0.0143865	-0.325994	-0.461492	-0.495753	0.477332	-0.0767118	-3.29159	0.4646	-0.106359	0.157959	-0.260292	-0.18116	-0.0648906
-1.19172	-0.584878	-0.244342	0.614379	-0.845282	-0.812	0.952095	0.822413	-0.411199	0.933834	-1.79571	-0.320178	-0.323851	-0.211386	-0.29212	0.213498	-0.0365676	-2.54517	0.0452827	-0.0792585	0.62776	-0.493023	-0.0344648	-0.228746
0.551685	-0.334628	-1.15674	1.04154	-1.004	-0.720003	0.653655	0.118072	0.369151	0.485471	-0.820543	-0.256924	0.157904	-0.535472	0.0755464	0.16466	0.354928	-4.51021	0.349537	0.025013	0.319641	-0.443619	-0.250106	-0.0949012
1.00814	-0.126954	-0.921242	1.63975	0.201555	1.32805	0.362575	0.170279	0.412673	0.852638	-0.495193	-0.965676	0.251045	-1.01164	0.387438	-0.0287059	-0.0618219	-3.70134	0.274645	-0.536861	0.418571	-0.684761	-0.211399	0.136329
-0.23569	-0.727354	-0.966519	1.13962	-0.499129	1.15077	-0.0074624	-0.351344	0.391783	0.643422	0.128637	-1.74844	-0.0560667	-0.486613	0.182193	-0.389781	0.411279	-2.31883	-0.0095207	-0.23243	0.279033	-0.618938	-0.0920851	0.0260301
0.494207	-0.843467	-0.282185	0.857672	-1.21457	0.243984	0.405269	-0.252339	0.821547	1.4688	-0.196587	-1.83249	0.162187	-0.375014	-0.0975726	-0.40089	0.183216	-3.45352	0.005254	-0.184119	0.2679	-0.44631	-0.163207	0.157547
1.65159	-0.466722	-0.420138	1.63251	-1.73248	0.458676	0.333019	0.881431	0.473782	1.38674	-0.170884	-1.90845	-0.001536	-0.37903	-0.216107	-0.366003	0.2489	-2.96579	-0.0023961	-0.0277634	0.513113	-0.699769	0.129123	-0.120874
1.08633	-0.084283	0.36071	1.59111	-1.75513	0.445618	0.409999	0.0834774	0.632488	1.12069	-0.825621	-0.255844	-0.0809951	-0.330264	-0.206218	-0.417373	0.858876	-3.1326	0.133276	0.21145	1.03218	-0.524387	-0.140763	-0.247285
0.144011	0.460876	-0.173186	0.42012	-1.55223	0.666882	-0.183455	1.13331	1.43473	1.00461	-0.748512	-0.526761	-0.0089442	-0.609034	-0.410142	-0.316663	1.15725	-4.44242	0.128698	0.0144622	0.406272	-0.824425	0.0603183	0.0542714
-0.12823	0.278484	-0.0650366	1.0774	-1.35617	0.088676	1.00966	0.383857	1.65778	0.629386	-0.963284	-0.358584	0.123093	-0.805393	-0.614643	-0.213418	0.545565	-5.07557	0.169626	0.191143	0.534642	-0.54989	-0.320065	0.397569
-0.376941	-0.317604	-0.0865842	1.42196	-1.06204	-0.822091	0.651774	1.33651	0.896722	0.553494	-0.690533	-1.68774	-0.0434472	-1.16932	-0.282784	-0.0176547	0.422796	-2.93597	0.161715	-0.102979	0.629348	-0.495448	0.0211262	0.210421
-0.0137497	-0.772155	0.08929	1.08258	-0.417887	-1.54247	0.202366	0.619164	0.961478	1.59552	-0.47512	-0.851343	-0.514484	-1.27228	0.0199268	0.203305	-0.0180884	-1.81744	-0.0254372	0.298204	0.839773	-0.553142	0.0463638	0.00748125
0.483938	-0.588665	-0.198123	1.707	-0.745939	-1.19688	0.84046	0.445799	1.59575	1.3529	-0.381145	-0.178775	-0.503258	-1.30229	0.15123	0.186871	0.273649	-1.88885	-0.0832604	-0.156533	0.887093	-0.838199	0.0700866	0.0952969
0.256177	-0.0415813	0.525606	1.83117	-2.21345	-1.71056	0.566551	0.183654	1.24946	1.07331	-1.32351	0.975897	0.325609	-1.04372	0.194283	0.0705792	-0.044104	-3.53492	-0.104066	-0.271131	0.937591	-0.30881	-0.0452675	0.00265768
-0.751066	-0.117952	0.118987	1.69939	-2.24576	-1.47467	1.18395	0.305335	0.922304	1.77393	-0.818338	-0.497673	0.232634	-1.43372	-0.188132	-0.0639791	-0.262484	-3.98574	-0.0394422	-0.221647	0.423612	-0.347075	-0.0148735	-0.0034602
-0.186635	-0.486243	-0.0522212	1.76679	-1.69029	-2.08019	1.6409	0.594638	0.164411	1.1345	-0.4506	-0.52545	-0.805688	-1.29731	-0.298117	-0.0943717	-0.348727	-4.6463	0.100529	-0.179406	0.706062	-0.438459	0.219116	0.0160683
0.734664	-0.42045	0.633939	1.50169	-0.399975	-2.18209	1.18322	0.165029	-0.329813	1.49465	-0.49303	-1.03614	-0.293818	-0.883806	0.120142	-0.0798158	-0.0947291	-3.97923	0.0428793	-0.4005	0.623419	-0.614664	-0.110799	-0.15773
-0.0327327	0.16856	-0.358827	0.92537	-0.97321	-1.60648	1.15173	-0.141471	-0.205634	1.1386	-0.253955	-0.743078	-0.0457146	-1.09644	0.265788	-0.0952764	-0.358555	-3.53855	0.08409	0.00617053	0.756641	-0.100793	-0.227216	0.0190699
-1.10728	0.537019	-0.356846	0.664195	-0.771156	-0.639335	1.16753	0.289719	-0.561305	0.641728	-1.15121	-1.30927	-0.407216	-0.837119	0.0813965	-0.214786	-0.136197	-3.45088	0.3004	-0.233043	0.671538	-0.169923	-0.157284	0.288939
-0.944711	0.171174	-0.154946	-0.230686	-0.471307	-2.21438	1.00282	-0.376988	-0.329806	0.0781754	-1.15358	-0.346617	-0.828264	-1.63468	-0.299779	-0.324943	-0.302884	-4.43334	0.326721	-0.106761	0.418659	-0.197701	-0.116999	-0.210508
-1.13746	-0.156951	-0.377696	0.169089	-1.85813	-3.01868	0.611336	0.0766473	-0.141452	0.825238	-0.832616	-0.993968	-0.557111	-2.04223	-0.40578	-0.0417706	0.254066	-5.24192	0.388139	0.117179	1.11387	-0.340857	-0.243773	0.0065094
-2.32856	0.188076	-0.723962	-0.365945	0.208628	-2.22962	0.919444	-1.23505	-0.685909	1.15972	-0.97826	0.455523	-0.267982	-1.96281	-0.292904	0.539221	1.01636	-4.78786	0.165209	-0.0970307	1.34471	-0.425103	-0.461483	0.137109
-2.12696	0.48927	-0.118849	0.0558525	0.746997	-2.1066	1.51565	0.37633	-0.314117	0.670639	-0.973811	-1.27732	-0.640599	-1.2334	-0.314803	0.560442	1.33589	-3.97281	-0.216362	-0.45561	1.09722	-0.679325	-0.141495	-0.378552
-0.828689	-0.128332	0.0258732	0.121205	2.39697	0.41044	0.99879	0.128388	-0.637307	1.24558	-2.01188	-0.0401441	0.294347	-1.02434	-0.123922	0.067863	1.7604	-3.93434	-0.782708	-0.62959	0.983441	-0.363566	-0.343124	-0.258906
-0.852673	-0.39169	0.721531	-0.13557	2.56461	0.194857	0.869355	-0.791668	-0.464198	1.02399	-2.30202	0.747645	0.623061	-0.279824	0.29444	-0.320654	2.143	-3.479	-0.635986	-0.896378	1.11697	-0.734985	-0.136653	-0.345447
-1.03094	0.231674	1.6834	0.121313	1.87619	0.13765	1.24708	-0.120974	0.87993	1.9063	-1.66376	0.0577098	0.195931	0.424722	0.516623	-0.370883	2.14648	-1.74337	-0.683875	-0.41572	0.517114	-0.826731	-0.227245	-0.0602209
-0.445211	0.507527	0.579883	0.88762	2.31952	-0.461216	1.31436	0.184914	1.23718	1.90507	-1.52948	-0.814183	0.213184	0.407768	0.40322	-0.219141	2.06231	-2.67903	-0.33079	-0.155246	0.69188	-0.161013	-0.0759041	-0.0645437
-0.0519744	0.349404	-0.228554	0.921873	1.77212	0.351598	1.48642	-0.554405	1.06224	1.44224	-0.45815	0.60317	0.420622	0.928864	0.442397	-0.051227	1.57071	-3.28475	-0.144852	-0.0988425	1.4041	-0.390978	-0.0884695	0.293922
-0.0262999	0.0045824	-0.970946	0.809007	0.520568	-1.2837	0.936715	0.0985386	0.973346	0.948996	-0.507372	-0.123734	0.546591	1.02243	1.09999	0.0756487	0.81997	-1.10505	-0.232008	0.0653311	1.80093	-0.334601	-0.0472876	0.63413
-0.0407915	-0.301623	-0.112804	0.639485	-0.224157	-0.653298	0.449577	0.0989944	0.983543	1.32937	-0.878174	0.446182	0.560579	1.23089	1.09155	0.208179	1.31793	-2.45144	-0.0193509	-0.306801	1.36923	-0.304949	0.0638774	0.467985
0.622654	-0.235347	-0.197648	0.532377	0.900918	-1.33596	1.42817	-1.34409	1.33772	0.417342	-1.40794	0.923348	0.153897	1.33643	0.369604	0.275743	0.862893	-1.47808	-0.0520726	-0.165666	1.31748	-0.516251	-0.0568694	0.397271
1.55586	-0.26645	-0.800778	0.788346	0.305574	-1.18726	0.739597	-0.540343	2.19689	0.44554	-2.0109	0.612529	-0.678684	1.13156	0.75237	0.260254	0.61027	-2.42886	0.130498	-0.249669	1.66666	-0.336	0.0428698	0.266864
1.97178	0.0609362	-0.542088	0.0186918	0.491349	0.0787222	0.32142	-0.467757	1.86416	1.08924	-1.26695	0.689747	-0.0519074	0.720593	1.55777	0.136268	0.585438	-2.1163	-0.0875899	-0.100846	1.61263	-0.629185	-0.189431	0.289656
2.15115	0.309591	-0.566185	-0.959322	0.219614	-1.62005	1.58421	-0.395811	1.34622	0.263343	-0.909657	0.78252	1.00655	1.10098	1.40659	-0.0570915	0.319459	-2.09811	0.0789438	-0.0117741	1.54488	-0.325243	-0.0386761	0.272283
1.81298	-0.242305	0.536972	-0.936406	-0.0999489	-1.5072	0.939706	-1.44063	0.914774	0.501954	-0.661423	0.805634	0.62147	1.01118	1.3595	-0.0479686	0.633641	-2.06813	0.228208	-0.044922	0.340397	-0.213704	-0.176269	0.259365
1.38704	-0.729133	0.103126	-0.713108	-0.0107747	-1.00186	0.728159	-1.10661	0.595793	0.823523	-0.257013	0.834757	0.83235	0.999559	1.51943	-0.0238545	0.163739	-0.0769216	0.0292184	0.0126904	0.631673	-0.334275	-0.381628	0.0350105
1.75333	-0.199024	0.195697	0.298751	-0.434344	-0.846191	1.68299	-1.51823	0.20399	0.473451	-1.38246	1.85259	0.792952	1.12409	1.48018	0.0218763	0.0804594	-0.285373	0.0120913	-0.327589	-0.0806369	-0.0893391	-0.31816	0.26678
1.84052	-0.0567539	0.349158	-0.461251	-0.293207	-2.24071	1.76802	-1.20186	-0.689281	0.159729	-0.974492	1.81253	0.690987	0.908049	1.38289	0.236851	0.608284	1.25919	0.0346474	-0.24023	0.580713	-0.208271	-0.388485	0.287542
1.61068	-0.393856	0.979577	-0.0899148	-0.79489	-0.182173	2.5347	-0.953348	-0.842139	0.613837	-0.832535	0.368033	1.00395	0.451886	1.02497	0.084371	0.455534	2.02672	0.0707869	-0.335383	0.362174	-0.327979	-0.333095	0.110381
1.48491	0.111632	1.1955	-0.541012	-0.674016	0.459422	1.5528	-0.735414	0.326133	-0.395917	-1.35488	-0.0377298	0.495925	0.526245	1.00194	-0.119872	0.0829775	3.4225	-0.21816	-0.253381	0.406478	-0.0916122	-0.377133	0.441294
0.969354	0.991359	-0.35306	-0.528986	-0.823236	1.24932	1.61459	-0.701311	0.412615	0.433255	-1.349	1.04369	0.703227	0.207185	1.53581	-0.0617055	0.325428	3.4968	-0.185358	-0.380543	-0.041267	-0.0705153	-0.406502	0.573776
0.0656124	0.694782	-0.822513	0.355323	-0.63428	-0.753915	1.61852	-0.57639	1.0427	0.806359	-0.422099	0.872713	0.771294	-0.0916847	1.53511	0.012887	0.661582	2.87979	0.0461867	-0.282057	0.0610298	-0.0308509	-0.472361	-0.0497228
0.520042	0.142377	-0.483819	-0.0959437	-1.00573	-0.432761	1.79401	0.649914	2.41759	1.56983	-0.202887	0.702865	0.722585	0.256277	1.09897	0.10258	0.451503	2.57011	-0.0993132	-0.400828	-0.250848	-0.259689	-0.524602	0.18971
1.47755	0.348425	-0.408602	-0.148766	-1.53879	0.0493163	2.24529	1.13861	2.28063	1.28036	0.0914747	0.239601	0.760881	0.157669	1.19344	0.120835	0.30119	2.90009	-0.256125	-0.354798	0.0391108	-0.337988	-0.630706	0.283794
1.08013	1.03601	-0.554929	0.278841	-1.55788	-0.923103	2.4346	0.564805	1.0733	1.03229	1.14775	0.59581	0.838121	-0.309578	1.23609	-0.0341754	-0.104438	-0.0114443	-0.152227	-0.463795	0.380136	-0.627278	-0.480698	0.288709
-0.0796169	1.50617	0.504297	1.29044	-1.26206	0.00924431	2.25033	0.664679	-0.0654329	2.12854	1.01832	0.675818	1.08294	-0.734366	0.633004	-0.219777	0.26914	0.397359	-0.115923	-0.381113	0.651934	-0.13365	-0.544521	0.419075
-0.333943	0.959823	0.0338327	0.614142	-0.94809	-0.144116	2.4457	-0.0827087	0.28848	1.66031	1.28962	0.30481	0.609909	-0.795994	0.549142	-0.176004	-0.0497692	-1.16977	0.0826728	-0.549193	1.30652	-0.599197	-0.751442	0.0633401
0.0516271	0.624974	-0.94431	0.710553	-0.734971	-1.02215	2.83402	-0.149261	-0.280632	1.99752	1.36438	0.440365	0.812993	-0.7243	0.967889	0.00171233	-0.0256229	-0.16024	-0.0370061	-0.387198	1.02417	-0.417753	-0.70919	-0.0484275
0.558249	0.985311	-0.464338	0.75151	-0.264853	0.350851	2.02818	-0.859237	1.37084	1.86085	1.01514	-0.0221381	1.01981	-1.32142	0.795679	0.0697169	0.0872203	-0.152139	0.255068	-0.475848	1.28738	-0.365034	-1.07877	0.0171731
0.589165	0.369481	-0.376584	-0.0319312	-0.851244	0.0787724	2.05412	-0.147513	2.21533	2.97291	1.01752	0.539654	0.90488	-0.838045	0.364765	-0.163688	0.55095	-0.99308	0.0516043	-0.343521	1.38588	-0.138891	-0.853635	0.0873609
0.353121	-0.281736	0.517837	1.26375	-1.28839	-0.376492	2.32868	-0.332878	2.88957	3.29027	1.17676	0.971555	-0.280862	-1.19773	0.343949	-0.422155	0.569342	0.723237	0.12864	-0.367835	0.796836	-0.174704	-0.462849	-0.0539469
1.64537	0.438997	0.785084	2.53018	-0.390777	0.682739	1.8084	-0.493122	2.34694	3.57681	1.2542	0.335924	0.211202	-1.14449	0.543232	-0.272259	1.1688	1.51233	-0.143511	-0.261154	0.740519	-0.127132	-0.48961	-0.0590793
4.00557	1.13637	1.43673	3.10298	-0.727533	-1.08956	2.73157	-0.267376	1.36381	4.73112	0.850321	0.983268	0.656092	-1.14304	0.628222	-0.0367653	1.06006	2.19473	-0.225317	-0.503328	0.626004	-0.201849	-0.462494	-0.231461
4.83073	0.204095	1.03358	2.84642	0.42182	-1.49942	1.86031	-0.310634	1.66735	4.65456	0.823349	0.461747	0.822462	-0.807258	0.969612	-0.13831	0.524382	1.29345	-0.215717	-0.562777	1.0649	-0.464855	-0.50285	-0.106294
3.82252	-0.0905766	2.22189	3.13253	0.476339	-1.08847	2.84627	0.293481	0.816291	4.69714	0.438232	-0.115806	0.274524	-0.719115	1.4136	-0.359056	0.68742	0.203731	-0.0298483	-0.420455	0.659297	-0.580317	-0.446461	0.0276711
2.28166	0.980481	1.92249	2.22127	0.862769	-2.21819	2.51172	0.490907	-0.258492	4.42696	1.19603	0.565904	-0.540679	-1.57453	1.48043	-0.414733	0.452239	-1.2806	0.0698841	-0.478616	0.668124	-0.241383	-0.514878	0.0643435
2.64119	1.13383	3.14398	3.14785	0.783968	-0.692657	2.22136	0.101005	0.360069	4.07527	1.00745	0.848126	0.937039	-1.15417	1.1851	-0.248177	1.07797	-1.85691	-0.0375126	0.108646	0.159626	0.0437882	-0.460458	0.245035
4.31928	0.40459	3.57279	3.96955	1.37039	-1.11365	2.36323	-0.35587	0.368474	4.55899	1.25787	-1.04654	0.48875	-1.36952	1.07536	-0.0688128	0.57225	-1.6223	0.124871	-0.316043	0.134173	0.0108502	-0.498438	0.175792
4.03076	0.500855	3.78535	3.82121	1.55453	-1.58161	1.62677	-0.443042	0.814931	3.07465	1.2672	-1.14341	0.418719	-0.923258	1.22428	-0.155133	0.552773	-0.44873	0.333118	-0.343824	0.633761	-0.0001233	-0.471805	0.412837
2.40916	1.40371	2.39408	4.41069	0.89953	-1.7012	1.66632	-1.03501	0.708521	3.06867	1.04893	0.792105	0.977916	-1.15617	1.02848	-0.141809	0.386742	-0.974993	0.166424	-0.645927	0.525166	-0.356431	-0.620652	0.0413103
2.35349	1.87384	1.98769	3.75729	1.37288	-1.07345	1.29271	-1.84071	1.24028	1.33798	1.58563	-0.489398	0.665166	-1.23278	0.9429	-0.0603369	0.317543	-0.866602	0.0146276	-0.381113	0.831402	-0.143034	-0.15198	0.100816
2.49668	1.25171	3.82126	4.7495	0.781954	-2.02153	1.01246	-0.814069	1.72257	1.48491	1.12665	0.738406	1.0516	-1.57273	1.16041	-0.277842	0.491636	-0.304953	-0.0170426	-0.0621891	0.691852	-0.143989	-0.623778	-0.0578563
2.82207	0.490153	2.96023	4.47877	1.1348	-1.58806	1.74494	-0.368774	1.45198	1.32005	0.8061	0.76841	0.615187	-1.77554	1.46561	-0.655012	0.222791	-0.0606056	0.166163	-0.0567542	0.480735	-0.209353	-0.43792	-0.0689199
3.56258	0.903165	2.24325	4.12934	1.36404	-1.891	1.19964	-1.38256	1.43052	2.07348	1.15147	-0.142238	0.554086	-1.38115	1.22211	-0.619284	0.0770368	0.717628	0.139484	-0.103435	0.268804	-0.429279	-0.722527	-0.0373452
3.07372	1.62945	2.28662	3.69081	1.05289	-0.800149	1.11197	-0.435225	0.830406	2.73086	0.939911	0.52432	0.284697	-1.01308	0.975569	-0.308339	0.566727	-0.502729	0.163152	-0.320847	1.03965	0.232448	-0.762418	-0.12022
1.57127	1.39001	2.43876	3.86425	0.459565	-1.4527	0.760923	-0.727725	0.800572	2.36094	1.54626	0.361504	0.805296	-0.829202	1.67873	-0.326592	0.452833	-1.39724	0.231613	-0.16991	1.01815	0.120828	-0.486459	-0.0564953
1.70991	0.890394	2.37535	4.03796	0.616317	-1.0152	1.48334	-0.273836	0.7454	3.13598	1.32489	0.752606	0.436561	-0.477776	2.11342	-0.468398	0.698554	-0.757505	0.0417083	-0.281694	0.315603	0.216563	-0.608665	0.0553204
2.83518	1.14685	2.10402	4.13851	0.875355	-2.22122	1.31179	-1.5894	1.14741	3.41044	1.17281	0.762999	0.651358	-0.286635	1.34781	-0.472949	0.274328	-0.61135	-0.0151364	-0.463981	0.303165	0.0481882	-0.759739	0.208692
2.72218	1.23066	2.27073	4.33055	1.13251	-3.19598	2.34252	-0.30193	1.29922	4.03264	1.11486	0.881122	0.698373	-0.507813	0.6659	-0.285152	0.381219	-2.76877	-0.387974	-0.150177	0.818864	0.116025	-1.00373	0.0579986
2.92965	0.967397	1.88159	3.96621	0.513964	-1.32056	1.58513	-0.501842	1.15192	3.99758	0.715864	1.62511	0.287892	-0.17789	0.972646	-0.184398	0.131066	-2.63116	-0.0322642	0.100069	1.05437	-0.264464	-0.87691	0.0964841
2.97973	1.12955	1.71634	4.41138	1.06743	-0.882701	0.931426	-0.242511	1.20278	3.2071	1.48028	1.78918	0.410678	-0.0702626	1.46331	-0.37481	0.221485	-4.41415	0.070155	-0.197555	0.728824	-0.43037	-0.772511	0.177807
2.89924	1.76705	1.75902	4.9132	0.539118	-1.71362	1.70599	-1.15413	1.2814	3.25295	0.659251	0.853732	1.08874	-0.371281	1.61598	-0.378525	0.44379	-3.29543	-0.121465	-0.2972	0.641814	-0.432396	-1.02484	-0.0726813
3.37559	2.53925	2.12665	4.47483	0.904233	-0.0317671	1.27148	-0.735767	1.1525	3.16403	0.141946	0.823544	0.823316	-0.447984	1.30298	-0.0500204	0.495716	-4.3204	0.232207	-0.0274285	0.871454	-0.139147	-0.929219	0.0343884
3.02548	2.19191	3.00194	3.58702	0.363178	-0.982869	0.831513	-1.38348	1.55918	2.91364	-0.064058	1.06858	1.16003	-0.293152	1.0915	0.0106954	0.578665	-3.42309	0.279242	-0.153635	0.561593	-0.191485	-0.885365	-0.131062
1.80251	1.28909	1.832	4.62754	0.858303	1.00792	1.40217	-0.35031	1.75146	2.61505	0.615984	0.551628	1.24966	-0.453468	1.48424	-0.182343	0.148681	-4.73344	0.205133	-0.0591529	0.263191	0.0779796	-1.11144	0.0211006
1.10493	1.41548	2.40905	4.09759	0.946045	-1.02017	1.38044	-0.690573	1.98647	2.35112	0.389111	0.91317	1.02281	-0.87137	1.68114	-0.435383	0.353183	-3.98861	-0.0662822	-0.27703	0.399383	-0.281024	-0.889237	0.134912
1.14486	2.18227	2.99281	3.82738	0.367958	-0.304244	1.52052	-0.19316	1.68083	2.77167	1.02589	1.96142	0.855461	-0.645775	1.35099	-0.616038	0.318725	-3.51544	0.241467	0.0466476	0.687484	-0.290052	-0.87811	-0.285795
1.18564	2.09693	3.13085	3.73793	0.611398	0.920757	0.78954	-1.06081	1.52349	2.70781	0.351832	2.032	0.827669	-0.588979	0.790701	-0.649782	-0.324134	-4.35326	0.186532	0.0928705	1.01902	-0.375925	-0.888742	0.0399254
1.05738	1.64726	2.8235	4.09307	0.558905	0.050986	1.74223	-0.593034	1.71456	2.79472	0.137873	1.39943	0.716291	-0.130755	0.61027	-0.714697	-0.47457	-6.2289	0.315305	0.112928	1.25296	-0.0880345	-0.751501	-0.077676
1.2294	2.29777	1.55682	3.99192	0.612883	0.498761	1.42373	-1.05126	1.92585	2.19227	-0.215465	0.636432	1.14339	-0.112546	0.924014	-0.767898	-0.304781	-5.23741	0.355429	-0.0680723	1.61568	0.144904	-0.767127	-0.0635194
2.14056	2.78934	2.54019	3.756	0.379108	-0.94818	0.778028	-0.464511	1.42092	1.97674	0.117642	0.815691	0.405756	-0.509807	1.55847	-0.516191	0.025889	-5.44487	-0.0090849	0.0564188	1.34162	0.0205396	-1.00661	-0.263396
3.18659	2.28019	2.23037	4.71491	1.14335	-0.389611	1.43841	-0.699323	1.30052	1.82325	0.345998	-0.369297	0.407805	-0.341986	1.73781	-0.475767	0.398516	-4.40177	0.361063	0.137379	1.4541	-0.0123729	-1.00078	-0.0236589
3.15382	2.24284	2.10142	5.23439	1.4693	-2.23957	1.64659	-0.0311686	1.05628	1.63763	0.824402	1.52983	0.27815	-0.55658	1.32527	-0.694538	0.240121	-2.90434	-0.192617	0.246455	1.00702	-0.207628	-0.825846	0.169911
2.15444	2.98463	1.75217	5.34531	1.20084	-1.57617	1.25	0.121761	1.4293	2.77042	0.357177	1.3415	-0.0074567	-1.04921	1.04377	-0.591682	-0.0653071	-3.57805	0.412204	-0.120176	0.889575	0.140603	-0.920626	0.0268125
2.2291	3.07185	1.68675	4.46696	-0.388045	-0.81713	1.21624	0.139364	1.02797	2.54129	0.363688	0.758424	0.570436	-0.836342	1.04049	-0.418378	0.116153	-3.23274	-0.0297443	-0.199092	0.424718	0.114104	-0.972853	-0.199707
2.51105	2.8263	2.06396	4.63503	0.338275	-0.781995	1.78263	-0.317563	1.63698	1.98371	0.735907	1.46061	0.98689	-0.797449	1.17877	-0.476653	0.0161984	-3.69088	0.138417	0.023375	0.808009	0.338985	-0.651547	-0.0964385
1.4974	3.28499	1.10045	5.65832	0.570954	-2.04625	0.857155	-0.441669	0.65041	3.2213	0.188976	0.546956	1.3251	-0.472614	1.47492	-0.509456	0.00546306	-2.98942	0.318813	-0.135017	1.05836	0.583168	-0.711608	-0.0144449
1.30846	3.19535	2.42291	5.6354	1.09426	-2.05656	1.54789	-0.433332	1.27669	3.33599	0.332873	1.56297	1.46321	-0.212777	1.65785	-0.403974	-0.195674	-4.24176	0.271178	0.027609	1.41897	0.695529	-0.557666	-0.0461351
2.43254	2.39738	2.67647	4.74841	0.407771	-1.90342	1.77877	-0.78243	1.55129	3.53457	0.0546001	1.32058	1.2275	-0.272331	1.68864	-0.287176	-0.0999454	-3.29653	0.134149	0.0882446	1.07453	0.356305	-0.710697	-0.275165
3.33411	2.23161	2.67226	4.27864	0.878053	-1.09195	1.46205	-0.140649	1.68144	4.66738	0.0533096	1.92749	1.09683	-0.986847	1.8081	-0.372932	0.530998	-4.98962	0.146199	0.0709253	1.27948	0.213127	-0.569035	-0.41223
2.35369	2.41189	2.95117	3.99881	0.411553	-0.761884	1.6243	0.0250558	1.18843	4.80888	-0.296709	1.2753	0.588525	-0.875758	1.49729	-0.490153	0.354124	-5.59601	0.346442	-0.124702	1.22077	0.266059	-0.728342	0.00998553
0.72486	1.87659	2.74304	4.64249	1.20181	-0.929037	1.35037	0.60826	1.37955	3.68167	0.0720771	1.2123	0.787048	-0.258393	0.969608	-0.469471	0.111334	-7.07299	0.390068	-0.0739785	1.23844	0.139845	-0.944501	-0.0678977
0.626235	1.58287	1.92848	4.70356	0.663161	0.430592	0.888373	0.628278	1.0347	3.58188	0.00483299	0.622639	0.29297	-0.05829	1.44542	-0.394912	0.294743	-5.54511	0.522049	0.0647598	0.909351	0.46545	-0.977543	-0.0617713
1.65929	2.13837	2.26191	4.21464	0.72315	-0.797097	0.888327	0.436749	2.03424	3.89559	0.215879	0.474991	1.07761	0.144272	1.86234	-0.46055	0.345548	-5.96396	0.158909	0.0318612	0.792701	0.0235148	-0.776671	-0.334956
2.11144	2.7768	2.17935	3.30829	1.91708	-1.25542	1.52949	-0.527788	1.43501	3.40147	-0.0414906	0.531407	0.677296	0.225198	1.49223	-0.771315	0.273476	-6.15511	0.334249	0.0349277	0.862535	0.360564	-0.593631	-0.155599
2.82969	2.84224	1.42955	3.49876	1.17447	-3.52263	1.6277	0.222678	1.02049	2.98234	0.150036	0.770037	0.400184	0.269791	1.22369	-0.884674	0.345064	-7.29187	0.161263	0.731996	0.989905	0.1957	-0.948197	-0.167639
3.71404	3.12345	1.77145	3.25214	0.519146	-1.37427	1.67177	0.585375	0.531745	3.18182	0.0999811	1.72972	0.205633	-0.337599	1.09441	-0.57334	0.086712	-7.03685	0.252947	0.0460465	0.826931	0.530568	-1.41041	-0.125502
3.03688	3.3108	2.17046	3.36564	0.225431	-2.9634	1.56755	0.403611	1.00735	3.23438	0.431766	0.661425	0.341619	-0.66615	0.81392	-0.439318	0.510767	-6.44282	0.363724	0.150991	0.870248	0.442766	-1.2272	-0.224847
1.51687	2.56415	2.30316	3.00382	-0.143551	-1.66852	1.34085	1.07714	1.15322	3.60673	0.00668367	1.81874	0.101573	-0.66025	0.832308	-0.733891	0.510629	-4.93781	0.345016	0.04707	1.01148	0.308502	-0.868229	-0.0728753
1.66632	2.26831	1.85113	2.67481	0.583728	-2.49911	1.81513	0.648418	2.16494	3.34116	0.447257	1.44162	0.360782	-0.291044	1.29271	-0.901362	0.103505	-5.72124	0.393294	0.0245169	1.18004	-0.0657177	-1.03573	-0.10625
2.04337	2.97596	0.836279	2.83031	0.790452	-0.77212	1.39507	0.410054	2.04877	3.9216	-0.126691	1.9187	0.548251	-0.27249	1.84182	-0.802562	-0.35211	-6.07944	-0.041803	0.0851535	1.15958	0.159926	-1.06706	-0.0757001
1.16427	3.0706	1.52374	3.15623	0.183251	-0.721138	1.45783	0.924275	2.44655	2.50112	0.0695222	1.8416	0.158288	-0.340922	1.71214	-0.575498	-0.441454	-6.07209	0.266383	-0.313063	0.692225	-0.0571369	-0.844229	-0.495504
0.657851	2.91759	1.42123	3.15632	0.969694	-1.53513	1.62112	0.522178	2.26592	3.49622	-0.424348	0.808053	-0.212102	-0.129175	1.31703	-0.401311	0.220435	-4.9075	0.244476	-0.0407759	1.01107	-0.114517	-1.07307	-0.33235
1.26714	3.14592	1.35725	2.74155	-0.441516	-1.50562	1.66747	0.17486	2.24886	3.24392	-0.354235	1.26193	-0.308993	-0.363535	1.47876	-0.536731	0.319142	-6.53707	0.143602	0.0797158	1.38415	-0.0488363	-1.0608	-0.471737
2.03014	3.19569	1.41037	3.57186	0.653917	-2.32985	2.24084	0.145202	3.19739	3.90454	-0.233573	1.88434	0.026593	-0.12702	1.89365	-0.527803	0.70668	-5.84273	0.175265	0.148133	1.41026	-0.378878	-0.930783	-0.594389
1.99342	3.36053	1.86986	2.63042	0.581079	-0.970608	1.91026	0.32775	3.49752	3.82947	0.0169452	1.05938	0.663378	-0.252296	2.15281	-0.267362	0.745408	-3.81462	0.276014	-0.0633248	1.47347	-0.342759	-1.26353	-0.192758
1.3752	3.57813	1.17785	3.20009	0.0639854	-0.546175	1.96274	0.613871	3.17168	3.8964	-0.327919	1.49734	0.00283597	-0.874801	1.98197	-0.421069	0.624863	-4.94043	0.0458658	-0.032532	1.23013	-0.123317	-1.16137	-0.271908
0.925954	3.6074	0.730265	3.38277	-0.582118	-0.77335	1.31743	0.939093	3.2196	3.43844	0.205994	0.218214	0.145089	-0.144376	1.67682	-0.727894	0.250599	-3.93202	0.131985	-0.110416	1.34722	-0.0601867	-1.13526	0.182714
1.66811	3.21585	1.53245	3.29235	0.35221	-2.07754	2.03851	0.645844	2.71385	3.88185	0.488995	1.20585	-0.135731	0.160033	1.78355	-0.566531	0.227808	-3.75039	-0.0403154	-0.158204	0.991676	0.0909717	-1.02024	0.124967
3.10981	2.8094	1.79957	3.13882	0.352127	-0.909052	1.6263	0.781235	2.70583	3.29359	0.202989	0.296289	0.556897	0.265923	1.54894	-0.392533	-0.363788	-3.5096	0.0517944	-0.0919073	1.08692	-0.0182811	-1.06529	0.265868
2.85922	3.36165	2.18207	3.22068	-0.0511728	-0.762088	1.32834	-0.0655954	2.66543	3.88753	-0.137701	0.367382	0.633872	0.212896	1.00876	-0.714651	-0.0184341	-5.04956	-0.0217836	0.118161	1.16742	0.323555	-0.973347	-0.016143
1.93196	3.94241	1.0718	3.1675	0.287961	-0.735732	1.68227	0.425786	1.92933	3.93151	-0.175718	0.415686	0.385605	0.0734371	1.00566	-1.03542	0.106822	-8.28138	0.0761736	0.374659	0.764152	0.778951	-0.855088	-0.139244
1.34255	3.53581	1.89395	2.69814	0.0384165	-0.919828	1.04802	-0.271645	2.29526	3.61326	-0.109186	-0.145995	0.461253	0.543048	1.39962	-0.977497	0.0368951	-7.68302	0.0553136	-0.171791	0.792133	0.318039	-0.932145	0.131692
1.89622	2.97629	1.74674	2.65937	1.08897	-1.62381	1.95956	-0.157193	2.51484	4.01191	0.0626946	0.112783	0.697328	0.0682705	1.74167	-0.780101	0.273641	-7.95468	0.213129	0.0556161	1.30716	0.435675	-0.891413	-0.40903
3.73191	3.69913	0.941271	2.15829	0.692592	-1.61353	1.00595	0.395101	2.84598	4.23592	-0.583657	0.246397	0.849968	-0.604061	1.91118	-0.449647	0.548353	-8.52309	0.0579859	-0.0600834	1.08845	0.382815	-0.914953	-0.0422893
4.6803	4.26746	0.673966	2.5419	0.703279	-0.660071	1.22806	0.659169	2.59287	3.81966	-0.84351	0.284175	0.755499	-0.450713	1.58484	-0.284972	0.298477	-7.71971	0.430676	-0.282651	0.920921	0.390085	-0.961551	-0.0386231
4.93499	3.88776	0.375422	2.06835	0.0938148	-1.64743	1.99374	-0.0762317	2.19668	3.53262	-0.536574	1.26572	0.2135	-0.78311	1.04151	-0.575822	-0.197879	-6.47284	0.217314	-0.028287	0.711007	0.277591	-1.00051	-0.19229
5.14744	4.26078	0.910672	2.15122	-0.155224	-1.38041	1.25497	-0.0607918	1.94092	3.6581	-0.0464713	0.191712	0.0653588	-0.889202	0.921142	-0.832679	-0.523406	-7.30394	0.200197	0.0438066	0.73825	0.210615	-0.849109	-0.223296
4.92993	4.46739	0.490751	2.06028	0.392447	-1.41473	1.72574	-0.11199	1.74824	3.98631	0.244308	-0.264746	0.276908	-0.661098	1.17197	-0.869846	-0.132279	-5.35733	0.218197	-0.0745054	1.1864	0.1446	-1.16127	-0.26486
4.75741	3.91746	1.02636	1.76221	0.499437	-2.01225	1.52437	1.02763	1.71825	3.69574	-0.0269703	-0.969934	0.554311	-0.736885	1.34367	-0.957186	0.212646	-3.73863	-0.154082	0.0610344	1.3121	0.597925	-1.01753	-0.473239
4.59688	3.82656	1.47899	1.84192	0.850953	-2.46305	1.01516	1.30326	1.53231	2.92441	-0.508563	-0.146511	0.177763	-0.485467	1.35943	-1.09123	-0.041197	-3.7939	0.0300854	0.205342	1.03688	0.043655	-1.02367	-0.286876
4.20238	3.98466	1.1912	2.1914	0.458489	-2.91469	2.18822	0.560476	2.60796	3.13286	-0.284474	-0.152798	0.288715	-0.136557	1.04904	-1.11016	0.241931	-2.45626	0.261718	0.102246	1.1474	0.030149	-1.44693	-0.176056
4.15492	3.87236	1.19781	2.00743	0.56488	-2.13302	1.77415	0.359146	1.56139	3.14932	-0.192645	0.444476	0.207527	0.174572	0.553589	-0.995452	0.298041	-1.26171	0.233192	-0.122573	1.27925	0.319892	-1.27647	-0.242651
4.93349	3.67914	0.749587	2.19606	0.412404	-2.21638	1.40833	0.358595	1.63612	3.38808	0.0360027	0.0941699	0.584354	-0.335899	0.497862	-1.02932	0.177921	0.305759	0.216379	-0.196034	1.58384	0.463265	-1.11874	0.18352
5.72585	3.73004	0.0679139	2.79266	0.882953	-2.14117	1.48435	0.880046	2.32896	3.48481	-0.555817	-0.213215	0.129084	-0.0874216	0.975459	-1.10472	0.102852	-1.03245	0.0337784	-0.203776	2.2409	-0.0925653	-1.14402	-0.160711
5.19923	3.69524	0.878492	2.77367	0.0564261	-2.91381	0.720947	1.00159	1.69294	3.28955	0.113547	0.060705	0.10367	-0.435631	1.07373	-0.926316	-0.155104	0.281851	-0.181848	-0.199352	1.55799	-0.0960434	-1.40654	-0.230569
3.87967	3.46285	-0.172741	3.40539	0.582206	0.00240497	1.2432	0.693306	1.79322	3.17327	-0.358019	-0.319673	0.445206	-0.359939	0.497135	-1.00276	0.231254	1.50032	0.0392285	0.0080089	2.27024	0.149714	-1.14154	-0.282594
2.92893	3.57632	-0.337582	3.38538	1.42049	0.015827	1.30903	0.281411	2.27608	3.04183	0.166533	0.0903286	0.198118	-0.239261	0.387263	-1.19915	0.401829	0.510062	0.0772108	0.01135	1.31723	0.0792925	-1.31328	-0.400598
3.34059	4.18725	0.208866	3.14758	0.918401	-1.54305	1.94418	-0.122212	2.03691	3.99429	-0.208507	0.085204	0.512903	-0.670977	0.675561	-1.10347	0.0343281	0.946594	0.0299706	0.0487912	1.90929	0.24988	-1.1506	-0.078428
4.4199	4.11086	0.27385	2.73558	0.8378	-1.71088	1.29239	-0.0376825	1.76535	3.82369	-0.0029328	0.514939	0.649906	-0.333014	0.518151	-0.867233	0.328861	0.155045	0.213661	0.118852	1.51259	0.0563375	-1.10988	-0.122279
5.04027	3.44433	0.18106	2.731	0.783842	-1.40318	1.29659	-0.0285431	1.99191	3.75288	-0.229923	-0.319693	0.744513	-0.414715	0.320714	-0.818584	-0.308582	1.69551	0.195096	-0.0037046	1.68698	0.231735	-0.86306	-0.443015
4.27581	3.70815	0.684449	3.38564	0.94574	-0.638495	2.55561	-0.549045	3.0817	3.21407	0.765333	0.368783	0.902274	-0.654728	0.610373	-0.971927	0.0671243	-0.272353	0.0484902	-0.317303	1.74705	0.00503295	-1.10103	-0.586371
3.10256	4.18439	0.484597	3.69439	1.20719	-0.423089	1.21693	-0.229203	2.15384	3.59134	0.11284	1.11868	0.43729	-0.548088	0.728361	-0.88153	0.58295	-1.11803	-0.0112623	0.069584	1.60087	0.367814	-1.02416	-0.332329
2.76649	3.56113	0.466896	2.59546	0.751206	-0.848668	0.573167	-0.471611	1.83375	4.01231	-0.0203806	-0.800164	0.196905	-0.692309	0.457973	-0.549003	0.658917	-1.40538	0.0704445	-0.0399914	1.47584	0.16567	-1.33464	0.0124208
3.03898	2.85647	0.262343	2.33833	0.996388	-0.891061	1.30529	-0.819281	2.1139	3.04689	0.388591	-0.0471027	0.580702	-0.563215	0.321635	-0.29795	-0.0131259	-2.09676	-0.0234344	-0.124463	1.47744	0.199677	-1.03836	-0.249136
3.64366	3.51745	-0.0931943	2.4947	0.488827	-1.05293	1.42683	-0.533264	1.83958	3.36003	0.350932	-0.0578084	0.996916	-0.0698855	0.296148	-0.338085	0.661872	-0.656346	0.217133	-0.0237804	1.17712	0.465733	-0.836624	-0.428599
3.19737	4.24796	0.237945	2.58436	-0.215661	-0.830289	0.990682	-0.592226	2.52274	3.66892	0.532088	-1.55627	0.840693	-0.0538892	0.129367	-0.44848	0.83811	-1.61958	0.213837	0.239734	0.472641	0.22267	-1.0267	-0.123717
2.59986	3.76544	0.397244	2.59251	-0.653588	0.694438	0.962016	-0.737699	3.11317	3.87883	1.16068	-0.482944	0.59705	0.526218	0.0573222	-0.34706	0.254188	-1.35015	0.197817	0.029541	1.2478	0.549589	-1.13062	0.0245536
3.68324	3.42734	0.250475	1.74121	-0.70612	-0.999158	1.14741	-0.746515	2.91703	3.23539	0.527158	-0.53735	0.406681	1.06356	0.174469	-0.413218	1.06949	-3.73667	0.0503417	0.111412	1.11871	0.570269	-1.33931	0.174377
4.39674	3.59564	0.139616	2.62145	-0.2419	0.318736	1.28112	-0.739648	1.7712	2.77844	0.580546	0.877603	1.02609	0.792553	0.651914	-0.673981	0.700327	-3.83843	0.158338	-0.0806981	1.15992	0.290099	-1.23967	-0.0737727
3.97783	3.19745	0.0324047	2.7181	-0.405371	0.286932	1.26833	-0.637194	1.87001	2.90378	0.17489	0.234909	1.2817	1.14528	0.615915	-0.841106	0.528606	-4.06522	0.380463	-0.136648	1.32914	0.269235	-1.09873	-0.168113
3.76013	2.9291	0.668195	1.85294	0.100929	-1.66887	0.655635	-0.810623	1.8795	3.13892	0.462713	-0.524976	0.985639	0.874978	-0.255792	-0.77267	0.713989	-3.8138	-0.0138413	-0.0668168	1.32788	0.56038	-1.46949	0.0166937
4.41749	3.80097	0.460196	1.81622	0.305252	-1.78767	1.08396	-0.440398	2.37764	2.73311	0.275132	0.0535417	1.58585	0.734326	-0.464396	-0.627703	0.275229	-4.05725	0.235325	0.0483516	1.47361	0.590056	-1.24367	0.24502
4.79165	4.49613	0.524323	2.55647	-0.405927	-0.119549	1.62134	-0.884513	2.14553	2.72955	0.464153	0.262301	1.07063	0.453107	0.225246	-0.667282	0.46997	-0.88377	0.328081	0.0955151	1.76133	0.410184	-1.12625	0.229236
4.87705	3.96293	0.511347	2.28109	0.153289	-0.80636	1.02155	0.0640524	3.06743	2.74343	0.522225	0.990896	0.886752	0.307986	0.528487	-0.836745	0.249605	0.235182	0.146624	-0.0446887	1.89923	0.617308	-1.358	0.111542
5.05249	3.56936	0.0674244	2.75713	0.300033	-0.833195	1.54075	-0.926203	2.28812	2.85854	0.719341	0.848799	1.11397	0.272446	-0.0128863	-0.832106	0.544781	0.831874	0.227455	-0.0099004	1.99627	0.526234	-1.24919	-0.0061726
5.22256	3.08369	-0.270496	3.39661	0.57686	0.227743	1.29501	0.0236303	1.84103	3.30565	0.781958	0.307874	1.23939	0.32132	-0.195349	-0.790739	0.487827	0.428367	0.171579	-0.0423256	1.94372	0.372861	-1.61699	-0.133923
4.90311	2.49142	-0.954179	3.54611	1.49047	0.487994	1.74212	-0.92305	2.41508	2.69518	0.292132	1.14819	0.511877	0.204451	-0.111403	-0.963004	0.664337	2.14086	0.0441112	-0.128614	1.72586	0.501083	-1.40754	-0.183163
5.36668	3.20098	-0.584133	3.38796	0.833516	0.171323	1.44549	-0.640452	2.49412	2.4548	0.203376	0.904962	0.519557	-0.139247	-0.413579	-1.0297	0.529404	0.389881	0.212529	0.278993	2.22083	0.449944	-1.3941	0.0945363
5.74126	3.90744	-0.138745	3.47889	1.13214	-1.31062	1.24061	-0.846461	2.87984	3.09503	0.487226	0.0503694	0.820458	-0.312118	-0.21468	-0.875302	0.776949	0.508062	0.0938444	-0.0268948	1.72951	0.549236	-1.45534	-0.236058
4.52414	3.63164	-0.233221	2.72793	1.64419	-0.569881	1.15944	-0.583868	3.35646	2.98504	0.543386	0.247935	0.492572	-0.221768	0.198219	-0.787217	1.14936	-0.462374	0.0677917	-0.285117	2.07275	0.844864	-1.21026	-0.161102
3.42001	3.49623	-0.186464	2.89011	0.520768	0.605125	1.89535	-0.813742	3.10704	2.45551	0.311971	0.722241	0.0244487	0.0574498	0.167796	-0.763807	1.03105	-0.671121	-0.0236372	-0.275286	2.23421	0.574836	-0.975144	-0.0100504
4.38801	3.86803	-0.598323	2.98373	1.04586	-0.431713	1.73971	0.179241	2.42071	1.59767	0.480105	1.34843	0.107388	-0.138953	-0.0535045	-0.832732	0.698257	-0.755226	-0.137543	-0.275309	1.82613	0.419383	-1.0822	-0.598302
4.69052	3.85451	-0.321515	3.57826	0.244196	0.995787	1.35442	-0.516078	2.13596	1.38005	0.761584	1.771	0.717486	-0.110642	-0.380512	-0.896164	0.386674	-1.56104	-0.189957	-0.163647	2.22877	0.365505	-1.24178	-0.663002
3.81167	3.51	-0.417881	3.17338	0.802877	0.207363	1.46561	-0.248082	2.81925	1.92923	0.97959	0.529131	0.19214	-0.0218385	-0.829975	-0.889224	0.736513	-0.781299	0.0314494	-0.193108	1.42374	0.222398	-1.3483	-0.220392
3.15801	3.54081	-0.670302	3.59185	0.695428	0.0441195	1.42397	-0.504273	2.48603	1.96268	0.772355	0.482272	-0.0659409	0.201496	-0.97248	-0.967522	0.526639	-1.23365	0.334657	0.0128251	1.50695	0.454882	-1.37084	-0.463437
2.56239	3.84346	0.193615	4.2238	0.405191	0.235189	1.42363	-0.263436	2.11223	2.88236	0.649113	0.818794	0.337815	0.107184	-0.728986	-0.763241	0.546406	-1.55724	0.305959	0.16867	1.49708	0.257655	-1.34205	-0.572281
3.33631	3.69088	-0.416758	4.69685	0.301126	1.71396	1.59334	-0.552242	2.1271	2.99083	0.731861	-0.1187	0.554522	0.210509	-0.355593	-0.488146	0.528545	0.909174	0.233824	-0.202655	1.71137	0.313102	-1.45092	-0.469119
4.35001	3.7319	-0.329923	4.84408	0.735636	-0.248392	1.47317	-0.160609	1.86654	2.10683	0.348526	0.0471491	0.434969	-0.116516	0.0902575	-0.638212	0.0120953	1.23221	0.00516291	0.400578	1.52927	0.291021	-1.09686	-0.269447
3.56052	3.67211	-0.275755	5.46255	-0.580543	0.69158	1.11281	0.0966826	1.79464	2.83673	0.833166	-0.478579	0.22119	-0.0529505	0.278843	-0.944484	0.413941	0.57144	-0.0040569	0.113277	1.94209	0.271157	-1.51726	-0.0647893
2.59969	3.21768	-0.973145	5.46344	-0.167569	-0.373783	1.83481	0.00729872	2.18309	1.36895	0.499911	-0.9737	0.14267	-0.075996	-0.168402	-0.887999	0.614835	-0.800304	0.233366	0.0568371	1.67609	-0.0086182	-1.39998	-0.0350765
3.03194	3.10147	-1.23445	4.14377	-0.122881	1.07718	0.917595	-0.355796	2.5754	1.56161	-0.288312	-0.0234958	0.598764	-0.0652671	-0.488014	-0.647075	0.620005	0.543186	0.281285	-0.105384	1.66552	0.305932	-1.31368	-0.186553
3.78809	2.9571	-1.35712	3.7364	-0.198914	1.02191	1.34328	-0.904391	2.73954	1.91434	-0.351934	-0.378189	0.477944	-0.604936	-0.0777294	-0.754712	1.0671	-1.2687	0.524566	0.229232	1.83566	0.360101	-1.45005	-0.51829
3.16095	3.14248	-1.0171	4.01103	-0.519837	-0.279267	1.71346	0.145529	2.76209	1.88048	0.709084	-0.680353	0.435201	-0.275722	0.248568	-1.13853	0.5614	-2.46154	0.0821435	0.105709	1.69576	0.590316	-1.42078	-0.310625
2.58541	3.54813	-1.09699	3.82841	-0.682672	-2.33598	1.61283	-0.635018	3.43219	1.49624	0.012421	-1.22101	-0.0522909	-0.21708	-0.119041	-1.23878	0.118187	-3.44093	0.289268	-0.0656439	1.69253	0.412213	-1.17642	-0.31103
3.71443	3.48982	-1.36916	3.63839	-0.235273	0.101113	2.09374	-0.427746	2.9695	1.36661	0.186501	-0.298222	0.31702	0.0584441	-0.0496068	-0.956846	0.364639	-4.82782	0.303495	-0.207687	1.90915	0.380627	-1.25316	-0.375584
4.56509	3.17592	-0.632371	3.66726	-1.37855	-0.105884	1.13226	-1.37296	2.71271	1.69778	0.477605	-0.953395	-0.0564501	0.00253036	0.241306	-0.752335	0.529202	-4.01842	0.106456	0.0613112	1.4475	0.552897	-0.997036	-0.0807119
3.37193	2.92143	-1.40683	3.93533	-0.294308	1.11708	1.00956	-1.17342	2.80008	1.57749	0.52414	-1.59529	0.493498	-0.303304	-0.0009857	-0.905738	0.854157	-2.36045	0.503958	-0.0772093	2.1168	0.765055	-1.29517	0.134778
2.30206	3.50034	-0.56903	3.67166	0.113461	0.366392	1.69207	-0.921735	2.79654	2.2803	1.14888	-0.779655	0.278476	-0.252062	-0.0319377	-0.980522	0.328422	-1.98396	0.280341	-0.135512	2.13557	0.667003	-1.46358	-0.499977
2.59417	4.22057	-0.502673	2.2608	0.0478561	0.935018	1.24825	-0.586955	2.73686	2.09167	0.782064	0.632128	0.740461	-0.352408	0.313208	-0.948456	0.892	-2.06864	0.21626	-0.277014	2.90443	0.488605	-1.08586	-0.464771
2.42452	3.80257	-0.441767	1.09743	0.00791043	1.41429	0.764901	-1.03997	2.77362	1.92262	0.717263	1.63849	0.515127	-0.274796	0.3796	-1.04931	0.825903	-1.31829	0.339186	-0.186869	2.5073	0.583316	-1.28345	-0.44212
2.14207	3.41522	-0.329213	1.9573	0.110489	1.9296	2.2582	-1.37322	3.49297	1.87831	0.862148	1.26669	1.0423	-0.746259	0.104036	-0.896828	0.990824	-0.805699	0.0996284	-0.219279	2.22505	0.18262	-1.18619	-0.333111
3.504	3.42347	-0.501199	2.27489	0.763918	2.085	1.05413	-0.496306	2.99241	1.56985	0.876677	1.7347	0.674393	-0.544463	-0.222563	-0.81242	0.535642	-2.50845	0.456057	-0.367363	2.07594	0.153837	-1.30315	-0.3014
3.80322	2.565	0.0799655	3.06803	-0.183811	0.238253	0.96218	0.0380693	3.13025	1.23263	0.180377	2.11541	0.945528	-0.33922	-0.256139	-0.883044	-0.0437566	-2.16713	0.387717	-0.354019	2.09593	0.616532	-1.36939	-0.0612157
3.10937	1.81766	-0.702454	2.98475	0.230557	0.581784	1.61563	-0.392033	2.25875	1.58431	0.142478	2.95263	0.532625	-0.577551	-0.363617	-0.73088	0.658348	-3.56201	0.442826	-0.300224	1.74113	0.85337	-1.37989	-0.142603
3.25117	1.89971	-0.314438	3.37338	-0.244977	-0.76803	1.51412	-1.21661	2.6574	1.6096	0.358514	0.996476	1.10999	-1.02624	-0.884065	-0.680948	0.778149	-2.92431	0.424987	-0.122814	2.16167	0.253829	-1.63886	-0.342685
3.13487	2.44267	0.960142	2.53109	0.119198	-0.489509	1.2225	-0.591629	2.89653	2.60394	0.369628	2.18894	0.534824	-0.701494	-0.851858	-0.605744	0.398579	-2.14225	0.403918	-0.417627	1.87533	0.48983	-1.54153	-0.0219317
2.0755	3.32072	0.897537	1.7215	-0.491889	-0.459832	1.4483	-0.205709	2.36476	2.66436	0.355448	2.38743	0.355088	-0.915232	-0.454005	-0.526824	0.436368	-1.39519	0.351611	-0.307005	1.99417	0.49593	-1.41401	-0.223027
1.81073	3.71495	0.33476	1.53238	-0.364398	-0.547327	1.96504	-0.599828	2.12778	2.56469	0.919818	2.59299	0.0284204	-0.656094	-0.289076	-0.536506	0.500734	-1.2968	0.369879	-0.424134	1.87228	0.527546	-1.62481	-0.51251
2.29009	3.88261	-0.266739	1.51254	0.928967	1.44754	1.19167	-0.254852	2.02805	2.48044	-0.26001	2.75319	-0.0527859	-0.560956	-0.461388	-0.486455	0.255264	-1.59763	0.370333	-0.146705	2.08225	0.410414	-1.56177	-0.395359
2.1683	3.69324	-0.668943	0.678679	0.298056	-0.837986	1.21166	-1.47896	2.53159	2.03344	-0.122867	3.34479	0.0374471	-0.186531	-0.604078	-0.613038	-0.329982	-1.062	0.329423	-0.172587	2.78214	0.467356	-1.37699	-0.502055
2.29353	3.39851	-1.09959	1.77277	-0.41838	-0.195207	1.36044	-0.908679	2.31091	2.20318	0.11456	1.68466	0.642645	-0.463356	-0.656079	-0.831178	-0.41543	-1.74647	0.557645	0.0308887	3.13082	0.312112	-1.42744	-0.412247
2.42276	3.43914	-0.766219	1.11315	0.187216	-0.132035	0.959021	-0.650068	2.28748	2.03754	0.374424	2.36552	0.696574	-0.392317	-0.683918	-0.912466	0.017618	-2.34703	0.919099	-0.467582	2.70679	0.356791	-1.60154	-0.376011
2.26442	3.23348	-2.16945	1.59912	-0.0447016	0.0503603	0.961525	-0.368957	2.63277	2.35725	0.632058	2.54524	-0.053282	-0.658001	-0.750709	-0.743984	0.0460689	-2.47297	0.414681	-0.225034	2.89354	0.341534	-1.38173	-0.520185
2.31319	3.32801	-0.743434	1.4351	-0.477401	1.33649	1.29444	-1.24396	1.95883	1.48561	0.0652065	1.80135	0.480567	-1.10677	-0.399244	-0.742848	0.215023	-0.937621	0.515517	-0.430163	2.60708	0.344085	-1.63518	-0.597467
2.27704	3.84095	-0.776249	1.27878	-0.105817	2.13971	1.29114	-0.261723	2.2778	2.24258	0.155727	1.48083	0.0326009	-0.94576	-0.213791	-0.870096	0.28606	-0.811406	0.233945	-0.29095	2.64946	0.213418	-1.50528	-0.542523
1.89333	3.11878	0.113693	1.54928	-0.0093213	1.36931	1.24074	-0.520409	2.17793	2.14707	-0.0836018	2.20397	-0.0405411	-0.717946	-0.35763	-0.562953	0.136325	0.979193	0.197487	-0.104895	2.55729	0.315494	-1.18456	-0.120972
1.13637	2.33439	-0.276926	2.01738	-0.170989	2.31688	0.856886	-0.197329	1.81324	1.63579	0.257986	1.93451	0.101308	-0.705697	-0.344105	-0.255477	-0.153812	0.56962	0.671407	0.122016	2.33359	0.174012	-1.0348	-0.0765931
1.05719	3.21534	-0.0679973	2.04399	-0.713359	2.345	1.31996	-0.710219	2.16893	3.23846	0.365331	2.86869	0.203873	-0.765154	-0.230947	-0.192219	-0.038456	0.618502	0.526118	-0.215763	2.92093	0.549426	-1.30624	-0.309866
2.28654	3.7027	-0.234258	1.85836	0.109593	1.82702	1.64807	-0.416902	2.26864	2.52627	0.0224644	1.96977	-0.103068	-0.943944	-0.261991	-0.130783	0.0882788	-0.83192	0.169183	-0.395568	2.8895	0.477775	-1.1795	-0.512495
2.94627	2.91912	0.0549754	2.22882	0.696294	0.673956	1.65354	-0.787872	2.67489	2.55553	0.351041	2.87036	-0.0113561	-0.832228	-0.322347	-0.324995	-0.0926739	-0.204498	0.405895	0.0557994	2.17686	0.283005	-1.52826	-0.328982
3.02894	2.67468	-0.882921	2.45492	0.0972875	0.956136	1.41669	-0.364148	2.70393	1.95735	0.191178	1.91327	-0.515948	-1.0235	-0.537077	-0.765876	-0.125373	-1.68067	0.457651	0.193179	2.68446	0.246849	-1.10328	-0.340382
2.89632	3.08218	-0.49873	1.55443	0.596214	0.411485	1.59672	-1.0171	3.46251	2.35782	0.206993	2.10709	-0.101313	-0.957105	-0.59541	-0.832375	-0.377128	-2.32806	0.639329	0.00678094	2.69875	0.245025	-1.29228	0.105735
3.24765	3.14688	-0.645407	1.60128	0.342219	1.58486	0.193571	-0.491872	2.72048	2.54982	0.576753	1.89913	0.391185	-0.974302	-0.496241	-0.628473	-0.460939	-2.35613	0.139464	-0.149798	2.68726	0.283733	-1.3638	0.0114274
2.95669	3.40237	-0.260798	1.46391	0.57601	2.47523	0.626014	-1.0015	2.03751	3.03519	-0.0391123	2.02825	0.202352	-1.18168	-0.44258	-0.554136	0.224406	-4.18651	0.428727	-0.0620791	2.63969	-0.140335	-1.32621	-0.131225
1.63864	3.46024	0.114211	2.01293	-0.223661	1.23903	0.948235	-0.574006	2.6186	2.74234	0.0936565	2.15209	-0.104968	-0.861779	-0.176863	-0.574014	0.36638	-4.78112	0.426331	0.222081	2.64831	0.289345	-1.3869	-0.346924
0.965978	3.32146	-0.347481	1.62071	-0.161279	1.52349	0.811703	-1.18559	2.3444	2.02446	0.361674	2.18561	0.0438536	-0.834938	0.160578	-0.619965	0.166375	-3.73596	0.469317	0.216804	2.86055	0.200275	-1.60002	-0.402099
0.654228	3.33719	1.15678	2.03204	0.490448	1.64688	1.22713	-0.430279	2.33057	1.97907	0.246707	1.4196	0.135545	-0.446667	0.242254	-0.510039	-0.345892	-3.80121	0.543762	-0.0597859	2.62865	0.0599661	-1.25801	-0.463939
0.444878	3.0329	0.518959	2.4732	0.921641	0.442014	0.712462	-0.760579	2.0581	2.44143	0.191344	1.67523	-0.025569	-0.303374	-0.076184	-0.562568	-0.359737	-2.98331	0.583288	0.0142537	2.30101	0.067808	-1.47914	-0.468
0.750072	2.52108	0.810038	2.47286	0.784293	1.07926	0.74398	-0.0599023	1.88714	2.31033	0.216665	1.8868	0.263379	-0.420747	-0.180722	-0.915404	0.00462015	-1.47231	0.347475	-0.126448	3.11114	0.19591	-1.18924	-0.439991
1.14101	2.34724	0.466924	1.71358	1.38699	1.26195	0.986914	-0.294888	1.85551	2.23209	0.170541	1.85934	0.100073	-0.460556	-0.144399	-0.926539	-0.415834	-2.91963	0.379009	-0.454005	2.73684	-0.101946	-1.19076	-0.584556
1.27313	2.02407	0.567408	1.39646	0.59936	1.04513	1.19372	-0.264782	2.24222	2.85928	0.324468	0.556607	0.453587	-0.379083	-0.688349	-0.648466	-0.284812	-3.17589	0.272046	-0.634217	2.62923	0.527496	-1.33341	-0.757771
1.1884	1.49408	0.71196	0.679609	0.907902	0.741965	0.909256	-0.647193	3.24585	2.7936	0.276067	1.85005	0.173892	-0.744715	-0.775792	-0.810924	-0.554277	-2.55496	0.252969	-0.0809262	2.55804	0.364807	-1.30365	-0.538599
1.13882	1.41986	1.24292	0.519212	0.247373	1.39984	0.207096	-0.639215	2.69027	2.52292	0.606399	2.26336	0.560891	-1.35131	-0.212866	-1.00796	-0.604188	-2.62391	0.273392	-0.0720431	2.48905	0.29231	-1.27585	-0.606911
1.5717	1.76613	-0.19839	1.92964	0.749932	0.571381	0.682796	-0.403597	3.65977	2.64433	-0.119592	1.4767	0.300034	-1.04327	0.166589	-0.902403	-1.35021	-3.16736	0.419276	-0.0198692	2.58945	0.329997	-1.6292	-0.518091
2.06764	2.17224	0.908788	1.96762	0.720603	1.50591	0.765786	-1.44764	2.62761	2.15809	-0.0047473	1.88712	0.753336	-0.804365	0.354403	-0.723198	-0.254483	-3.49521	0.342178	0.0255558	2.96288	0.17762	-1.44061	-0.286385
0.74522	1.60315	0.906983	1.84919	0.997172	1.81648	0.379298	-0.919561	3.28993	2.06397	0.420637	2.50463	0.44818	-0.923894	0.52471	-0.569004	0.333729	-1.74147	0.379369	0.115443	2.52619	0.547463	-1.3137	-0.173262
-1.57341	0.891008	0.68547	2.33342	1.3641	1.00251	-0.0673493	-0.959537	2.72045	2.84704	0.160557	3.0784	0.36707	-0.500895	0.230219	-0.46109	-0.308795	-2.65982	0.451573	-0.0245635	3.27577	0.585585	-1.33544	-0.293801
-1.28863	1.12098	0.0695001	1.65282	1.67855	0.562575	0.552976	-1.40499	2.47651	2.60469	0.555778	2.19086	1.11803	-0.740907	-0.00029	-0.519493	-0.138559	-3.174	0.457901	0.0204654	3.33212	0.587518	-1.56087	-0.209837
0.70706	1.88356	0.773242	2.55501	0.982854	0.668008	0.128972	-1.32176	2.67332	3.09353	0.226982	1.93126	0.098087	-0.564022	-0.0703195	-0.560066	-0.54484	-3.27829	0.246646	-0.0896927	3.40139	0.237928	-1.41409	-0.304845
0.717251	2.29889	-0.030917	3.5077	1.22059	2.48645	-0.356317	-0.845884	2.6859	2.96262	0.830243	1.60212	0.704685	-0.98842	-0.457508	-0.35603	-0.859179	-2.73134	0.405694	-0.126561	3.38411	0.429579	-1.73258	-0.329249
-1.15754	2.38926	-0.521278	4.34544	0.695154	1.89829	0.167972	-0.729056	2.9978	2.81831	0.727065	2.22568	0.775793	-1.16852	-0.453716	-0.424717	-0.252165	-2.76198	0.522788	-0.352067	3.63524	0.269097	-1.43439	-0.171223
-1.5118	2.15454	-0.0196745	5.2723	0.228645	-0.733434	0.571431	-0.707436	2.9182	2.10462	0.832505	2.20947	0.452671	-1.19852	-0.414425	-0.790763	-0.435489	-4.49698	0.306276	-0.0858463	3.3308	0.415545	-1.56899	-0.166622
-0.357141	1.96271	-1.0111	6.52765	0.297836	2.62833	0.729449	-0.911258	3.42944	2.21715	0.892857	3.05628	0.56114	-0.934576	-0.638238	-0.749021	0.110281	-4.95333	0.88336	-0.114354	2.70984	0.693065	-1.75701	0.20191
0.235392	1.98942	0.189051	5.79819	0.564039	1.01907	0.86204	-0.393539	3.08918	2.79238	0.77039	2.55308	0.412515	-0.762487	-0.434497	-0.727239	0.389945	-5.46351	0.60185	-0.0787018	3.15668	0.791178	-1.71193	-0.189069
0.243251	2.0486	-0.304237	7.22333	0.333202	1.5065	0.866272	-0.829736	3.03866	3.97494	0.766346	1.13407	0.640259	-0.98741	-0.258199	-1.12446	0.417817	-5.14235	0.559674	-0.0939207	3.2531	0.677414	-1.71679	0.0359548
0.993238	2.25549	-1.6569	7.27498	-0.357878	0.441117	0.496029	-0.298496	3.04504	2.86071	0.34236	2.2294	0.336159	-1.07319	-0.408546	-1.02416	0.555156	-7.28112	0.669786	-0.153693	3.12946	0.44388	-1.35874	0.105363
1.37233	2.15166	-0.12122	6.92716	-0.0446245	1.15287	0.566599	-0.704558	2.27395	2.01836	0.802318	1.71659	0.484758	-0.852063	-0.594285	-0.435095	0.46223	-6.13967	0.697032	-0.414456	3.21126	0.346444	-1.60179	-0.206755
0.875616	1.9107	-0.05469	6.09679	0.182985	1.08213	0.461247	-0.510609	2.7327	1.43548	0.241357	1.78575	0.670843	-0.710513	-0.347021	-0.342501	0.423018	-4.19866	0.509484	-0.154568	3.39149	0.247219	-1.58586	-0.221502
0.401707	1.79374	0.0839271	5.46801	0.421052	0.372457	0.802374	0.0575214	2.55951	1.53884	0.111426	0.33679	0.312995	-0.945769	-0.0984089	-0.447914	0.0534777	-2.79017	0.654553	-0.0349515	3.10198	0.099461	-1.64528	-0.0642615
0.490605	2.67041	-0.720373	5.41784	0.886769	1.75467	0.675214	-0.104371	1.92578	1.63198	0.0699723	1.22585	0.0422324	-0.70131	-0.210622	-0.464223	-0.140224	-1.40287	0.211862	-0.0142354	3.69362	0.299178	-1.72626	-0.337952
0.125057	3.85598	-1.12638	5.41434	0.818193	1.57019	1.13898	-1.22448	2.61121	2.32043	0.421811	1.20288	0.516899	-1.17838	-0.308425	-0.557799	0.135986	-0.394601	0.625532	-0.195777	3.6957	0.281093	-1.80397	-0.254479
-0.145304	3.40577	-1.08902	5.08195	1.36188	1.25957	0.539416	-0.877731	2.5482	2.00107	1.01181	0.68942	0.696527	-1.1167	-0.308984	-0.563597	-0.0183117	1.09833	0.429458	-0.473322	3.08939	0.443181	-1.50441	-0.486898
-0.113651	2.69119	-1.09844	5.35846	0.831156	1.09382	1.45087	-0.758096	2.86581	2.00048	-0.128669	0.897585	0.871304	-1.31818	-0.236668	-0.367774	0.180225	0.302545	0.252405	0.0581488	3.35955	0.762492	-1.47649	-0.12318
-0.321775	2.5457	-0.689498	5.15493	0.811893	1.26424	1.06497	-0.844265	3.00146	1.43584	0.571447	0.0879983	0.493331	-0.852145	-0.105352	-0.442143	0.910873	0.181036	0.168537	-0.124435	2.73562	0.782434	-1.62633	-0.132273
-0.122731	1.61233	-0.877703	4.45976	0.987579	1.71677	0.695257	-1.65153	3.13195	1.92903	0.332566	1.10187	-0.117617	-0.885868	-0.002051	-0.496191	1.00545	-0.905547	0.552206	-0.0719982	2.79217	0.826007	-1.48683	-0.228167
0.232417	0.892089	-0.644171	5.31869	0.219668	1.35738	1.40402	-0.90884	2.4181	1.75883	0.502653	0.214654	0.725287	-0.406419	-0.0191467	-0.363348	0.687888	-1.33406	0.524665	-0.429842	3.17686	0.643595	-1.46946	-0.0217622
0.229355	1.55928	-0.707236	5.32683	0.0196397	1.21347	0.733711	-1.01503	3.02737	1.53574	0.50275	-0.612961	0.454686	-0.231338	-0.0716774	-0.477012	0.915197	-1.4397	0.567451	-0.477464	2.85939	0.579813	-1.9084	0.111135
0.489318	2.71968	-0.864305	5.31536	0.10203	2.21619	1.27117	-1.58979	3.09057	1.77609	0.834993	-0.450942	0.173968	-0.47184	-0.240874	-0.658575	0.510147	-1.64195	0.47137	-0.321555	2.45489	0.53426	-1.73326	-0.103295
0.718983	3.30607	-0.284003	5.3256	0.616872	2.33944	1.46814	-0.449939	2.9424	1.68741	0.941774	-0.0286797	0.690064	-0.74452	-0.322613	-0.560786	0.593707	0.482218	0.362468	-0.103453	2.82171	0.432753	-1.74908	-0.28983
0.00143018	3.10493	-0.504602	4.1906	0.576158	1.36891	1.17536	-1.21761	2.99599	1.87166	0.158713	-0.369365	0.212094	-0.732364	-0.0048603	-0.277586	0.759634	-0.634865	0.229621	-0.300926	3.56887	0.455092	-1.78622	-0.14637
-1.15499	2.71333	-0.474674	4.39139	0.652482	2.53671	0.890333	-0.473858	2.73657	2.42711	0.615789	2.34032	0.294783	-0.0691886	0.0156323	-0.37021	0.203054	0.400261	0.273674	-0.171854	3.39462	-0.0748147	-1.75135	-0.178667
-1.55631	2.24232	0.0788196	4.54283	0.20751	1.33112	0.746598	-0.312829	3.73309	1.8843	1.39767	1.04988	0.846126	-0.100998	-0.431777	-0.787494	0.223788	-0.611629	0.233705	-0.400734	3.12224	0.0475478	-1.70693	-0.0352885
-0.778236	1.9582	-0.407448	4.72815	0.17785	1.27832	1.03615	-0.581099	3.55814	1.47145	0.716856	0.331369	0.709886	0.124581	-0.579667	-0.869401	0.0401294	-0.540363	0.324065	-0.474067	3.27319	0.135682	-1.63877	-0.0028862
0.278744	2.7449	0.0796254	4.57101	-0.647564	1.77292	1.24717	-1.02045	3.30401	1.96277	0.626873	-0.463042	0.517081	0.2333	-0.286456	-0.51401	0.248617	-1.77969	0.0840625	-0.177999	3.18235	0.28567	-1.7618	-0.275362
-0.109771	3.47206	-0.916319	5.03591	-0.977989	-0.419946	1.15663	-0.774885	3.40901	1.08015	0.266582	0.368932	0.667448	-0.395951	-0.194079	-0.584628	0.539625	-0.521948	0.227053	-0.282253	3.1056	0.0401403	-1.66362	-0.390575
-0.614526	2.94136	-0.437217	5.12759	0.0498735	1.61986	1.03725	-1.24897	2.86768	2.13661	0.500161	-0.0994606	0.796509	-0.689565	-0.257013	-0.949357	0.324383	-0.255037	0.361338	-0.402309	2.84103	0.339235	-1.58433	-0.320336
-0.385819	2.91714	-0.799084	5.30318	0.522095	-0.808913	0.511616	-0.811117	3.23637	1.8442	0.538422	-0.0469157	0.558819	-0.157295	-0.287992	-1.05676	0.458577	-0.405505	0.395274	0.0374217	3.38608	0.128094	-1.89372	-0.115708
-0.39206	3.10552	-0.609602	5.06508	0.817804	0.62793	0.464184	-0.497438	2.4004	1.96494	0.415388	-0.550941	0.849277	-0.158967	-0.333924	-0.838678	0.0973717	-0.83661	0.444635	-0.224811	2.54323	0.0376038	-1.65051	-0.0254558
-0.658881	2.5401	-1.25711	5.40272	0.932422	-0.553613	0.87311	-0.336776	2.83387	1.84407	0.145185	0.222161	0.215371	-0.14539	-0.409255	-0.453109	0.0125516	-0.839233	0.653718	-0.22172	2.03696	-0.105873	-1.98313	-0.0843884
-1.33999	2.18124	-0.303169	4.67353	0.775878	-2.215	1.08126	0.0124387	2.95522	2.70072	0.12949	-0.915225	0.457682	-0.149651	-0.651353	-0.442305	-0.0024647	-1.8848	0.591324	-0.390358	2.67578	0.436034	-1.81508	-0.301355
-1.51716	2.64815	-1.08663	4.8587	-0.490055	0.478884	0.818047	-0.956004	3.34002	2.2292	0.173754	-0.835378	0.693076	-0.47535	-0.679273	-0.652601	0.496144	-1.68496	0.444351	-0.416126	2.52696	0.504937	-1.80929	-0.0384768
-0.1757	3.43531	-0.578355	5.05558	0.095413	0.328936	1.51527	-0.546934	3.04738	2.68085	0.450395	0.277592	0.710659	0.075297	-0.189174	-0.694371	1.15918	-1.75615	0.477101	-0.151293	2.52448	0.437678	-2.02896	0.111084
1.06399	3.10722	-0.852625	5.08836	0.793564	1.3082	1.04444	-0.16869	2.77842	2.18043	0.402035	-0.436549	0.95632	-0.208493	-0.0173468	-0.709508	0.857934	0.228738	0.335191	-0.159245	3.18851	0.371711	-2.10502	0.143222
0.323272	2.20668	-1.40456	5.30805	0.632319	0.357297	1.41951	-0.750426	2.75122	2.31635	0.808002	-1.13829	0.82636	-0.148114	-0.327175	-0.762329	0.271444	-2.1414	0.344634	0.00690617	2.74923	0.389683	-1.87119	0.00035954
-1.10124	2.29792	-1.2666	5.70946	0.414099	1.29965	1.30949	-0.180211	1.73286	2.92785	-0.32176	-0.585363	0.726561	-0.307158	-0.577392	-0.580664	0.114516	-0.818096	0.557465	-0.360519	2.86715	0.712527	-1.91326	-0.0794098
-2.15917	2.74747	-1.70776	5.33055	-0.0956389	1.09791	0.977982	0.3717	1.86468	3.52025	0.325692	-1.268	0.361408	-0.0070364	-0.798802	-0.395074	-0.105619	-2.72966	0.558259	-0.269634	3.10135	0.771498	-1.57621	-0.174957
-1.50317	2.84659	-1.4982	5.17579	0.252015	1.97526	0.589756	-1.10252	1.51713	2.47134	-0.0503416	-1.90352	0.594569	0.0843984	-0.669805	-0.611007	0.417187	-3.97068	0.541117	-0.531627	3.26733	0.660551	-1.52329	-0.344121
0.218645	2.53891	-0.867463	5.15024	0.408935	2.96546	0.567287	-0.48919	1.28473	2.45987	0.766087	-1.84727	0.943415	-0.627765	-0.288419	-0.706132	0.626658	-2.94907	0.212095	-0.401097	3.01909	0.37201	-1.69381	-0.417816
0.604186	1.82532	-1.161	4.19223	0.206732	0.137819	1.61139	0.00686297	2.26028	1.57291	0.269815	-1.98489	0.419789	-0.754762	-0.169053	-0.377078	1.25662	-2.9481	0.22854	-0.601469	2.85289	0.262941	-1.97268	-0.561549
-0.323785	1.85544	-0.274387	4.28141	0.0275393	-0.233165	1.07145	0.0285909	2.61742	1.85398	0.31591	-0.518213	0.355832	-0.49564	-0.381505	-0.188175	0.616194	-3.85304	0.382094	-0.207057	2.52068	0.0793848	-1.94021	-0.136983
-0.694936	2.3078	-0.768393	3.84011	0.355305	1.25321	1.59963	-0.215621	2.3212	1.62807	-0.118755	0.294307	0.755126	-0.199158	-0.687583	-0.298128	1.23297	-3.23074	0.163633	-0.316155	2.69043	0.0651187	-1.88072	-0.274494
-0.539323	1.93996	0.262893	4.0406	0.382742	2.33383	1.47442	-0.267833	2.77363	1.71254	0.370529	-1.00554	0.531205	-0.213794	-0.589199	-0.283366	1.1804	-1.15185	0.2065	-0.225322	2.57512	-0.0836634	-1.88914	-0.291059
0.394004	1.81348	0.0179627	4.23813	0.873081	1.26844	1.46182	-0.665254	2.28186	1.48456	0.202897	-1.34598	-0.0553095	-0.183499	-0.478284	-0.0916079	0.954032	-1.56913	0.257437	-0.385454	3.02517	-0.291588	-2.07838	0.00914075
0.895055	2.42321	-0.0389502	3.29261	0.494591	0.665045	0.448681	0.222088	1.54284	2.11272	0.258175	-0.472994	0.0584816	0.0295187	-0.632574	-0.175079	0.414665	-2.69305	0.43523	-0.715348	3.15432	-0.249218	-1.80229	-0.268698
0.490024	2.6225	0.108877	3.45682	0.168741	1.23305	1.0831	0.462985	1.22604	1.58821	-0.352135	-0.129469	0.368286	0.51668	-0.365725	-0.482043	-0.333419	-2.58006	0.332088	-0.544604	3.73261	-0.392153	-2.00229	-0.483239
0.0942021	2.56598	0.0384427	3.67717	0.531329	1.03575	1.4271	0.292839	2.31414	1.74973	-0.271902	-0.47305	0.150198	0.415245	-0.424784	-0.591087	-0.589132	-1.22424	0.566613	-0.711758	3.59866	-0.465911	-1.98655	-0.136882
-0.11626	3.29997	0.0210008	3.39493	0.513412	1.42048	1.29289	0.00950705	1.35758	2.03599	0.43101	-1.3208	0.467362	0.561081	-1.0453	-0.445846	0.194156	0.327421	0.678201	-0.28758	3.03059	-0.372972	-2.04107	-0.0836807
-0.252274	3.1925	-0.287348	3.54249	0.557266	1.67333	1.3523	-1.23397	1.74001	1.3131	0.230202	-1.43669	1.17918	0.500667	-0.835151	-0.293513	0.0576414	1.68229	0.238351	-0.318708	2.9973	-0.558955	-2.12083	-0.224975
-8.312e-05	2.0699	0.935756	3.81995	0.872333	2.52979	0.758991	-0.308686	2.61202	0.710053	-0.598072	0.190713	0.425331	0.167246	0.109166	-0.189399	0.0404637	1.84726	0.486888	-0.499399	3.33952	-0.12105	-1.8313	-0.584896
0.241473	1.87705	0.711906	4.04285	0.918206	2.21866	0.98858	-0.178659	2.84917	1.354	-0.662806	0.126732	0.501975	-0.299507	0.251385	-0.218599	-0.369202	0.417315	0.656441	-0.717268	2.99994	-0.375738	-1.83156	-0.518417
0.541727	2.8704	0.133209	4.44152	-0.0048929	2.04238	1.3796	0.0448424	2.72191	1.53546	-0.909317	0.705304	0.0736858	-0.0801038	-0.359129	-0.441841	-0.366569	-0.150418	0.352092	-0.433696	2.30995	-0.269476	-1.74308	-0.420833
1.15199	2.72562	0.322809	3.41261	-0.583911	1.48161	1.27244	-0.737153	2.45811	1.53951	-0.778641	-0.869771	-0.0008315	-0.0448882	-0.288956	-0.551607	-0.10954	-0.03409	0.446384	-0.514039	3.46518	-0.361739	-1.81642	-0.168188
1.92548	1.83109	0.311853	3.53305	-0.0782652	0.889642	0.838024	-0.177369	2.81789	1.13763	-0.114906	-0.277754	0.411694	0.012628	0.312555	-0.482528	0.287318	-0.597411	0.406047	-0.535062	2.84633	-0.0949738	-2.07814	-0.181606
2.05523	2.16295	0.217664	4.11037	1.04521	-0.0440242	0.467638	-1.0407	3.10112	1.47316	0.0295252	-0.142046	0.875564	-0.227459	0.055503	-0.475363	-0.220129	0.0862716	0.552125	-0.575265	2.43927	-0.269754	-1.92644	-0.449668
1.28873	2.70088	-0.335405	4.31152	1.0725	2.01022	0.661045	-0.901949	2.65178	0.980483	0.186288	0.285084	0.721472	-0.169277	-0.548312	-0.601697	0.120284	-0.749175	0.370016	-0.663859	1.95121	-0.223281	-1.92338	-0.482144
0.262106	2.26684	-0.0286958	4.25039	1.57563	3.00143	1.29858	-0.952136	2.04558	1.23888	0.17708	0.331361	0.504447	0.193479	-0.632973	-0.614334	0.370126	-2.00041	0.381854	-0.558811	2.21215	0.0835617	-1.86829	-0.1957
0.343884	2.10022	0.596014	4.61912	1.48541	1.87438	0.799289	-1.11228	2.02824	1.66641	0.767575	-0.388384	0.541357	-0.0040981	-0.410486	-0.309995	-0.0594878	-0.229948	0.677473	-0.695102	2.00865	-0.273082	-2.09677	-0.481375
1.17417	2.17428	0.0567951	4.57684	1.497	1.49769	1.26481	-1.23345	1.87155	1.0922	-0.0913605	0.558419	0.869224	-0.224292	-0.334182	-0.0974863	-0.0484958	1.13893	0.692446	-0.587266	2.30524	-0.329121	-1.97493	-0.489099
1.2646	1.87077	-0.0172417	3.07013	1.80286	2.06601	0.897894	-1.56056	1.72833	1.59517	-0.55404	0.318091	0.933388	-0.321833	-0.137845	-0.183367	-0.547945	0.121626	0.473382	-0.733297	1.99058	-0.40284	-2.23982	-0.591342
1.242	1.50521	0.125164	3.34526	1.29791	1.40342	1.65311	-1.12559	2.36554	1.22189	-0.519874	0.105443	0.459109	-0.785836	0.368307	-0.382845	-0.377016	0.940248	0.636874	-0.626082	2.58284	-0.117008	-2.05582	-0.296558
1.51787	1.63447	0.365424	3.27708	0.673202	3.86096	2.16172	-0.61796	2.06051	1.86874	-0.225685	-0.775373	0.519163	-0.578172	0.712795	-0.585696	-0.0491271	2.08767	0.903071	-0.863478	2.23001	-0.0993442	-2.11544	-0.46541
0.804995	2.19385	0.146874	2.94073	0.797848	0.966924	1.01952	-1.18299	2.51795	1.44292	-0.789949	-0.649462	0.324859	-0.985936	0.380145	-0.545604	0.198859	-0.0895809	0.712274	-0.53313	2.14027	-0.275827	-2.1168	-0.268391
0.0200009	2.25882	0.594975	3.2476	0.834091	1.05104	1.37319	-0.809333	2.89274	0.865444	-0.349974	0.197235	-0.216804	-0.831743	-0.0998216	-0.361757	0.372267	-0.486446	0.592461	-0.479076	1.94682	-0.333469	-2.11012	-0.53248
0.589092	2.03744	-0.333342	2.92273	0.581906	2.56105	0.845837	-1.2608	2.45961	1.23317	0.0959666	0.20246	0.058598	-0.989006	-0.151822	-0.315248	0.486681	-1.29953	0.355373	-0.861324	1.83157	-0.601957	-1.97543	-0.38721
1.14436	1.93147	-0.473108	2.46793	0.254057	2.15163	1.39737	-0.230047	2.64779	1.70618	-0.165521	0.0336826	0.653983	-1.03212	0.181898	-0.423262	0.203021	-1.45582	0.514826	-0.896262	1.65155	-0.464242	-2.17506	-0.440324
0.230789	1.6164	-1.58424	3.01192	0.118806	2.21674	0.989203	-1.0175	2.87459	2.14697	-0.256456	0.596359	0.68042	-1.1656	0.198693	-0.557935	-0.132063	-1.76426	0.292742	-0.858201	1.34013	-0.552049	-2.09661	-0.448012
-1.72464	1.38406	-0.588327	3.75627	0.305573	2.10479	1.52851	-0.131528	2.94786	1.95832	0.0755423	1.16088	0.615871	-1.14999	-0.0696639	-0.616242	0.0301967	-2.37583	0.369336	-0.826688	1.91299	-0.657472	-1.90747	-0.341479
-1.29645	1.74778	-0.804701	3.62458	0.115648	3.10305	0.637148	-0.173224	1.75891	1.58137	-0.259426	0.3783	-0.0333913	-1.27791	0.439567	-0.739559	0.20591	-1.31584	0.0992126	-0.83754	2.32132	-0.552848	-2.10376	-0.10383
0.644885	2.69389	0.766304	3.88857	0.358499	1.56232	0.830932	-0.209019	2.67559	1.35872	-0.7412	0.934554	0.0411515	-1.65297	0.56805	-0.672228	0.516152	-1.77543	0.326558	-1.05089	2.5633	-0.524025	-1.98021	-0.298
0.831939	3.13961	-0.0220817	3.3342	-0.0427585	1.50793	0.717331	-0.0356827	2.44519	1.04606	0.365287	1.03755	0.358125	-1.98588	0.234968	-0.553706	0.173979	-2.58165	0.521925	-0.696747	2.11227	-0.598252	-1.86926	-0.532181
-0.111751	2.86309	0.62471	4.43411	0.482141	-0.179929	1.06674	-0.590328	2.73555	2.19501	-0.114939	1.57459	0.0240444	-1.80135	0.198339	-0.546637	0.725133	-1.0306	0.343814	-0.74866	2.523	-0.433547	-1.92189	-0.402782
0.318726	2.39632	0.744422	5.29463	0.36024	0.0246289	1.02436	-0.857761	2.99026	1.13448	0.340352	0.430024	0.470843	-1.37943	0.121322	-0.424179	0.735635	-1.42067	0.292371	-0.95526	2.52838	-0.473572	-1.72936	-0.383148
1.08037	1.78502	0.913195	5.29244	0.67839	-0.333555	2.10335	-0.811508	2.96127	1.96047	0.00712614	0.820304	0.458467	-1.6084	0.233168	-0.419592	1.00462	-3.52026	0.515742	-0.872437	1.92998	-0.471066	-1.98757	-0.547792
0.504072	1.54605	1.20553	4.84542	0.632321	0.281416	0.553541	-0.402723	3.35905	2.22275	0.804021	0.902937	0.514807	-1.78926	0.495619	-0.619623	0.376695	-4.40507	0.51508	-0.876835	2.58618	-0.157105	-2.13156	-0.472652
-1.13204	2.0447	0.22969	3.88594	0.450754	0.694238	1.97302	-0.642648	2.87532	1.68521	0.54741	0.831461	0.664706	-1.53685	0.3454	-0.777371	0.352376	-3.1051	0.475146	-0.810695	2.02424	-0.0825948	-1.80129	-0.368503
-1.0571	2.54216	0.384518	3.16556	0.759265	0.169071	1.13105	-0.905264	3.10436	1.73922	0.583748	1.56801	0.541436	-1.2603	0.200929	-0.632334	0.289381	-2.61381	0.752123	-0.640173	1.63116	-0.214863	-1.85953	-0.303159
0.900297	2.14016	1.29377	2.96563	0.580156	2.00037	1.05137	-0.758539	3.46616	2.82367	0.261486	0.514492	0.780828	-1.2835	0.377173	-0.670728	0.159483	-4.14593	0.4052	-0.537716	2.10433	-0.286411	-1.85896	-0.432283
1.8317	1.64404	0.849623	2.47278	0.193718	2.32257	0.605105	-1.11255	2.89873	1.73226	0.821026	1.18881	0.0275153	-1.09617	0.351142	-0.776184	0.031497	-3.17289	0.73768	-0.627431	2.28567	-0.774616	-2.03799	-0.288982
1.91472	1.82822	0.640906	2.63893	-0.743407	0.426555	0.814577	-0.600981	2.56699	1.96216	1.05883	0.676463	0.01259	-0.677626	0.0845799	-0.730079	-0.205135	-3.1323	0.570802	-0.85383	2.05564	-0.540033	-1.92937	-0.524988
1.55498	1.46927	0.300145	2.96741	-0.742963	1.46886	0.824069	-0.53888	2.31201	2.20322	0.658179	0.379392	-0.144281	-0.110786	0.0380054	-0.565145	0.127076	-2.62688	0.427915	-0.815259	2.21364	-0.786934	-1.67115	-0.317356
1.34711	1.05677	0.169712	3.46413	-1.33872	-1.16097	0.780403	-0.974312	2.61103	2.72354	0.248047	0.22629	0.199702	-0.138888	0.436311	-0.359574	0.0996367	-2.1752	0.150436	-0.897655	1.57346	-1.05135	-2.0056	-0.367029
2.63107	1.51868	-0.345986	3.2098	-0.717238	-1.81529	0.471407	-0.901645	2.10554	2.22291	0.295271	0.684269	-0.334392	-0.23394	0.550153	-0.274339	0.601074	-0.939786	0.462883	-0.877701	1.7783	-0.952341	-1.90925	-0.200369
2.62364	1.7363	-0.709297	3.11939	-0.452966	-1.67111	1.13826	-1.4485	1.94832	2.36557	0.180738	1.07446	0.0863682	-0.057511	-0.134171	-0.315235	0.692882	0.269339	0.376262	-0.998444	1.96957	-0.418834	-1.99596	-0.327371
1.71091	1.82788	-1.39849	2.19768	0.0871642	1.36456	1.14416	-0.978068	2.36921	1.99395	0.396772	1.11197	-0.0129521	-0.550363	-0.907636	-0.306654	0.483574	-1.22898	0.532907	-1.00802	2.60661	-0.522581	-2.05982	-0.538296
1.31039	1.74527	-2.29561	2.71811	-0.342322	2.27008	1.40578	-1.20565	2.101	2.5657	0.472885	0.722843	0.0728791	-1.32423	-1.08978	-0.304414	0.463835	-1.14819	0.606665	-0.972899	3.27057	-1.18825	-2.11231	-0.245468
1.70635	0.99825	0.0763763	3.14868	-0.0071702	0.787041	-0.139299	-0.770444	2.12467	2.238	0.698088	0.73189	0.418052	-1.08188	-0.437965	-0.247926	0.00878877	-1.4549	0.560884	-0.737848	2.868	-1.27498	-2.17994	-0.386345
2.20966	0.603795	-1.57566	2.19907	-0.90665	1.97161	1.46807	-0.891513	2.1062	2.03593	0.980586	0.0136825	0.0275623	-0.930353	0.0176159	-0.172253	0.0996366	-0.804666	0.562601	-1.07837	2.87185	-1.33554	-2.22434	-0.518598
2.28499	0.786784	-0.55637	3.01869	-0.545021	2.11685	0.578328	-0.988662	2.62056	2.04893	0.432517	1.13379	-0.0023636	-0.729283	-0.201113	-0.327305	0.533687	-1.74634	0.345532	-0.783964	2.67357	-0.879125	-2.2083	-0.873036
3.41041	1.03154	-0.382699	3.13277	1.15219	1.72402	0.846974	-1.0284	2.37389	1.39391	0.460103	1.24981	0.577424	-0.837422	-0.262185	-0.604526	-0.0923622	-1.78219	0.164822	-0.925763	2.61061	-1.13063	-2.33077	-0.847823
3.80715	1.01639	-0.923278	3.11049	0.441798	2.27263	0.998799	-0.345115	2.37042	2.04258	-0.214144	0.866074	0.294916	-0.849577	0.0422206	-0.64758	0.60422	-1.89968	0.256823	-0.972281	2.77028	-0.653939	-2.05933	-0.715343
2.29542	1.53188	-0.829621	3.04937	0.398415	1.27681	1.0009	-0.285319	2.37242	2.1598	-0.174089	1.09593	0.708744	-0.814079	0.049401	-0.511761	0.877759	-1.44993	0.254175	-1.16727	2.46702	-0.484955	-2.11449	-0.581271
1.67749	1.85143	-1.1789	2.91723	0.347963	2.96513	0.76602	0.0141595	2.51263	2.00849	0.864634	2.10385	0.723276	-0.631877	-0.494195	-0.414011	0.721872	-1.94261	0.314699	-1.04044	2.32101	-0.508725	-1.98714	-0.795098
1.49946	1.22236	-0.560169	2.6121	0.276944	1.10808	0.0538786	-0.230908	2.40144	1.14271	0.362381	1.93738	0.457935	-0.85263	-0.665776	-0.438897	0.647958	-2.84402	0.33196	-0.812688	2.4809	-0.502638	-1.9118	-0.60183
0.764103	1.3914	-0.603082	2.75509	0.29307	0.906691	0.781071	-1.30058	2.24611	0.633232	0.397785	0.529453	0.440852	-0.620273	-0.474575	-0.478222	0.943185	-1.33652	0.519188	-0.599275	2.34609	-1.1926	-1.76634	-0.659754
1.29034	2.17524	-0.642775	2.49024	0.430472	1.70757	0.958656	-0.724431	2.70211	1.24341	-0.178283	1.09993	0.472872	-0.483902	-0.795162	-0.410124	0.819011	-1.81718	0.525032	-0.88154	2.51218	-0.953523	-1.96135	-0.830069
2.45858	1.56933	-1.61436	1.75782	0.183995	1.66087	0.175041	0.510501	2.39775	1.80542	0.259028	1.57621	0.404289	-0.260509	-1.10158	-0.476278	0.663978	-0.346751	0.443006	-0.513753	2.2799	-0.545497	-1.71337	-0.943491
3.45083	1.03781	-1.65108	1.63002	0.483614	0.794337	0.92175	0.0304535	2.19822	3.00746	0.284138	0.714659	0.850095	-0.235881	-0.892445	-0.708845	0.4145	0.0799419	0.597985	-0.989003	2.67704	-1.09914	-1.9178	-0.928705
4.65764	1.88317	-0.893643	1.57613	1.38213	1.13349	1.27536	0.26498	2.44744	3.12125	0.321022	1.37824	0.600784	-0.250195	-0.697578	-0.741941	0.369998	-1.98669	0.704567	-0.876151	2.4683	-0.445737	-1.75674	-0.934598
4.48089	2.06132	-0.658826	1.15345	1.07774	1.8421	0.687384	0.242663	2.80275	2.91601	0.323069	0.653787	0.775441	-0.28262	-0.671909	-0.581945	0.733318	-2.40554	0.692782	-0.869532	2.46938	-0.573525	-1.76615	-0.865029
2.29062	1.19744	-0.249706	1.6593	0.790541	2.04641	1.10303	0.0361033	2.67091	2.51574	0.138273	1.43764	0.507126	-0.692172	-0.702081	-0.538605	1.16086	-1.03075	0.248291	-0.880991	2.96263	-0.632437	-1.78664	-0.921202
-0.130775	0.750919	-0.702152	1.22324	1.46988	2.41219	0.338719	-0.677913	3.54331	2.08141	-0.006836	1.5487	0.437116	-0.669915	-0.552442	-0.570045	1.00215	-0.785267	0.594688	-0.71983	2.89671	-0.899916	-1.85109	-0.988715
-1.00434	1.81163	-0.673782	1.83194	1.20029	2.71008	0.220297	-1.38753	3.87318	2.339	-0.422633	1.01079	0.142291	-0.130052	-0.980185	-0.322537	0.656102	-0.0104768	0.476874	-0.997828	2.8287	-0.624561	-1.87536	-0.732338
-0.138659	2.61652	-0.0836939	1.78964	1.01378	1.77482	0.684847	-0.381684	3.70381	1.61079	-0.497849	0.200165	-0.145099	-0.104167	-1.87653	-0.0118612	1.02042	0.930327	0.22231	-1.00863	3.19833	-0.606892	-1.77871	-0.69516
0.532086	2.18364	0.325313	2.0113	1.23339	3.46628	0.822275	-0.321112	2.65074	1.0854	0.0525887	0.377633	-0.0439066	-0.26595	-1.85682	-0.0609161	0.554947	0.635392	0.372092	-0.886708	2.43682	-0.920603	-2.03807	-0.823004
0.341066	2.19893	-0.89763	3.00174	0.297409	2.41342	0.430686	-0.942275	3.54116	1.30628	-0.331879	0.114797	1.02023	-0.0685297	-1.10571	-0.232233	0.811598	0.460589	0.641772	-0.965816	2.43329	-1.0155	-2.14888	-0.795675
0.398686	2.62394	-1.10235	3.35487	0.342298	2.66611	0.637872	-1.10198	3.47513	1.81379	0.527929	0.640875	0.506951	0.019223	-0.841769	-0.504913	0.307418	0.0890756	0.316803	-0.675847	1.99654	-0.536633	-1.86047	-1.00303
0.262433	2.57702	-1.05564	3.44541	0.21576	2.2027	0.255174	0.116387	3.79595	2.72343	0.425063	0.186543	0.467487	-0.601541	-0.951708	-0.585165	0.20393	-0.805961	0.418555	-0.878039	2.66436	-0.46614	-2.19616	-0.835356
-0.505263	2.48636	-0.656082	2.92549	0.078275	2.04184	0.416902	-0.214577	4.29047	2.14354	0.256522	-0.133987	0.266896	-0.472188	-0.76751	-0.376186	0.0721187	-0.08353	0.478524	-0.74247	2.02327	-0.898305	-1.97105	-0.649613
-0.653061	2.65587	-0.86239	3.21486	-0.177153	2.12792	0.00058701	-0.173361	4.25849	2.35721	0.1041	1.1748	0.494422	-0.831387	-0.574976	-0.526583	-0.0485963	-0.694389	0.290206	-0.677853	2.67631	-0.48733	-1.95068	-0.833747
0.221437	2.40853	-1.30274	2.50193	-0.363087	3.37366	0.24594	-0.479607	4.23312	2.38903	-0.287942	-0.0247946	0.388792	-0.412605	-0.570703	-0.853166	-0.0384821	-0.640407	-0.0131188	-0.941455	3.09023	-0.544121	-1.91512	-0.717773
0.065802	1.66264	-1.6059	2.54422	-0.300081	3.96025	0.113512	-0.269866	4.68374	2.07284	0.0950073	0.457303	0.558535	-0.769737	-0.775823	-0.730162	-0.215857	-1.11951	0.473899	-0.844265	2.81109	-0.702691	-2.31244	-0.849885
-0.56161	1.44935	-1.14655	3.63365	0.00958624	3.21133	0.567555	0.524735	4.02357	2.68136	-0.140578	0.448247	0.548485	-0.76863	-0.604673	-0.378681	-0.146044	-1.90001	0.157887	-0.512289	2.65669	-0.668821	-2.22411	-0.823743
-0.679339	1.69996	-0.91245	4.43119	0.80136	2.40471	-0.205779	-0.0799528	3.36974	2.41817	0.297319	-0.184374	0.590077	-0.648316	-0.389576	-0.294053	-0.541818	-1.49558	0.0254362	-0.916312	2.80772	-0.815673	-2.26509	-0.814553
-1.2395	1.49225	-0.498667	5.72379	1.28573	1.9425	0.842452	-0.530096	3.15339	3.064	0.0654162	0.418107	0.469574	-0.632924	-0.701419	-0.347562	-0.303716	-1.89081	0.0901841	-0.895334	2.61175	-0.624614	-1.97854	-0.65173
-1.66376	1.27194	-0.81089	5.13312	0.995441	1.92592	0.327324	-0.503074	2.86516	2.63772	0.120691	-0.754258	-0.102236	-0.929059	-0.819715	-0.407609	-0.364835	-0.066804	0.0372943	-1.17774	2.61142	-0.762963	-2.21168	-0.771495
-0.524302	1.55236	-0.674823	4.8186	0.459574	2.07639	0.108548	-0.546611	2.93613	1.50462	0.204117	0.310876	-0.10345	-0.755986	-0.792902	-0.359882	0.0339714	-0.882803	0.190327	-1.03498	2.21187	-0.855493	-2.12912	-0.487794
0.297798	1.43694	-0.780509	4.04526	0.667434	1.76262	0.110551	-0.729232	3.07617	1.6811	-0.326941	-0.392013	-0.129928	-0.241814	-0.794495	-0.207049	-0.313509	-0.218683	0.182078	-1.10347	2.49968	-0.860396	-2.27359	-0.942292
-0.446375	1.45673	-0.61635	3.78685	0.371251	0.681339	-0.601682	-0.283594	3.20229	2.45409	0.182102	-0.198946	0.0624123	-0.711781	-0.633936	-0.211058	-0.008903	-1.63106	0.170875	-0.699957	2.55654	-0.555838	-2.08469	-0.621431
-1.35838	1.57754	-0.617166	2.87184	0.598285	1.20425	-0.23325	-1.07529	3.55035	2.51816	0.0729946	-0.786915	0.121278	-0.597189	-0.362154	-0.283293	-0.722019	-0.950805	0.389618	-0.822435	2.60173	-0.657348	-2.36346	-0.746939
-1.18764	1.18339	0.130473	1.85179	-0.0647714	0.737873	0.771776	-0.23715	3.62358	3.22303	-0.601905	-1.38289	0.389102	-0.586294	-0.293799	-0.227456	-0.697408	-1.08509	0.387518	-0.800655	2.83696	-0.369883	-2.13431	-0.991008
-1.37695	1.04675	0.803758	2.02276	0.42201	1.25686	0.16023	-0.76003	3.57675	3.03701	-0.326952	-0.924807	-0.199565	-0.907559	-0.516391	-0.285516	-0.153763	-2.04885	0.356149	-1.03746	2.80642	-0.623892	-1.93845	-0.841976
-2.62073	0.680999	0.236675	1.32544	1.03625	0.644506	0.686805	-0.743721	3.42214	2.72387	-0.2553	-0.231467	-0.356193	-1.26872	-0.323302	-0.416518	0.027767	-2.97327	0.365095	-0.76952	3.38398	-0.586091	-2.15779	-0.639273
-2.79002	0.264886	-0.312142	1.66355	1.01519	1.32227	0.0848944	0.292611	4.16907	2.28844	-0.836662	0.412617	-0.396949	-0.959607	-0.212663	-0.182113	0.0330275	-3.2441	0.300558	-0.738711	2.96473	-0.553508	-2.00743	-0.349531
-1.11523	0.582505	0.382826	1.43185	1.28427	2.34512	0.16042	0.279899	3.88533	2.89327	-0.3097	-1.10979	-0.630094	-0.903972	-0.34846	0.00397387	0.313252	-2.25041	0.535012	-0.844152	2.46782	-0.78984	-1.8455	-1.01539
-0.342597	0.8246	-0.133231	1.62365	0.609324	1.64591	0.517169	-0.211093	3.65328	2.28833	0.0247981	0.650101	-0.189784	-0.886147	-0.0761153	-0.199965	0.539449	-1.53034	0.468322	-0.558248	2.77609	-0.770263	-1.83841	-0.817842
-0.27701	1.01717	0.878963	3.13866	0.884709	2.26209	-0.141633	-0.170053	3.66993	2.60724	-0.176541	-0.0956863	-0.323183	-1.2017	-0.190427	-0.139628	0.223115	-0.55417	0.467239	-0.746003	2.77663	-1.04473	-1.66031	-0.913071
0.716611	1.29355	1.48203	3.73368	1.15383	2.4266	0.277003	-0.0234128	3.06375	2.88481	-0.434072	-0.906772	-0.433225	-1.2829	-0.648284	0.0690203	-0.0279393	-3.16072	0.529972	-0.564384	3.24784	-0.94757	-1.8033	-0.43434
1.06538	1.13057	0.366189	3.80129	1.61198	2.25602	0.329333	0.762414	3.02575	2.91085	-0.426344	-0.476914	-0.931526	-1.29417	-0.718536	-0.338577	0.0975714	-2.16208	0.430272	-0.67274	3.24305	-1.0838	-1.94065	-0.711433
-0.253346	1.46691	-0.315566	3.45939	0.790104	1.46321	0.360744	0.211936	3.11946	2.52882	-0.333892	0.253621	-0.455381	-1.11847	-0.590021	-0.706302	0.260845	-3.04626	0.374475	-0.816662	3.62318	-0.625217	-2.07487	-0.851329
-1.14119	1.89913	0.0112197	2.35055	2.20285	1.29891	0.799995	-0.470301	3.12898	1.46322	0.0694542	0.41964	-0.0512956	-1.2165	-0.692357	-0.515772	0.289532	-1.32043	0.43908	-0.56911	3.17988	-0.664435	-2.03225	-0.622087
-0.775256	1.61027	0.561765	2.04372	1.43418	-0.411476	0.563191	-0.248139	3.78313	1.57638	0.346567	-0.382094	0.195664	-1.01867	-0.734321	-0.0841746	0.113917	-2.03063	0.287129	-0.457675	2.80929	-0.621406	-1.81237	-0.809923
-0.231812	0.780979	-0.339694	2.21739	1.8058	0.211566	-0.459042	-0.751891	3.23508	1.75144	-0.148719	-0.0486135	-0.0911748	-0.746703	-0.854594	-0.0010391	-0.0448491	-1.42689	0.298423	-0.907168	3.13604	-0.601259	-1.74383	-0.649433
-0.811397	0.357873	-0.0126396	2.69355	1.60543	1.08944	0.476451	-0.287401	3.26143	2.38728	-0.0311446	-0.862705	-0.0089136	-0.770157	-0.890702	-0.375712	-0.573844	-0.926995	0.418142	-1.03282	2.91959	-0.626087	-1.94914	-1.27558
-1.18589	0.448221	-0.507315	2.10334	1.44683	0.586074	-0.0754624	-0.716773	3.17113	2.31913	-0.448475	1.2965	0.25701	-0.878963	-0.521459	-0.519641	-0.327078	-0.122524	0.416637	-0.703942	3.26652	-0.621953	-2.14363	-0.982676
-0.563258	0.683902	-0.629304	1.67138	0.933216	1.95347	0.303981	-0.748904	2.71455	2.42558	-0.0506013	0.950863	0.130697	-1.19653	-0.181312	-0.539801	-0.000628	-1.50053	0.128159	-0.763945	2.61742	-0.788897	-2.09945	-0.905991
0.191381	0.585234	-0.730505	1.82549	-0.467912	1.16692	0.0187604	-0.948999	2.77805	2.3941	0.717067	1.14209	-0.0236047	-0.852753	-0.411154	-0.768022	0.272781	-1.96763	0.524565	-0.833668	2.93443	-1.29415	-1.9418	-0.700566
0.857661	0.407762	-0.429903	2.40984	0.180686	0.058827	-0.41704	-0.779484	2.52398	2.74334	0.690852	0.594257	0.203828	-0.851648	-0.754261	-0.818181	0.240539	-4.25197	0.354413	-0.730819	3.69573	-1.30332	-1.89633	-0.900064
1.5155	0.912833	-0.570507	2.16934	0.51042	-0.558007	0.400501	-0.76403	1.91463	4.0099	0.630744	0.930593	0.322911	-0.823258	-0.62167	-0.57368	0.416521	-2.85265	0.26563	-0.545266	3.03696	-1.25207	-1.88645	-1.08055
0.681791	1.82253	-0.577874	1.87388	0.264779	0.494319	0.622762	-0.907981	2.41752	3.53893	0.329707	0.536881	-0.172214	-0.621298	-0.490868	-0.339188	0.704937	-4.1566	0.132537	-0.756412	3.50154	-1.04302	-1.92357	-0.628757
-0.235753	2.17247	-0.331061	1.79262	1.45083	-1.41884	0.452154	-0.587141	2.38969	3.15835	0.0962114	-0.259838	-0.41469	-0.72809	-0.594938	-0.528335	0.649133	-4.60412	0.359316	-0.61141	3.25889	-0.874884	-1.9335	-0.882771
-0.665726	2.20969	-0.187585	3.19907	1.50898	-0.44806	0.775339	-0.532072	2.41702	3.0481	-0.160295	-0.079371	-0.366595	-0.535059	-0.419687	-0.821747	0.667632	-4.29177	0.396188	-0.458153	3.19713	-0.608155	-1.6469	-0.669328
-0.512519	2.00401	-0.66714	3.49993	1.36525	-0.378936	0.747033	-0.416359	2.45287	3.27616	0.202403	-0.20532	-0.207987	-0.473834	-0.485817	-0.854409	0.504049	-2.22493	0.328352	-0.696204	3.16276	-0.510852	-1.66961	-0.598249
1.06045	1.60053	-0.92819	2.51391	2.04644	0.188484	0.483407	-0.8388	2.56158	2.401	-0.719175	0.552327	-0.285897	-0.421283	-1.03457	-0.546869	0.914117	-2.72655	0.380718	-0.553273	3.2219	-0.641925	-1.67384	-0.688079
1.23961	1.66619	-0.537692	2.70864	1.88859	-0.238334	-0.220639	-0.325757	2.69888	2.57333	-0.733851	0.451731	-0.813521	-0.278448	-1.32224	-0.273641	0.793543	-3.22241	0.26784	-0.615405	3.35907	-0.685561	-1.4805	-0.427409
0.195285	1.88264	-0.710979	3.26133	1.55089	-1.41819	0.22364	-0.704423	2.73218	3.11449	-0.372177	0.0361979	-0.857322	-0.312388	-1.25224	-0.395791	1.39935	-2.34262	0.484823	-0.787394	3.58692	-0.864429	-1.5456	-0.763219
0.585448	1.40647	-1.25072	2.85246	0.873498	-0.226624	0.0230918	-1.11703	2.20996	2.89068	-0.613851	0.281196	-0.433963	-0.400255	-0.954123	-0.537635	0.829859	-2.27767	0.0995572	-0.551178	3.54963	-0.993384	-1.59884	-0.78113
1.62591	0.214494	-1.54555	2.13949	0.359045	0.291942	0.719436	-0.316838	1.83408	2.70939	-0.643026	0.673409	-0.106492	-0.528776	-0.672078	-0.655651	0.103081	-1.67066	0.216459	-0.985829	4.04859	-1.13962	-1.62587	-0.588487
1.4157	-0.481081	-1.39007	1.84009	0.170671	0.0808907	0.0833421	-1.49375	2.02425	2.78048	-0.426146	-0.359793	-0.435237	-0.715296	-0.812145	-0.732223	-0.0861997	-2.33236	0.150851	-0.794123	3.86035	-1.13105	-2.06594	-0.564107
1.44899	-0.456584	-1.35631	1.78733	0.95234	0.163311	-0.278033	-0.779708	1.6606	2.18787	0.046527	-0.450553	0.183299	-0.661397	-0.941435	-0.607448	0.24928	-2.51391	0.385198	-0.725359	3.7665	-1.11525	-1.78228	-0.487872
2.41594	0.287854	-1.53248	1.12268	0.665819	0.271811	-0.345803	-0.725895	1.80441	2.47178	-0.453494	-0.690472	0.271316	-0.884884	-0.673266	-0.623351	0.754961	-2.71759	0.244329	-0.687787	3.87283	-0.954816	-1.54942	-0.912982
3.34468	1.0439	-1.03335	1.27412	0.550354	0.433717	-0.903782	-0.770995	2.07932	2.40521	-0.530144	-0.772288	0.314987	-1.08736	-0.31763	-0.895281	0.990488	-2.93411	0.296456	-0.851477	3.53034	-0.971664	-1.74207	-0.956821
3.18786	0.900615	-1.4235	1.60724	0.20269	-1.36081	0.19296	-0.897185	2.04675	2.89878	-0.468649	-0.512319	-0.176349	-0.883444	-0.408685	-1.21929	0.784613	-2.59981	0.462556	-0.829933	3.54273	-1.20298	-1.8569	-0.936787
3.26397	0.89205	-0.553965	1.21654	0.226892	-0.9308	-0.147034	-0.910626	2.35627	2.10778	-0.364487	-0.277644	0.464989	-1.19548	-0.798756	-1.03448	0.609084	-3.68914	0.761759	-0.573696	3.53755	-1.07134	-1.72716	-0.827377
3.27664	0.846896	0.0984714	1.30538	0.0282352	-1.37178	0.418372	0.00037208	2.2553	2.05076	-0.754219	0.100298	-0.248865	-0.702178	-0.676593	-0.334274	0.686094	-3.20934	0.243952	-0.719515	3.55999	-1.03942	-2.06642	-1.11419
2.51077	0.173397	-0.0819797	1.41237	0.452715	-1.65254	0.384103	-0.683561	1.77603	1.75687	-0.585925	-0.257383	0.0756382	-0.53995	-0.085277	-0.0539183	-0.0248422	-5.14993	0.505843	-0.501577	3.84802	-1.2044	-1.89135	-1.0908
1.7024	-0.174397	0.46704	1.08134	0.751211	-2.36961	0.752288	0.142785	1.97431	1.40203	0.0330776	-0.506833	0.0419115	-1.07098	-0.415167	-0.558858	0.414768	-5.75802	0.342796	-0.491824	3.77949	-1.28079	-2.14198	-1.01844
0.898689	0.206705	-0.232062	1.37317	0.567675	-0.912418	-0.13339	0.00770139	1.55654	2.49686	-0.277463	-0.919954	-0.248411	-1.15287	-0.837117	-0.663305	0.161413	-5.04908	0.01481	-0.32292	3.40856	-1.43048	-1.77932	-0.898786
0.605408	0.384691	0.277118	1.28345	0.486571	-1.58005	0.202819	0.173491	1.50308	2.47262	-0.395396	-0.116404	-0.443185	-1.37438	-0.453939	-0.366573	0.507528	-6.01878	0.0934661	-0.438443	3.93364	-1.33669	-1.86742	-0.730759
2.05393	-0.167042	-0.16435	1.50013	-0.11321	-2.46088	0.744311	-0.107186	1.84685	2.29995	-0.670988	0.277445	-0.161892	-1.19555	-0.226423	-0.49842	0.521513	-5.17215	0.154539	-0.460616	4.16932	-1.39533	-1.84161	-0.943287
2.8719	-0.178257	-0.0970125	0.538875	0.341668	-0.968726	1.20765	-0.333359	1.07917	2.93268	0.233534	0.25868	-0.28694	-1.03407	-0.344628	-0.616959	0.677746	-5.95688	0.375724	-0.462695	4.2852	-1.10374	-1.3779	-0.658166
1.9241	-0.407557	-0.447821	1.21703	-0.0465324	-1.04345	0.889487	-0.0775056	0.674053	2.02169	-0.953497	-0.355025	0.185901	-0.679481	-0.467595	-0.520268	0.491218	-5.61149	0.218027	-0.641688	4.16123	-1.66775	-1.63682	-0.569104
0.913782	-1.53235	-0.301411	1.27947	1.01251	-0.636602	1.31576	-0.359538	0.971512	1.83364	-0.377036	-0.418007	0.499908	-0.199031	-0.60618	-0.555605	0.828556	-4.81079	0.356121	-0.43098	4.22677	-1.4093	-1.83353	-0.830168
0.601591	-1.25019	-0.456531	1.79166	0.201556	-0.799757	0.700374	-0.262835	1.53774	1.76963	-0.569651	0.605925	0.416074	-0.285807	-0.595544	-0.891572	1.20216	-1.17019	0.458401	-0.456394	4.24786	-1.30538	-1.80322	-0.611906
-0.183613	-0.36746	-0.960279	1.91458	0.899189	-1.16726	0.0126423	-0.278992	1.51585	3.08714	-0.70759	0.542779	-0.219346	-0.0204625	-0.403215	-0.980173	0.726031	-0.197332	0.588753	-0.426069	4.33893	-1.0924	-1.60614	-1.26085
-1.26124	-0.436632	-0.481275	1.62263	0.154705	-0.902862	0.313191	-0.993795	1.67536	1.76017	-0.239171	-0.452519	0.431512	-0.883068	0.0151985	-0.715529	0.708275	2.0228	0.702746	-0.571477	4.1842	-1.34238	-1.42074	-0.789663
-0.1612	-0.0987574	-0.865689	1.32639	0.355913	-0.870839	-0.0769942	-1.44652	1.77031	1.88417	-0.684742	-0.37285	-0.0416968	-0.485893	0.272116	-0.611966	0.387662	2.8327	0.439468	-0.774761	3.40913	-1.08366	-1.54619	-0.659234
0.503468	1.06403	-0.209062	0.582988	0.453254	0.203979	0.142402	-1.15746	1.58906	1.70302	-0.390307	-0.306914	0.355075	-0.249924	-0.311026	-0.694066	0.38401	1.31425	0.323535	-0.553353	3.8923	-0.636394	-1.76874	-0.825392
-0.392829	1.39472	-0.752073	1.24978	-0.218918	-0.0115386	-0.14411	-0.81202	1.92087	1.04118	-0.0897349	0.0698431	0.43324	-0.468085	-0.979001	-0.60551	0.983152	1.46561	0.477753	-0.480039	3.80824	-0.623653	-1.40666	-0.756534
0.242697	1.09254	-0.34488	0.788634	-0.45249	0.623496	0.355249	-0.698654	1.8911	2.27643	-0.186339	0.398593	0.542858	-0.474873	-0.855653	-0.467344	0.460968	3.44751	0.423575	-0.377005	4.02681	-0.92759	-1.60137	-0.775786
1.56313	0.603354	-0.459799	1.39153	-0.653199	0.769426	0.535099	-0.370735	1.91787	2.26286	-0.216873	-0.388407	0.516691	-0.600778	-0.708723	-0.568739	0.191285	2.45751	0.606341	-0.86091	3.8511	-1.16293	-1.64777	-0.744203
0.856168	0.104919	-0.771085	0.914392	-0.869242	0.612512	-0.0991109	-0.0042884	1.22045	2.63664	-0.490104	0.420377	0.235861	-1.01603	-0.937506	-0.622722	0.456342	2.99364	0.438849	-0.596268	3.6156	-1.22325	-2.01714	-0.620339
-0.745646	0.285006	-1.52011	0.699304	-0.0190739	0.72604	0.350899	-0.657156	1.82823	2.37644	-0.252899	-0.553667	0.207432	-1.00581	-1.39526	-0.680666	1.15289	2.56433	0.168905	-0.477194	3.08682	-1.14589	-1.75432	-0.734408
-0.238495	0.859077	-0.746801	1.3401	0.169616	-0.560446	0.769729	0.352316	1.7903	2.2531	-0.256908	0.0371015	0.205132	-1.05539	-1.3092	-0.825815	0.885633	3.13594	0.347253	-0.524601	3.4003	-1.0452	-1.46978	-0.962425
0.21001	0.676135	-0.631199	1.79537	-0.231254	0.309908	0.45428	-0.637957	1.85765	1.99677	-0.240888	0.505676	0.442442	-0.770479	-0.865345	-0.790669	0.586225	4.54847	0.239181	-0.298994	3.27737	-1.25166	-1.99979	-0.973182
0.113447	0.443216	-0.976165	1.48021	0.381822	-0.797234	0.186036	-0.44436	2.21629	1.39887	-0.160543	1.06856	0.454143	-0.615988	-0.746258	-0.615304	0.91935	3.97244	0.460711	-0.613046	4.09981	-1.10827	-1.84566	-1.20066
0.415679	1.40731	-1.1607	2.21424	-0.0552184	0.0778044	0.468491	-0.0045847	1.74597	1.18084	0.59351	0.362127	0.363951	-1.37182	-0.751919	-0.56606	1.3884	4.19726	0.0753202	-0.480886	3.72229	-1.05622	-1.68705	-0.943849
0.24224	1.94861	-0.910295	2.20975	0.443999	-0.435319	0.159343	0.263745	2.64443	0.859801	0.0482815	-0.223214	-0.125101	-1.30754	-0.811913	-0.556302	1.08543	3.06717	0.541753	-0.715415	3.40288	-1.30908	-1.73073	-1.0674
-0.789271	0.919579	-0.715435	2.19715	0.19418	-1.39562	0.39769	0.292614	2.75933	1.71564	-0.0001767	-0.009408	-0.140089	-1.57837	-1.10725	-0.497781	0.91359	4.09082	0.601904	-0.437163	3.28063	-1.69254	-1.88051	-0.810699
-0.437818	0.444542	-0.295485	2.60384	-0.26732	-0.263435	0.0546225	-0.58745	2.5926	2.18888	0.571006	0.833609	0.245237	-1.44645	-1.58019	-0.41918	1.17014	2.80339	0.25489	-0.606917	3.39004	-1.18221	-1.80143	-0.724152
0.687769	0.987813	-0.618094	2.54844	-0.847776	0.842119	0.00485979	-0.725032	3.14302	2.80612	0.100584	-0.222615	0.134374	-1.55921	-1.90917	-0.40389	0.990348	3.92236	0.35867	-0.479914	3.21939	-1.2945	-1.69467	-1.14552
0.580786	1.56596	-0.741644	2.91123	-0.719156	0.484948	0.712754	-0.585838	2.7519	2.06133	0.147558	-0.274501	-0.273933	-1.3085	-1.48645	-0.4947	0.635843	3.7369	0.596241	-0.930358	3.43939	-0.811444	-1.81052	-0.916309
0.388628	1.7758	0.191867	2.38265	-1.16471	-0.174938	0.483713	0.0333103	2.2177	2.07388	0.283689	0.0746677	-0.0316646	-0.879802	-0.999984	-0.55788	0.487705	3.09395	0.499963	-0.50207	3.28921	-0.695041	-1.64061	-0.819927
1.0092	1.56009	0.178385	2.08482	-0.752825	1.11896	0.652473	-0.453309	1.92731	2.30554	-0.16603	0.173969	0.193753	-1.06012	-1.24891	-0.606838	0.409994	2.0236	0.276978	-0.512699	3.48417	-0.751558	-1.66068	-0.73926
1.05765	1.10383	0.0791613	2.2674	-0.759813	-1.35436	0.2457	-0.198673	3.6432	2.75846	0.258787	0.928527	-0.113295	-1.16448	-1.75785	-0.684292	0.250477	1.03529	0.261369	-0.404865	3.26303	-1.05013	-1.79668	-0.539585
0.812516	0.637715	0.43691	2.8199	-0.719289	0.786369	0.952728	-0.148927	2.93686	2.76361	0.215835	-0.589476	-1.07904	-1.11688	-1.80391	-0.807897	0.021815	-0.02676	0.449849	-0.462283	3.22213	-1.0562	-1.63598	-0.8279
1.28549	0.350856	0.0831025	2.57218	-0.805187	-0.312112	-0.0181737	0.302126	2.77826	0.815633	-0.129783	-0.434987	-0.418309	-0.874792	-1.14433	-0.831167	0.330817	0.182938	0.38004	-0.468609	3.01203	-0.986637	-1.84703	-0.94447
0.738602	0.533269	-0.596398	2.36008	0.454886	-0.335478	-0.270199	-0.0530743	3.17342	1.18228	-0.114393	-0.498818	-0.0750121	-0.528814	-1.02	-0.730381	0.049578	1.03698	0.554771	-0.362152	3.35868	-1.05988	-1.84416	-0.635132
-0.745649	0.956667	-0.987042	2.76376	0.138678	0.860205	-0.222435	0.0603611	3.16153	1.72306	-0.0955333	0.545256	-0.279709	-1.29578	-1.28688	-0.92023	0.0939715	-1.12369	0.283622	-0.497472	3.66108	-1.16482	-1.78744	-0.894517
-1.26207	0.897462	-0.903238	2.28145	-0.46829	0.702056	-0.417184	-0.287917	2.62639	1.75887	-0.0492395	-0.292874	0.0909104	-1.4064	-1.31893	-1.14527	0.0334003	-0.71979	0.414549	-0.686106	3.78046	-1.36633	-1.57989	-0.677492
0.0516247	0.740306	-1.36597	1.10464	-0.0635381	1.79099	-0.0455065	-0.20054	2.49564	2.17472	-0.19274	0.430888	-0.108079	-1.40086	-1.54527	-1.09039	0.362427	-0.693045	0.693431	-0.803676	3.48009	-1.31679	-1.82518	-0.823035
0.826414	0.694884	-0.110296	1.47943	-0.314668	2.04126	-0.244859	-0.579595	1.85878	2.40412	-0.395276	0.369851	-0.150218	-1.15105	-1.61093	-1.14261	0.415609	-1.97244	0.63871	-0.697153	3.82782	-1.19484	-1.6926	-1.07713
0.921665	0.494611	-1.34591	1.37454	-0.63383	2.98607	-0.27448	-0.477954	1.95312	0.872668	0.233605	-0.463487	0.313202	-1.41326	-0.979751	-1.40067	0.373068	-1.59633	0.576488	-0.408119	3.41073	-1.48301	-1.81759	-0.933628
1.49513	0.508721	-1.32706	1.24236	-0.403346	2.003	0.658361	-0.443427	1.78383	1.40943	0.0390018	0.453095	0.489665	-0.97513	-0.683262	-1.32379	0.49417	-0.640063	0.41804	-0.572924	3.63825	-1.39692	-1.86442	-0.763197
2.01995	0.35462	-1.81744	1.59569	0.366602	1.05665	-0.322495	-0.313924	2.7994	0.863703	-0.381092	0.0298489	0.61869	-0.943847	-1.17875	-0.945561	-0.0364301	-2.47897	0.573189	-0.392728	3.79105	-1.29549	-1.93313	-0.87805
1.34188	-0.0600962	-0.831581	1.79283	0.294269	-0.182849	0.193908	-1.06214	1.82135	0.657819	0.601524	-0.536917	0.295328	-1.24969	-1.20547	-0.508176	-0.488099	-1.16237	0.401453	-0.673686	4.39028	-0.966825	-1.81226	-0.888043
-0.210982	0.536806	-1.59005	2.01248	-0.165124	0.659352	-0.0707883	-0.470123	2.16365	0.774441	0.692189	-0.421549	0.360736	-0.90195	-0.746413	-0.497111	-0.389095	-3.39985	0.54874	-0.812288	3.92061	-1.16981	-1.94758	-0.760128
-0.746929	1.55681	-1.01896	1.55082	-0.28356	0.360476	-0.143073	-0.95877	2.13177	1.3416	0.483664	0.0178482	0.465233	-0.856759	-0.941962	-0.787165	0.0716003	-4.39639	0.488236	-0.43753	3.65847	-1.16582	-2.0091	-0.862305
-0.25082	1.75891	-0.522403	1.31022	-0.0122838	0.890805	0.278122	0.107358	2.59895	1.78273	0.0846295	-0.860434	0.370713	-0.833734	-1.52257	-0.831314	0.114804	-2.48405	0.220142	-0.487266	3.789	-0.99089	-1.9326	-1.0039
-0.0147932	1.7548	-0.291089	1.44371	-0.41106	0.932731	1.24247	0.201772	2.9969	2.05045	0.31283	0.00600291	0.217767	-0.863553	-1.75855	-0.798333	-0.263754	-2.95286	0.218445	-0.649964	4.00667	-1.01387	-2.09345	-1.04848
0.442721	1.76581	-0.145001	1.38018	-0.713276	1.9729	0.581288	0.0204289	2.27857	1.39095	-0.480884	0.437566	0.307283	-1.06028	-1.67523	-0.865202	-0.0518438	-2.29802	0.304741	-0.4055	4.06278	-1.00553	-2.13653	-1.27105
1.7978	1.286	-0.386567	2.20911	0.346467	0.109721	-0.338873	0.179338	3.03381	0.660183	-0.161542	-0.473181	0.778733	-1.21392	-1.56029	-0.998484	0.211504	-3.59413	0.26891	-0.235871	4.35564	-0.744155	-1.92001	-1.11961
2.78578	1.54122	-0.552701	2.3077	0.438761	1.06466	-0.106665	-0.62494	2.00337	0.862391	0.0840241	0.493652	0.273926	-0.818371	-1.56599	-1.00827	-0.424221	-3.02317	0.596228	-0.253933	4.06008	-0.740514	-2.20268	-1.02811
2.70052	1.87504	-0.338806	2.42488	1.13545	2.23609	-0.516438	-0.396068	1.66192	0.719287	0.826385	0.114133	0.136851	-1.04498	-1.31036	-1.08753	0.362844	-3.14263	0.395879	-0.33528	4.42932	-0.609571	-2.1159	-0.92035
2.16355	1.16876	-0.13776	2.94008	0.181134	2.16074	-0.443918	-1.16716	1.18882	0.868862	0.0574666	-0.298509	0.722667	-1.32075	-0.816523	-1.14262	0.215719	-2.44932	0.589482	-0.618604	4.01274	-0.651884	-1.92358	-1.13764
1.99211	0.639213	-1.05606	2.42848	0.139301	0.80015	-0.647348	-1.17663	0.801141	1.64118	0.34613	0.354204	0.662954	-0.945795	-0.850669	-0.824633	0.8293	-3.07774	0.496366	-0.621367	4.47493	-0.630088	-2.13123	-0.912059
2.36908	0.600274	-0.472064	3.0751	0.23979	1.6266	-0.176091	-0.791156	1.5882	1.05431	0.182523	0.985721	0.905698	-1.10409	-1.24703	-0.56357	0.83046	-4.35546	0.349337	-0.555158	4.02949	-0.441698	-1.92695	-0.990986
2.24421	0.372452	0.166021	2.26431	0.555447	2.01952	-0.56971	-1.70207	2.0301	0.554231	0.0576172	-0.539747	0.162352	-1.40906	-1.35778	-0.748649	1.00405	-3.21339	0.754761	-0.71793	4.50678	-0.691529	-2.09698	-1.10972
0.840583	0.370471	-0.309487	1.97963	0.495525	1.94179	-0.531998	-0.77514	2.27421	0.792403	0.359207	0.589178	0.620307	-1.71723	-1.3124	-1.02275	1.35695	-4.1266	0.53767	-0.123367	4.12978	-0.66577	-2.10491	-1.01993
-0.540277	0.888792	-0.117581	2.07797	-0.959814	2.15129	-0.0490583	0.129895	1.76087	1.1147	-0.709664	0.544098	0.310456	-1.46709	-1.43845	-0.858182	1.03404	-4.5639	0.632152	-0.2414	3.43635	-0.735086	-2.22131	-1.22128
0.00862402	0.946956	0.767222	1.74153	-0.326812	2.05722	-0.413824	-0.795287	1.92241	1.52326	0.379582	0.395078	0.345641	-1.07576	-1.28603	-0.408674	0.0799279	-4.93935	0.587125	-0.364183	3.41218	-1.0076	-1.94837	-0.963638
0.837726	0.533351	0.0870131	1.6895	0.225892	1.59796	-0.317725	-0.755913	2.24653	1.047	-0.375283	-1.06416	0.496146	-1.14001	-0.840205	-0.422559	0.323255	-6.5243	0.662954	-0.679992	3.47161	-0.673374	-1.93261	-0.94621
-0.0216725	0.263578	-0.875482	1.84165	0.117676	1.04648	-0.145228	-0.0553664	2.24895	1.68486	0.0242179	0.580465	0.0510032	-1.00081	-0.949727	-0.850228	0.229722	-5.42676	0.320973	-0.683035	3.37725	-0.771464	-2.18535	-0.71479
-0.0998204	0.926057	-1.18518	2.20765	0.392977	1.59888	0.146574	-0.0388289	2.85696	1.92243	-0.534165	-0.689294	-0.0770712	-0.98648	-1.28436	-0.799587	0.373781	-4.99994	0.518702	-0.261675	4.10328	-0.896474	-2.26806	-0.78291
1.53205	1.92454	-0.691427	2.303	0.119441	1.33025	-0.693521	-0.235084	2.08459	1.67528	-0.662458	-0.325339	-0.639312	-0.903299	-0.834926	-0.469071	0.0517023	-4.71701	0.34018	-0.576513	3.95571	-0.701646	-2.15068	-0.857229
1.95651	1.55603	-1.41716	1.68528	0.670333	2.63623	0.0212233	0.142228	2.82435	1.58082	-0.761255	0.511887	-0.181311	-0.677941	-0.446539	-0.616206	-0.220935	-4.34789	0.402682	-0.444134	4.21563	-0.818576	-2.20573	-0.833418
1.11953	0.284126	-1.39461	2.35696	1.20901	2.25901	-0.154553	0.081555	1.29367	1.89695	-0.0384779	-0.0688836	-0.0153083	-0.664479	-0.877986	-1.00259	-0.339761	-4.54322	0.30362	-0.352939	4.27668	-0.85321	-2.05004	-1.09409
1.64751	0.487275	-0.732714	2.7563	0.525318	3.2193	-0.449987	-0.198687	1.94561	1.19198	-0.317278	0.136077	0.060282	-0.706759	-1.12788	-1.09138	0.0100997	-2.63198	0.472616	-0.378211	4.35121	-0.625825	-2.07751	-1.17771
2.91568	2.11043	-0.767848	2.47333	0.0938234	2.50068	-0.095491	-0.716995	1.47075	0.861813	-0.0854553	-0.90732	0.372037	-0.827889	-0.84591	-0.84634	0.932838	-3.19022	0.189558	-0.427477	3.94204	-0.598819	-2.05391	-0.950765
2.65396	2.24437	-1.2973	1.94859	0.376331	2.05486	-0.180327	-0.655638	1.50517	2.11724	-0.96799	-1.56204	0.59686	-0.991184	-1.02177	-0.806394	0.921474	-3.41812	0.675224	-0.312067	3.81227	-0.457341	-2.08781	-1.13999
2.77869	1.05563	-0.282175	1.71356	0.843679	2.48709	0.231932	-0.632724	2.06435	2.39626	-0.155138	-0.683303	0.416664	-0.573763	-1.42763	-0.945432	0.398825	-2.90445	0.570026	-0.253325	3.87267	-0.46879	-1.97268	-1.21879
3.31608	0.645267	-0.418633	1.17438	0.693823	1.24563	0.453206	0.281968	1.6574	2.15943	0.132826	-0.0038337	0.468346	-0.959937	-1.10753	-0.88969	0.220008	-2.79775	0.563594	-0.385354	3.44994	-0.489206	-1.91724	-1.04235
1.96007	1.05849	-0.151925	2.00453	-0.112934	1.62281	-0.291963	-0.145649	2.69641	3.06301	-0.367779	0.23454	0.140243	-1.05487	-0.919	-0.606765	0.265511	-4.43237	0.294024	-0.47487	4.00035	-0.405218	-1.68559	-0.866763
-0.467472	0.916257	-0.579304	1.34985	0.403093	3.61292	-0.111204	0.0647738	2.27851	2.89145	-0.880589	-0.504026	1.04716	-0.987521	-0.974221	-0.476319	0.249	-4.6166	0.508137	-0.681172	4.09234	-0.67777	-2.09725	-0.760548
-1.05958	0.290235	-1.96732	1.59654	0.399346	3.69823	-0.442812	-0.631855	2.10201	3.38698	-0.560351	-0.588006	0.216118	-0.579391	-0.483717	-0.508381	-0.0407249	-3.88964	0.425778	-0.65684	3.86356	-0.334304	-2.00962	-1.2056
0.582526	0.667903	0.0514779	1.55214	0.864969	1.94593	-0.650124	-0.270243	2.26103	3.07568	-1.18838	0.304984	0.840219	-1.04738	-0.239592	-0.483767	0.0201145	-4.79204	0.234492	-0.668018	3.55853	-0.498637	-2.16766	-0.857983
1.52518	1.18432	0.339711	2.6652	0.579256	3.37419	0.25552	-0.334326	2.72945	2.43342	-0.929223	-0.278885	0.464863	-1.3125	-0.707963	-0.483024	-0.505003	-6.07616	0.352567	-0.615156	4.51405	-0.389912	-2.05267	-1.00917
0.254228	0.760296	-0.458257	1.92399	1.83793	3.45685	-0.954457	-0.367119	2.22285	1.3198	-1.26949	0.0606461	0.0303022	-1.28956	-1.15433	-0.408283	-0.181729	-4.57825	0.456049	-0.542299	4.68904	-0.46134	-1.90429	-0.747262
-0.428658	0.469979	-0.5973	2.0466	1.15237	3.7074	-0.180581	-0.832328	2.58191	1.46229	-1.72349	-0.162705	0.537344	-1.31951	-0.936069	-0.510135	0.435283	-2.71971	0.344027	-0.671211	4.50927	-0.672703	-2.27829	-0.864068
0.934569	0.873054	-0.780567	2.51654	0.822902	5.04284	0.200585	-0.697788	2.37814	1.8466	-0.946411	0.46978	0.613887	-1.19259	-0.672618	-0.732686	0.30865	-3.42876	0.0258679	-0.460989	3.50857	-0.886309	-1.89915	-0.8513
2.00591	1.60574	-0.900572	2.69679	1.11324	4.41885	-0.198492	-0.415096	1.8139	2.01793	-1.0549	0.160691	0.432487	-1.28308	-0.757863	-0.714986	0.661042	-4.75284	0.502553	-0.549409	3.69298	-0.654609	-1.90409	-0.596853
0.726443	2.06532	-0.496322	2.6419	1.25903	3.35823	-0.188656	-0.531142	2.95814	2.32662	-0.220551	1.06035	0.807187	-1.5725	-0.59239	-0.646759	0.332791	-1.40647	0.557323	-0.220851	3.75297	-0.836646	-2.39968	-0.567243
-0.818953	1.9616	-0.496589	2.994	1.20939	4.15744	-0.546775	-1.09866	3.18576	1.86616	-0.664926	0.834539	0.773295	-1.07576	-0.622968	-0.834345	0.437453	-2.60802	0.535354	-0.285383	4.15249	-1.01349	-2.085	-0.800408
-0.517206	1.16613	-0.737763	2.52956	0.639868	4.45962	-0.126721	-0.474514	2.76685	1.11843	-0.523251	-0.0114825	0.368723	-0.984664	-0.657059	-1.05098	0.461594	-0.579177	0.80808	-0.295289	3.42983	-0.825175	-2.05894	-1.02437
-0.38371	0.888654	0.33611	2.13459	1.02526	1.52076	0.315508	-0.804331	2.29095	0.94596	-0.405699	-0.0230378	0.730008	-1.55811	-1.10363	-0.865714	0.309543	-1.91598	0.723069	-0.241179	3.73622	-0.303827	-2.12245	-0.767963
-0.998384	1.41694	-0.266444	2.28608	0.793927	4.15789	-0.361297	-0.0556297	2.93805	1.54382	-0.401039	1.75081	0.385328	-1.33983	-1.7019	-0.694452	0.325381	-1.80327	0.669131	-0.591122	3.30964	-0.579478	-1.87008	-0.671439
-1.13137	0.998676	0.0639701	2.75138	0.500005	3.54828	0.735363	-0.243913	2.93952	1.78639	-0.310713	0.327268	0.860168	-1.49951	-1.09358	-0.731851	0.438579	-1.30256	0.729401	-0.497716	3.87082	-0.482052	-2.0348	-0.822461
0.0652771	0.589227	-0.37628	3.07217	0.023377	3.47333	0.612994	-0.700691	2.76367	1.69341	-0.111205	1.56454	0.216088	-1.20082	-0.515248	-0.850629	0.253303	-1.33408	0.523078	-0.200269	3.381	-0.430889	-1.91505	-0.711695
0.258093	0.736689	-0.548572	2.30673	0.71172	4.67147	-0.71045	-0.778726	1.85755	1.14373	-0.802317	1.3904	0.236245	-0.899314	-0.676343	-1.05852	0.529587	-0.340635	0.469417	-0.221795	3.39198	-0.156977	-1.9528	-0.732276
-0.140313	0.52967	-0.577195	1.87032	0.963526	4.89028	-0.181024	-0.0432881	0.900843	0.750471	-0.213429	1.35159	0.459758	-1.09522	-0.66119	-1.06347	0.100937	-3.64992	0.568305	-0.664078	3.78014	-0.743925	-2.18184	-1.24567
-0.89134	0.413027	-0.649196	1.72877	1.31012	4.55989	-0.170428	0.249185	1.09653	1.26393	-0.357206	-0.946058	0.461589	-1.68247	-0.170674	-0.717894	0.501639	-3.29556	0.357192	-0.472311	3.27366	-0.108131	-2.41813	-1.06566
-2.31033	1.28527	-1.37563	1.68255	0.447604	4.36897	-0.583788	-0.165685	1.71281	1.38588	-0.425573	1.07899	0.37168	-1.80277	-0.430234	-0.352733	0.583259	-4.68088	0.388273	-0.723217	3.6841	-0.296106	-2.1218	-1.14669
-2.08935	1.83624	-0.729119	1.95472	0.487008	5.27758	-0.475131	0.161321	1.81028	0.838653	-0.195471	0.430305	0.435897	-1.81634	-1.02409	-0.227558	0.257174	-4.54675	0.5834	-0.74821	3.48573	-0.524489	-2.05555	-0.969867
0.359076	1.35041	-1.22412	1.71217	0.379425	4.52384	-0.601724	-0.864991	2.2671	1.23079	-0.0011668	-0.0825706	0.603015	-1.69393	-0.895968	-0.156045	0.102922	-3.96967	0.352451	-0.701196	3.39472	-0.13165	-2.13999	-0.945518
1.125	1.02693	-0.32771	2.01522	1.62065	2.97963	-0.660338	0.21864	2.0625	0.527462	-0.279409	0.622845	0.481643	-1.3855	-1.06145	-0.242625	0.568652	-2.58767	0.399248	-0.483385	2.90184	-0.0731259	-2.03869	-1.07221
0.140941	1.32291	-0.354359	2.26843	0.360826	2.65485	-1.04209	-0.749945	2.26012	1.50594	-0.129854	0.345797	0.50804	-1.28771	-1.78428	-0.414299	0.256654	-3.31286	0.220206	-0.651751	3.48578	-0.430629	-2.06149	-1.19687
-0.980439	1.46893	-0.308009	2.11087	0.614137	3.15041	-0.406137	-0.305731	2.96367	0.178706	-0.791054	0.60364	0.640438	-1.50382	-1.60077	-0.297801	0.208824	-2.91386	0.27283	-0.37492	3.15166	-0.438858	-2.00604	-1.00309
-2.45978	1.29437	-0.142793	1.44116	0.787045	4.07741	-0.401697	0.518611	2.24874	1.2897	-0.795855	-0.500507	0.0849426	-1.50089	-0.706752	-0.0010853	-0.0034609	-3.05807	0.699759	-0.807678	2.89535	-0.776374	-2.51265	-0.621043
-2.30886	1.15361	0.806491	2.43501	0.085757	5.22821	-0.895737	-0.104809	2.82477	1.62313	-0.909085	0.951989	0.35139	-1.46616	-0.487484	-0.337423	0.430295	-3.85727	0.319	-0.468896	2.55182	-0.601542	-2.40215	-0.935306
0.388928	1.04309	0.242521	2.12448	0.0876487	4.03449	-0.24422	-0.0197456	2.26166	1.92668	-1.32856	1.81962	0.292224	-1.52675	-1.20717	-0.934651	0.24629	-3.5605	0.330586	-0.539433	2.62313	-0.509559	-2.1525	-0.797626
1.84051	1.23543	-1.05824	2.21691	0.367292	3.07625	-0.863859	-0.515555	2.69078	1.30873	-0.334971	-0.150606	0.142273	-1.32163	-1.41289	-0.727355	-0.143825	-4.45049	0.39975	-0.438598	3.17049	-0.424582	-1.99622	-0.727236
1.01279	1.34412	-0.700037	2.98691	-0.332513	2.89126	-0.412732	-0.601226	2.63812	1.72426	-0.104253	0.0561671	0.366075	-1.26501	-0.89206	-0.20193	-0.743784	-5.45346	0.466208	-0.479695	3.4898	-0.587319	-1.9075	-0.732756
0.359559	1.43892	-0.378292	1.56207	-0.323456	4.25631	-0.272977	-0.173638	2.33011	2.58277	-0.105065	0.607793	-0.0307683	-1.44323	-0.671974	-0.390391	-0.222532	-6.44511	0.849365	-0.237227	3.15077	-0.594954	-2.25279	-0.764532
0.281474	1.56779	-0.728261	1.75345	1.15254	5.04912	-0.296484	-0.0414175	2.41354	2.55323	-0.229779	1.35862	-0.0798016	-1.39076	-0.840313	-0.819094	-0.239789	-6.32596	0.43764	-0.26539	3.61119	-0.619763	-2.09144	-0.954348
0.673652	1.37251	-1.17316	2.30732	0.520726	4.19013	-0.453361	0.167391	2.14538	1.64455	-0.174389	0.782773	0.240205	-1.40539	-1.36741	-0.595763	-0.391564	-6.37232	0.654252	-0.496289	3.71614	-0.509343	-2.33119	-0.893113
1.24051	1.55054	-1.79591	2.5276	0.924518	3.7122	-1.58261	-0.475419	2.87255	0.854588	-0.809798	1.32164	-0.0089298	-1.63005	-1.36049	-0.312885	-0.29104	-5.89578	0.751447	-0.577768	3.83826	-0.468947	-2.04319	-0.824218
1.59359	2.19593	-1.37652	3.29143	0.375229	2.67885	-0.970862	-1.04769	3.15757	1.39833	-0.308573	1.14533	0.130735	-1.60636	-1.0296	-0.516265	-0.191309	-4.20057	0.493369	-0.496912	3.84747	-0.557689	-2.16808	-0.888925
0.435743	2.33079	-0.996863	2.61171	0.205878	3.30833	-0.463082	-0.90515	3.05813	1.47923	-1.12133	0.743627	0.188406	-1.40655	-1.27451	-0.817943	0.172255	-3.41953	0.295904	-0.137492	3.50357	-0.215934	-1.98844	-0.759041
-2.22165	1.52109	-0.948735	2.16885	0.216337	1.39766	-0.719175	-0.217322	2.90127	0.772561	-0.381603	-0.0703295	0.81476	-1.25155	-1.36814	-0.875534	0.182362	-3.61429	0.491346	-0.453571	2.91815	-0.464701	-2.09669	-0.676406
-3.18644	1.06312	-1.34967	2.51752	0.4205	2.90173	-0.483097	-0.296917	2.9817	0.675649	-0.299573	1.35897	0.359052	-1.39058	-1.01529	-0.714384	0.461898	-4.28569	0.515726	-0.544901	2.95067	-0.52787	-2.12711	-0.46509
-2.2435	1.51528	-0.96368	2.15471	0.393037	1.73706	-0.63164	-0.171682	2.72131	0.531373	-0.0124534	1.25637	-0.483253	-1.15171	-0.926274	-0.543615	0.344309	-3.19648	0.556288	-0.312515	3.41801	-0.458059	-2.14775	-0.633425
-2.76354	1.5395	-0.0658862	1.70151	0.17629	3.32157	-1.13001	-0.553954	2.7732	0.241065	-0.263713	2.83893	-0.456836	-1.16555	-1.46346	-0.521613	0.406214	-3.92823	0.417962	-0.166735	3.50447	-0.658134	-2.35242	-0.911488
-3.26589	1.29439	-0.251734	1.67823	0.0401347	2.04064	-0.475119	0.134384	2.6852	0.417386	0.410374	1.48773	-0.430602	-0.948972	-1.64914	-0.707776	0.235117	-2.18459	0.484637	-0.0844282	3.5594	-0.210507	-2.06423	-0.935531
-2.21759	1.58456	-0.698034	2.19386	-0.638062	1.56223	-0.358966	-0.295753	2.64247	1.03381	-0.128632	1.67775	0.0101251	-1.15702	-1.24797	-0.895622	0.308294	-4.51106	0.45252	-0.377238	3.71016	-0.185118	-2.09775	-0.869429
-1.4884	2.06366	-1.27035	1.48784	-0.856519	2.59192	-0.0807504	-0.81619	3.1913	1.12424	-0.605642	1.04234	-0.208943	-1.23666	-1.19587	-0.953381	0.183505	-5.14929	0.752838	-0.2495	3.96428	-0.204347	-2.26991	-0.854905
-0.807913	1.57274	-0.274411	1.40351	-0.834431	3.4834	-1.09428	-0.222189	3.0079	0.577861	-0.311314	2.01007	-0.719765	-0.901185	-0.907116	-0.862308	0.452652	-5.33628	0.47148	-0.155793	3.63111	-0.0879681	-2.14229	-0.961315
-0.932648	0.904291	-0.950713	2.03667	-0.617542	3.8229	-0.904825	-0.072776	2.96374	0.477311	-0.710118	0.932975	-0.373157	-1.20369	-0.208903	-0.623044	0.280087	-4.36551	0.520504	-0.386062	3.13991	-0.226105	-2.0733	-0.354781
-1.7812	1.45772	-0.924768	1.62989	-0.362477	1.40428	-0.955658	-0.36513	2.68048	1.34916	-0.791945	0.568912	-0.624091	-1.12026	-0.208671	-0.578835	0.514403	-5.2117	0.704721	-0.667947	2.79568	-0.607289	-1.91362	-0.728193
-2.78571	1.90152	-1.7258	1.97326	-0.499352	1.23871	-1.11899	-0.34645	2.1956	1.03645	-0.951233	1.10599	-0.491983	-1.45394	-0.838531	-0.77862	0.528141	-5.10103	0.781486	-0.320131	3.17227	-0.110096	-2.12546	-0.953121
-3.06496	1.30503	-1.57965	3.17149	0.0114923	1.6701	-1.24661	-0.986054	2.63173	0.537215	-0.392132	1.38769	-0.229774	-1.03459	-1.2811	-0.637789	0.58077	-5.50057	0.666378	-0.187115	3.81349	-0.273209	-2.16528	-0.76961
-1.32171	0.757396	-1.53359	2.87402	0.480746	2.39177	-0.341368	-0.218733	2.25938	-0.326834	-0.625181	0.61447	-0.520097	-1.09504	-1.9702	-0.565294	0.11625	-5.56267	0.441289	-0.290242	3.84911	-0.0540285	-2.27575	-1.04484
0.81576	0.600396	-1.43226	1.95207	0.141713	1.75468	-1.04394	0.35515	1.90109	0.274451	-0.502633	-0.937503	-0.171712	-0.998977	-2.42144	-0.860496	-0.022017	-5.24133	0.65611	-0.11122	3.75627	-0.578984	-2.31269	-0.641796
1.10131	0.5183	-1.32549	1.04915	0.423088	2.42729	-0.368905	-0.432635	1.71633	0.987177	-0.13619	0.46437	-0.634855	-0.902936	-1.63824	-0.798592	-0.437853	-3.23131	0.496962	-0.456055	3.71782	-0.54135	-2.24429	-0.796202
-0.316745	0.607355	-0.463831	1.78494	0.482646	2.54025	-1.1733	-0.565728	2.07917	1.40694	-0.502075	-0.438937	-0.798836	-0.902302	-1.18656	-0.590391	-0.381051	-4.14358	0.498995	-0.257316	3.8278	-0.514261	-2.16237	-0.812666
-2.17822	0.912145	-0.795869	1.44744	-0.432069	2.05137	-1.00108	0.400323	2.78752	1.4727	-0.398952	0.53743	-0.437848	-0.614901	-1.33394	-0.651454	-0.632876	-3.92582	0.551856	-0.368495	4.37891	-0.513119	-2.24039	-0.665319
-2.6853	1.46987	-0.213675	2.50154	-0.105951	1.89858	-1.30945	-0.423519	2.67434	1.88785	-0.214696	0.800074	0.148011	-0.505231	-0.851887	-0.56429	0.232477	-6.94747	0.525409	-0.266544	3.80823	-0.217515	-2.07266	-0.563506
-2.33148	1.69687	-0.905866	2.44793	-0.179149	2.38088	-1.00256	-0.238383	2.52994	1.63164	-0.184187	-0.746126	0.159487	-0.80371	-0.408635	-0.239647	-0.0402021	-5.23171	0.53922	-0.340712	3.7833	-0.495099	-2.06348	-0.329861
-3.09277	0.98731	-1.15571	2.14128	0.21085	3.29655	-1.45447	-0.57541	2.19344	1.86882	0.0074698	-1.09489	-0.11194	-0.814513	-0.562336	-0.237315	0.139599	-6.15498	0.606766	-0.112119	3.56691	-0.222997	-2.12095	-0.481945
-2.96591	0.602581	-0.472459	1.93465	0.145661	2.35911	-1.66949	-1.04533	3.04487	1.2653	-0.313996	-0.71569	-0.0858952	-0.70639	-0.750692	-0.296917	-0.308184	-8.39695	0.371071	-0.121423	3.24744	-0.212878	-1.97207	-0.833112
-1.37845	0.933616	-0.318024	1.91045	-0.308251	0.407103	-1.65163	-0.516846	2.96204	1.34068	-0.786597	0.0163672	0.0536033	-0.841374	-1.01288	-0.129852	-0.310792	-7.70783	0.587567	0.00954211	3.7672	-0.0470602	-2.13109	-0.411709
-1.46129	1.27404	0.0695561	2.19978	0.629447	1.89782	-0.52094	-0.777423	2.97321	1.22595	-0.415292	0.0714077	1.03976	-0.922671	-1.26271	-0.0562614	-0.35007	-6.31476	0.497016	-0.0726876	4.28059	-0.400975	-2.25652	-0.845938
-3.02015	1.58179	-0.091788	1.43809	0.162158	2.86215	-0.845014	-0.378912	2.46024	1.0759	-0.698576	1.35828	0.113145	-0.945775	-0.678913	-0.0603308	0.288834	-6.71903	0.421087	-0.321314	4.26523	-0.426169	-1.93506	-0.673146
-4.39111	1.75995	-0.666401	1.5999	0.085644	3.48938	-1.38232	-0.406529	2.87038	1.19147	0.0450335	0.775062	-0.32398	-0.983859	-0.25615	0.0152943	0.198948	-5.7732	0.428911	0.0277485	4.07078	-0.356965	-2.16009	-0.962451
-3.40554	1.56507	-0.693718	2.8941	-0.725819	1.64496	-1.57734	-0.373972	3.44374	1.11919	-0.693383	0.476475	0.0939148	-1.04121	-0.629236	-0.165224	-0.269628	-4.60534	0.461609	-0.0792489	4.44812	-0.270164	-2.3597	-1.06613
-1.11902	0.794906	-0.987444	3.24956	-0.816891	2.09563	-1.92088	-0.484146	3.19513	1.47492	-0.486664	0.246186	-0.709398	-0.636476	-1.09918	-0.406219	0.346224	-6.17397	0.619549	0.236843	4.4308	0.0665559	-2.22524	-0.681266
-0.206838	0.393794	-0.371124	3.18899	-0.424835	1.49551	-0.666666	-0.703389	4.01616	0.948156	-0.726944	0.366263	-0.305419	-0.823903	-0.963961	-0.436099	0.0437991	-6.67739	0.294741	-0.0185781	4.23068	-0.246804	-2.25658	-0.74266
-1.18328	0.573255	-0.792981	3.20065	1.03299	0.944332	-1.58037	-0.439839	3.96816	1.1784	-0.813184	0.211457	-0.0284524	-0.635534	-0.658295	-0.499233	0.146576	-4.83884	0.369551	-0.316295	3.69169	-0.192189	-1.94656	-0.922861
-1.27124	0.729314	-1.40294	3.35735	1.65182	3.92063	-1.80401	-0.800459	3.79005	0.961417	-0.969623	-0.351313	-0.645222	-0.15669	-0.730381	-0.665352	0.338711	-5.29466	0.469411	-0.0260557	3.76634	-0.203766	-2.22801	-0.700178
-0.0114774	0.772896	-1.10216	3.80747	1.36767	3.52327	-1.66472	-0.140476	4.24127	0.980842	-0.530016	-0.185569	-0.832001	-0.02329	-0.730773	-0.531265	0.021014	-4.5238	0.440578	-0.161113	3.6133	-0.0892586	-2.14372	-0.540254
-0.0580231	0.756688	-1.45586	3.61452	-0.0473807	2.11835	-1.25476	-0.13732	2.99406	0.893047	-0.642821	0.272807	-0.122665	-0.0419055	-0.517043	-0.259631	-0.0468988	-5.35266	0.317047	-0.235805	3.80172	-0.401745	-1.89367	-0.58631
-0.881703	0.854203	-1.38825	3.46374	0.130277	1.74369	-1.48009	-0.409378	2.79098	0.976116	-0.530509	0.31613	-0.426546	-0.399333	-0.552308	-0.411645	0.0695657	-5.6208	0.346263	-0.0362495	3.64804	-0.439309	-2.21216	-1.03931
-0.775921	0.877699	-1.15422	3.5738	0.173655	2.51079	-2.06339	-0.346768	2.56983	0.968482	-0.794445	-1.49254	-0.508236	-0.97005	-0.824778	-0.518258	-0.0573303	-5.77889	0.507686	-0.100807	3.56013	-0.537824	-2.20179	-1.10026
0.0484297	0.948043	-0.920024	3.71976	0.863037	0.540999	-1.40515	-0.185239	3.20498	1.73472	-1.16311	-1.98937	-0.761636	-1.01763	-0.976132	-0.268557	-0.0639565	-6.49613	0.344356	-0.582155	3.4531	-0.356876	-2.21663	-0.904643
0.0430365	0.858934	-1.29091	3.6557	0.0512574	0.665414	-1.57972	0.416342	2.66269	1.7577	-1.14265	-0.671771	0.0395803	-0.706136	-0.972206	-0.0820371	0.215589	-6.237	0.341473	-0.456368	3.79786	-0.450188	-2.16824	-1.01643
-1.66342	0.473715	-0.614737	3.02603	0.108133	1.53208	-1.63661	-0.479434	2.69493	0.434698	-0.189567	0.534272	-0.288179	-0.286868	-0.902748	-0.124221	0.175673	-6.01101	0.579455	0.0332545	4.12089	-0.272175	-2.22704	-0.778012
-2.72468	-0.035084	0.272417	3.12417	0.336675	1.42104	-0.746699	0.204838	2.46115	0.915582	-0.551236	0.0449017	-0.243549	-0.51516	-0.929985	-0.0940896	0.27683	-5.43583	0.388848	-0.401074	4.129	-0.110311	-2.07409	-0.894202
-2.89378	0.373374	-0.251944	3.84559	0.337168	2.58201	-0.984555	-0.207371	3.03501	1.36716	-0.679217	-0.271887	-0.517581	-0.963839	-0.877849	-0.120302	0.754192	-5.71868	0.472651	-0.169969	4.07307	0.10334	-2.34802	-0.750534
-2.30487	1.453	-0.413895	3.21316	-0.656155	2.83693	-1.69626	0.15665	2.92256	1.47566	-1.00072	-0.412297	-0.150365	-1.36243	-0.692171	-0.452947	0.545361	-6.71729	0.546937	-0.501965	3.9792	0.23617	-2.08232	-1.07291
-0.852373	1.32179	0.176034	3.40308	-0.0632194	-0.304313	-2.04614	-0.144431	2.79615	0.633399	-1.02404	-0.297704	-0.167252	-1.26164	-0.820761	-0.65935	0.267778	-9.32693	0.398729	-0.116266	3.64578	0.389872	-2.28138	-1.0141
-0.176236	0.26592	-0.132158	3.14506	0.273178	0.85006	-1.22731	-0.927669	2.76464	0.500813	-1.3492	-0.603776	-0.404857	-1.3234	-0.789156	-0.677364	-0.227542	-7.53883	0.638016	-0.385909	3.54925	0.390403	-2.34828	-0.988354
-0.712214	0.448545	-0.891926	2.51222	-0.228135	1.166	-1.02222	-0.740387	2.70245	0.449195	-0.549444	0.502341	-0.366896	-1.06703	-0.29649	-0.740533	-0.437075	-9.06112	0.459114	-0.263638	3.52647	0.532996	-2.24824	-0.546517
-0.766644	1.24089	-1.53951	2.25257	-0.0538848	0.00363728	-1.12451	-0.920196	3.64751	0.55117	-1.00422	-0.0599578	-0.19643	-1.12963	-0.371065	-0.830871	-0.616547	-8.26087	0.536365	-0.325753	2.77984	0.117267	-2.34422	-0.854672
-0.643669	1.6943	-1.59963	1.7218	0.409857	-0.340534	-2.03489	-0.680612	2.51677	1.11022	-0.750481	-1.14823	-0.181064	-1.51889	-0.555418	-0.807483	-0.243055	-8.85279	0.427444	-0.388264	2.90687	0.304773	-2.23657	-0.77497
-1.26346	1.93377	-2.01672	1.27677	0.532923	0.300626	-0.898948	0.208631	2.06913	1.32933	-1.1946	0.160963	-0.255096	-1.57693	-0.647499	-0.719218	-0.212959	-8.39305	0.513751	-0.296153	3.2171	0.0529283	-2.32032	-0.935571
-1.52125	1.8392	-2.23646	1.35364	0.546013	0.779163	-1.15801	-0.131233	2.4232	0.653965	-0.652639	-0.322887	-0.899999	-1.33659	-0.672115	-0.509857	0.05902	-7.67244	0.660109	-0.169396	3.47404	0.25932	-2.34713	-0.962823
-1.52002	0.634484	-2.29983	0.628083	-0.646845	1.66944	-1.16422	-0.676368	2.86273	0.757062	-1.03968	-0.0855942	-0.301347	-1.216	-0.486931	-0.389795	0.0482657	-5.4725	0.547397	-0.249207	3.22053	0.0902101	-2.23708	-0.97872
-1.46877	-0.570759	-1.65319	1.38051	-0.124276	0.55625	-0.786771	-0.799362	3.18752	0.25888	-1.04713	0.133736	-0.873804	-1.27945	-0.331207	-0.451903	0.0874405	-5.59719	0.705839	0.0952141	3.49965	-0.305273	-2.54087	-0.98742
-1.87366	-0.221267	-2.05262	1.74007	-0.761262	-0.293557	-1.1077	-0.25257	2.67553	1.44565	-1.07995	-1.35067	-0.236135	-0.937626	0.0191136	-0.353527	0.406462	-5.55696	0.455915	-0.199067	4.01736	-0.0930344	-2.22822	-0.766566
-2.70631	0.472931	-1.68465	2.67042	-0.441555	0.60019	-0.997174	-0.532471	3.08643	2.39815	-0.940525	-0.554792	-0.643276	-0.691086	0.277052	-0.26802	0.674197	-5.9362	0.160338	-0.536603	3.31601	-0.158177	-2.13415	-1.12595
-2.20104	0.780566	-2.71677	2.29915	0.421163	1.06239	-1.7993	-0.858495	3.3893	1.99315	-0.767758	-0.157777	-0.401708	-0.102709	-0.259998	-0.317623	0.574188	-5.85693	0.443285	-0.245802	2.91816	-0.372771	-2.08213	-0.929693
-1.31091	0.935474	-2.13916	2.49802	0.491497	3.26363	-1.02661	-1.06854	3.7037	1.57936	-0.539286	0.230105	-0.176189	-0.237364	-1.02009	-0.33681	0.38609	-6.71248	0.0600405	-0.385619	2.89919	-0.298475	-2.09972	-0.859531
-1.11849	0.96647	-1.61058	2.06373	0.519427	1.08211	-1.54569	-0.206841	2.66237	1.3672	-0.865367	-1.93666	-0.367595	-0.874994	-1.18194	-0.273239	0.0951905	-5.62865	0.159838	-0.254934	3.0691	0.030828	-2.29137	-0.879088
-1.21831	1.31138	-2.18274	1.97358	0.236937	2.52769	-1.06024	-0.597911	3.0844	1.29298	-0.868169	-1.89646	-0.216076	-0.710769	-1.1677	-0.0664142	-0.0743445	-4.21349	-0.0682995	-0.291591	2.88399	-0.254966	-2.22634	-0.845771
-1.07288	1.37348	-0.628951	1.55677	0.227399	0.487908	-0.718646	-0.374512	2.39566	0.180177	-0.947638	-1.84108	-0.826368	-0.709172	-1.02258	-0.226089	0.588103	-5.69305	0.198284	-0.0129282	3.21194	-0.0825959	-2.15598	-0.835361
-0.444851	0.649569	-0.650525	1.81574	-0.369606	-0.0896275	-0.639497	-0.652018	2.33941	0.678685	-0.548924	-1.76347	-0.737266	-0.489841	-0.804972	-0.554563	1.22446	-7.15111	0.433831	-0.393331	3.52305	-0.0451597	-2.10289	-0.990257
-0.235884	0.427458	-0.787014	2.4329	-0.230112	0.0601017	-0.774223	-1.59625	2.04457	0.778681	-1.16125	-1.10239	-0.313426	-0.300217	-0.745062	-0.260356	1.00038	-7.81443	0.109133	-0.478106	3.36951	-0.101658	-1.88701	-1.03017
0.228997	0.663554	-0.569144	1.4838	-0.717414	-0.592155	-0.2633	-0.312459	1.7128	0.426487	-0.976248	-0.979433	-1.04234	0.0726508	-0.787226	0.0386438	0.644711	-8.34177	0.335616	-0.419277	3.88223	-0.211677	-2.13393	-1.1137
-0.543265	0.601702	-0.435852	1.03678	-0.669982	1.47909	-0.0547353	-0.701133	1.70445	0.683233	-0.781543	-0.81252	-0.727204	-0.0430733	-0.929956	-0.184221	0.385865	-6.84434	0.119574	-0.501805	3.64839	-0.282265	-2.05342	-0.878218
-1.7785	0.710431	-1.87614	0.665599	-1.08336	1.75334	-0.860308	-0.422107	1.74086	0.9179	-1.70778	-0.484823	-0.591742	-0.436774	-0.964005	-0.462129	0.310977	-7.09902	0.487308	-0.208027	3.37076	-0.462919	-2.53244	-0.887166
-1.5649	1.01627	-1.50772	1.38867	-1.07719	0.423361	-0.414925	-0.655226	1.64923	1.0931	-0.746535	-0.823295	-1.05447	-1.00431	-0.695915	-0.506857	-0.373442	-6.805	0.328266	-0.0169608	3.45647	-0.0217762	-1.89089	-0.936679
-1.22973	0.524958	-1.50084	1.75783	-0.948356	1.04746	-1.20561	-1.10229	2.0574	2.01099	-0.723946	-1.24482	-0.463178	-0.871822	-0.843175	-0.326013	0.209569	-6.51293	0.409901	-0.284313	3.47374	-0.171945	-2.20944	-0.794486
-1.72384	-0.149526	-2.04768	1.78032	-1.63453	0.117362	-0.893222	-1.66982	2.30069	1.93139	-1.05814	-0.619039	-0.644311	-0.869852	-1.37873	-0.186827	-0.0205347	-5.90314	0.277605	-0.60023	2.73786	-0.0515641	-2.49905	-1.2591
-2.83631	-0.168901	-2.63501	2.04086	-0.489302	-1.22308	-1.25561	-1.58593	1.99643	1.96363	-1.13681	0.299577	-0.561283	-0.843028	-1.44216	-0.177917	-0.122887	-4.59914	0.45409	-0.385118	3.23917	-0.4627	-2.46061	-1.04893
-2.21725	-0.0832287	-1.29551	0.905943	-0.851406	-1.07381	-0.934037	-0.624825	2.69121	2.03659	-0.797591	-1.05414	-0.695235	-1.09114	-0.970846	-0.236297	-0.44211	-3.2373	0.0666981	-0.335867	3.28973	-0.3052	-2.36765	-1.02464
0.0468252	-0.911584	-1.24879	2.16474	-0.418041	0.669446	-1.08914	-2.00858	2.89035	1.93664	-0.572562	-0.946766	-0.912393	-1.0457	-0.593864	-0.194627	0.0814932	-2.69349	0.273929	-0.371756	3.24037	-0.608037	-2.49957	-1.07167
0.145467	-1.30733	-1.74633	2.72845	0.113334	-0.93842	-0.944526	-1.48573	2.67698	1.15669	-0.489683	-1.49102	-0.839814	-1.45836	-0.696608	-0.0846233	-0.194135	-1.83843	0.286334	-0.399614	3.51544	-0.516803	-2.44567	-0.935319
-1.58986	-0.692478	-2.63897	3.31997	0.121788	0.80397	-1.27231	-0.877683	2.88415	0.822533	-1.06726	-1.21791	-0.521344	-1.31143	-0.619141	-0.203013	0.053829	-2.49875	0.204171	-0.517326	3.49066	-0.519648	-2.3781	-1.30917
-1.36362	-0.174027	-1.88296	3.30815	0.596854	0.853872	-0.910814	-0.651784	3.53199	1.05819	-0.418575	0.169359	-0.126366	-1.05734	-0.550165	-0.332173	-0.486174	-3.48622	0.0877244	-0.343323	3.42587	-0.399227	-1.97884	-1.33907
0.0921179	-0.323032	-0.946203	2.64941	0.776674	1.38741	-1.66192	-0.744891	3.85309	0.207258	-0.116717	1.20407	-0.47264	-0.957769	-0.835543	-0.227692	-0.175293	-1.94167	0.288242	-0.530448	3.35781	-0.154175	-2.26938	-1.0756
-0.410248	-0.428911	-1.23313	2.897	0.691424	1.23555	-1.2101	-0.839366	3.1625	0.22094	-0.794597	-0.231474	-0.740428	-0.859066	-1.2131	0.0323524	0.0789003	-3.01837	0.172075	-0.51139	3.71886	-0.310978	-2.42489	-1.01761
-2.39408	-0.17633	-1.60326	2.2021	1.16712	1.74373	-1.25398	-0.447489	2.77815	1.48221	-1.42856	-0.594338	-0.95135	-1.14408	-1.10786	0.0646293	-0.0645823	-2.82879	-0.0460065	-0.624827	3.43336	0.00041832	-2.56408	-0.76124
-1.92062	-0.638218	-2.35489	2.37438	0.463067	0.687527	-1.14517	-0.579919	2.49897	0.950134	-0.968243	-0.439866	-0.85961	-1.11193	-0.582545	-0.1569	0.0192039	-2.75936	-0.183961	-0.448824	3.20991	0.0715892	-2.05151	-1.37501
-1.23421	-0.881212	-2.18736	1.89369	-0.0735656	-0.830773	-1.6866	-0.727596	2.38205	1.28567	-1.12352	-0.0748672	-0.565488	-1.36531	-0.188963	-0.292811	-0.278437	-1.89996	-0.0566996	-0.257683	3.33131	0.111578	-2.36018	-1.37067
-2.24025	-0.427812	-1.95857	2.17161	0.411701	0.450408	-1.17882	-0.45462	2.47992	1.7349	-1.49099	0.150584	-0.201126	-1.28896	-0.452619	-0.114811	-0.198147	-2.86388	0.0812146	-0.209649	3.41466	-0.305598	-2.20068	-1.42653
-1.57208	-0.0427236	-2.59536	1.99123	0.540205	1.09112	-0.88471	-1.04868	2.01051	2.04268	-1.52851	0.82823	-0.617333	-1.16999	-1.07548	-0.0101571	0.19255	-2.05059	-0.138358	-0.396667	3.48205	-0.286168	-2.21845	-1.31719
0.214617	0.266993	-1.5391	0.896917	0.361174	2.3602	-0.977074	-0.874803	1.35182	1.94053	-1.28847	0.152261	-0.520204	-1.19734	-1.63234	-0.337285	-0.0224025	-3.75224	0.159978	-0.467216	3.1545	-0.170396	-2.40186	-0.943012
-0.268198	0.480723	-1.45448	1.05756	-0.170595	1.18617	-1.40175	-1.06591	2.55037	1.76223	-0.716439	0.216887	-0.663976	-1.19551	-1.61874	-0.518814	-0.124159	-3.36671	-0.0474192	-0.628556	3.24549	-0.185677	-2.31124	-1.20517
-1.63039	0.325062	-1.12304	1.68022	0.965569	1.18114	-1.29651	-1.30556	2.42252	1.85225	-1.21619	0.474092	-0.471414	-0.586375	-0.960875	-0.473413	0.304017	-4.41446	0.1842	-0.469118	3.0364	-0.0976221	-2.37467	-1.15017
-0.590184	-0.0711517	-1.58602	0.888723	0.706104	1.0862	-0.736111	-0.860897	2.03719	1.8575	-1.4869	0.797569	-0.74187	-0.889791	-0.647674	-0.660875	0.175081	-5.61775	0.0360189	-0.333584	3.57363	-0.241328	-2.3331	-0.974646
-0.279316	-0.312733	-1.59735	0.664655	0.347969	0.221314	-1.35538	-0.776931	1.65352	2.03765	-1.52133	1.67827	-1.0579	-1.15246	-1.32588	-0.614559	0.160966	-4.66481	0.0765178	-0.372215	2.94946	-0.142863	-2.37196	-1.05406
-1.73911	-0.0395826	-1.91653	0.123127	0.306826	0.936524	-1.39671	-0.440799	2.15179	2.5087	-1.40506	0.128407	-0.645287	-1.39816	-1.79797	0.0582097	-0.272201	-5.01045	0.0942552	-0.660525	2.5677	-0.0324168	-2.66253	-1.17531
-2.12182	0.336347	-2.22162	0.537411	0.686618	-0.734238	-2.46642	-0.828439	2.6912	1.43684	-1.65579	1.04982	-0.477404	-1.14515	-1.24545	0.187617	-0.0767173	-5.55219	0.121531	-0.429309	2.64656	0.124362	-2.1843	-1.03401
-1.68241	-0.113153	-2.47779	0.00794562	0.883484	-0.0594678	-1.16263	-0.834939	2.08026	1.89401	-1.78266	1.57731	-0.569242	-1.04344	-0.850449	-0.41371	0.200444	-1.72722	0.0832782	-0.335145	3.21782	-0.222504	-2.11148	-1.5007
-0.515599	-0.426219	-2.13726	-0.372735	0.240936	1.78837	-1.61841	-1.56329	2.53835	1.39598	-1.91994	1.23573	-0.746838	-0.797656	-1.0893	-0.68616	0.546399	-3.32145	0.0411412	-0.455396	2.44455	-0.11175	-2.24847	-1.28246
0.0931557	0.192086	-2.99177	0.075804	0.535365	0.658761	-1.9085	-1.43436	3.01587	0.965152	-1.57857	0.829816	0.103942	-0.993056	-1.27316	-0.423479	0.462482	-2.31998	-0.0039044	-0.503198	2.76577	-0.370478	-2.02668	-1.44838
-0.787339	-0.273687	-2.64933	0.0129381	0.371717	0.727875	-2.09695	-1.00142	2.14872	1.66612	-2.2392	1.03933	0.0263865	-1.1294	-1.05213	-0.125715	0.011025	-1.91694	0.336042	-0.666463	2.89542	-0.31051	-2.42331	-1.17981
-0.0410715	-1.83909	-2.65763	0.670755	1.12215	1.88504	-2.08299	-1.24677	1.63461	2.00716	-1.49649	0.61198	0.320619	-1.2047	-1.29374	-0.185966	0.0204151	-2.43124	0.0840675	-0.529685	2.78637	-0.372511	-2.04116	-1.30221
1.63966	-1.6713	-2.66217	0.914305	0.816954	1.72899	-2.29527	-1.18575	2.14835	1.36187	-1.19399	0.627714	0.161077	-1.57121	-1.61968	-0.444852	0.151104	-3.55171	0.26499	-0.447186	3.01796	-0.213336	-2.28391	-1.37035
1.39372	-0.727173	-2.09973	0.862961	1.19264	0.878268	-1.87815	-2.00903	1.83712	1.66897	-1.2813	0.369603	0.178423	-1.26171	-1.45463	-0.61792	-0.0654492	-4.74741	0.485535	-0.27332	3.06964	-0.513907	-2.03791	-1.05487
0.343017	-0.782427	-2.24792	0.233449	0.0152597	1.64097	-2.0089	-2.15576	0.852151	1.604	-1.35857	-0.743475	0.112486	-0.856411	-1.35519	-0.651324	-0.104759	-4.95547	0.206103	-0.312104	2.72777	0.123878	-2.3726	-0.971893
0.446455	-1.43211	-2.50625	0.874194	0.249052	2.45645	-1.76536	-1.18938	0.649363	1.93764	-1.48	0.403865	0.0757306	-0.733502	-1.38389	-0.492545	-0.0848255	-3.15281	0.332616	-0.36771	2.45839	0.0252347	-2.13583	-1.59231
1.02474	-1.20111	-1.73916	0.773622	0.565858	2.15487	-1.92079	-2.78552	0.664873	1.7344	-1.86519	-0.107403	0.180319	-1.3065	-1.34618	-0.402504	0.0749407	-5.45216	0.441426	-0.263746	2.61657	0.0802463	-2.1583	-1.29308
0.835796	-0.52358	-0.831136	1.68893	0.107943	0.776138	-1.41514	-2.24263	0.690392	1.88154	-1.55423	-0.0965639	0.483371	-1.25257	-1.14603	-0.304098	0.0906927	-3.68278	0.0264988	-0.557441	2.92702	0.0894999	-2.04282	-1.05303
0.0720955	-0.664026	-0.582873	1.38094	0.633517	1.46493	-1.72743	-1.80059	1.57237	1.23522	-1.15032	0.0636086	0.28355	-1.65696	-1.38147	-0.0735229	0.321306	-4.87169	0.166352	-0.68536	2.45258	0.00133071	-2.21081	-0.891912
0.292393	-0.0698285	-0.601929	1.2049	0.274618	-0.248338	-1.29937	-1.12021	1.50878	1.19104	-1.65463	1.49575	0.928285	-1.55604	-2.01768	0.0517031	-0.0126309	-1.31414	0.152136	-0.277372	2.19847	0.130855	-2.1605	-1.1361
-0.0698552	0.355288	-0.365599	0.869001	1.04158	1.63007	-1.78219	-1.40495	1.51888	1.25511	-1.88457	0.0405371	0.580849	-1.17635	-2.25595	-0.0982518	-0.348409	-1.60407	0.37983	-0.456658	2.67552	0.4612	-2.09322	-0.984549
-1.09073	-0.226692	-0.171149	0.84347	0.547246	0.0532741	-1.81874	-1.55412	1.3782	0.532706	-1.28513	0.365115	0.315156	-1.21464	-2.30082	-0.220455	-0.0159175	-2.89355	-0.0350769	-0.653118	3.09305	0.213613	-2.27623	-1.23851
-1.37114	-0.212632	-0.754948	-0.0025475	-0.0939908	1.91863	-1.97869	-0.925452	2.14924	0.380124	-1.26846	0.0326801	0.305264	-0.565593	-1.97513	-0.257008	0.549743	-3.63383	-0.0984755	-0.384223	2.67037	0.350828	-2.3216	-1.21491
-1.40029	0.156457	-0.909199	0.343323	-0.336727	1.34127	-2.08109	-0.85121	2.49459	0.498021	-1.20618	1.26143	-0.0661389	-0.951175	-1.32242	-0.292042	0.101193	-4.59532	0.0843105	-0.364173	2.85055	0.274674	-2.25519	-1.05901
-1.71986	-0.353107	-0.505898	0.23839	-0.363733	1.17314	-1.37878	-0.587912	2.81395	0.286766	-1.43108	0.308304	-0.065972	-1.06114	-1.22161	-0.186843	-0.234487	-6.28197	-0.0398598	-0.502117	2.87585	0.072201	-1.8697	-0.848618
-2.30071	-1.2897	0.237801	0.0844274	0.257068	0.887544	-1.41832	-1.06125	3.03656	0.162808	-1.60252	0.427891	-0.101312	-1.306	-1.3787	-0.2345	-0.0108797	-5.38334	0.298308	-0.579064	2.98687	0.394162	-2.10325	-1.0561
-1.935	-1.0918	-1.65721	1.51369	0.217035	2.18213	-1.15363	-0.938824	2.52332	0.551012	-0.890779	1.50824	0.294377	-0.941159	-1.03228	-0.431133	0.540124	-7.05845	0.18595	-0.515202	3.06741	0.281575	-2.13577	-0.778312
-0.587768	-0.138641	-1.08464	1.5093	0.398892	1.26261	-1.71243	-1.03362	2.64234	1.04245	-0.992615	0.677415	-0.116949	-0.965982	-0.531359	-0.306173	0.934915	-5.69874	0.165549	-0.412525	2.49625	0.27196	-1.9455	-1.10744
0.144036	0.0168086	-0.499746	1.51441	-0.378527	0.245348	-1.63311	-0.609569	2.52537	0.938506	-1.29156	-0.0181071	0.116974	-0.933849	-0.444651	-0.136072	0.66725	-5.42694	0.340784	-0.715134	2.47584	-0.0507895	-2.38659	-0.767916
-0.710905	-0.200198	-1.10199	1.21108	-0.48359	1.3788	-1.78142	-0.752869	2.07085	0.548954	-0.893146	-0.254838	0.328426	-0.835936	-0.565298	-0.273772	0.650135	-5.84829	0.128103	-0.594236	2.55425	0.137196	-2.35797	-1.09298
-0.492894	-0.840572	-1.04124	0.193276	-0.846055	2.84168	-1.86025	-0.518392	2.41013	0.377902	-0.992851	0.959558	0.163591	-0.847313	-0.788457	-0.184311	0.657664	-6.77545	-0.0873947	-0.74527	2.52451	-0.065771	-2.64622	-0.820634
0.370008	-1.63307	-0.810708	0.267259	0.0684208	2.34068	-1.819	-0.526638	2.67391	0.221503	-1.38985	0.276391	0.0520666	-0.68254	-0.962994	-0.17115	0.241408	-6.83996	0.204851	-0.689603	3.1315	-0.128816	-2.53158	-1.32333
0.201387	-1.62761	-1.50997	-0.203908	0.212494	-0.227895	-2.02567	-0.545385	2.34629	0.719978	-1.17545	0.131254	-0.0265315	-0.757846	-0.861547	-0.574786	0.283907	-6.88592	0.0419141	-0.716881	3.28233	0.0378568	-2.25742	-1.09713
-0.0184557	-0.830533	-1.30717	0.55704	1.12087	0.146114	-1.17416	-0.881668	2.97729	-0.109284	-1.39054	0.164103	-0.395016	-0.76516	-0.973744	-0.480746	0.105976	-6.25658	0.284506	-0.478216	2.76082	0.1417	-2.35871	-1.19202
0.216184	-0.167069	-1.8623	0.402645	-0.089514	-0.425079	-2.09284	-0.761294	2.73126	-0.360934	-1.85954	0.807637	-0.0187071	-0.513125	-1.51646	0.00860855	0.246964	-5.06702	0.0178849	-0.434395	2.68008	-0.240746	-2.48409	-1.58858
1.31953	-0.0106296	-0.389947	0.335143	-0.0707586	-0.823237	-2.18206	-0.475723	2.25486	0.343555	-1.56424	0.285933	-0.844695	-0.454309	-1.68495	0.0290733	0.239513	-4.50726	0.166737	-0.359769	2.5154	0.0318545	-2.42107	-1.38591
1.7326	-0.799386	-1.016	-0.451036	-0.680243	0.0932082	-2.0519	-0.536992	1.5834	0.120477	-1.41482	1.37059	-0.810106	-0.65483	-1.77831	-0.0929178	-0.197836	-5.5587	0.0112182	-0.590441	2.49248	0.139828	-2.51287	-1.22626
0.341944	-1.82906	-0.92357	-0.148639	-0.315421	0.75791	-2.13103	-0.065426	1.55457	-0.662427	-1.80972	-0.581034	-0.196936	-0.761703	-2.09256	-0.123064	0.0747178	-5.94571	0.178335	-0.561494	2.32411	0.332703	-2.22009	-1.33151
-1.98861	-1.62489	-1.59305	-0.974848	-0.291933	0.397787	-2.00314	-0.527135	2.24896	-0.599787	-1.38155	-0.3323	-0.0213668	-0.823466	-1.99589	-0.006028	0.312236	-5.2933	0.375891	-0.540248	2.01967	0.314867	-2.15502	-1.18131
-3.16399	-0.440557	-1.11188	-1.00916	0.369911	-0.360957	-1.39315	-1.07634	2.10899	-0.242947	-2.00769	-0.313106	0.016357	-0.467723	-1.76845	0.0560232	-0.005803	-7.49267	0.156134	-0.311062	2.45934	0.0915109	-2.02075	-1.34677
-3.11261	0.216654	-1.80247	-0.981465	0.1806	0.116071	-1.32837	-0.854941	2.03019	0.199179	-2.04854	-0.135587	-0.173823	-0.181541	-1.75213	-0.190069	-0.445843	-4.2842	0.0520901	-0.421378	2.16889	0.40036	-2.38401	-1.31222
-2.18871	-0.218755	-1.20742	-0.748799	0.44467	0.121251	-1.86697	-0.120411	3.08999	0.825492	-1.35565	-1.01127	-0.178853	0.147148	-1.69635	-0.4586	-0.198119	-7.2302	0.231302	-0.206167	2.62195	0.391643	-2.10722	-1.51139
-1.05209	-0.827187	-0.9502	-0.463274	0.535293	-0.0791806	-1.9091	-0.74987	2.71606	1.21222	-1.70746	-0.825123	-0.0990758	0.509033	-1.29483	-0.433032	-0.0802077	-7.34389	-0.216247	-0.345582	2.22951	0.233869	-2.15435	-1.22033
-1.2001	-0.797882	-0.796131	0.318306	0.54696	-0.612009	-1.70845	-1.28195	2.2757	1.28613	-1.36139	0.620132	-0.265804	-0.499005	-0.775396	-0.410703	-0.309793	-6.87797	0.00137941	-0.499475	2.61389	0.120239	-2.28914	-1.38349
-1.74945	-0.337667	-0.833784	0.446878	0.419266	0.454976	-1.6282	-1.07494	2.18881	0.865016	-1.08114	0.61792	-0.70601	-0.689921	-0.746863	-0.726476	0.430135	-6.62751	0.214458	-0.307236	2.86575	0.447817	-2.43113	-1.07167
-1.1473	0.147003	-1.37901	-0.0831008	0.947162	-0.955373	-1.8311	-1.71754	1.84841	0.736824	-0.826472	1.22335	-0.186076	-0.882229	-1.20653	-0.821977	0.467383	-5.01366	0.193162	-0.565472	2.72476	0.559848	-2.58619	-1.24935
-0.649974	0.323419	-0.892818	0.421111	0.538415	0.481876	-1.87391	-1.00328	1.64955	0.303641	-1.40459	-0.175576	-0.324248	-0.797808	-1.28581	-0.59184	0.364337	-5.49388	0.288257	-0.657729	2.15376	0.34188	-2.48603	-1.02366
-1.45199	-0.2676	-0.631583	0.905441	0.543776	-0.947896	-1.59734	-0.631705	1.02867	0.443303	-1.06141	-0.840917	0.363537	-0.9142	-1.33738	-0.564485	0.231432	-4.75895	0.226854	-0.778742	2.40487	0.124717	-2.43637	-1.27963
-2.36286	-1.16582	-1.62352	1.56105	0.0165841	0.943287	-1.99736	-0.742795	1.04692	0.0885317	-1.67993	-0.449857	0.398212	-0.855087	-1.79789	-0.419793	0.100193	-3.64972	0.0291021	-0.664672	2.48463	0.362796	-2.50707	-1.45643
-2.44295	-1.08194	-1.55901	1.39214	-0.278272	-0.320869	-1.54814	-0.688139	0.900522	-0.530657	-2.00114	-0.841	0.482811	-0.560315	-2.21958	0.0264249	-0.0120342	-4.61217	0.147709	-0.452176	2.16626	0.0971788	-2.31246	-1.24359
-2.33746	-0.429402	-0.870325	1.52928	0.382879	1.44369	-1.74146	-0.527212	0.664251	-0.51682	-1.89595	0.153436	0.793552	-0.76022	-2.32407	0.0433118	0.113568	-4.81475	-0.164913	-0.736899	2.18045	0.300435	-2.62563	-1.64711
-1.03008	-0.105539	-1.34517	2.0624	0.283931	0.872466	-1.13824	-0.554865	1.2598	-0.274956	-1.7937	-1.37914	0.903683	-0.895425	-1.96806	-0.468591	0.185063	-5.66753	-0.213038	-0.341985	2.20821	-0.0325122	-2.15554	-1.08998
0.550721	0.131915	-1.20663	1.3309	-0.303297	1.65067	-1.69429	0.12857	1.25439	-0.303977	-1.87489	-1.11179	0.785686	-0.655439	-1.86558	-0.583319	0.46412	-5.85282	-0.0871972	-0.617279	1.72949	0.243628	-2.3422	-1.33907
-0.0518074	-0.113862	-1.37375	0.212239	-0.845151	-0.13345	-1.85757	-0.391256	0.918916	0.368262	-1.91508	-1.1691	1.11916	-0.895575	-2.06318	-0.261711	0.417306	-6.40364	-0.130817	-0.728132	1.48276	0.467883	-2.30121	-1.34323
-0.843593	-0.568821	-1.52111	-0.57363	0.325801	1.01444	-1.94313	-0.794612	1.07698	-0.771479	-2.00883	-1.37758	0.765278	-0.299706	-1.97625	-0.270527	0.786478	-5.85201	-0.0279156	-0.634724	1.80389	-0.186391	-2.21531	-1.34774
-0.43692	-0.287901	-0.971907	-0.0215435	1.04419	0.749522	-1.43366	0.220083	2.22488	-0.611195	-1.66675	-1.39581	0.801558	-0.206992	-1.6997	-0.706324	0.557071	-6.27118	0.0145106	-0.632906	2.19091	-0.152435	-2.28331	-1.39616
-0.901101	-0.145627	-1.61998	-0.100326	0.486905	0.149418	-1.96036	-0.323517	2.35411	-0.209497	-1.96135	-1.87333	0.767731	-0.134703	-1.75123	-0.733583	0.50464	-6.9506	-0.0185872	-0.555942	1.99625	-0.135356	-1.88666	-1.35163
-1.75465	-0.754508	-1.00235	0.647	-0.659161	0.553134	-2.19179	-0.199935	1.63353	-0.74024	-1.91634	-2.05765	0.808841	0.035993	-1.66396	-0.38456	0.0323757	-4.821	-0.171438	-0.548554	2.0648	0.129326	-2.29268	-0.987322
-1.13548	-0.643001	-1.10023	1.16524	0.311279	-1.28089	-2.47586	-0.112673	2.2486	-0.330311	-1.80051	-1.44313	0.636052	-0.148135	-1.33333	-0.320246	-0.0830205	-4.45959	-0.115677	-0.620591	2.08651	0.101271	-2.24274	-1.2326
0.117464	-0.177853	-1.98453	0.868007	0.336061	-0.195164	-1.25421	0.843913	2.05393	-0.567835	-1.68964	-0.949039	0.623792	-0.342182	-1.19887	-0.409057	0.121106	-6.29238	0.0518163	-0.659697	2.30347	0.439417	-2.36579	-1.30544
-1.12931	-0.693909	-2.44135	1.32825	-0.116737	-0.0041656	-1.43049	0.406063	1.93822	-0.22847	-1.83631	-1.13645	1.27887	-0.638296	-1.72874	-0.405697	0.485899	-4.68798	-0.0125825	-0.832352	2.15888	0.654663	-2.59818	-1.81249
-2.59658	-1.27562	-2.04522	1.18151	0.531997	0.581488	-2.70676	0.576814	1.64834	-0.336896	-1.54106	-2.47986	0.873352	-0.39954	-2.15191	-0.548768	0.587092	-3.83932	0.0637095	-0.605274	2.01576	0.329765	-2.35393	-1.2467
-0.903122	-1.23304	-1.3218	1.32354	0.707537	1.41412	-2.31017	0.763658	1.83487	0.062229	-1.84804	-0.860429	0.800355	-0.237061	-1.93304	-0.750819	0.2564	-4.28408	0.0591436	-0.645518	2.3021	0.245671	-2.42736	-1.26896
0.062617	-1.0576	-1.46676	1.47351	0.776632	0.47621	-1.81871	-0.0523664	1.77501	0.277816	-1.79709	0.4126	0.478729	-0.0790754	-1.66507	-0.574951	0.22587	-3.96899	-0.0054414	-0.609874	2.36442	0.121601	-1.9431	-1.34269
-1.45173	-0.314755	-1.02626	1.86324	0.445492	0.234372	-1.35542	-0.119464	1.51074	0.688984	-1.77326	-0.505491	0.978643	0.187335	-1.91265	-0.272063	0.196778	-4.78657	0.0751034	-0.473561	2.32045	0.246645	-2.1952	-1.3213
-2.2397	0.448412	-1.96297	2.69676	0.904817	-0.0590612	-1.88857	0.123671	1.99416	0.474057	-1.55488	-0.38135	1.19455	0.125865	-2.29885	-0.22141	-0.109432	-5.09964	0.182605	-0.746709	2.02245	-0.231911	-2.06677	-1.17443
-1.72448	0.382665	-1.14298	2.43199	1.07744	1.64506	-2.15638	-0.246232	2.15133	0.309464	-1.88536	-0.386968	1.53328	0.320812	-2.33243	-0.328447	0.199574	-5.92305	0.213499	-0.553704	2.57451	-0.320837	-1.94881	-1.61986
-1.69375	-0.446745	-1.46005	3.53273	0.870526	-0.601404	-2.44121	-0.459961	2.89795	-0.10911	-1.5483	-1.18623	1.04533	-0.0699671	-2.26038	-0.178002	0.0065851	-5.56342	0.364961	-0.594096	2.30595	-0.419366	-2.30357	-1.53627
-1.52096	-1.04262	-1.4561	3.0706	1.72749	0.0733472	-1.94553	-0.524123	2.47053	-0.330586	-1.23151	-0.110017	1.03248	0.12292	-2.18973	0.0172593	0.246051	-6.27738	0.16745	-0.66519	2.13838	-0.371121	-2.29424	-1.76919
-1.06205	-1.00892	-0.821465	2.5715	1.9027	0.413182	-1.99829	-0.917574	3.03472	0.41743	-1.63355	-2.08098	0.906395	0.132991	-2.07289	0.0436578	0.0978833	-4.82204	0.110889	-0.827234	2.78831	-0.573206	-2.02666	-1.57664
-0.591512	-0.787695	-0.917805	3.0793	0.872741	1.63268	-2.45349	-1.51945	2.26614	0.813631	-1.33281	-0.484168	1.5941	0.258126	-1.85342	-0.0374063	0.078251	-5.21787	0.00023135	-0.614819	2.78144	-0.640796	-2.12026	-1.29613
-1.47963	-1.06419	-1.86785	3.30249	1.91477	1.1472	-2.4873	-1.06133	2.22445	-0.340207	-1.14429	-0.978139	1.0832	0.0759922	-1.89425	-0.113003	0.0335806	-4.50659	0.0212271	-0.787613	2.27993	-0.649412	-2.01646	-1.11535
-2.22563	-1.2378	-1.70367	3.32903	2.25343	0.326038	-2.00935	-0.713437	2.02701	0.0502331	-1.32941	-1.40826	0.664045	0.294317	-2.74374	-0.125623	-0.209454	-4.51921	0.0614918	-0.988207	2.30773	-0.475985	-2.25539	-1.53056
-1.44289	-0.730565	-0.977587	2.03384	1.201	2.8712	-1.36583	-1.01406	2.20273	0.803657	-0.899064	-1.34828	1.14129	-0.150055	-3.04943	-0.399419	0.502425	-4.53889	0.0466438	-0.887825	1.62394	-0.572728	-2.23633	-1.41859
-0.691283	-0.165905	-1.41223	2.02398	0.224196	1.68299	-1.53081	-1.41524	1.60841	1.25561	-0.770585	-0.108878	0.904027	-0.314146	-2.58248	-0.728006	0.733201	-4.53432	0.0496008	-0.65174	2.35396	-0.607726	-2.29142	-1.46354
0.307095	0.261409	-1.67828	2.22707	0.252369	2.3979	-1.89878	-1.07157	1.33365	0.87822	-0.255414	-0.683276	1.33271	-0.457009	-2.44952	-0.5346	0.30732	-3.89146	-0.166775	-0.765415	1.74335	-0.174013	-2.42937	-1.23583
1.04107	0.781216	-0.915522	2.37848	-0.0198377	1.62813	-1.36362	-1.82245	1.43758	0.769726	-1.09358	-0.302587	1.02115	-0.155203	-2.21133	-0.272676	0.256741	-5.94422	-0.0598326	-0.528521	1.72813	-0.219041	-2.19481	-1.34398
0.678598	1.11208	-1.24568	3.16849	-0.259397	0.965008	-1.80828	-0.211258	1.49137	0.827522	-0.801088	-1.47917	1.53304	-0.242338	-2.15893	-0.47647	0.189285	-6.40933	-0.210557	-0.491511	2.04594	-0.157621	-2.16587	-1.44095
0.213679	1.01868	-1.14963	3.84688	-0.205153	0.0394108	-1.68558	-0.458564	1.48003	0.932241	0.0202575	-0.903722	0.451984	-0.043825	-2.42602	-0.489729	0.681243	-7.41429	-0.181335	-0.598253	2.39637	0.414319	-2.1942	-1.35745
-0.0194821	0.782492	-1.67947	2.77496	-1.20872	-0.0403097	-1.79405	-0.603577	1.38403	0.669549	-0.469664	-0.425991	0.933972	-0.274594	-2.41798	-0.260186	0.338694	-6.22626	-0.168634	-0.902513	2.3752	-0.19141	-2.31212	-1.35093
-0.499732	0.524533	-2.19108	2.52336	-0.494686	-0.354983	-2.15597	-0.86248	0.807844	0.257555	-0.823986	-1.62484	1.33043	-0.0014389	-2.44188	-0.340325	0.180608	-6.23066	-0.0861376	-0.734898	1.74349	-0.5688	-2.19776	-1.35358
-0.196051	-0.0756482	-2.30726	2.05207	0.770122	1.61444	-2.30277	-1.29616	0.692745	-0.0062638	-1.34194	-1.38096	0.868527	-0.627741	-2.60029	-0.239242	0.39858	-4.01548	-0.0030116	-0.856778	1.32558	-0.672042	-2.36156	-1.42473
1.22341	-0.946665	-2.11102	1.47871	0.732937	0.742987	-1.81112	0.0271826	1.00404	0.239765	-0.540651	-1.47887	1.1719	-0.0718284	-2.74254	0.0315745	-0.0830363	-4.84645	-0.0806756	-0.534338	1.68776	-0.507756	-2.33846	-1.24529
2.31872	-1.2365	-1.70407	1.43923	0.532226	0.801417	-1.78352	-1.00355	1.48917	-0.199743	-0.627066	-0.689858	0.972968	-0.14367	-2.5478	-0.178092	-0.103997	-4.9658	-0.0273276	-0.485096	1.50585	-0.24788	-2.51751	-1.29724
2.56163	-0.869203	-1.80265	1.69066	-0.234609	0.578367	-1.52503	-1.16887	1.74112	-0.0212463	-0.539373	-0.241461	1.09464	-0.289897	-2.29672	-0.465931	0.413624	-7.23942	0.0940571	-0.698125	2.17691	0.0575514	-2.46616	-1.41667
1.43654	-0.0271828	-2.46271	3.25221	0.168525	0.57385	-2.18148	-1.3715	1.34217	0.103913	-1.12647	-0.454453	0.589298	-0.666958	-2.09001	-0.585509	0.213052	-7.86877	0.0656946	-0.474277	2.33355	0.403445	-2.45645	-1.64816
-0.252201	0.272093	-1.53831	2.98099	0.221345	1.03197	-1.92774	-1.68046	0.648252	0.400021	-0.522789	-1.70684	0.672925	-1.53769	-2.16131	-0.654375	0.235143	-8.86189	0.0598748	-0.745449	2.20229	0.227919	-2.33746	-1.44839
-0.429007	-0.658003	-1.0203	2.35725	-0.340251	1.66	-2.43427	-0.844476	1.3079	1.64014	-0.726762	-1.05635	0.343929	-1.52567	-2.49527	-0.490907	0.109237	-7.31518	0.0178178	-0.605092	2.04819	0.51312	-2.48945	-1.60515
-0.170319	-1.39504	-1.30489	1.48096	-0.391843	0.839302	-2.15538	-0.427477	1.30597	1.23502	-0.5834	-1.17218	1.06331	-1.46384	-2.70219	-0.302051	-0.001032	-8.87038	0.00159639	-1.00342	2.10359	0.456067	-2.55989	-1.48131
0.621529	-1.82697	-1.83652	2.06999	0.290865	1.65311	-2.70345	-1.04817	0.501932	0.790958	-0.580542	-1.01532	0.569388	-1.39348	-2.49439	-0.501246	0.0392204	-6.32567	-0.158002	-0.746993	1.9498	0.390808	-2.24687	-1.70152
1.70296	-1.92627	-2.52882	2.36276	1.53389	1.28937	-2.37439	-0.382631	1.86344	0.631911	-0.79886	-1.03311	1.48446	-1.44686	-2.05601	-0.731243	-0.196615	-4.39095	0.220869	-0.799045	2.35684	0.134112	-2.30555	-1.23862
1.98229	-1.66555	-2.16673	2.89115	1.75594	0.849949	-2.07504	-0.310447	1.81068	0.245602	-1.28738	-1.05462	1.14538	-1.32869	-2.09427	-0.715164	-0.0727384	-4.11307	0.0932697	-0.813319	2.13323	0.384383	-2.22924	-1.37699
