# Supplementary material for: Metabolic sensing in AgRP neurons integrates homeostatic state with dopamine signalling in the striatum
Source: eLife. 2022 Jan 12;11:e72668. doi: 10.7554/eLife.72668 (PMC8803314; doi:10.7554/eLife.72668)
Supplement: Figure 4—source data 1. [file elife-72668-fig4-data1.zip › Figure4/Fig4E.xlsx]

## Sheet: Sheet1
rewarded												non-rewarded
0.675694	0.722626	-0.580812	0.253823	0.62706	-0.0604907	0.430992	0.0922272	-0.341328	0.3094	-0.575272	-0.0464891	-0.439624	-0.494405	1.045	-0.906715	-1.31384	0.0152646	0.181873	0.228053	0.381606	-1.29362	-0.139068	0.441582
0.590702	0.440916	-0.309705	-0.122787	-0.0739482	-0.0604792	0.989783	-0.0655964	-0.336235	-0.147868	-0.317058	-0.319737	-0.1717	0.0656952	0.44899	-1.02423	1.02929	-0.282677	-0.148484	-0.225465	0.0405393	0.694935	0.164894	0.0651826
0.335822	0.132393	0.428138	-0.185184	0.308851	0.0988204	-0.0531418	-0.859669	0.153855	0.753272	-0.578553	0.122708	0.112087	-0.0052571	1.90463	-0.936122	0.543641	0.198342	-0.291347	0.312227	0.158251	1.02432	-0.0560999	0.28139
-0.369506	0.0867688	-0.2847	-0.119489	-0.596678	0.48823	-1.33568	-0.190746	0.348539	-0.426502	0.643412	0.078961	-0.210991	0.0425118	-1.37193	-0.319896	-1.10398	-0.0447688	0.194842	0.362108	1.52948	-0.193674	-0.0303768	-0.338117
-0.760213	0.184405	-0.322836	-0.376981	0.381831	0.0867948	0.269175	0.913044	-0.0912046	0.389023	0.309594	-0.105287	-0.458689	0.642626	-0.817028	2.02385	-0.113687	0.692427	0.076923	-0.240376	0.222343	0.367731	-0.247834	-0.0118977
-0.654005	0.0029437	0.138979	-0.687286	-0.319867	0.0776317	-0.662213	-0.117852	0.863397	-0.728393	0.676578	0.263508	-0.195772	0.522643	-1.22702	1.0332	0.506627	-0.0525339	-0.0130922	0.347118	-0.753705	-0.723753	0.129449	0.287565
-0.224366	-0.749555	0.604215	0.351571	-0.753549	-0.46248	-0.210169	-0.0144875	0.233497	-0.0202945	0.0735244	0.132119	0.485295	0.0174496	0.523728	1.09299	0.527276	-0.521149	-0.142448	-0.626187	-0.028591	0.462836	-0.167068	0.30597
0.373078	-0.896799	0.557981	-0.631783	-0.250406	0.148371	-0.438249	0.114009	-0.77927	0.287229	-0.453349	-0.517648	0.707692	-0.330666	-0.319373	0.238852	-0.21101	-0.137095	0.0226817	-0.0009362	-0.0135799	-0.148317	0.221458	0.0494703
0.047888	-0.0765879	-0.714966	1.1865	0.792242	-0.681637	0.997224	-0.0518744	-0.246319	-0.11005	-0.9289	0.422034	0.438665	-0.484483	0.467611	-0.521215	-0.701511	0.0859259	0.167718	0.070053	-0.671609	-0.598603	0.133743	0.20479
-0.0150958	0.15289	0.483706	0.331616	-0.115537	0.365239	0.0122806	0.180944	0.195068	-0.305816	1.15002	-0.0301675	-0.266963	0.0238856	-0.654604	-0.680714	0.8372	0.0462639	-0.0486655	-0.226594	-0.864735	0.408151	-0.009097	-1.28594
1.16205	-0.0769959	0.883813	0.621723	0.148249	0.276408	-0.197218	0.504981	-0.075709	-0.433029	-0.38283	0.260939	-0.336751	0.282599	-0.364457	-1.56233	-0.484694	-0.955864	0.0962748	0.0572308	-0.466314	1.81483	-0.199324	1.49016
2.14428	0.523779	1.33866	0.512679	-0.627152	-0.0537069	-0.946828	0.57691	-0.254384	0.313645	-0.0553353	0.555725	1.11316	0.124951	-3.01764	-0.266117	-0.818119	-0.159077	0.0847561	0.260678	-0.234294	1.55873	-0.0754477	0.369037
1.75146	1.16292	0.904956	0.164391	-0.142544	-0.116866	-0.368195	-0.157442	-0.904749	0.180351	-0.536469	1.16233	1.26685	0.202804	-3.46751	1.68802	0.0273128	1.31738	-0.317543	-0.163172	0.0488705	0.295325	0.194709	-1.30838
0.813966	1.04422	1.23586	-0.475119	-0.027444	-0.178487	-0.0307543	0.437433	-0.0526789	-0.23777	-0.294041	0.817833	-0.318406	0.287927	-2.99516	0.104584	0.120774	0.0568729	-0.665274	0.125999	-0.229626	-0.367131	-0.0884929	0.287423
0.451683	1.23261	2.61476	-0.712525	0.0757074	-0.249017	-1.44945	0.403832	-0.67708	-0.316241	0.154008	0.701105	-0.352437	0.243841	-2.07574	0.418569	0.159425	-0.56406	-0.0780668	0.496648	0.892761	-1.57579	-0.159984	-0.739208
0.145946	1.38896	2.22904	-0.620738	-1.06712	-0.629177	-1.55852	0.631256	-0.547446	0.229997	0.391379	-0.56021	0.217548	0.353683	-0.340984	-0.170756	-0.866183	-0.281242	-0.0453991	-0.292691	0.00966401	0.641419	0.607602	-0.862309
0.240675	0.846894	3.1121	-0.584407	-0.266023	-1.00995	-0.956103	-0.257547	-1.28044	-0.62844	0.10042	-0.520789	-0.145034	0.124157	-2.92936	-1.0231	-0.496897	-0.0890447	0.0552239	-0.241285	-0.848345	-0.292112	0.443052	-0.275818
0.397621	0.589868	2.92043	-0.644335	-0.474846	-0.766266	-1.6908	0.708061	-0.372939	-0.748525	0.236856	-0.470095	-0.155251	-0.10398	-2.12071	0.18684	0.646746	0.0504504	-0.496656	0.175212	0.562512	-0.646855	0.565265	-0.246188
0.0507811	0.873465	3.09677	-1.06409	1.08443	-0.578161	-1.0007	0.727994	-0.272791	-0.575158	1.08886	0.0832845	0.364692	-0.188013	-3.04622	1.85072	0.649413	1.91504	-0.392088	0.324668	0.137539	-0.263209	0.692114	-1.56112
-0.762323	0.654287	2.21561	-0.105182	-0.558346	-1.17763	-2.16957	0.519084	-0.138802	-0.607509	0.178403	-1.93554	0.472171	-0.637183	-3.4975	-0.08048	1.06723	3.76401	-0.395218	-0.152353	-0.774669	-0.217947	0.117903	-1.86811
-1.34474	0.0806651	1.49745	0.279951	-0.235893	-0.427057	0.283326	1.45323	-1.43876	-0.595147	0.824087	-1.40367	0.542558	-0.788994	-4.09108	-3.94825	0.64714	3.00396	-0.756799	0.345015	-1.6641	-1.10024	0.143893	-1.70637
-0.882881	0.736128	0.812553	-0.0656521	0.653623	-0.744541	0.127623	0.38271	-0.0772584	-0.605015	1.33684	-1.12777	0.637881	-0.434052	-0.0914085	-1.43395	0.926153	2.3552	-0.354649	0.533233	-0.779245	-0.361119	0.0814013	-0.222587
-0.735906	1.3857	0.575376	0.406231	-0.16284	-0.43404	-1.52073	0.119882	-0.880645	-0.873328	2.72858	-0.846966	0.259216	0.0112844	2.31717	-4.01456	0.556656	1.95142	-0.262081	0.275971	-2.13888	0.0705473	0.0569121	-0.400598
-0.982277	0.778699	0.591337	-0.742139	-0.548707	-1.05925	-0.650167	0.464253	-0.0304947	-0.649276	2.14938	-0.988682	0.0587489	0.145436	1.00262	-3.71313	0.0130706	1.97076	-0.412547	0.404257	-1.20613	-0.531071	-0.265266	-0.494322
-0.79538	0.328702	0.239783	-2.0644	-0.478597	-0.655646	-1.67604	0.106032	-0.491874	-0.944779	0.711001	-0.470434	0.555258	-0.12168	1.42743	-1.47284	1.33193	1.97944	-0.551623	-0.0616248	-0.726463	-0.897084	0.309899	-0.589316
-1.57736	0.680675	0.0288567	0.0910455	-0.648931	-0.572445	-1.42557	0.752898	0.157939	-1.45437	0.974147	-0.22281	1.2812	-0.29381	1.108	-1.22657	0.890437	2.01565	-0.178558	0.171518	-0.765413	-1.90745	-0.188855	0.334093
-1.22827	1.14348	-0.85331	-0.501311	-0.822532	0.825162	-0.521997	-0.139802	-1.72845	-0.611103	1.2329	-0.960352	2.00099	-0.322134	-0.360423	-2.66225	1.02249	1.53632	-0.439799	-0.969533	-0.862842	-0.859251	-0.132391	0.203688
0.166734	1.003	-0.621889	-1.09641	-0.449467	0.558483	-0.65258	0.536111	-0.166072	0.00494422	0.566142	-1.93086	2.19126	-0.655969	-0.267037	-3.3663	0.431387	1.15034	-0.794123	-0.704614	-1.72053	-0.969613	-0.0295485	-0.222143
-0.641714	0.505295	0.23658	-1.24012	0.131576	-0.0318367	-1.18729	1.29347	-1.12938	-0.525595	0.520598	-1.63039	1.44622	-0.503842	-0.598854	-4.73987	0.891797	1.62422	-0.435111	0.8431	-1.06712	-0.901635	0.668053	0.0677424
-1.53432	0.470288	-0.86838	-1.95494	-1.60305	0.296136	-0.969386	-0.499079	-0.309876	-0.999474	-0.429925	-0.998445	0.952662	-0.199969	1.62656	-2.55565	-0.79444	0.852655	-0.341311	-0.349396	-1.97353	-0.777308	0.573923	0.926313
-1.06861	1.15332	-1.30865	-2.26137	-0.910523	0.0176476	-0.69977	0.229128	-1.00855	-0.607515	0.397389	-2.59193	1.38178	-0.795346	3.07061	-3.09447	-0.410442	0.738215	-0.282452	-0.156546	-1.95164	0.176762	0.744549	-0.51702
-0.572393	1.34944	0.0606931	-2.21469	0.275589	0.505981	-1.43651	1.10794	-0.476841	-0.382133	-0.0573796	-3.00718	1.84707	-1.51166	0.541135	-2.15323	0.700626	-0.486927	-0.373608	0.208644	-1.71665	-2.16379	0.391927	-1.58448
-0.938421	0.275951	0.527733	-1.75555	-0.917945	0.555566	-1.01426	0.664614	-0.785653	-1.01048	1.06861	-1.94003	1.87023	-1.72453	0.511737	-2.10422	0.0016163	-0.919095	-0.347064	0.0659728	-1.74995	-0.0387328	-0.0210921	-0.333864
-1.0748	-0.534782	-0.679634	-1.15543	-0.187625	0.784674	-1.04584	0.445192	-1.21565	-0.891477	0.58933	-1.79765	1.88318	-1.28128	0.807131	-2.18361	-0.703087	-1.47407	-0.18715	-0.438414	-1.88277	-1.57599	0.0662871	-1.85302
-0.0589082	-0.194446	-0.532583	-2.02956	-0.27837	0.315999	0.286035	-0.401855	-1.62218	-0.726651	-0.546964	-1.05063	2.15965	-0.979845	2.25987	-0.121918	-0.406125	-2.05146	-0.271947	0.481489	-2.51085	0.0812973	0.439394	-0.467087
0.325449	0.205133	0.143778	-1.66733	0.0501534	0.248984	-0.332421	0.162802	0.294855	-0.29499	-0.140857	-1.40429	2.52419	-1.64575	-0.402207	0.170417	-0.106949	-1.64045	-0.201233	0.877144	-1.27143	-1.63908	-0.0403114	-1.41491
-0.633035	0.165413	1.35628	-1.12804	-0.0859765	-1.0728	-0.57825	0.403985	0.565357	-0.243927	0.290018	-1.6388	2.6953	-2.23372	-4.40117	0.645644	0.798606	-1.25504	-0.212743	0.644135	-1.22612	-0.499674	-0.267618	-1.06176
-1.34609	0.728119	0.999611	-0.258502	-0.395387	-0.934606	0.475045	0.443469	-0.300735	-0.727927	-0.603333	-1.21597	2.28767	-1.64754	-3.0853	-0.822597	1.22353	-0.0452657	-0.505139	0.121886	-1.01809	-2.87713	-0.179013	-1.11944
-1.49287	1.05297	2.31953	-0.77743	-1.14158	-1.07378	-0.212907	0.458397	-0.568101	-0.824493	0.869324	-1.05935	2.12075	-0.958128	1.78856	-1.42789	0.057177	-0.531941	-0.479	-0.574984	-0.68594	-0.42155	-0.0404768	0.186939
-0.99008	0.156921	2.86405	-1.32882	-0.795831	-0.539952	-0.0981667	0.684042	-0.1457	-1.04739	0.727335	-1.31483	2.53026	-1.24313	-0.698814	-1.27956	1.38146	0.450181	-0.534462	0.178247	0.0629621	-1.26486	0.337769	-0.514348
-0.823783	0.151554	3.12203	0.338664	0.067635	-0.129691	-0.228675	0.325354	0.420778	-0.510656	1.27336	-0.502786	2.52417	-1.56977	-1.98599	-1.84939	1.70995	1.51388	-0.344626	0.259578	-0.666296	-2.61643	0.17693	-1.27742
-1.28785	0.758374	1.66403	-0.540138	-0.166714	-0.621488	0.155518	0.567918	0.636991	-0.178661	0.219445	-1.32115	1.98401	-1.28038	-1.37258	-3.19969	1.359	1.08055	-0.217499	-0.61502	-0.0750957	-0.213981	0.142583	-1.43579
-1.60771	0.960716	2.07078	-0.313996	-0.382682	-1.34842	0.649395	0.156423	-1.20875	-0.11785	0.134862	-1.90078	1.48422	-0.287008	-2.11013	-0.818706	0.42881	1.98425	-0.127591	-0.898198	-0.973761	-2.33557	0.497566	-0.725005
-1.1296	1.27637	0.239258	-0.0884114	-0.371404	-1.21065	-0.248223	0.0876359	-0.468497	-0.482217	0.888865	-2.07932	1.72311	0.533864	-3.72128	0.360899	0.178797	2.78807	-0.0465601	-0.276795	-0.198976	-0.642298	0.768423	-1.24155
-0.727425	1.53623	-0.0437389	-1.77924	-0.931967	-1.00636	0.718812	0.263324	-1.48709	-0.158325	1.11543	-2.6266	1.61208	0.447728	-1.38113	-1.12782	0.544276	2.48033	-0.141396	0.314521	-1.20156	-2.92936	0.306835	0.0237659
-0.256892	1.55216	1.67176	-1.8609	-0.0867818	-0.828757	0.534917	0.842882	-1.08845	-0.385587	0.630047	-1.36736	1.23775	0.679447	-2.69353	-4.76412	1.088	2.53401	-0.173583	0.747724	-1.73433	-1.7083	0.220983	0.273099
0.0828145	2.11422	2.09548	-1.61387	-0.711706	-0.988771	-0.0245416	1.34376	0.269282	-1.04402	0.940663	-2.17542	1.39678	0.807071	-2.78477	-2.9497	0.0328821	3.05231	-0.633812	0.280231	-0.907342	-3.81843	0.29267	-0.0633959
-0.0034048	2.78197	1.15057	-1.25199	-1.16154	-0.703495	-1.22933	0.746469	-0.107735	-0.793759	0.644105	-2.24963	1.93937	-0.0161128	-3.77317	-3.10294	1.8107	2.81803	-0.605403	-0.0583282	-2.32867	-2.56565	0.0583551	-0.108385
-0.792609	2.41824	1.74986	-0.531164	0.444899	-0.957116	-1.27674	0.871383	-0.592767	-1.38149	-0.580421	-1.8934	2.29176	-0.469649	-2.1022	-2.55403	-0.957533	2.91342	-0.470836	-0.601482	-1.0357	-0.898762	-0.29315	0.321595
-1.24542	1.85681	1.83353	0.935479	0.647519	-0.628347	-1.6114	-0.231263	1.21196	-1.69313	-0.571163	-2.10751	2.36325	-0.111618	0.92052	-1.30353	0.044839	2.67713	-0.420528	-0.701097	-0.503405	-0.534841	-0.512774	-0.230039
0.19027	2.00008	2.73728	1.92453	-0.336561	0.0156374	-1.44628	0.135905	-0.251858	-1.13592	1.21256	-0.107042	2.35964	0.753703	-0.182058	2.16031	1.33646	1.6119	-0.781343	-0.5116	-0.120904	-1.21705	0.541963	-0.352263
1.46567	2.35624	2.49023	2.5581	-1.51954	0.257414	-0.894201	-0.400178	0.892136	-0.958592	0.871359	0.378036	2.28467	1.33131	4.39951	-2.53469	1.63931	2.20506	0.0727318	-0.305916	-1.48345	-1.25318	0.281421	-1.91662
1.67581	2.26203	2.92392	0.598903	-1.12545	-0.0186675	0.401809	0.356295	0.66043	-0.563444	0.649941	-0.633185	2.76951	0.876226	2.64029	-3.58612	1.10609	2.21508	0.348633	-0.430691	-1.42065	-1.51365	0.926506	0.320647
2.21163	1.29395	2.7256	1.07896	-0.0877262	0.762689	0.74241	0.331919	1.18964	-0.686748	0.0888614	-0.288842	3.36345	0.341965	1.28577	-6.48701	-0.438883	1.58207	0.484029	0.491274	-0.24474	-1.22705	0.753734	0.147275
2.90675	0.402517	1.1137	-0.944623	-0.695085	1.2399	0.0732955	-0.34675	0.297708	-0.600476	-0.119222	-1.13391	2.86027	0.270268	0.262303	-4.19554	0.764925	1.94701	0.0513209	0.975569	-0.955529	-1.50877	0.701228	-0.155375
2.91613	0.8342	0.999252	-2.20948	-0.696314	0.821402	0.680749	-0.920959	0.159123	-0.791588	-0.189343	-0.927298	1.66954	0.389859	-0.944242	-4.95523	0.0999583	1.73393	0.068461	0.565194	-0.639368	-3.81878	-0.0622182	-0.286851
2.02529	1.40769	1.39611	-1.77919	-1.84442	0.797636	0.693051	0.133112	0.354554	-0.674686	-0.382219	-1.28427	2.01197	0.312362	0.639233	-1.91121	0.994792	2.1864	0.355312	0.149696	-0.236729	-2.31367	0.58418	-0.432111
1.36576	1.20494	0.512824	-0.228533	-1.00965	0.623373	1.23939	0.404107	-0.0845635	-0.888141	-0.981157	-1.07599	3.0677	-0.234765	-0.334918	-0.809277	0.208762	2.1696	0.145468	-0.149261	-1.16135	-1.6699	-0.0062602	-0.120718
1.98082	1.24375	-0.159992	-1.21674	-0.0690501	0.728118	0.664652	-0.204797	0.472699	-0.422654	0.350789	0.48457	2.90303	-0.706613	-2.18831	-0.322593	1.89328	1.27212	0.68505	0.660719	-1.17498	-1.84095	-0.391906	0.36613
2.95243	1.41418	0.42544	-2.32382	0.469517	1.48204	0.89491	0.589011	0.102051	0.0193582	0.299242	-0.282723	2.66993	-1.17987	-3.55799	-1.64253	0.0500265	1.00772	-0.453217	0.997505	-1.0854	-2.61172	-0.511736	-0.535807
3.31964	1.14804	0.889679	-2.003	0.479523	0.756616	-0.0129578	0.350417	-1.07416	-0.710069	-1.1903	-1.43763	2.72145	-1.74885	-1.074	-2.91014	0.551517	1.14192	-0.0529642	0.796552	-1.30363	-2.60579	0.0243623	-0.573668
3.58813	0.741476	1.67544	-1.65083	1.2836	0.731181	0.235648	0.142788	0.407453	-0.603784	-1.59293	-2.45005	2.21521	-1.42883	0.175292	-5.04328	1.29276	1.27577	0.262204	1.50292	-0.644079	-1.04322	-0.41307	-1.08742
3.2421	0.297723	0.817814	-1.69225	-0.318965	1.07181	-0.635795	-0.0741737	0.576799	-0.623558	-0.858276	-1.0526	1.91398	-0.769096	-1.67271	-2.59391	1.33641	0.759062	0.291359	-0.129382	-0.90507	-2.03286	0.473043	-1.23419
1.79917	0.00763605	1.11258	-2.23648	-0.49997	0.243596	0.124764	0.481111	-0.0095322	-0.942183	-0.292361	-1.14644	2.28275	-0.955412	2.11967	-3.06692	1.20347	0.613638	0.123809	0.975263	0.0599318	0.0481272	0.014604	-0.63623
1.65622	0.163239	1.30009	-2.49655	-0.467739	-0.117201	0.12593	0.120045	-0.454959	-0.891876	-0.981959	-1.45868	2.76623	-1.49448	3.39559	-3.53752	2.66576	1.10033	-0.379002	1.13188	-0.28519	-0.0409575	-0.63162	-1.41759
2.39577	0.834312	0.999953	-3.01644	-0.604105	0.338737	-0.228904	0.149092	-0.114791	-0.677342	-0.692722	-0.350442	2.90425	-1.04949	6.66679	-2.88527	1.48436	2.25459	-0.246783	0.59505	-0.172533	-0.681619	-0.511056	-0.894072
2.12073	1.59076	0.692509	-2.45463	0.338988	0.106371	0.205611	0.380939	-0.914969	-0.783357	-1.51792	-0.294366	2.52126	-0.198506	5.80014	-2.87775	2.17633	2.22711	-0.271428	-0.0957217	0.361636	-1.2415	-0.125371	-1.83402
1.6832	1.6805	1.02054	-1.57175	-0.534524	0.14863	1.26412	-0.511279	0.217068	-1.06418	-1.22223	-0.164882	2.26883	0.151207	5.09553	-2.43501	1.25945	2.57078	-0.54803	0.510777	1.16836	1.39539	-0.245963	-1.1058
1.29387	1.22901	1.80832	-1.39063	-0.526836	0.19623	0.209956	-0.342804	1.00521	-1.12801	-1.37496	0.48179	2.3987	0.601357	6.19704	-0.424112	2.21041	3.66648	-0.455186	0.604098	-0.553218	-0.946546	-0.527987	-0.851402
0.537537	1.31039	1.7571	-1.76421	-0.0015597	0.358746	1.86158	1.25665	-1.29351	-0.512164	-0.50442	1.42246	2.24213	0.993467	4.9912	-0.295095	1.5369	3.24978	-0.664218	-0.109882	-0.744442	-0.514201	0.148146	-0.936233
-0.0324491	1.91875	2.27457	-1.59387	-0.913599	-0.0885766	0.389483	0.368284	-2.18629	0.0218479	-0.744311	1.17336	1.78199	0.664209	3.31364	-2.56534	0.785275	3.26965	-0.728143	0.917064	0.018829	0.211477	-0.298677	-0.396504
0.246468	1.91519	2.0221	-1.99515	-0.0019348	-0.0564198	2.04215	0.799504	-3.32806	-0.37447	-0.0299602	0.951879	1.85385	0.283874	4.58747	-4.89121	1.34854	4.23842	-0.355654	0.0742932	0.321518	-1.52786	-0.0101147	-1.38043
1.10239	1.49356	2.2788	-1.25658	-0.650101	-0.183419	2.62829	1.32282	-2.62654	-0.309785	0.0874285	0.492987	2.01613	0.407418	4.01	-1.00683	0.620441	4.47878	-0.0715565	-1.16699	-0.889329	0.153378	-0.0679474	-1.14785
1.17947	2.15175	2.65744	-1.02523	-0.210215	0.424158	2.17679	0.860282	-1.53586	-0.725649	-0.0393088	0.508631	2.68416	0.0632723	2.27883	-0.836394	1.10362	3.94455	-0.153877	-0.163201	-1.3376	-0.422178	-0.148975	-1.49517
1.56491	3.00919	2.90901	-1.45002	-1.13683	0.34866	1.5154	0.255269	-0.904812	-0.962387	-1.16293	2.15809	3.86608	-0.580847	1.87746	-0.575089	0.543909	3.67969	-0.761163	0.0624686	-1.29162	0.244556	-0.171602	-0.347388
2.24556	2.60425	2.74259	-1.87513	-0.139359	-0.142362	1.32505	-0.371166	-0.160995	-1.03925	-1.0086	0.774923	4.13392	-0.542581	3.63468	-1.54884	0.50968	3.53869	-0.0913777	-0.187076	-1.91225	-0.541235	-0.390429	-1.12287
1.45767	1.75181	2.34616	-1.60201	-0.257285	0.871564	0.742691	0.424618	-1.71636	-1.2602	-0.536362	0.245631	3.37485	-0.266742	1.58703	0.680351	0.805332	3.58007	-0.549772	0.35809	-0.702458	0.753543	-0.518535	-0.792971
0.655983	1.44801	2.5038	-1.10313	0.216896	1.04044	0.0797007	0.190254	-1.17374	-1.70297	-0.996792	1.15149	2.54139	-0.258363	2.04968	2.21092	3.12634	3.1846	-0.289348	-0.564793	-2.34726	0.431152	-0.152108	-0.631101
1.53806	1.08845	2.488	-1.99757	0.54465	1.67627	-0.271429	0.141152	-2.00068	-1.79889	-0.796046	1.99148	2.711	0.0703673	3.44522	0.697824	0.806686	2.30946	-0.982097	0.0711386	-1.76717	-0.87741	-0.017358	-0.37796
1.69785	1.23616	2.45501	-2.01564	0.305378	1.27649	0.0325171	0.0806318	-0.816927	-1.2563	-0.0710819	1.68891	3.20594	0.759442	2.17023	0.95982	0.329006	2.8846	-0.0040814	-0.609295	-1.52371	-0.987199	-0.71162	-0.135493
1.32511	1.94259	2.07837	-1.78215	-0.412251	0.967876	-0.471386	0.742859	-0.206079	-1.19295	-0.407015	1.31744	2.74092	0.732221	-0.440577	2.14695	0.841876	3.33722	-0.698449	-0.185671	-0.487525	-1.2016	-0.754054	-0.685288
1.61446	1.72979	1.36243	-0.839907	-0.0903152	1.15668	-0.0544351	1.05893	-0.490251	-0.617781	0.191916	0.877456	1.90301	0.543359	0.0285265	2.56951	1.14665	3.55403	-0.214886	-0.414993	-0.825893	-1.2176	-0.660983	0.247303
0.0404831	0.837015	1.50949	-1.42852	-0.842214	2.15835	-0.272623	0.373163	-1.5212	-0.48132	0.376419	0.458462	1.70313	1.052	0.431244	1.11268	0.485253	3.59694	-0.579859	-1.05747	-1.01415	-1.90278	0.126519	0.0767194
-1.20565	0.907864	1.18311	-1.94163	-2.24201	2.65514	-0.663778	0.0109494	-0.164313	-1.51622	0.379718	0.124131	2.01748	1.40164	0.861131	1.13266	1.37528	3.19733	-0.593982	-0.0403635	-1.63127	-1.26842	0.13224	-0.42532
0.0862463	1.12127	1.04897	-1.74033	-1.42546	2.77863	-0.174165	0.0862456	-0.283707	-1.18257	0.335379	0.687603	1.90703	0.379139	0.750902	1.9197	2.08287	3.36642	-0.270798	0.212049	-1.90314	-1.79604	-0.25645	0.50424
1.62397	0.886967	0.612606	-3.74531	-0.691539	3.03402	0.810862	0.48663	0.254902	-0.613014	0.103445	0.526843	1.58634	-0.554166	3.32927	1.61624	1.86866	2.81126	-0.775705	-0.0072757	-1.92397	-2.54986	-0.0526206	-0.384994
1.61503	0.907756	-0.155296	-2.39419	-1.02697	2.9655	0.219314	0.796727	-0.0675222	-0.398851	-0.655637	0.13106	1.46372	-0.947431	4.1777	-0.509375	0.913266	3.47457	-0.310701	-0.0539941	-1.35197	-1.6234	0.47745	-1.76374
0.760222	0.991674	-0.244279	-2.79028	0.0554923	2.28006	0.336553	1.22816	-1.5159	-1.24672	0.339079	-0.0666114	1.49688	-0.954025	2.84817	2.18139	1.3041	3.09445	-0.733474	0.24577	-1.59153	1.18013	-0.0031421	0.724537
0.331823	0.803827	-0.315845	-2.21664	-0.565131	1.96685	-0.0714488	0.221778	-1.15781	-1.05194	-0.232015	-0.742273	1.68318	-0.289824	0.832184	3.51395	1.56826	2.49215	-0.593346	-0.0957292	-1.03243	0.137163	-0.137608	-0.299025
0.568331	0.955792	1.01629	-2.49533	-0.798595	1.3038	0.310459	0.997326	-1.76019	-0.864521	-1.2473	0.221867	1.75439	0.0267457	-0.236369	4.34799	0.586111	1.94242	-0.385367	0.498019	-0.393151	0.846386	-0.43959	-0.683203
0.0960416	0.922444	1.17891	-2.10486	-0.071038	2.03405	-0.922342	-0.10926	-0.871918	-1.48981	-0.194462	0.450579	1.44009	-0.493592	3.19844	3.63366	-1.2487	1.67265	-0.448575	-0.584944	-0.707787	0.269626	-0.26851	-0.880098
-0.961156	0.991167	1.77303	-1.88467	-0.171019	2.87048	-2.43147	0.46392	-1.56145	-0.57814	-0.378541	0.411906	1.24155	-0.996974	2.81626	0.761437	0.31135	1.3865	-0.875454	-0.207354	-1.04363	0.630992	-0.262749	-0.918949
-0.767001	1.53269	2.03019	-1.79178	-0.524513	2.58792	-1.76187	-0.444473	-0.381365	-1.22068	-0.734296	-0.142021	1.87128	-1.04075	2.27101	-1.40421	1.59237	1.94389	-1.11046	-0.330299	-1.57224	1.05555	-0.249126	-0.719183
-0.136522	2.11797	2.02578	-2.44028	-0.514944	2.27173	-1.0315	-0.0628407	-1.50519	-0.974267	-0.693886	0.296666	2.35286	-0.636327	-0.85427	0.900623	1.412	2.90939	-1.14902	0.0118715	-1.53367	-2.94196	0.0252569	-1.00916
-0.327886	2.1124	3.41533	-2.34504	-0.547838	1.47228	-1.72377	0.177893	-1.29512	-0.607846	-1.18903	-0.364324	2.25702	-0.109049	-0.203952	1.14749	1.68999	2.87775	-0.575156	-0.183548	-0.370839	-2.35767	-0.791001	-0.952107
-0.415288	1.67857	4.48235	-1.70196	-0.256729	1.60497	-2.24835	-0.309355	-0.449944	-0.974442	-1.74963	0.0294322	1.91832	0.684424	-0.581334	0.229448	1.47441	2.99932	-0.132068	-0.89399	0.0715379	0.550846	-0.557864	-0.492056
-0.393253	1.35004	4.25985	-2.30442	-0.826194	0.694791	-0.624366	0.221971	-0.202231	-1.37411	-2.10156	-0.164199	1.3998	1.13736	0.420608	-0.350401	1.80556	2.5367	-0.716855	0.529991	-0.361992	-0.903172	0.104813	0.623259
-0.500127	1.26048	3.19782	-1.79619	0.68407	1.55935	-1.70704	1.67233	-0.520154	-1.28442	-2.14876	-0.639679	0.946119	0.859509	-2.22823	-1.24856	1.17097	2.41856	-0.0850453	-0.115123	-1.056	-0.825911	-0.0515769	1.22079
-0.795734	1.89123	3.1103	-1.57869	-0.742714	0.751286	-1.47325	0.819978	-0.878152	-1.26561	-1.03279	0.639985	0.952514	0.996217	-0.556816	-0.992288	-0.261929	1.97162	-0.353068	0.427442	0.0244766	-2.57655	-0.187999	0.227188
-1.25213	2.20306	3.56698	-0.234893	-0.520892	1.01873	-1.68665	1.28178	-0.621943	-1.36171	-0.949156	0.901504	1.24071	1.86094	-0.212529	-0.153689	0.162658	1.65375	-0.271136	0.406087	-1.39142	-2.80646	-0.733775	-0.59081
-1.28546	1.69464	3.2317	-0.248271	1.47631	1.02626	-1.79507	0.678309	-0.609533	-1.67676	-1.33971	2.13497	1.17137	2.02861	-1.74948	-3.28509	0.757856	2.67031	-0.113547	-0.0451933	-0.653717	-2.96422	-0.33336	0.182523
-0.567763	1.42376	3.44593	0.0956469	1.64714	0.687351	-1.27385	0.204573	-0.620632	-2.12417	-1.97881	1.14097	1.4809	1.16615	0.0705362	1.02852	0.72285	1.69496	-0.465264	-0.0906669	-0.359112	-3.09195	-0.395425	-1.31961
0.367159	1.75107	3.0074	-0.0924097	0.270892	1.02517	-2.34186	-0.0336743	-2.40741	-2.48126	-1.605	1.4807	2.11931	1.09747	0.85625	-1.21122	0.166189	2.78239	-0.218728	-0.651329	-0.592647	-2.43276	-0.24372	-0.11448
0.832043	1.84298	2.9135	-0.0754	0.608968	1.39523	-2.07229	0.33013	-0.559595	-2.11083	-1.72712	1.02324	2.36843	1.41457	-0.649695	0.112628	1.35908	1.99618	-0.196233	-0.243555	-1.59868	-0.992471	-0.778229	0.810731
0.646571	2.01868	3.8975	0.0883438	0.136241	1.66935	-2.46786	-0.0372201	-1.01235	-2.56424	-0.942331	1.77274	2.39873	0.658097	-1.62266	0.229089	0.934424	1.23572	-0.150817	0.0909932	-1.07217	-2.23064	-0.162816	-1.58934
-0.417024	1.90108	3.1179	-0.754395	0.263679	2.56868	-2.05368	-0.71202	-1.36804	-2.61986	-0.315841	1.41807	1.79991	0.261503	-3.3632	-1.35657	0.00456985	1.06957	-0.127716	0.308599	-1.13624	-3.85076	-0.269724	-0.476509
-1.56454	1.82917	1.93308	-1.47779	0.727224	2.88472	-1.62264	-0.917073	-2.7514	-2.55063	-1.23259	0.242466	1.78416	1.22712	-2.19525	0.281985	1.26318	0.641	-0.252051	0.222089	-1.31472	-3.35615	-0.25672	-1.59049
-1.08662	2.01602	2.1194	-1.24508	-0.203182	2.37532	-1.41089	0.345022	-2.18151	-1.92351	-1.23584	-0.397189	2.27323	1.65055	0.135991	-1.2418	1.37759	0.555694	-0.459413	0.68367	-0.474795	-2.16016	-0.386028	-0.667
-0.406537	1.52936	2.67333	-0.198972	-0.686823	2.59012	-1.17157	-0.339775	-1.62041	-1.40788	-0.780253	0.132752	1.65748	1.01301	-1.94455	-1.78238	0.178778	0.649658	-0.679055	0.383777	-1.08277	-2.52552	-0.343689	-0.8309
-0.322889	1.1908	3.4183	-1.42333	0.236998	2.67656	-1.3013	0.110207	-1.25599	-2.05832	-1.11061	1.25868	0.795894	0.531449	-2.61292	-0.661522	1.29293	2.45693	-0.671104	0.284497	-0.959406	-0.917223	-0.565693	-0.0373706
-0.0280032	1.7237	2.69263	0.345098	-0.411277	3.24371	-2.22618	-0.148136	-2.58265	-2.09676	-0.410831	1.44718	1.00112	0.655199	-2.05029	-0.915284	0.696611	2.84846	-0.225211	0.0125844	-0.926014	-3.99708	-0.164188	-0.85414
0.0683274	2.22176	2.23997	-0.189453	0.0083698	3.67942	-1.70071	0.53189	-2.44048	-1.9861	-1.03654	1.75039	1.03926	0.964113	-3.08409	-3.41342	-0.0273236	2.84922	-0.348443	0.309979	-0.43953	-3.49991	-0.408717	-0.975261
-0.222679	1.89236	2.26811	-0.776744	-1.30275	3.6932	-1.83341	0.197952	-2.67076	-2.13302	-0.647256	1.04966	0.127373	1.08681	-1.39399	-1.92274	1.77161	3.07247	0.0154998	0.206745	-0.635829	-4.34523	-0.0835412	-0.673308
-0.298536	1.2354	2.50259	-0.989496	0.00052437	3.46519	-0.640437	0.259657	-3.33888	-1.37487	-0.740757	1.47161	0.562341	0.859425	-1.98297	-3.37174	0.743819	3.0461	-0.962599	0.955085	-1.75755	-2.36007	0.0328386	0.420245
-0.762776	1.25452	2.55046	-0.700069	0.598591	3.62206	-0.40183	0.420702	-2.93517	-2.15784	-0.705869	1.40691	1.83749	0.464878	-4.48739	-1.7698	1.55327	2.92745	-0.155581	0.73143	-0.362115	-2.00975	-0.294326	-0.175881
-1.57995	1.494	2.81932	-1.39612	-0.431808	2.70297	-0.990239	1.32226	-2.39427	-2.64269	-1.16604	0.691155	1.71374	0.53985	-3.19186	-3.76254	-0.266271	2.4833	-0.961023	0.529096	-0.21245	-0.678224	-0.316056	-0.921514
-1.89571	1.50715	3.17145	-1.14079	0.781627	2.48866	-2.8338	-0.0897639	-2.92685	-2.672	-2.04175	0.380595	0.947825	1.14699	-3.3946	-0.696611	-0.0191393	1.72513	-0.515466	0.447672	-0.611448	0.0664002	-0.849631	-0.805567
-1.94782	1.70065	2.97213	-0.606396	0.665974	2.42174	-1.85369	-0.243806	-3.43489	-1.8487	-1.50339	0.663527	1.29102	1.69219	-3.55502	-4.95105	0.363345	1.89421	-0.716174	1.47339	-0.289081	-1.03853	-0.380358	-0.829588
-2.48692	2.29757	3.0431	-0.440682	0.41647	1.96609	-2.3522	0.389634	-2.42223	-1.9094	-0.108838	1.35904	2.03895	1.27118	-1.90237	-4.98024	-1.20486	1.37301	-0.54086	2.34165	-0.174802	-2.05941	-0.671366	-0.290332
-2.62618	2.95896	2.72398	-0.695446	0.0587227	2.1736	-1.82867	0.136477	-1.75634	-1.64378	-0.406376	0.27454	1.67984	0.84718	-4.39242	-3.96775	0.50679	0.989995	-0.255042	0.0790604	-0.41092	-1.89162	-0.394989	-0.388768
-1.89903	2.75651	2.6021	-0.365736	1.64599	1.77034	-1.20835	0.131926	-3.77052	-1.60652	-0.0500141	0.527978	0.79941	0.919375	-2.52865	-3.28283	0.130082	0.148703	-0.592894	1.8284	-0.194622	-2.60103	-0.540749	-1.1774
-1.20511	2.13341	3.06586	-0.585673	0.65389	1.81268	-2.19318	1.39742	-3.77954	-2.2995	-0.54767	-0.175121	1.30571	1.19382	0.322143	-2.43628	1.5774	-0.693522	-0.773066	1.54101	-0.281471	-1.14146	-0.473383	-1.3048
-1.30432	1.95949	2.9376	-0.487121	0.886223	1.53185	-2.88702	0.837015	-2.98469	-1.51382	-0.571106	0.466562	1.77258	1.11728	1.81672	0.0519267	0.108852	-0.511742	-0.52903	0.66734	0.249619	-1.46081	-0.136481	-0.928115
-1.87648	1.75617	3.69595	0.262342	-0.177007	1.31168	-2.2161	1.15064	-2.23641	-2.08668	-1.12916	-0.778653	0.99819	0.529449	3.23311	-0.567499	0.62177	-1.03794	-0.25587	0.459913	0.168589	-3.34567	-0.317385	-0.580439
-2.35737	1.7382	4.62112	0.237333	0.567158	1.24972	-2.12664	0.914388	-2.82178	-2.71395	-1.14881	-1.12081	0.39565	0.257911	0.995314	-0.509351	1.58736	-1.11752	0.0214789	0.855538	-0.38049	-1.37342	-0.707137	-1.27114
-2.76491	1.94409	3.27843	-0.528023	0.484329	0.194297	-2.20917	-0.159265	-2.91387	-2.03879	-0.186268	-1.14909	0.790303	0.637874	4.71849	0.0580374	0.879045	0.0254731	-0.0287473	-0.243475	-1.35062	0.0553163	-0.177951	-0.926
-2.54961	2.07066	4.26115	0.657559	0.0193987	0.262	-2.8633	0.171148	-3.15611	-2.48281	-0.0520096	-0.314618	1.06287	0.975769	2.71283	-1.63088	2.82493	0.655138	-0.382094	0.340093	-0.897983	0.372678	-0.471641	-0.854363
-2.27745	1.54018	4.30564	0.297586	-0.126	0.0660141	-2.23351	-0.439864	-4.05927	-2.25616	0.0900015	0.0870874	0.663113	0.603673	1.93457	-1.57328	0.932456	0.644989	-0.0839695	0.721921	-0.3614	-0.978553	-0.241285	-1.29401
-2.6289	1.04772	5.15923	0.174868	-0.917111	-0.503647	-2.61324	0.468312	-3.65353	-2.57052	-0.293098	-0.485139	0.0887304	0.111606	3.79154	-1.98783	1.61984	0.452499	-0.293185	1.06683	-0.0106414	-3.50068	0.0871857	-0.338951
-3.43228	1.53647	4.8056	-0.628719	0.732127	-0.28332	-2.24558	0.375335	-2.06132	-2.75189	1.00993	0.0253964	-0.104368	0.0670446	6.19597	-1.91393	1.91374	1.2125	-0.0410456	0.732382	0.286521	-1.85257	-0.371391	-0.954215
-3.33433	2.06192	4.73436	-2.18354	-0.574135	-0.423132	-1.91474	0.113436	-3.76899	-1.86467	0.824986	-0.244736	0.319828	0.125231	4.97774	-2.35111	1.54519	1.83002	-0.116714	0.238589	0.213548	-0.799999	-0.647346	-1.00948
-3.02427	1.83378	4.172	-1.81033	1.24695	0.00878063	-2.10633	0.107135	-5.05765	-2.63129	-0.274667	0.0124198	1.51261	0.19069	5.74492	0.653879	1.73901	1.70851	-0.374219	0.207526	-0.548566	-1.75373	-0.42302	-0.639559
-3.23165	1.41288	4.57854	-0.736557	-0.154758	0.115363	-3.05549	0.567807	-2.9123	-2.03381	0.242595	0.906147	1.63021	0.736052	4.19965	1.09161	1.2875	1.78903	-0.337524	0.170623	-1.73818	-0.2715	-0.22183	-0.78892
-3.11432	1.53717	2.64028	-0.665844	0.937188	-0.318283	-2.26755	0.259209	-4.34815	-2.43214	0.0331367	0.752947	0.582932	1.69708	1.85173	0.016265	1.25818	3.47626	-0.702596	0.182966	-1.79203	-0.418817	-0.474529	-0.32456
-2.67052	1.98832	3.16554	-0.511528	-0.0781143	0.101177	-1.73329	0.344737	-3.56992	-2.15531	1.18101	-0.172227	0.547502	1.84689	2.69681	-0.842337	2.3464	3.55872	-0.504105	-0.430663	-2.43043	-0.607663	-0.0906697	0.0585062
-2.45913	1.91385	2.46006	-0.872865	-0.118562	0.384184	-2.00555	0.25257	-3.92706	-2.3878	1.28343	0.212017	1.4439	1.37584	0.356338	0.0354325	1.34722	2.68175	-0.77312	-0.159167	-1.43542	-0.587139	-0.0675688	-0.266504
-2.32239	2.00773	2.62375	-0.472709	-0.418777	0.361402	-1.05128	-0.0497799	-2.91324	-2.34765	-0.504864	-0.867513	2.06201	1.57112	0.709259	-0.104565	1.04912	1.83294	-0.113698	-0.693102	-1.57486	-0.76462	-0.0076446	-0.016133
-2.48958	2.54976	2.64511	0.0726442	0.388525	0.0970652	-2.45367	0.077378	-2.15626	-2.44372	-1.6496	-0.591733	1.99702	1.78558	-0.666425	-0.011281	2.6268	2.54768	-0.977615	-0.471456	-1.78958	-1.33106	-0.384749	-1.23685
-2.15726	2.59005	2.66878	-0.192628	0.989398	-0.664175	-1.58682	0.640499	-1.93437	-2.46588	-1.3424	-0.899289	1.01731	1.61505	-0.583873	-0.0984063	0.776042	2.82248	-0.0085843	-0.106226	-2.41971	-0.757922	-0.26674	-1.05611
-1.74935	1.98804	1.46782	-1.32972	0.64615	-0.293899	-1.54489	0.6474	-4.1104	-2.44018	0.0017558	-0.971385	0.476163	1.1843	-0.841433	-1.21084	1.59176	3.98914	-0.297257	0.939647	-3.57218	-0.321872	-0.452497	-1.64001
-2.05329	1.59081	2.36445	-1.09595	-0.341955	-0.536719	-0.870658	0.922789	-2.77731	-2.46573	0.250735	0.179199	0.545205	0.909046	0.212026	0.452512	1.46053	3.57983	-0.347259	0.562213	-3.35246	-1.32316	-0.0335719	-1.90286
-2.95035	1.68992	3.00574	-1.06579	-0.176652	-0.0795142	-1.24265	0.979879	-2.64929	-2.88494	-0.881937	0.551183	0.708931	1.65796	-3.1483	-1.22115	0.0710928	4.414	-0.522537	0.0573804	-3.41619	-3.48726	-0.280986	-1.72415
-2.87144	1.97076	3.83768	-0.361055	0.122455	0.400818	-1.82648	0.144053	-2.94321	-3.12514	-0.0576125	-0.922402	0.791305	2.55945	-1.54121	-2.00192	1.13249	4.35216	-0.144064	-0.0045243	-3.1582	-1.04246	-0.655116	-0.346182
-2.06901	2.07912	3.08411	-0.456886	0.911216	0.319019	-1.64286	0.289722	-3.44616	-2.40321	-0.343904	-0.59746	1.40936	2.73034	-0.627293	-2.71642	2.11458	3.21016	-0.563768	-0.0845342	-3.58685	-1.26087	0.0811034	0.0647202
-1.904	1.73347	5.34785	0.128576	0.17433	0.317198	-1.62905	1.54593	-3.22403	-2.49886	-0.609918	1.21629	1.99673	2.25781	-0.916734	-0.033671	1.08402	2.91894	-0.165643	-0.0764284	-1.65956	-1.57829	-0.238371	-1.8525
-2.12044	1.09458	5.85804	0.148809	-0.0212511	0.270081	-0.758123	0.136573	-3.28924	-2.65861	-0.330989	0.76323	2.11985	1.22751	-3.84658	0.522451	1.51147	3.54697	-0.444385	-0.56481	-2.83582	-2.73096	-0.260473	-1.37646
-1.90513	0.849685	4.91	0.259997	-0.0282721	0.577782	-1.66156	0.461774	-2.60122	-2.59174	-0.42043	0.973488	2.02188	0.280886	-0.611804	1.13082	0.800451	2.51199	-0.236849	-0.122432	-2.92729	-1.44884	0.193307	-1.47172
-1.37934	1.27245	3.8608	0.517428	-0.120525	0.358126	-1.44829	0.468872	-3.36726	-2.55009	-0.0663061	1.69998	1.55081	-0.0165169	3.50286	-0.861696	2.32316	2.50775	-0.50844	-0.60182	-2.12835	-2.35794	-0.0548552	-1.03211
-1.72685	1.60157	3.54752	0.707547	0.82284	0.314694	-2.58157	-0.0345653	-2.91866	-2.74807	0.35894	1.45479	0.957868	0.654129	6.62871	-1.62945	1.21342	3.62368	-0.24968	0.425492	-1.87225	-0.569538	0.147827	-0.813969
-2.53847	1.50357	4.27426	-0.46399	0.623805	-0.410346	-1.91288	-0.0232275	-2.07268	-2.06953	0.262668	2.01733	0.854903	1.39457	3.62889	-1.07297	-0.128921	2.84334	0.0206759	-0.140261	-2.70272	-0.893799	-0.0252275	-0.27751
-2.15423	1.63293	4.45521	-0.337481	0.612823	-0.597358	-2.65588	0.16098	-2.40844	-2.04638	-0.599973	1.82283	1.2686	1.4706	3.83158	1.16121	-0.244735	2.50517	-0.625322	-0.0325859	-2.43281	-0.914704	-0.428661	-0.542929
-1.67742	2.5352	3.6618	-0.0098809	0.214097	-0.862999	-2.41752	0.0924937	-3.53096	-2.79807	-0.376067	1.9012	1.99835	1.19157	0.927348	-0.161805	1.47481	2.88642	-0.210847	-1.45738	-1.40282	-1.68277	-0.151616	-1.50362
-2.43069	2.95655	2.74201	-0.205554	1.08624	-0.742752	-2.03973	0.335796	-2.54278	-2.59306	-0.607927	1.20987	1.81919	1.06673	2.11575	-0.862675	1.42171	2.59255	-0.326399	-1.91138	-1.74226	0.495592	0.967283	-1.82066
-2.70125	2.76486	2.66161	-0.292992	0.975962	-0.505498	-1.79998	0.207782	-2.9205	-2.45572	0.22428	1.61062	0.444382	1.13806	2.9439	-0.678303	0.593639	2.67621	-0.558078	-1.2038	-1.72669	0.108371	-0.0326115	-1.55905
-2.41082	2.3876	2.88809	0.143846	1.36202	0.142345	-1.48188	0.330404	-3.3929	-2.78129	-0.33395	1.95591	0.0908765	1.56316	0.141521	1.07246	1.27481	2.43217	-0.367782	-0.783301	-2.37605	-1.99955	0.0165365	-1.20966
-2.89535	2.29387	2.90546	-0.263122	-0.404675	-0.0850876	-1.9356	-0.405712	-3.0389	-2.36162	0.592004	0.529517	0.765198	1.57689	-1.04443	0.611176	1.26055	2.22144	-0.329516	-1.12495	-1.5866	-1.83595	0.296166	-1.68005
-3.70614	2.81087	2.23054	-0.675529	0.764876	0.058333	-1.38145	-0.213642	-2.69145	-2.19518	1.01649	1.05943	0.515603	1.25232	0.0718341	0.359228	1.18981	2.92692	0.293698	-1.09865	-0.861487	-1.59208	-0.0334498	-1.62096
-3.28874	2.89495	2.16436	-0.250738	0.795667	-0.060533	-1.58502	-0.0493826	-2.09904	-3.05074	-0.396297	0.711419	-0.219184	1.17555	-0.246074	-1.02795	2.21154	3.67567	0.308417	-0.0208044	-3.05625	-2.68524	0.225556	-1.11805
-2.26957	2.30796	0.955837	-0.341799	0.984416	-0.192395	-2.03837	0.108582	-2.97872	-2.34423	-0.121136	0.686193	0.418865	1.20672	0.466144	0.825385	0.868621	4.79449	-0.143716	-0.340747	-2.4834	-1.37293	0.003475	-1.21946
-2.49505	2.05116	1.40954	-0.823496	1.32577	-0.162403	-1.88009	-0.630072	-2.52522	-2.56594	0.887053	1.32086	1.02923	0.880675	-1.19303	-1.75582	0.789675	4.14003	-0.612923	-1.10973	-1.66635	-0.40117	0.338646	-1.2968
-2.94688	2.8363	2.29769	-0.146088	0.865622	0.655375	-1.99331	0.063733	-2.00666	-2.77481	0.194974	1.02111	0.395641	0.806279	-0.937612	0.0120877	0.684616	3.32713	-0.439083	-0.663431	-2.5719	-1.35607	0.433712	-1.47888
-2.52533	2.98031	1.97117	0.219468	0.72893	-0.334785	-1.14392	-0.383603	-3.27133	-1.74476	1.19952	2.07133	0.44066	1.42678	-0.194557	-1.77105	1.68025	2.99669	-0.418341	-0.129993	-0.741311	-2.13169	0.185337	-1.99757
-1.46878	1.95355	1.0177	-0.475801	0.646642	0.14496	-1.63382	-0.0264341	-2.55496	-2.65314	0.379687	1.71413	1.40679	2.06108	1.63675	-3.16364	-0.186623	4.50878	-0.348888	-0.0047817	-1.24333	-0.0629078	0.0993041	-3.44755
0.31135	1.17723	1.53463	-0.23818	1.66559	0.151057	-1.50659	-0.0222394	-2.73655	-2.32384	1.38672	1.50888	2.04085	2.51154	-1.01043	0.398327	-0.398763	5.07507	-0.374954	-0.51	-0.979041	-1.40801	0.413959	-2.42252
0.956669	1.14663	1.35116	-1.20137	0.199328	-0.0852207	-1.17046	-1.31749	-2.86889	-2.22765	1.39759	1.43256	1.72422	2.70144	-0.58644	-1.13415	1.60508	4.55299	-0.375081	-0.26278	-2.24014	-0.197536	1.09299	-1.17379
0.0926881	1.66927	0.782487	-1.29799	0.952237	0.287731	-1.20931	-1.19155	-3.21459	-2.80952	0.977056	2.14484	1.17356	2.34385	-1.94841	-0.703557	0.840663	3.80306	-0.232556	-0.941693	-2.20832	-0.787882	0.881966	-0.887341
0.248396	1.8034	0.971104	-0.550439	0.63552	0.225321	-2.49797	-0.618282	-2.55808	-2.3219	0.343138	0.695475	0.594142	1.98652	-1.31082	-0.458508	2.10327	3.69567	-0.104837	-0.925477	-1.60626	-1.15996	0.255502	-1.19224
0.614295	1.79626	1.89129	-0.690986	0.316157	-0.45657	-1.48705	-0.154371	-2.32941	-1.66654	0.221571	2.59141	0.879913	1.35543	-1.39896	-0.85697	1.25367	2.89543	-0.290764	-1.21742	-1.69547	-1.80714	0.322372	0.25172
-0.268562	1.74084	2.03658	0.351482	-0.0218224	-0.733964	-1.72919	-1.66909	-2.95053	-2.19807	1.25337	2.74021	1.7201	0.94977	1.31695	-0.582632	1.15763	2.19366	-0.401176	-1.0011	-2.89953	-1.45988	0.355545	-1.94929
-0.988595	1.33732	2.5037	0.335329	0.0402851	-0.515055	-1.3279	-0.134702	-4.07915	-2.52635	0.210413	2.31227	1.64602	1.38034	0.475567	-1.52067	0.479027	2.24473	-0.0059245	-0.602333	-3.27555	-1.92736	0.462899	-1.67662
-0.536058	1.66902	3.28262	0.121958	0.873403	0.311077	-1.5836	-0.698802	-3.88552	-2.08366	0.72599	2.94924	0.983523	1.52648	-2.56217	-1.48451	2.27219	1.76451	0.137771	-0.988732	-2.77708	-1.66307	0.119732	-1.42002
-0.0875862	2.41428	3.98937	0.172974	0.522575	0.67192	-0.942381	-0.385763	-4.19995	-2.60343	0.0416238	3.2402	0.0930999	1.65626	-4.65419	-0.939655	2.06131	2.81954	-0.105072	-1.25156	-1.5817	0.310494	0.144581	-0.569655
-0.569863	1.98406	4.21629	0.929269	0.301757	0.806245	-0.136864	-0.300827	-3.58058	-2.59477	0.868734	1.8764	-0.874414	1.87396	-4.05028	-1.41978	1.32473	1.2656	-0.246751	-0.979127	-2.29947	-1.50684	0.0564396	-0.229998
-1.86297	1.5136	4.05764	0.632371	-0.212422	0.528316	0.0853232	-0.438816	-4.01111	-2.4184	1.13735	1.733	-0.485467	1.90673	-6.79708	-1.1969	2.24527	1.38757	-0.464864	-0.61656	-2.23513	-0.404792	-0.227779	-0.493151
-2.25768	2.29078	3.94951	0.449711	-0.295162	0.712596	-0.678447	-0.157391	-2.87352	-2.10672	0.791893	0.841802	0.681684	1.80182	-6.39777	-3.60311	1.45574	1.43828	-0.181781	0.356342	-1.87846	0.361334	-0.0037582	-0.0497768
-1.26534	2.91976	3.48873	0.875955	0.339907	0.836277	0.0643067	-0.0834132	-3.31029	-2.12752	0.93266	2.10981	0.590551	1.33479	-5.3885	-4.38805	0.752332	1.43984	-0.526563	-1.27903	-1.36554	0.438095	-0.0181888	-1.29145
-1.24751	2.90155	3.41878	0.144601	-0.252405	1.3164	-1.32204	-1.67385	-3.58613	-2.53774	0.744496	1.66959	0.665479	1.50151	-6.08288	-6.97591	0.901994	2.05068	-0.790955	0.116345	-2.04522	0.545837	0.174329	-1.42772
-1.64161	2.60472	3.15955	-0.879656	1.08513	2.58004	-1.06302	-1.08	-1.88381	-2.41158	-0.472926	1.4381	1.34456	1.75288	-7.44305	-4.76575	2.2023	1.94364	-0.59507	-0.636007	-0.801188	0.8815	0.00438595	-1.87878
-0.975686	2.38811	2.54559	-0.265065	-0.0961925	3.36057	-2.00913	-1.803	-3.03678	-2.84329	-0.337862	1.4121	1.04331	1.94906	-5.73913	-2.47507	2.0081	1.62009	-0.42448	0.697885	-2.1945	1.4675	0.242219	-1.3261
-0.391295	2.34724	3.42975	0.0862316	0.593726	3.25869	-0.883387	-1.07326	-3.56165	-2.32195	-0.0614725	1.67311	0.424846	2.19777	-6.80484	0.293133	2.82615	1.55255	-0.169262	0.0524701	-2.09098	1.0718	0.354921	-1.29862
-0.247096	2.95514	3.26554	0.299236	0.451801	3.42513	-1.53847	-0.899372	-2.22023	-2.62236	-0.942781	1.73698	0.590592	1.9086	-9.17848	-0.0996714	3.14052	1.14236	-0.0875716	0.109148	-2.20707	0.635405	0.373725	-1.24683
-0.227483	3.21867	2.25153	0.13274	1.03092	3.02915	-1.73455	-1.60232	-1.5279	-2.4716	-0.20551	1.57542	1.03206	1.88755	-10.1968	-2.84672	1.17648	1.8101	0.108864	-0.137972	-1.41181	-0.0908964	0.232937	-1.08727
0.00183304	2.87799	1.98586	0.178717	-0.227932	2.50531	-1.63355	-1.59434	-2.8353	-2.83452	0.436171	1.53738	0.740448	2.11345	-9.88153	-2.26876	2.97413	1.68747	0.00185759	0.262692	-1.54249	-1.42584	0.389654	0.107015
-0.245566	2.19701	2.88096	-0.0447705	-0.2897	1.69309	0.0873945	-0.458717	-3.33321	-2.50495	-0.0793563	1.89673	0.171692	1.72174	-6.31697	-3.66763	0.516919	1.54468	0.126265	-0.542605	-1.38554	0.909211	-0.183716	-1.7656
-0.677837	1.61124	3.67834	0.798374	0.787851	1.67882	-1.88798	-0.998439	-3.27369	-2.28361	-0.626492	1.08374	0.600636	1.19799	-10.0037	-3.17314	2.18912	2.6714	0.3793	0.323649	-1.31774	1.3672	0.166571	-1.55851
0.0136776	1.55681	3.63522	0.286615	1.45955	0.732026	-1.69642	-0.0085982	-3.09429	-1.91748	0.397074	0.647687	1.23308	1.43025	-9.15552	-3.13696	3.07983	2.83781	0.133794	-0.0427446	-1.45525	1.04282	-0.0166696	-0.842452
0.210218	1.80941	4.1203	0.187629	0.693647	0.779681	-1.23719	-0.0518434	-3.43006	-1.61161	0.726998	1.88283	0.50219	1.99942	-7.40573	-5.54267	0.559325	2.56608	0.266502	-0.904442	-0.825151	0.303776	-0.234906	-1.12854
-0.184005	2.31769	4.46174	-0.548434	0.628533	0.469672	-0.0207614	-0.233838	-3.05716	-2.75686	-0.991035	1.71536	0.1232	2.04311	-8.48621	-2.44327	3.17283	1.77426	-0.188985	-0.946219	-0.559581	0.533108	-0.447629	-0.234877
0.0344155	2.96194	3.33878	-1.87332	0.573356	0.424641	-0.581685	-0.532349	-2.48606	-2.23616	-1.30058	1.93759	0.947386	2.10311	-9.1411	-4.9648	1.50273	1.29117	0.181908	-0.640778	-0.338182	-0.735282	0.0172417	-0.927301
0.0556393	3.07427	2.54837	-1.35613	0.136943	1.40441	0.187454	-0.929404	-1.01214	-2.93386	0.0770798	2.07693	0.908831	2.20959	-7.95098	-3.09872	1.25838	1.53511	-0.280981	0.0564975	-0.749102	-1.23817	-0.394715	-1.51269
-0.439427	2.9606	3.09918	-0.277039	-0.948937	1.10406	-0.118679	-1.20905	-2.15806	-2.29207	0.2096	2.03411	0.444944	2.63984	-7.64876	-4.24541	0.399364	2.03865	0.266029	-0.0144515	-2.11506	0.669142	0.259453	-1.38218
-0.695924	3.23084	3.46031	0.947695	-0.701687	1.54033	-0.143055	-1.06657	-2.48178	-2.16711	-0.399657	2.05226	0.521501	2.79813	-7.249	-1.23557	1.79315	3.24787	0.32551	0.271758	-1.50958	-1.41139	-0.463973	-2.01058
-0.0308686	2.81685	3.24534	0.296939	0.44054	1.15871	-0.277795	-0.616271	-2.19997	-2.29188	-0.196176	2.53528	0.596932	2.408	-5.71264	-2.29912	0.885069	4.05871	0.138043	0.39601	-2.27536	1.22734	-0.166377	-0.991598
1.26359	2.15615	3.76678	0.277334	0.356622	0.79816	0.43121	-0.888032	-1.78218	-2.21114	-0.0752072	3.18917	0.193129	2.24796	-5.02909	-4.20697	1.20702	4.41728	0.132674	-0.809399	-2.04153	-0.0010471	0.0175602	-1.30395
2.13685	2.35721	4.10339	0.467525	0.0244605	0.967509	0.109481	-1.28693	-2.41201	-1.95932	0.898053	2.91182	-0.2976	2.2414	-4.23702	-1.90073	1.28688	4.27778	0.226324	-0.603385	-1.38781	-1.04293	0.0827837	-1.14845
3.06057	2.91798	3.48341	0.225622	0.711718	0.637622	-1.0855	-1.55972	-1.71827	-2.23408	0.816079	2.87164	-0.396643	2.59241	-4.15317	-3.02911	0.552527	2.85956	0.0623448	-0.0955661	-1.80577	0.243701	-0.380684	-0.793025
4.60351	3.15196	3.53557	0.092743	-0.434642	0.778414	-0.106243	-1.42145	-2.01892	-2.13528	-0.613643	2.74911	-0.0397302	3.36533	-2.61151	-0.215345	2.45491	3.56248	-0.253708	-0.437477	-1.81372	0.22357	0.196552	-0.557778
4.42496	3.22312	2.34536	1.31523	-0.0403377	-0.350695	-0.482196	-1.56846	-2.96702	-1.93081	0.169306	4.11452	0.125009	3.47472	-3.54721	-1.24462	1.53691	3.39232	-0.212795	-1.31536	-1.82789	0.428453	-0.249535	-0.515439
3.83041	2.95892	1.9031	2.51468	0.477815	-0.372373	0.175267	-1.38862	-2.54302	-2.19774	0.118314	2.00088	-0.186382	2.96962	-3.74312	0.120959	1.67927	2.39115	-0.520463	-0.324187	-1.71494	-0.452165	-0.33499	-0.852565
4.69475	2.32609	1.78349	0.935883	0.597769	-0.533519	0.512619	-1.74606	-2.75866	-2.31657	-0.216866	1.76867	-0.561877	2.56215	-2.39054	-1.30114	1.58115	2.67832	-0.26776	-0.164966	-1.85578	0.556083	-0.382482	-0.795485
4.78347	2.10656	1.58203	0.340854	0.654049	-0.15929	-1.04448	-1.63406	-3.35243	-2.30006	0.102054	2.53922	-0.496309	1.77517	-3.5241	-0.969158	1.59903	2.0874	0.410179	-1.14466	-1.61571	2.22146	-0.159761	-1.27424
3.72978	2.45282	1.44117	-0.233126	0.434434	-0.762543	-0.153781	-1.39423	-1.57627	-1.72313	-0.184953	3.19628	-0.0400475	0.883521	-0.553459	-2.77752	1.40529	2.19996	0.0902941	-1.20866	-1.92904	1.73802	-0.563977	-1.17045
3.55332	3.04515	1.92421	0.732416	-0.330224	0.0191902	-1.10277	-1.5774	-1.04708	-2.14564	-0.820002	3.6124	0.0657159	1.13835	0.154443	-2.53047	1.40774	1.09431	-0.720696	0.0386064	-2.09608	0.351502	-0.71438	-1.21549
4.24708	3.1664	2.148	0.649291	0.0471172	-0.70852	-0.162687	-1.54486	-1.80855	-1.78732	-0.415319	2.16621	-0.293467	2.2094	-0.709394	-6.30586	0.925252	1.68225	-0.424992	0.132843	-2.51355	1.32257	-0.364849	-0.584967
3.78453	2.4766	2.45305	1.44121	0.453851	-0.614759	-1.0503	-1.50106	-1.92962	-2.37726	0.177559	1.91864	-0.353342	2.33479	-0.141967	-5.03309	-0.601721	0.518783	-0.0848388	-0.378812	-1.37868	0.357645	-0.270394	-0.788639
2.71244	2.13063	2.99074	-0.883203	-0.201107	-0.637375	-1.97153	-1.49344	-2.58326	-2.57392	-1.03616	2.41597	0.261376	1.62998	0.242299	-3.81978	-0.0434628	-0.327194	0.127172	-0.218322	-1.42998	0.555626	-0.626366	-1.25546
2.76041	2.45378	2.37576	-0.509757	0.188169	-0.944838	-1.07908	-1.35691	-1.92538	-2.30234	-0.643727	2.58873	0.725242	1.73275	1.68431	-2.73749	-0.750121	0.0437212	-0.066388	-0.894926	-1.37005	1.67097	-0.274835	-1.81314
3.68503	2.81744	1.28361	0.619401	-1.35233	-0.36353	-0.607338	-0.869175	-2.21481	-2.17532	-0.269586	1.96614	0.823265	2.44678	3.39622	-2.48917	-1.00621	-0.257397	0.235581	-0.128795	-0.838445	0.0665859	-0.789241	-1.07509
3.2702	2.99241	0.017007	1.73414	-1.30567	0.260706	-0.711753	-1.01684	-1.02445	-2.26379	-0.528519	2.21798	0.87877	2.78732	1.62882	-3.67071	-2.15035	-0.374165	0.0496566	-0.613142	-0.702465	0.700237	-0.84564	-1.32082
1.95937	2.60932	0.988587	0.35812	0.0641236	-0.0457996	-0.738715	-2.33979	-0.434923	-2.69926	-0.728527	2.73623	0.660282	2.81741	3.85101	-4.54049	-0.459614	-1.02788	-0.295172	-0.593637	0.0561914	1.14252	-0.469369	-1.82446
1.62138	2.12859	-0.223739	-0.0073574	0.636805	0.05286	-0.841971	-2.9483	-1.4153	-2.91174	-0.671937	2.04242	0.156116	2.74705	3.73249	-4.25901	-1.0177	-1.40575	0.378191	-0.6526	-1.09231	-0.261103	0.0116761	-1.84703
1.84354	2.3709	0.329063	0.0758997	-0.679998	-1.71987	0.262821	-2.14833	-2.25532	-2.76516	-0.254708	2.80063	0.123029	2.96069	5.30852	-2.66142	0.135746	-0.90808	0.490462	-0.834739	-0.62042	-0.839832	-0.451803	-1.29983
2.12215	2.7521	-0.0291746	0.528842	-1.05068	-1.04618	0.226922	-1.55421	-1.67208	-2.84004	-0.54211	2.08744	0.748181	2.56077	6.38249	0.217226	-0.409177	-0.198032	0.221441	-0.215652	-0.506854	-0.406309	-1.01227	-0.438283
2.45126	2.76821	-0.606899	1.04656	-0.308327	-0.976068	-0.440825	-1.69046	-1.76758	-2.13141	0.272636	1.9621	0.997821	1.61306	8.02693	0.815192	-0.5202	0.479683	-0.406616	-0.576048	-0.896764	0.684115	-0.467137	-1.5196
2.3735	2.92908	-0.717205	0.503993	-0.291087	-0.290977	-1.00731	-1.55916	-1.69189	-2.48313	0.229908	1.96896	0.777166	1.25288	10.7362	0.850377	0.653912	-0.149191	-0.220385	0.945098	-2.73423	0.649117	-0.0901469	-0.916622
2.02196	3.1264	-1.00684	-0.955764	0.272005	0.732113	-0.659112	-2.58687	-2.20578	-2.17282	-0.321664	2.77434	0.692814	1.74807	9.39017	-0.242819	0.656148	-0.192696	0.0366173	0.186739	-1.63511	0.484466	0.116451	-1.14625
1.62704	2.98496	-0.260152	-0.531174	-0.737986	1.00702	-0.428695	-2.14483	-3.01153	-1.67344	-0.61529	3.14237	0.659056	2.32914	6.47799	-0.136909	-0.0687994	0.0201347	0.0255432	-0.722297	-1.24384	0.331137	0.64565	-1.01185
2.29615	2.62873	-0.266949	0.0967115	-0.371218	0.836761	-0.969444	-1.83923	-2.96488	-1.91546	-1.41719	2.25391	0.553311	2.5991	3.36078	-0.18145	1.24824	0.565039	-0.0398398	-0.101877	-1.17276	0.580485	0.137961	-0.855163
2.73309	2.06781	-0.560137	0.126437	-0.204105	0.00557393	-1.96807	-0.74266	-2.27242	-2.82998	-1.80443	2.43421	0.827772	2.74584	1.18197	0.423677	0.801043	0.134005	0.473061	-0.142808	-1.9086	0.254032	0.206282	-1.48464
1.91334	1.96494	-0.908615	-0.0071372	-1.10112	-0.0330211	-1.27542	-1.97054	-0.984454	-2.10036	-1.87919	2.32175	1.40614	2.66662	-0.568948	-0.0338858	-0.94287	1.15886	-0.364021	-0.327707	-2.38654	1.33454	-0.118099	-1.17225
1.94721	2.7572	-0.467752	0.858959	-1.22068	-0.559044	-1.30007	-0.877495	-1.53539	-2.25332	-2.19819	1.91517	1.27594	2.20739	2.01582	0.699686	-0.891429	1.47631	-0.443292	-1.07435	-2.19619	0.510808	0.124703	-1.55857
2.67745	2.889	-0.706869	-0.382628	-0.333147	-0.327254	-2.34876	-0.813033	-1.9867	-2.02691	-2.4262	1.89162	0.937557	1.93683	3.07123	1.77512	0.0741693	3.22264	-0.489789	-0.209241	-0.51132	1.29699	-0.277942	-1.12561
2.46881	2.74752	-1.05027	0.393214	0.797565	-0.54749	-1.58084	-1.06003	-2.01077	-2.58076	-1.77432	2.06574	0.778462	1.86192	4.54687	0.308815	0.729697	3.89634	-0.270224	0.361489	-0.380321	-0.183421	-0.461136	-1.30698
2.32007	3.24917	-0.102091	0.563206	1.11731	-0.396668	-0.267352	-1.71364	-2.08882	-3.5113	-2.48227	2.15196	0.8263	1.96372	6.30507	2.18826	-1.05904	3.96363	0.0193153	-0.932193	0.0663344	0.388464	-0.655097	-1.38037
2.45569	3.88946	0.276772	1.93022	0.731941	-0.495189	-1.05995	-0.691455	-2.26686	-3.08441	-2.92697	1.48106	1.01453	1.92712	5.04472	0.829658	0.0849506	3.42525	-0.460991	0.0155721	-0.967951	2.18839	-0.887764	-1.03646
2.05565	3.64477	-0.456935	0.595399	0.123133	0.234152	-1.32573	-1.82524	-2.66605	-3.36034	-2.61102	1.72848	0.525746	1.74829	5.05671	-0.444425	-0.556161	2.98582	-0.106081	-0.214659	-0.553944	-1.18866	-1.31854	-1.88736
1.914	3.23855	0.666996	0.166481	-0.43213	0.683579	-0.707641	-1.00807	-2.6497	-2.57966	-2.92461	1.1563	-0.434534	2.35464	4.65826	-1.19886	-0.266926	3.17782	-0.169809	-0.639719	-1.06056	-0.483876	-0.516519	-0.876756
2.37058	3.56615	-0.401759	0.351356	-1.53627	0.717518	-0.570025	-1.57672	-2.36361	-3.24132	-2.12761	1.75606	-0.283442	2.7713	5.38041	0.460342	-1.02694	1.85555	0.714366	-1.3475	-0.324765	1.5055	-0.598083	-1.48257
2.56029	3.54524	-0.0885816	0.254711	0.0708767	1.28214	-2.01786	-1.33231	-1.07543	-3.0162	-2.03144	1.66758	0.568406	2.13695	3.76852	-0.202861	-0.487961	2.75507	0.3252	-0.114494	-0.966609	0.586027	-0.693198	-0.825088
2.50664	2.96847	0.618121	-0.859042	-0.85689	1.23117	-0.521976	-1.11332	-0.993639	-2.80341	-1.88229	1.60067	0.860157	1.2687	1.94656	-0.0139305	-0.528594	1.08022	0.430211	-1.08665	-1.02593	-1.07147	-0.342334	-0.702068
2.04427	2.70507	0.173869	-0.965597	-0.660217	0.913377	-0.486265	-1.87171	-2.21934	-3.82982	-3.11365	2.43007	0.358111	1.29786	3.6202	-0.597551	-0.214087	1.24552	-0.0246386	-1.05955	-0.538554	0.323386	-0.513532	-0.951798
1.66973	2.46302	0.626696	-1.17149	-0.527732	1.45537	-0.0957846	-0.706946	-2.81585	-2.88568	-2.71848	2.09651	0.195144	1.735	3.20651	-2.32278	-0.926584	1.78237	-0.302993	-1.44352	-0.754013	-0.275393	0.073632	-0.831117
2.54459	2.54748	0.346914	0.913016	-0.753907	1.04881	-1.72487	-0.976651	-2.28305	-2.73404	-2.19923	2.59227	0.580358	1.52511	3.79323	0.292918	0.0915077	1.32961	0.272175	-1.40945	-1.29467	1.1438	0.766445	-1.8283
2.95692	3.12384	0.799649	0.593077	-0.116668	1.49465	-2.07189	-0.488937	-1.70901	-2.29058	-2.04059	1.65615	0.616932	1.30365	5.74726	-1.91479	-1.01663	1.55488	0.115918	-1.40625	-1.09071	1.31484	0.707396	-0.454213
2.45766	3.17862	2.28694	0.128808	-0.357725	1.64883	-2.65089	-0.119491	-2.10859	-3.11267	-2.42733	1.29011	-0.0841443	1.64131	5.41598	-0.297864	-0.556954	1.32752	-0.408514	-0.804596	-0.476414	0.538192	0.345412	-1.29261
2.53176	2.8931	1.75877	1.26592	0.572461	1.31843	-2.4042	-0.174628	-3.06784	-2.15294	-2.29252	2.14975	-0.226732	1.76293	3.82686	-1.66062	-0.76958	1.86546	0.105419	-1.41412	-0.182794	0.0620199	0.671306	-1.9806
2.57807	2.82432	2.73744	0.566569	-0.491986	1.48196	-1.8744	-0.6734	-1.45885	-3.0042	-1.79574	1.49049	0.146729	1.16349	2.44616	-1.46436	0.0679052	1.58108	-0.182165	-0.0337638	-1.33901	0.716999	0.426531	-0.525984
2.29725	2.96896	1.92965	-0.634827	-0.87603	0.538817	-1.50776	-0.437959	-1.95525	-2.86074	-1.82572	1.74746	-0.258956	0.772919	2.48566	-1.42601	0.332975	0.880373	0.334445	-0.12141	-0.759147	0.277826	0.761315	0.0625126
1.72357	3.22936	1.17567	0.334613	0.508855	0.304217	-2.01693	-0.126078	-1.21871	-2.68573	-2.65154	1.62493	-0.844415	0.821515	1.4555	-0.902179	0.0214016	0.836493	0.147711	-1.31156	-0.024775	0.802122	0.992684	-0.748701
1.75383	3.86096	1.20811	2.02707	-0.0400068	0.315089	-1.08482	-0.187198	-2.1774	-2.43916	-2.02091	2.33881	0.0570973	1.04093	-1.44088	-3.55561	-0.459766	0.38123	0.315379	-0.716818	-0.947606	2.20646	0.689126	-1.11358
2.35982	4.42647	1.88569	2.33247	-0.147087	0.551669	-2.0964	-0.290305	-1.83248	-2.17478	-2.14772	0.614738	1.09826	1.5114	2.46295	-2.93039	-1.94649	0.213529	-0.102024	-0.320443	-1.00237	1.51544	0.656455	-0.669303
2.2832	4.53368	-0.119247	1.90162	-0.616448	-0.243202	-2.14017	0.174657	-0.65499	-2.17416	-1.75097	1.42719	1.00371	2.01061	0.253359	-3.39131	-1.69652	-0.311082	0.128335	-0.892762	-1.61165	2.29512	0.887402	-0.821202
2.63942	4.49331	-1.02625	1.08231	-0.323639	0.703297	-2.25926	-0.284318	-1.73078	-1.81178	-1.05165	1.78918	0.105399	1.18677	0.437451	-4.83511	-0.912981	-0.97453	-0.339228	0.711205	-2.13163	2.68646	0.426098	0.410272
3.05581	4.36054	-1.22519	0.282104	-0.409783	1.06204	-2.02455	0.00727969	-2.14133	-1.41487	-1.5492	2.91233	-0.329618	0.123245	1.16347	-3.02632	-1.06515	-1.53693	-0.359794	0.34274	-1.41898	1.58538	0.110184	-1.36286
2.84496	3.60759	-0.368828	-0.203979	-1.28848	0.214093	-1.34218	-0.711592	-1.62685	-2.10085	-2.27411	3.79815	0.786075	0.969978	4.24637	-2.91408	-1.71985	-1.4182	-0.165094	-0.720591	-0.538369	0.686762	-0.282473	-0.0237285
2.56556	3.13615	-1.23891	-0.853831	-0.216814	0.739697	-1.4513	0.207801	-3.23774	-2.78956	-1.05604	3.58772	1.6884	2.01719	7.35334	-2.42656	-0.838118	-1.48101	-0.258324	-0.509475	0.266277	2.00723	-0.239201	-1.12887
2.80499	3.27004	-1.42341	0.240137	0.390242	-0.184218	-2.30899	0.0201433	-2.08128	-2.49693	-2.32612	2.28808	0.993095	1.57948	6.55628	-1.32587	0.339216	-1.96609	-0.371767	0.905303	-1.05366	-0.0587115	-0.0596855	-0.267624
3.31417	3.37557	0.266839	0.853547	-0.474665	-0.095957	-2.34	-0.137112	-0.611521	-2.67618	-2.3611	2.60798	0.769556	1.35824	6.57891	-0.799443	-0.559303	-1.79782	-0.314899	0.46119	-0.828405	0.24408	-0.22428	-1.03154
3.35311	3.46226	0.325916	1.12527	-0.61432	0.359427	-2.02413	0.208527	-1.67831	-2.28901	-2.09799	2.25419	0.978979	1.68171	9.30418	-1.10099	0.380867	-1.74572	-0.609363	0.269266	-1.54811	0.174473	0.404642	-0.585079
2.85872	3.15628	-0.598966	0.248814	-0.94992	-0.279941	-2.30441	-0.160901	-0.303774	-2.14316	-1.46298	3.07512	0.775785	1.4528	10.2295	-2.86133	-1.28003	-1.45585	-0.25017	-0.807893	-1.29406	1.95093	-0.0335856	-1.04925
2.33387	3.02703	0.782193	-1.01865	-1.0268	-0.139425	-2.72871	-0.692422	-1.1144	-2.11904	-1.44534	3.20358	0.269019	1.14265	9.70817	-2.3481	-1.67882	-0.93266	-0.640124	0.785292	-1.08625	0.503108	0.873971	-1.30491
2.35847	3.79178	0.829858	-0.812608	-0.159895	-0.355924	-1.55022	-1.35654	-1.12529	-1.5154	-1.7481	3.56049	0.183575	1.46174	8.4672	-2.43232	-0.120824	-1.51168	-0.494679	0.629276	-0.777227	2.14953	0.397951	0.164539
2.82152	4.1715	1.27654	-0.724386	-0.11951	-0.297704	-2.53755	-0.173281	-1.62422	-1.85001	-2.06999	2.52498	0.0458944	1.89811	7.34626	-0.835821	-0.228429	-1.50335	-0.404454	-0.499454	-0.783019	0.325907	0.476467	-1.57695
2.85623	3.70625	2.18517	-0.634649	0.0776315	-0.278657	-2.55313	-0.124997	-1.72161	-1.77557	-2.7255	2.2227	-0.3387	1.43145	6.97982	-2.04763	-0.864174	-1.6888	-0.181752	0.189691	-0.68956	-0.648028	0.0916279	-1.16788
2.12638	3.10089	1.27115	0.205528	-0.128025	-0.0568884	-3.89853	-1.18958	-0.802833	-2.19279	-3.06098	3.35408	-0.776914	0.885904	2.95248	-2.55245	0.110603	-1.17463	-0.18846	-0.507354	-0.589596	-0.356448	0.481075	-0.0973796
1.56424	3.04831	0.618963	0.892238	-0.124558	-0.526629	-3.4838	-0.702101	-0.127272	-2.05256	-1.79663	1.96881	-1.20306	0.628712	3.12015	-1.74453	-1.19626	-1.56325	0.130994	-1.09074	-0.746071	-0.17833	0.0648459	-0.447676
1.43393	3.36139	1.60947	0.595368	-1.38531	0.19576	-2.24206	-0.432598	-1.5592	-1.7587	-1.11529	1.6528	-0.652675	0.886252	4.2506	-2.03586	-0.0867722	-0.607666	0.196972	0.228763	-0.358636	1.10718	0.335895	0.0909228
1.20707	3.73859	0.25003	-0.19886	0.138289	0.144718	-2.66961	-0.978259	-1.88422	-1.71442	-1.11402	1.8384	0.503474	1.40164	4.92721	-0.894827	-0.874753	0.890674	-0.101976	0.122763	-0.231342	1.44527	0.423224	0.0678077
1.03595	4.08743	0.93274	0.0334107	-0.0286553	0.361943	-2.66659	-0.840291	-1.20748	-2.07459	-1.02985	1.78746	0.831991	2.10395	3.99756	-0.993697	-1.96706	0.378391	0.150546	-0.346204	0.577514	4.07733	0.472468	-1.60595
1.17386	3.7161	2.18846	1.13951	-0.244488	0.653757	-2.03853	-1.2903	-0.554444	-2.12445	-0.321018	2.69025	0.531859	2.37094	-0.959252	-2.89382	-0.248049	1.21512	-0.193251	-0.448793	0.525298	3.1471	0.410553	-1.65227
1.79098	3.03406	3.00719	-1.29473	-0.110138	1.1205	-3.06721	-0.533443	-1.82333	-2.30482	0.0755565	2.18239	0.369554	2.02948	-0.30157	-2.2805	0.359941	2.50297	-0.149264	-0.200139	0.12279	5.29833	0.190557	-2.1227
1.46214	3.03362	3.37568	-0.465944	0.483513	1.38777	-1.73259	-0.403488	-1.37423	-2.25279	-0.790069	2.08776	0.239516	2.34852	-3.23221	-3.62906	0.429021	2.81088	0.29284	-0.504583	0.263938	2.86756	0.488861	-0.103756
0.577063	3.8811	2.6033	0.150189	0.676145	0.991511	-1.94332	-0.141871	-1.05018	-1.15579	-0.652536	2.43864	0.456314	2.48171	-3.53493	-2.59093	-0.96007	3.7906	0.119099	-0.0518089	0.233794	3.71487	0.0903097	-1.29068
0.968274	4.35685	3.25745	-0.171963	0.842551	1.06524	-2.1826	-0.859522	-0.200485	-1.99377	-1.30474	3.41598	1.26759	1.60817	-6.68885	-3.53945	0.0632223	4.08586	0.125691	1.22971	0.39019	3.5417	0.236855	-1.16041
1.46274	4.01321	3.26203	0.332323	-0.221097	0.262717	-1.28203	-0.314666	-0.559489	-1.78914	-0.805572	2.60971	1.33994	1.5566	-3.45501	-2.13914	0.614359	4.3752	-0.177218	0.807883	-0.11805	1.98244	0.361073	0.318445
2.10444	3.66467	3.40444	0.323378	-0.232675	0.359487	-2.43355	-0.5528	-1.11513	-2.14199	-1.08036	1.68243	0.422153	2.57097	-3.51792	-2.73057	-0.383361	3.96802	0.250633	0.674398	-0.0215808	4.14538	-0.166823	0.452347
2.71036	3.76062	2.91558	-0.0048045	1.01348	-0.14921	-1.68641	0.0530575	0.894434	-2.04916	-0.851849	2.2817	-0.354583	2.29456	-1.74482	-1.05065	0.917906	3.75876	-0.527768	0.210244	0.541374	3.73907	-0.090317	-0.532851
2.55634	3.4389	2.83503	-0.157634	0.38681	0.573349	-1.79092	-0.300388	0.0204069	-2.22849	-1.08662	2.24694	-0.163042	0.943118	-0.139089	-1.3148	0.0583076	3.20945	-0.270661	0.0881328	0.864018	5.14558	0.282764	-0.912338
1.44541	3.21041	3.50704	-0.261293	-0.59586	1.29068	-1.49317	0.870477	0.697484	-1.86722	-1.35541	2.62237	0.660647	0.766199	-3.52187	-3.47018	0.806156	2.43393	-0.66882	-0.233443	-0.545656	2.87187	-0.26449	0.062422
-0.105001	3.60159	3.7896	-0.198827	-0.322056	1.11193	-2.24735	0.43968	0.862213	-1.84898	-1.94735	2.49745	0.381827	1.16234	-3.89934	-1.90006	0.924367	3.04965	-0.580776	-0.653396	0.151336	2.88676	-0.242194	0.246889
0.257478	4.2031	4.42258	-1.28024	-0.42303	1.1275	-2.19508	-0.736777	-0.578925	-1.53072	-1.1195	2.42998	-0.378746	1.05914	-1.39343	-2.29757	0.266652	2.42291	-0.313235	-0.0119947	-0.252853	1.64509	0.735469	-0.259644
1.37004	4.46037	2.61694	-0.794251	-0.662734	2.24791	-2.53065	-0.700323	-0.455634	-2.3253	-1.58595	3.44382	0.0652382	1.55403	-1.0187	-2.07004	1.13271	2.49384	-0.07683	-1.10741	-2.12097	3.23754	0.539023	-0.414315
0.75701	4.20888	2.70197	0.147173	0.77271	2.64057	-3.25002	-0.803336	-0.662776	-2.15621	-1.4071	2.47974	0.513281	2.40392	-0.424862	-1.49048	1.02651	1.9908	-0.0512847	-1.45606	-0.680109	2.63552	0.397468	-0.222253
-0.0766065	3.64332	3.84437	-0.428824	-0.626476	2.63985	-2.75304	-0.977356	-2.21371	-2.08796	-1.69016	2.7295	0.740619	2.40991	-0.282893	-2.04059	1.73725	1.849	-0.503847	-0.100199	-1.18266	2.58076	0.246405	0.0912956
-0.116603	3.23175	4.16611	0.302239	-0.623814	2.41079	-2.59264	-0.664744	-1.48246	-2.4748	-0.677198	3.03654	0.580619	1.80138	-0.651557	-2.99746	1.56711	2.58349	-0.523393	-0.595868	-0.461491	2.51999	-0.185556	-0.472887
-0.193755	3.75527	4.24047	1.70745	0.139261	2.25822	-3.49445	-0.283701	-0.794358	-2.47301	-1.6823	4.26897	-0.446353	1.3248	-2.17059	-2.95858	2.19929	2.09717	-0.422023	-0.724606	-0.581632	1.24074	-0.395564	-1.16885
-0.171775	3.99485	3.46337	2.13919	0.706274	2.34775	-2.7541	-0.888153	-0.747109	-1.88938	-1.18423	4.38447	-0.805587	0.896804	-2.80932	-3.02615	-0.286341	1.41389	-0.668216	-0.443994	-0.452645	2.44006	-0.199712	-0.720446
-0.543602	3.31244	2.0858	1.33847	-0.700413	1.72808	-2.45543	-0.591107	-0.218288	-2.03512	-1.49457	3.58916	0.0199531	1.21147	-1.81099	-3.72187	0.849988	1.05458	-0.267837	-0.66842	-0.633309	2.72007	0.115889	-1.7746
-1.3217	2.79687	2.7072	1.40267	-0.534733	0.665136	-2.4939	-0.746922	0.0595213	-2.25145	-0.963355	3.41584	-0.110024	1.55866	0.350328	-4.26715	1.2307	1.50924	-0.256829	-0.80733	0.375235	3.12528	0.567685	-0.796021
-0.811222	3.11061	3.08439	0.425976	0.2309	0.282504	-2.98032	-0.552627	0.420642	-2.15167	-0.443246	3.69189	-0.723817	1.29047	0.503724	-3.62686	1.42714	1.42691	-0.147818	0.0210701	0.0776434	2.50096	0.304767	0.213818
-0.267064	3.37261	3.11763	1.29031	0.629079	0.146082	-3.10682	0.239342	-0.741884	-1.88742	-0.918657	3.36454	0.256707	1.19755	0.724776	-2.69572	0.17649	2.27406	-0.421613	-1.10394	-0.45118	3.0107	0.320148	-2.03324
-0.572302	3.08424	3.54059	1.30431	0.591964	0.636063	-4.26653	0.924039	-1.0442	-2.18232	-0.475249	3.69411	1.06471	1.4303	2.20677	-5.55837	1.72464	1.32486	-0.231493	-0.0042764	-1.48569	3.21351	0.684864	-1.05101
0.230606	2.75169	2.58669	0.489869	0.373951	0.351037	-3.81919	-1.02246	-0.454949	-2.07143	-0.688771	3.50938	0.536072	1.33917	1.81319	-5.23245	0.0243974	1.66512	-0.306691	0.574585	-1.36212	2.27628	0.774395	-0.0447776
1.01546	2.61887	2.23138	0.280062	0.718257	1.0816	-1.43292	-0.473853	0.637507	-1.89399	-1.01977	2.01063	0.663196	0.732257	1.22678	-1.22874	-0.0686625	0.958283	-0.464514	-0.215868	-0.941875	0.694968	0.69964	-0.838664
-0.190689	2.37789	0.89451	0.766319	-0.385802	0.865048	-2.8126	-0.444175	0.301645	-2.01366	-1.19283	2.62767	0.832559	0.329683	-2.38259	-2.80674	2.18324	2.00806	-0.347026	-0.590178	-1.39459	1.66148	0.651987	-0.0272761
-0.861862	2.16353	1.34568	1.50683	-0.317007	1.06069	-3.00046	-0.561494	-1.55003	-1.63136	-1.70407	3.48401	0.129856	0.666115	-7.08054	-3.33341	0.707701	1.23802	-0.392128	-0.816803	-0.645234	0.760257	0.25447	-0.594614
-0.319751	2.15887	0.871322	1.20821	-0.11439	1.45571	-2.39407	-0.730016	-0.974626	-1.4557	-1.96373	3.06664	-0.0580668	1.18639	-7.67037	-3.20479	0.9503	2.4444	-0.377305	-0.353947	-0.14938	1.4485	0.750822	0.146045
-0.70546	2.57442	0.615544	0.538733	-0.927745	1.7924	-1.48546	-1.53055	-0.520291	-1.4423	-1.04935	2.68067	0.626735	1.01249	-4.33306	-1.66712	1.16083	2.51725	0.218015	-0.5829	0.0233866	0.363872	0.576647	0.72468
-1.58232	2.9804	-0.0034071	-0.110376	-1.27036	1.33074	-1.75184	-1.07241	-0.281643	-2.71409	-2.21409	2.90291	1.04132	0.505055	-3.72337	-1.47974	2.30253	1.73404	0.26033	-0.39984	-0.142804	-0.425315	0.762628	-0.622124
-0.889214	2.62839	1.13044	1.09662	-0.975429	1.9249	-1.37424	-0.545319	-2.38821	-2.3707	-2.06268	3.6325	0.597725	0.995535	-4.11554	-1.30417	1.38014	1.58272	-0.237911	-0.748627	-0.46295	2.63354	0.646237	-0.359011
-0.0191522	1.80387	0.939239	0.778492	-0.639493	0.707366	-2.17815	-1.04983	-0.739652	-2.45947	-1.60015	1.50569	0.0327327	1.00556	-2.37009	-3.96601	1.98069	1.82683	-0.313679	-0.513065	-0.341051	2.7749	0.837964	-1.41578
-0.608739	1.351	1.1694	0.305934	-0.506924	-0.169786	-2.10671	-1.26034	-1.52965	-2.33187	-2.18737	2.14762	0.407443	0.202481	-2.29671	-2.92907	1.91668	0.663641	0.116112	-0.323294	-0.660979	1.21678	0.462288	0.0188408
-0.696725	1.23192	0.454046	0.609615	-1.30265	-0.745678	-1.39923	-1.36294	-0.558656	-2.29262	-2.63853	2.09302	1.20081	0.462504	-4.70909	-1.87679	1.64111	0.163523	-0.0332471	0.381648	-0.371589	-1.10721	0.369512	-1.04979
-0.228169	1.74261	0.00440123	-0.638376	-1.6242	-1.12399	-1.63662	-0.482801	-0.878162	-1.81957	-2.93031	2.36402	1.34429	0.729527	-4.92698	-2.18502	1.45268	0.585311	0.477907	0.560869	0.400161	1.55471	0.353623	-0.772897
-1.00439	2.63564	0.773665	0.867393	-0.44375	-0.190492	-1.18556	-0.524252	-0.485646	-2.22586	-0.844295	2.37621	0.83579	1.04344	-4.71487	-0.199161	0.708899	-0.553364	-0.0090604	0.678744	-0.361887	2.0054	0.191172	-0.333703
-1.03075	3.33907	0.702302	-0.192549	-1.02206	-0.353638	-1.03147	-0.584499	-0.313737	-2.23784	-0.696313	1.11327	0.268291	1.26808	-4.88294	-0.0657283	1.96915	0.522557	-0.292602	-0.0519548	-0.735947	1.20641	0.0614575	-0.460611
0.179573	3.75444	0.232467	-0.920485	-0.533972	-0.226452	-0.56535	-0.889064	0.358438	-1.90826	-1.62916	2.39585	-0.0167644	0.526834	-4.80307	-2.71904	-0.462081	-0.17228	-0.247613	-0.453722	-0.991069	1.39183	0.703697	-0.586035
0.585327	3.62556	0.309994	0.125538	-0.607176	-0.291396	-1.65139	-0.533768	0.0460219	-2.08812	-1.32726	2.33545	0.0454782	0.109065	-6.03684	-0.584494	0.350286	-0.266039	-0.190471	-1.24874	-0.706637	2.14378	0.245424	-0.710277
-0.0526145	3.37859	0.16702	-1.08513	-2.34604	0.76571	0.0520241	-1.4405	-0.0794244	-1.71621	-1.84572	2.42729	-0.162511	0.837428	-6.53371	-1.14288	1.28617	-0.777166	-0.181989	-0.0787506	0.857276	3.16337	0.705001	-0.894857
-0.437676	3.12453	0.562247	-0.349843	0.0522166	0.857085	-0.89887	-0.427734	-0.631654	-2.28191	-1.99653	1.82677	-0.483855	1.22179	-7.0034	0.148314	0.755231	-0.290732	-0.173807	-0.62745	-0.154537	1.62009	0.378416	0.0207344
-0.150515	2.11376	0.56857	0.474531	-0.366616	1.18346	-1.145	-1.11101	0.0985778	-2.06057	-0.953932	2.03738	0.109623	1.08754	-5.68465	-0.773162	-0.95181	-1.46109	-0.337645	-0.0997582	0.935139	3.81455	0.816173	-0.0648235
0.150789	1.04734	0.416202	0.509597	-0.769843	1.69137	-0.617311	-1.00427	-0.297224	-1.5928	-0.506595	1.13288	0.33188	0.946087	-7.1028	-0.885637	1.3797	-0.969014	-0.361948	0.102381	0.820262	2.76905	0.0657033	-0.547045
0.0238608	1.36987	0.581474	-0.218189	-1.2487	2.17879	-0.992717	-0.982244	0.122727	-1.71195	-0.834196	0.970425	-0.224208	0.704938	-4.65698	-1.0385	0.309386	-1.0375	-0.511891	0.156825	0.408212	2.52111	0.708642	-0.392896
0.211031	2.3315	-0.186738	-1.07193	-1.07481	2.40445	0.239031	-1.02881	-0.329116	-2.09694	-1.0068	1.23444	-0.521224	0.717867	-7.6406	0.147048	-0.445432	-0.694789	-0.475184	-0.0011342	-0.265515	2.81758	0.526087	0.336391
0.62018	2.8065	0.185255	0.671034	0.122899	2.39284	-0.011078	-1.93867	-1.43209	-1.85859	0.311383	1.74022	-0.151208	0.780551	-7.8469	-0.0481123	-0.781779	-0.423723	-0.251929	0.0359157	-0.550867	4.23032	0.867975	-0.284506
-0.15528	3.15562	0.0285695	-1.30479	-0.192395	2.46417	-0.747502	-2.00282	-1.50259	-2.33349	-0.634187	1.41993	0.209467	0.562853	-7.72846	-2.39279	1.08904	0.773766	-0.299795	-0.0704252	-0.0814109	3.56064	0.0632147	0.162957
-0.568437	3.50431	0.204068	-0.98655	-0.974296	1.78616	0.457757	-2.15852	-1.96076	-3.00727	-0.178567	1.96122	-0.324521	0.215064	-5.54827	-0.604139	2.30774	0.416638	-0.448551	-0.466537	-0.0017264	0.684521	0.336587	0.159371
-0.204583	3.37698	0.195039	-0.661372	-0.694165	1.02222	0.15061	-2.08491	-1.29887	-2.63477	-0.489837	1.29696	-0.518446	0.0683941	-5.34096	-1.76842	-0.035305	0.973903	0.15903	-0.675584	0.59738	-1.02821	0.0961422	-0.247088
-0.742641	3.27007	-0.350376	-0.275807	0.110943	0.562012	-0.934093	-1.54477	-2.07586	-2.56421	-0.333343	1.35379	-0.316736	0.229074	-6.30332	-0.750701	1.03851	1.66911	-0.52949	-0.473641	0.76948	0.348589	-0.227623	0.948561
-1.09057	3.64645	-0.853937	-0.50969	-0.687815	0.65948	1.33162	-1.35751	-2.31756	-2.03638	0.249473	1.08811	-0.276522	0.520137	-7.26091	0.0837931	0.0926749	1.48311	-0.205078	0.375963	0.514396	0.367064	0.673959	-0.716055
-0.492473	3.45598	-1.29552	-2.01576	-0.126811	0.988455	0.773375	-1.27112	-0.777814	-2.65859	-0.206626	1.14532	-0.381172	0.52764	-4.37905	-0.605691	0.823457	1.04378	-0.357772	-0.0246543	0.504441	1.37387	0.666834	0.530659
-0.111427	2.88699	-0.0795563	-1.10439	-0.571865	1.31621	0.0830192	-1.00776	-2.30825	-2.15584	-0.192794	1.80942	-0.565962	0.664092	-1.75095	-0.213841	0.523834	1.75006	-0.752831	0.0447801	0.875101	0.160817	0.100861	0.0428295
-0.117646	2.87666	-0.0290573	1.92777	-0.37433	0.436164	-0.613302	-0.359686	-1.08707	-2.52533	-1.32375	2.09461	-0.414444	0.694841	-0.488878	-0.0735816	-0.154975	0.674814	-0.780208	-1.09394	1.43226	0.600836	0.492488	-0.0927038
-0.524286	3.04685	-0.221765	1.7623	-1.29881	0.326353	-0.747393	-1.09799	-1.74208	-2.29281	-1.09979	1.53535	-0.51934	0.483278	0.530076	0.233577	1.54218	1.25817	-0.3106	-0.0561746	1.64061	0.944903	0.164642	0.354913
-0.904985	3.15241	1.20396	1.28948	-0.247255	0.6561	-1.4725	-1.02963	-0.641283	-2.12367	-1.51044	0.903236	-0.671379	0.588784	-1.30653	0.109955	0.405223	0.838996	-0.0280304	0.28016	2.74133	0.793454	0.419162	0.295481
-1.62856	2.65008	0.565852	1.15283	-0.693431	1.10922	-0.871046	-0.332549	-1.98386	-2.70227	-0.679228	1.56654	0.0113221	0.268423	0.187509	-0.35644	-3.0569	0.324993	-0.268182	0.307528	2.64321	-1.31777	0.305171	-0.11028
-1.79612	1.89719	-0.078682	1.47944	0.34258	1.421	-0.761506	-1.39194	-0.568616	-2.15897	-1.61383	1.36117	0.722091	0.00187425	1.70497	1.93968	-1.02721	0.348014	-0.148172	0.73664	1.18334	0.194068	0.412529	1.01368
-1.76327	2.56533	0.00854997	0.492916	-0.31037	1.17099	-1.77675	-0.154937	-0.851783	-2.20052	-1.37424	1.78304	0.727754	-0.0351361	0.848943	0.0787804	-1.42107	0.234107	-0.445954	0.772807	1.1227	0.233635	0.676674	-0.0699689
-2.11324	3.67212	-0.218424	0.564413	0.810622	1.03377	-1.76268	-0.0338698	-1.60333	-1.85047	-1.71757	2.75145	0.811188	-0.234953	3.7238	0.361329	-1.25342	-0.100828	-0.154551	-0.283833	2.01181	-1.20273	0.635727	1.37255
-2.45225	3.55206	0.672254	0.996734	-0.416358	0.909349	-1.64896	-0.658521	-0.669179	-1.6622	-1.01082	2.58929	0.734082	0.216415	3.81798	-2.22758	-0.917484	0.132845	-0.0063237	-0.296695	2.0148	-0.204454	0.254022	0.312935
-2.339	2.65031	1.0898	1.26429	0.455619	0.916197	-2.05968	-1.50166	-2.39257	-1.93269	-1.45969	2.61166	-0.57781	0.694864	4.53812	-0.0969502	-0.0633788	0.188962	-0.467695	0.667136	1.47132	-1.22214	0.634265	0.328935
-1.21139	2.59912	1.5336	-0.127968	-0.954918	1.40257	-1.09799	-0.587424	-2.41194	-1.88198	0.0823551	2.80393	-1.63412	0.0113715	2.85807	-1.52201	-2.17776	0.254963	0.170085	0.436012	2.59292	0.51591	0.704082	-0.618068
-0.592086	3.66517	0.701342	0.150157	-1.12063	0.40835	-2.2273	-0.857944	-2.21457	-1.65045	-0.975904	2.6999	-1.33877	-0.693111	3.34016	-1.71662	0.278739	1.69389	-0.0555425	-0.330825	3.18743	-0.594048	0.414265	0.658864
-1.19489	4.19007	0.285032	0.540422	-0.83138	0.534481	0.0287891	-1.33214	-2.03033	-2.07319	-0.594551	2.31742	-1.03574	-0.6587	2.31731	-1.79095	-1.95933	1.796	-0.0234277	0.6587	1.50623	1.28552	-0.09716	0.742984
-1.57383	3.51921	1.02002	-0.395268	-0.307898	0.847503	-0.3884	-1.33887	-2.65726	-1.77229	-1.55888	2.98827	-1.32847	-0.283953	4.20882	-1.66635	-1.03951	2.24699	-0.0301243	0.0630463	1.58807	1.85662	-0.0741971	-0.01343
-1.97291	3.96105	0.259527	-0.0363177	-0.0988099	1.78208	-1.30777	-1.57874	-3.4363	-1.55626	-0.411814	2.82757	-1.65628	0.529989	0.279851	-1.14362	-0.717455	2.65919	-0.0823744	0.511379	1.81294	0.00599575	-0.0441634	-0.680928
-1.41486	4.8552	1.42991	0.318736	-1.28543	1.60498	-0.640278	-1.73992	-1.61514	-1.56707	-0.31674	2.44963	-1.51707	0.817666	0.130687	-0.238642	-2.42074	2.04137	0.0619407	0.752325	2.06628	0.411319	-0.120217	0.291472
-0.27762	4.23967	2.04027	0.293829	-0.40262	1.97528	-1.31361	-0.91006	-1.80094	-2.0006	-0.684735	2.41511	-0.884547	0.206675	-2.76302	-0.911823	-1.38916	1.6571	-0.0045989	0.219253	2.48745	2.31296	0.321651	0.724561
-0.485364	3.74909	2.21453	0.288901	-1.31309	1.18758	-0.741985	-1.22671	-1.69853	-1.97256	-0.790026	2.13016	-1.11741	-0.0208308	-2.92505	-0.0593551	-0.958591	2.24892	0.156545	0.202815	2.7381	0.609884	0.552848	-0.44395
-1.18086	4.15276	1.66791	0.27686	-1.14026	1.50864	-2.11431	-1.78182	-2.23325	-1.91474	-1.04345	2.31704	-1.27658	0.481826	-1.47519	-3.44304	-1.13813	1.3447	0.226746	0.317216	3.17243	0.590759	0.324783	0.941329
-0.925366	4.18278	1.73639	-0.451532	-0.79538	1.0639	-2.42123	-1.76203	-2.49277	-1.94623	-0.675149	2.55594	-0.495271	1.16047	-2.05035	-1.91109	-1.08108	1.69605	-0.400735	-0.275304	1.57691	1.18557	0.155779	-0.879402
-0.950694	3.50629	1.13964	0.127477	-0.563592	0.946598	-2.29618	-1.48489	-2.6173	-1.05034	-1.00735	2.59301	-0.142648	1.07126	-2.66173	-0.474764	-0.314403	0.599783	-0.0811695	0.0913467	1.71541	1.27003	0.431225	-0.82199
-1.02042	3.55305	1.04721	1.33586	0.665101	1.43916	-1.80653	-1.15848	-2.67278	-1.22767	-1.52129	3.17852	-0.554398	0.282235	-2.83984	-0.607505	-1.51137	-0.470723	-0.0340504	0.524204	0.76787	1.79648	0.438356	-0.0988003
-0.392199	3.9307	1.60932	0.0943736	-0.458237	1.33751	-2.26585	-1.30069	-2.48485	-1.43081	-0.892291	2.41072	-0.78957	0.394828	-1.14645	-1.09412	-0.305239	-0.519754	-0.324505	0.308986	1.33531	1.15732	0.650926	-0.38037
-1.32553	3.50475	2.45674	-0.486339	-0.766987	1.14405	-1.95907	-1.24649	-3.93269	-2.18314	-1.17543	2.15589	-1.19257	1.44362	-3.7945	-0.925142	1.4149	-0.451459	-0.312323	0.336233	1.27326	0.826084	0.425913	0.327578
-3.31544	3.16183	2.09779	-0.633786	-0.801358	1.34909	-2.00009	-1.51072	-3.49181	-1.14048	-1.15331	1.53731	-1.73943	1.88236	-4.49021	0.152157	0.169571	-0.891276	-0.55132	-0.162621	2.32332	-0.823426	0.136449	0.830788
-3.58712	4.03092	3.19759	0.407787	-0.468222	2.36377	-2.29512	-2.22773	-3.71792	-1.61319	-0.329005	1.70184	-1.58176	1.22845	-5.1993	0.0179836	0.500699	-0.316121	0.18404	1.01714	3.2007	0.554388	0.272293	0.0139316
-2.31791	4.75533	3.24195	-0.72151	0.685647	3.06064	-1.80565	-1.63843	-3.38543	-1.61958	-0.628806	1.92095	-1.3779	0.485963	-2.24127	0.975312	1.30898	-0.908184	-0.460937	0.847117	2.66037	0.297951	0.183441	-0.305699
-1.11495	4.17719	2.41429	0.727682	-0.0139571	2.94178	-1.76972	-1.18717	-3.41787	-2.04815	0.0270088	1.56017	-1.47534	0.852996	-1.48791	1.46498	0.0194324	0.117514	-0.130396	0.0694662	2.15649	-0.817783	0.0261875	0.147203
-0.769513	3.2695	1.45035	-0.255355	-0.649174	2.54376	-2.89632	-1.97649	-3.61641	-2.03702	-1.52505	1.63506	-1.46592	1.45943	-5.53425	-0.470634	0.587423	1.61904	0.00807973	-0.20679	2.01247	0.932216	0.0191336	-0.505405
-0.973353	2.66877	1.81241	0.996033	-0.226015	2.24762	-3.09253	-0.841207	-2.88675	-2.02204	-0.776409	1.38975	-1.36105	1.33624	-8.10082	-0.80911	0.930413	2.54215	-0.119953	-0.593477	2.59908	1.85938	-0.586865	0.11521
-1.17863	2.77472	2.13444	1.3305	-1.31526	1.78212	-2.00898	-2.16443	-2.63223	-1.82496	-0.213493	1.50497	-1.45058	1.21701	-8.35759	-0.0593312	-0.0785429	2.50071	-0.25597	-0.748712	2.21278	1.75392	0.00408301	0.754409
-0.799902	3.20436	1.24305	0.969668	-0.76105	2.2507	-2.47826	-2.289	-1.85026	-2.61811	-0.285227	1.46467	-1.22255	1.24998	-6.29138	-1.41519	0.225662	2.34816	-0.0585253	-0.80093	2.03396	0.994053	-0.403596	1.06898
-0.902286	2.97072	0.393268	0.285126	-0.0971366	2.03597	-2.42352	-2.20793	-3.40893	-2.29294	-0.926704	0.656638	-1.02292	0.60663	-3.41554	-0.880458	-0.111405	2.44257	-0.278637	-0.589955	4.03466	0.256904	0.0536382	-0.248714
-0.789272	2.60691	0.906979	-0.0631238	-0.244925	1.40948	-2.70754	-2.00728	-2.26427	-1.58135	-0.529148	0.556225	-1.34992	-0.046909	-1.76483	-4.29682	1.61922	1.34337	-0.743162	0.315706	2.28308	-0.498671	-0.575656	0.997347
0.725643	3.17358	0.460995	0.174326	0.65816	0.664009	-3.07741	-2.7257	-3.43916	-1.8353	-2.1997	0.610481	-1.71454	-0.144361	-5.40091	-2.77187	0.834231	1.81121	-0.277624	0.289356	1.42486	-0.150528	-0.397157	-0.262446
0.430481	3.81548	0.679381	1.44399	-0.0120354	0.554771	-1.77977	-2.51715	-2.31144	-2.33382	-2.1706	0.523585	-1.43653	0.459494	-6.47378	-0.0264623	0.558372	1.27035	-0.291685	0.132991	1.33257	2.22462	-0.134714	-0.249875
-1.32756	3.61371	1.07852	0.901092	-0.900404	0.468844	-1.64638	-1.80783	-1.53642	-1.43326	-1.94298	0.931233	-0.843145	0.703439	-5.04793	-0.737668	1.15879	1.89612	0.0596413	-0.201442	0.539256	1.18164	-0.301002	0.922406
-1.51748	3.37584	0.686045	-0.0441683	-1.5292	0.200476	-1.88433	-2.60609	-1.49531	-1.68706	-1.52833	1.44946	-0.979254	0.351115	-2.84461	-1.05631	0.448066	3.19996	-0.0900341	-0.44851	1.27996	3.07283	-0.0465962	-0.845702
-0.755431	3.52936	-0.813393	-0.177265	-0.695553	0.335007	-1.55722	-2.5139	-2.55146	-1.26887	-1.21568	0.978425	-1.52318	0.834373	-4.14104	-0.226803	0.493827	2.08973	-0.23671	-0.76288	2.82729	1.34665	-0.222177	1.43544
-0.713252	3.96916	-0.664219	0.709399	0.323231	0.421	-2.5132	-2.35861	-2.54201	-2.89998	-1.29443	1.81167	-1.57425	1.29111	-2.02115	-0.489683	0.0717869	2.47599	0.160293	-0.755168	1.78046	1.6788	0.414304	-0.37861
-1.53684	3.99878	-0.558598	-0.34183	0.174166	0.356209	-1.92825	-2.41829	-1.89377	-3.11751	-1.83657	1.92695	-1.46057	1.26177	-3.27484	0.878519	0.830317	2.41945	0.204144	-0.765285	1.58272	-0.48695	-0.0636761	0.0416136
-2.01156	3.66482	-0.0870926	-0.70015	0.203451	1.15456	-2.08194	-2.66851	-2.34788	-3.38638	-1.74378	2.10201	-1.51906	1.00606	-5.02189	0.114132	0.289334	2.64724	-0.125165	-0.554528	2.02594	0.870718	0.106402	-0.153324
-0.81136	3.93165	-0.629397	-1.91844	-0.71841	0.699163	-1.92888	-2.26704	-2.28878	-3.05681	-1.54243	2.6849	-1.39955	1.27522	-4.1009	1.37654	-0.618474	2.82349	-0.0033031	0.0184035	2.33904	0.175953	0.120885	1.16496
-0.406016	4.10558	-0.334846	-2.10927	0.299153	0.813575	-1.92952	-2.08399	-2.04978	-2.41433	-1.38822	2.75626	-1.03479	1.57959	-5.0768	2.76348	-0.0924254	3.8025	-0.363655	0.0909623	1.44493	1.76625	-0.169997	1.62997
-1.00811	3.716	0.302058	-2.60218	-0.535502	1.23177	-2.04656	-2.58431	-1.38289	-2.42737	-1.72183	2.31206	-1.28429	1.31318	-3.87096	-1.41908	0.785295	3.46335	0.40335	0.54846	1.904	0.899086	-0.25021	1.39865
-1.13494	3.40062	0.270548	-1.33496	0.739094	1.51907	-1.37598	-2.44763	-2.26918	-1.72317	-0.625521	1.85329	-2.54787	0.980569	-3.48235	-1.14267	1.08616	4.05626	0.0186175	1.11883	2.0627	1.73156	-0.351104	1.2153
-1.53881	3.63931	-0.470237	-1.33022	-0.934403	0.927843	-3.6003	-2.38044	-1.71861	-2.46556	-0.299645	3.02103	-2.62314	1.6831	-3.10209	-0.175793	0.343043	3.18373	-0.279045	0.319767	2.40163	1.12157	-0.217555	0.421973
-1.89688	3.65183	0.452433	-1.46089	-1.59741	0.871586	-2.42453	-1.26787	-2.79876	-1.99566	-1.49117	2.52443	-1.54063	2.41683	-1.14377	1.49625	-0.588416	2.36431	-0.403824	0.143773	2.0429	0.590754	0.316021	0.374011
-1.81982	3.44333	0.874261	-1.56906	-0.728888	0.548331	-1.49701	-2.05477	-2.23946	-1.551	-1.47082	2.8321	-1.11666	1.98855	-2.14639	0.394556	-0.19857	2.09818	-0.422417	0.384648	1.6493	0.554272	-0.0017569	0.403662
-1.84129	3.23929	0.626108	-1.62924	0.16692	0.0164169	-2.4934	-2.21452	-1.69826	-1.6599	-1.54836	1.70607	-1.1217	1.16417	-3.14878	-0.526037	-0.263066	2.88921	-0.486903	0.621357	1.98593	1.56659	0.329175	-0.63764
-2.13571	3.0146	0.673158	-1.83449	-0.555414	0.19673	-2.94884	-2.35558	-1.78823	-1.96673	-0.577354	1.32686	-0.669609	0.568167	0.660337	-2.39508	0.287306	3.30344	-0.581165	-0.508123	2.13213	1.08315	-0.137155	-0.279508
-1.75317	2.99644	-0.578183	-0.332498	-0.664206	0.50365	-1.30669	-2.25574	-0.539297	-1.99188	-1.44727	1.81471	-0.587493	0.508827	1.22218	-0.381337	0.819602	2.51008	-0.380926	-0.141363	1.90195	1.56188	-0.475468	0.0733609
-0.802037	3.39569	0.143636	-0.0198407	-0.552073	0.570007	-1.56644	-1.08525	-1.4821	-1.75469	0.205621	2.47295	-1.00043	0.680683	-0.326341	-1.70929	0.946557	3.37359	-0.165824	0.0215508	3.07644	-0.707906	-0.199597	0.411532
-0.51777	3.57394	-0.594325	0.0966338	-0.56658	1.56184	-1.42788	-2.49802	-0.538345	-2.31407	-1.07408	2.63571	-0.0800148	0.97726	-2.75627	-0.495793	-0.587328	2.9766	-0.198416	-0.376757	2.2662	0.201858	-0.306926	0.184619
-1.07753	3.46862	0.513871	-0.244899	0.433472	1.67516	-1.56675	-2.23225	-1.58942	-2.65336	-1.17665	2.71091	0.357627	0.761206	-2.08962	-1.9425	2.29295	3.42457	-0.379777	-0.0421694	3.02491	-0.757096	-0.141625	0.807328
-1.36297	3.59494	0.409503	-0.472164	-0.321096	1.28557	-2.17869	-2.52376	-2.5264	-2.16643	-1.08849	1.74541	-0.746616	0.179233	-2.10689	-1.78198	-0.758313	3.33398	-0.445864	0.386301	2.44534	-0.996105	0.280036	-0.0447514
-1.3766	4.02127	1.6851	-0.327612	-0.428047	1.81215	-1.53857	-3.10421	-0.685654	-1.96312	-1.00416	2.48599	-0.955161	-0.0749975	-2.67285	-3.107	-0.90282	3.55585	-0.530093	0.179888	3.2024	-0.586247	0.345003	-0.356181
-1.42524	4.27971	3.02702	0.163077	-0.417493	2.04302	-1.56799	-2.57523	-0.202834	-2.19198	-1.05163	1.77239	-0.112961	0.442611	-1.39879	-1.49616	0.945809	4.88532	-0.0557436	0.223584	4.2958	-0.595388	0.195659	0.35471
-1.16379	4.55589	4.26815	-0.42807	0.00421186	1.70085	-0.22712	-2.59677	-0.637105	-1.61644	-1.15867	1.67415	0.501319	0.69786	-2.54628	-0.187943	0.425728	5.46556	-0.123188	0.68075	3.92365	-1.53526	-0.224861	-0.253039
-1.08062	4.65976	5.04885	0.350524	-1.0469	1.18029	-1.05115	-2.02749	0.232893	-1.87418	-1.76875	0.603425	0.648291	0.40585	-1.03605	-1.51258	-1.13846	3.60342	-0.619338	0.672328	4.00319	-0.49007	-0.357976	0.189664
-1.35371	4.09835	4.57076	1.51098	0.229502	1.54534	-1.0373	-0.9171	-0.761276	-1.93093	-1.75416	1.05509	0.384476	0.120246	-3.73725	-2.19801	1.54842	3.13458	-0.298833	0.861468	4.18277	-1.69344	0.104543	-1.6053
-1.70876	3.21174	4.74876	1.15641	0.754711	1.43077	-1.38442	-3.19708	-0.447824	-2.38229	-1.96076	1.27411	0.0123768	-0.15278	-2.29188	-2.2362	0.309733	1.96437	-0.274286	1.11671	3.57793	-1.786	-0.117472	-2.40371
-1.65362	3.43893	4.81098	1.28135	-0.41073	1.01997	-2.82511	-2.18233	-0.677175	-1.87736	-2.23406	0.829821	-0.39545	0.213159	-1.46475	-0.425019	-0.0377544	1.23557	-0.63179	0.526335	3.7072	-3.30149	-0.197282	-0.54093
-1.26637	4.02475	4.91411	0.352721	0.401558	0.450333	-2.32739	-2.32476	0.439946	-2.19274	-0.961657	1.68264	-0.516092	0.848438	-2.15324	-0.505174	0.569616	1.83462	-0.532711	-0.182643	3.62583	-2.47985	-0.232026	-1.2167
-1.13415	3.44084	5.31186	1.15272	-0.0649212	0.0174382	-2.44992	-1.37203	-0.656101	-2.15648	0.0104388	1.05381	-0.230866	0.317279	-0.606077	-0.525106	0.170519	1.19676	-0.616936	0.0956885	4.2211	-1.1125	0.208779	-1.80704
-0.918956	2.70723	6.14541	0.49759	-0.0791178	0.550046	-1.76874	-2.23943	-0.652874	-2.01803	-0.778997	0.95187	-0.154059	-0.643127	-0.636293	-2.16005	0.632187	1.65604	-0.452117	1.11242	4.11365	-1.32909	0.161644	-0.946629
-0.486784	2.67989	4.89019	1.27339	-0.0305047	0.845007	-2.13802	-2.64093	-1.4233	-2.75923	-0.224858	1.2051	-0.397953	-0.561008	0.889824	-2.2045	0.637331	1.56961	-0.535729	1.30077	4.84807	-0.786112	0.360892	-0.704959
-0.589851	3.10455	4.38601	-0.228844	-0.364349	-0.369932	-1.78479	-2.78046	-1.81683	-2.15273	-0.357912	1.6161	-0.308393	0.314101	1.80744	-1.44613	0.0639227	1.40063	-0.538879	1.28646	4.6138	-0.862633	-0.463369	-2.1659
-0.721637	3.26392	4.0788	0.0890939	-0.0444045	-0.930744	-1.47556	-2.74572	-1.04946	-2.69737	-0.631825	0.951089	-0.344753	1.02774	1.65424	0.438238	1.35442	0.550961	-0.499198	0.294826	4.57332	-1.13866	-0.275222	-2.21468
-0.344621	2.77027	4.9877	0.463916	-0.630492	-0.384171	-2.22022	-2.52914	0.193466	-2.35577	-1.36554	1.28895	-0.945747	1.15907	-0.0609381	-0.14944	0.0151007	1.85479	-0.48565	1.1839	4.01253	0.961201	-0.205512	-2.02249
-0.746948	2.48552	4.59653	0.545699	0.923122	0.105921	-1.8425	-3.05284	-0.58005	-2.28601	-1.25814	1.52046	-1.15962	1.05066	-3.31656	-1.35807	-0.0167518	1.67911	0.0785064	0.298747	4.74863	-0.242595	-0.213027	-1.79482
-1.9463	2.45672	4.34332	1.0637	-0.349149	-0.606914	-3.20229	-2.80262	-0.494122	-2.33909	-0.0972146	1.78734	-0.944806	1.03091	-2.70842	-1.5387	0.342362	2.85716	-0.0914671	0.446532	3.7925	-0.36878	0.184954	-2.09845
-2.53255	2.05595	4.28795	0.868018	-0.720154	-0.904241	-2.60477	-2.63816	0.559257	-2.61394	-1.07445	2.09817	-0.469444	1.28749	-0.777783	-2.12664	-2.32185	1.6403	-0.257473	-0.708094	4.38385	-0.338494	-0.0512618	-1.51254
-1.4608	1.77551	4.15798	0.696207	-0.490526	-0.326988	-1.11928	-2.16941	0.103149	-2.26981	-1.0527	2.36719	-0.384181	1.42601	-1.96212	-1.75111	-2.46925	1.97644	-0.115795	-0.200486	4.56331	-1.14707	-0.102955	-1.61703
-0.158289	2.40192	3.58403	-0.701696	-0.687608	-0.557719	-0.891146	-2.47956	-0.28745	-2.68492	-1.52001	1.66812	-0.824188	1.73963	1.54192	-2.42239	-0.651915	1.81719	-0.561388	0.348954	4.35705	0.362775	-0.29311	-1.07568
-0.31274	3.65609	2.95478	-1.1893	0.0239044	-0.218133	-2.17835	-3.25609	-0.395516	-2.07362	-1.43533	2.54426	-1.36176	2.40564	4.28093	-3.12612	-0.539114	1.45164	-0.972472	0.133182	3.66751	-1.03547	-0.504112	-0.562804
-0.001912	4.07699	3.37434	-1.40844	-0.760742	-0.23912	-1.13831	-2.21627	-1.00344	-2.13541	-1.46094	1.45183	-1.27299	2.28434	7.83508	-2.29253	-1.24354	0.825111	-0.706176	-0.0118556	3.8607	-1.4334	-0.013752	-0.594434
0.822653	2.82599	3.59776	-2.22039	-0.526366	-0.191343	-2.25393	-1.80665	-0.734512	-2.56966	-0.936054	2.01205	-0.332099	1.17712	6.25115	-1.35463	-1.31929	0.0475883	-0.328069	0.429309	4.58706	-1.33103	-0.30016	-0.680435
0.419944	1.934	4.19068	-1.30281	-0.343953	0.529216	-1.37618	-1.92528	-0.44052	-2.9617	-2.09979	2.74739	-0.139566	1.08945	2.75682	-1.51127	-0.779004	1.09696	-0.518595	-0.415082	4.09094	-0.10592	0.0164586	-0.55891
-0.670576	2.36907	3.92812	-0.333402	-0.137118	-0.0867086	-1.40136	-2.48711	-0.465427	-3.09263	-2.98626	1.60678	-1.08251	1.4696	0.621684	-1.94322	-0.733222	0.666153	-0.217814	-0.355288	3.26167	-1.43449	-0.0135984	0.203732
-1.68359	2.51273	2.7527	-0.589342	1.53486	0.414031	-1.20188	-2.41902	0.137994	-3.30499	-2.12873	2.59734	-0.872089	0.738094	1.19343	-0.72812	-1.98166	1.94521	-0.307279	0.106666	2.79289	-1.15907	0.380312	-2.44478
-1.93495	2.07098	2.34609	0.140681	0.0625665	0.368734	-1.98535	-2.57424	-0.481533	-3.8075	-2.28514	2.1218	-0.196673	0.278532	3.59391	-2.93072	-1.67124	1.12	0.0804393	-0.108297	3.51982	-1.44309	-0.12299	-0.996056
-1.25366	2.51237	2.20841	-0.995042	0.704671	0.405457	-1.76145	-2.70422	-1.33663	-2.53706	-3.43575	1.96851	-0.767368	1.03164	4.73119	-1.56772	-1.23087	1.13492	0.033332	-0.693519	2.63266	-1.28934	-0.772349	-0.543481
-0.990828	3.51306	2.44364	-0.351556	0.240986	0.750716	-2.11256	-2.89682	-0.2266	-3.01656	-2.14497	1.4967	-1.14662	1.9377	4.62731	0.192282	-1.7656	0.335538	-0.140632	-0.766162	1.90205	-2.12887	0.108017	-0.775448
-1.31602	3.74263	2.76606	-0.0605016	0.214081	-0.246157	-2.22411	-2.47894	-0.521315	-2.13287	-3.22454	2.22105	-0.669152	2.00529	1.81985	0.164187	-1.46767	1.42491	-0.313745	-0.233571	2.32612	-2.14765	0.162933	-0.234011
-0.816459	3.43636	2.87216	-0.495557	0.438765	0.268139	-2.76376	-2.31099	-1.3667	-3.22941	-3.11368	2.06168	-0.660542	1.93585	0.97153	-1.81685	-1.77117	0.486974	-0.0704741	0.854971	2.32095	-2.76068	-0.0801591	-1.08891
-0.409349	3.88059	2.63056	-1.13813	-0.537048	-0.140862	-2.4135	-2.20088	-0.001633	-2.50104	-2.56155	1.69743	-0.711889	1.64578	1.98806	-2.10069	-1.37514	0.722291	-0.143265	0.560395	2.08469	-0.85752	0.0371737	0.221198
-0.924597	3.93886	2.78734	-0.912925	0.148729	0.284829	-1.83552	-3.20795	-0.225355	-1.43148	-3.15438	2.5158	-0.138115	0.604718	-0.568666	-1.14117	-2.17103	0.71615	-0.463538	-0.103083	4.04699	-2.07516	0.0172789	-0.713654
-1.21411	3.01954	2.45795	-2.01129	0.26249	0.136731	-3.36309	-2.98904	-1.6101	-2.17215	-2.97234	2.58131	-0.249822	0.405906	0.350582	-0.404539	-0.441923	0.192725	-0.323889	0.218867	3.88344	-1.40512	-0.0239922	-1.25091
-0.799895	2.18496	2.98288	-0.383602	0.990408	1.26828	-2.98745	-2.79363	-0.567842	-1.93862	-2.95634	2.47129	-0.92943	1.2523	3.07419	-1.74219	-2.18418	0.0268405	-0.729181	0.690238	2.74383	-1.30768	0.0167525	-1.44242
-0.644445	2.292	2.0546	0.419867	0.262864	0.584413	-1.21669	-3.06684	-0.455832	-2.2413	-2.27425	1.23571	-0.994982	1.57022	1.87461	-0.750868	-1.38891	-0.518251	-0.666421	0.129622	3.56377	-0.643605	0.102361	-0.744221
-0.570209	3.1091	1.89503	0.302733	0.734679	1.29638	-1.57803	-2.86975	0.152556	-1.60164	-2.37199	1.05896	-0.491926	0.97533	-0.551004	-0.370166	-1.82571	0.150402	-0.0825603	0.657314	4.5712	1.09575	0.432182	0.229447
-1.26086	3.85453	2.36655	1.47058	1.39907	0.727996	-2.03308	-3.17008	-0.174252	-2.17838	-2.28455	1.33609	0.0629118	0.177096	-3.10982	-1.54984	-1.52492	-0.78687	-0.168061	-0.687014	4.66665	-0.453295	0.394712	-0.433732
-1.91017	4.00732	3.59964	0.921294	0.459629	0.814297	-2.22093	-2.22956	-0.704365	-1.83788	-2.83417	1.44643	0.0663377	0.672177	-4.02983	-0.229715	-1.64859	-0.454078	0.162169	0.111089	4.69717	-0.955694	0.0610426	-0.434571
-1.27397	3.73033	3.54218	1.38934	0.761407	0.365519	-1.39763	-2.48831	0.717449	-2.23193	-3.10276	1.19905	-1.04494	2.10595	-2.60209	-0.0692372	-1.42772	-0.388042	-0.16035	-0.318031	3.86385	-2.50028	0.48459	0.469812
-1.48849	3.17369	3.32407	0.46329	0.0243975	0.453308	-1.32699	-2.65468	-0.258131	-2.42488	-3.29581	0.787232	-1.51695	2.59812	-0.458718	-0.75039	-0.630694	-0.273399	0.173074	-0.569481	3.79493	-1.33426	0.177126	-0.146526
-2.6567	2.63358	3.30664	-0.171088	0.238643	-0.505664	-0.864384	-2.10087	0.0937731	-2.08752	-3.29236	1.53171	-0.940155	1.91768	-2.25566	-2.12022	-0.907973	0.765844	-0.223099	-0.735643	4.23474	-1.33283	-0.619209	-0.112742
-2.51402	2.75935	4.34633	-0.428458	1.03009	-0.406112	-1.86321	-1.9402	-0.0031066	-2.31721	-3.8989	1.70345	-0.724152	1.31034	-2.29879	-1.1954	-0.702521	0.854262	-0.568509	-0.52803	2.94237	0.213282	-0.230639	-0.808766
-1.45882	3.22666	4.22581	0.504824	0.723012	-0.043288	-2.36322	-2.38071	-0.770546	-2.52133	-3.7494	1.92294	-0.183321	0.992244	-0.171958	-2.15655	-0.729032	1.44262	0.229513	-0.434178	1.61893	-1.11709	0.26303	-0.908478
-1.59159	3.35884	3.95294	0.625051	0.232392	-0.204107	-1.50872	-2.40103	0.0027072	-2.64329	-2.93161	2.10632	-0.0316794	1.60141	-0.281313	-1.63568	-1.4666	0.354649	0.0161808	0.295132	2.30914	-0.251168	-0.0102452	-1.22373
-2.01364	3.17701	3.62674	-0.639532	0.282021	-0.339008	-1.00148	-2.52009	0.27949	-2.36149	-2.90472	2.72199	-0.747095	2.49467	0.624195	0.26308	-0.79798	1.5526	-0.256778	-0.551139	3.07895	-0.191828	0.191435	-1.68173
-2.04138	2.81261	3.34899	-1.24841	0.822925	-0.106637	-0.981215	-2.27458	0.113336	-2.14512	-3.79041	2.51298	-1.0983	2.23015	4.36238	-0.711793	-0.67781	2.71993	-0.174214	0.406217	1.92241	-0.931832	-0.253616	-0.0386583
-2.13439	2.61071	3.50566	0.368382	0.403206	0.30863	-1.22821	-2.7407	-0.863479	-1.52957	-2.90127	1.87174	-0.245144	1.83293	4.63111	-1.58851	-0.540061	2.66073	-0.475469	0.428755	2.71492	-0.073292	0.364573	-1.3997
-2.402	3.13548	3.76467	0.119187	0.780972	-0.0053177	0.402131	-2.41462	-0.123831	-1.42499	-3.62885	2.91621	0.448444	2.07846	1.21594	-1.93814	-1.56949	2.04945	-0.478143	0.694491	2.53345	-1.17733	-0.102715	-1.41307
-2.99001	4.03194	3.13347	-0.541363	-0.318632	0.787356	-1.64061	-3.20933	0.330579	-1.85162	-3.17326	2.68477	-0.421699	2.02132	2.607	-3.35444	-1.20722	1.39936	-0.441849	0.0472401	2.9519	0.29589	-0.265335	-0.0800005
-3.25551	4.20087	2.96676	-0.939325	-0.536202	0.0901653	-0.517053	-3.10155	-1.03739	-1.72585	-2.85272	2.58534	-1.04948	0.983358	1.29824	-3.46312	-1.83353	2.34142	0.00266945	-0.270935	2.85677	2.38442	-0.122452	-1.03365
-2.46623	3.84222	2.02248	-0.28278	0.245314	0.347254	-0.935317	-2.93901	-0.486277	-1.96069	-2.50572	2.19787	-0.07831	0.477108	0.0978468	-1.94188	-1.27608	3.19967	-0.96725	-0.729387	3.17676	1.28485	0.119905	-0.42308
-2.01073	3.72998	2.17234	-0.88714	0.136877	-0.131854	-0.988645	-3.10586	-2.31696	-2.58293	-2.13836	2.36677	1.0219	1.04292	0.362629	-1.37681	-0.273244	3.85783	-0.195418	0.0352339	2.30043	0.00654268	0.0429737	-1.13575
-2.55891	4.07824	2.55251	-1.71878	1.50722	0.500098	-2.72157	-3.64522	0.505438	-2.32281	-1.81347	2.57078	0.581263	1.65604	1.1991	-3.10676	0.497165	3.2671	-0.695706	0.475904	3.48773	1.16973	0.209296	-0.921307
-2.48203	4.19169	1.9448	-1.68417	1.34925	0.53976	-1.64397	-3.50324	-0.407519	-2.82946	-2.50499	2.48284	-0.151115	1.77549	1.68775	-5.77084	0.219842	3.29792	-0.386577	0.573407	2.01222	2.45955	-0.0833108	-1.87336
-1.23144	2.96574	2.55802	-1.73376	-0.43027	0.585942	-1.39555	-3.03986	0.769228	-2.48472	-1.62765	2.07095	-0.366714	1.28932	0.812181	-6.66587	-1.09454	2.03003	-0.454728	0.354493	1.90294	1.54866	-0.090312	-2.29934
-0.989386	1.55165	3.347	-0.562598	-0.209004	1.16301	-3.09717	-4.0149	-0.349629	-2.34225	-2.98582	1.64109	-0.768081	1.10766	0.430849	-5.85901	-2.39264	1.94181	-0.574164	0.0969073	1.80257	2.53675	0.0544883	-1.63777
-1.56984	1.59779	3.18911	-0.502038	-0.222382	0.706289	-3.60523	-2.85859	0.00733893	-1.70144	-1.25118	2.17713	-0.756315	1.27116	1.87083	-5.53531	-0.335846	2.01423	-0.81965	0.214924	0.784943	4.02166	-0.101778	-2.62539
-0.995897	2.94688	2.86657	0.320507	1.33722	1.73674	-4.49165	-2.75165	-0.780644	-1.07473	-2.07624	2.50876	-0.747392	0.672115	1.75995	-5.93915	-0.53291	2.21976	-0.212249	0.366302	2.18434	1.37224	0.280442	-2.0385
0.230849	4.14349	2.61321	0.262153	1.56845	0.974824	-2.97509	-3.16797	-0.045928	-1.85056	-3.1737	2.18964	-1.26781	0.00910507	1.61254	-4.58741	-0.62545	1.30234	-0.350858	-0.654653	2.05151	1.21426	-0.339124	-0.76003
0.695475	4.05534	1.92953	0.864657	0.156152	0.729724	-1.98533	-2.33562	-0.804527	-1.83706	-2.86821	1.74552	-1.50136	0.318637	2.96771	-4.35893	-0.566192	0.447437	-0.096179	-1.15899	2.02667	2.86191	-0.582214	-1.54699
1.18343	3.94464	1.95521	-0.114465	0.384383	0.848149	-2.29432	-2.47842	-0.303186	-1.00149	-3.09096	2.63411	-1.23244	0.733446	2.93267	-4.08942	-1.21006	1.31677	-0.140236	0.184504	1.4216	1.71291	-0.417275	-2.80221
1.45608	3.62473	1.70548	0.0276718	-0.0831966	0.714502	-1.40718	-2.82825	-0.0780665	-1.39274	-2.47167	3.41055	-0.654515	1.06104	1.40215	-5.62745	-1.40017	0.907813	-0.625449	0.114254	1.65629	0.912506	-0.70921	-2.62332
0.593665	3.05592	1.61372	-0.709102	0.691495	-0.0180812	-1.32901	-2.64927	-0.689446	-2.01834	-1.79446	1.61301	0.297161	1.30165	-1.25053	-5.88253	-0.769911	2.11514	-0.500378	0.385296	2.31689	1.76093	-0.918735	-2.32445
0.0745079	3.51486	1.25564	-1.9067	0.321206	0.0178476	-2.07744	-2.89988	-1.16921	-1.45131	-1.82816	0.70173	0.885677	0.618046	1.53312	-2.35798	-1.98655	1.27469	-0.508695	-0.421892	3.4919	0.959401	-0.55157	-2.0632
0.60305	4.22752	2.1961	-0.753001	0.231436	0.19312	-1.83854	-2.84483	-1.39671	-2.13485	-2.2763	0.517563	0.653809	0.243809	2.52527	-2.0493	-1.24409	1.82912	-0.269366	0.113138	2.75212	1.90446	-0.576643	-1.08699
1.25851	3.98841	2.19228	0.468645	0.915385	0.547114	-2.66313	-3.54959	0.494861	-1.89421	-2.82819	1.16666	0.04916	0.68131	1.68234	-3.72306	-0.888386	2.49699	-0.733907	0.471581	2.78222	2.98111	-0.665219	0.0971527
1.15235	3.71651	1.86291	-0.33547	0.551537	0.686268	-3.27398	-2.78005	-0.0738893	-1.85956	-2.99745	0.998617	-0.508088	1.00447	0.684741	-3.84193	-0.917585	2.62132	-0.381562	0.260114	3.50649	2.14921	0.128391	-0.591274
0.435306	4.46704	0.893964	0.667951	0.243295	0.973472	-3.16628	-3.02474	0.145116	-2.03498	-2.0848	0.832226	-0.701096	1.34423	-0.800411	-3.80952	-1.45964	2.66837	-0.228211	-0.230151	3.97236	0.928063	-0.263203	-0.0104741
0.44028	4.6809	0.676295	0.347083	0.639972	0.966376	-3.90594	-3.45954	-2.49941	-2.84657	-2.09117	0.477469	-0.19345	1.28452	-0.57744	-2.82989	-1.46662	2.32324	-0.495445	0.899832	2.90539	1.05285	-0.400322	0.44589
0.649639	3.43461	2.03823	0.28566	0.622399	0.535488	-3.33712	-3.94596	-1.38892	-1.83909	-2.33134	0.937864	0.289167	0.745554	0.65049	0.463827	-1.70288	1.90872	-0.831653	-0.125416	3.07163	2.55235	-0.302462	-0.541391
-0.249823	2.39765	2.44806	0.314571	1.17648	0.366507	-4.34068	-2.83723	-1.02158	-1.55487	-2.84468	0.906951	0.271821	0.836105	2.0639	-0.162688	-0.89793	0.777003	-0.0500867	1.07921	2.66439	0.513921	0.274835	-1.53683
-1.18548	2.62021	2.2272	0.103935	1.63513	-0.0982807	-3.58786	-2.59822	-0.745297	-1.41769	-1.89591	0.670014	0.0261221	0.820631	1.64374	0.699232	-0.941091	1.43282	-0.401021	0.353249	2.11787	0.390985	0.178347	-1.39325
-1.13063	3.22929	3.2647	-0.0601291	0.523748	-0.293787	-3.42237	-1.47381	-1.54033	-1.96769	-1.52888	0.370578	-0.0576143	-0.176767	-0.0179127	-0.890292	-0.56916	0.917877	-0.174126	-0.005219	1.8503	1.89365	0.23384	0.210888
-0.864479	3.23977	2.6175	-0.109105	1.55271	-0.379641	-2.99799	-1.05844	-0.237136	-2.45099	-1.18646	0.242004	-0.427025	-0.120738	2.15113	-1.90985	-1.49049	0.304371	-0.464385	1.47482	1.50343	1.69171	0.673826	-0.87722
-1.41163	3.51954	1.70428	0.299436	-0.140614	-0.585176	-3.28604	-2.20062	-1.45348	-3.00623	-2.1633	0.206471	-0.301893	1.09131	1.49983	0.355362	-1.5519	0.480467	-0.116332	0.361334	1.1327	0.572641	0.473262	-1.93776
-2.31403	4.49186	1.90552	-0.268422	0.0284016	-1.06042	-3.78271	-1.83482	-1.42961	-2.76609	-1.85898	0.199673	-0.455596	1.28556	2.4766	-0.178275	-0.779412	0.918905	-0.259962	0.0656623	1.47838	2.20304	0.453909	-0.117726
-2.08108	5.06451	1.53503	-0.123627	0.718579	-0.796424	-3.1185	-2.25863	-0.829204	-3.59626	-1.59773	0.511222	-1.20874	0.233863	0.779059	-0.0020672	-0.0277856	1.27231	-0.496299	0.869457	1.84986	-0.541834	0.247314	-1.15862
-1.16139	4.36377	1.39961	0.309865	-0.100841	-0.864576	-2.65895	-2.37136	-0.169868	-2.75154	-1.90766	-1.37867	-1.17791	-0.022419	-0.446587	0.806432	0.34723	2.89295	-1.00357	-0.0907318	1.48042	0.772453	-0.0417129	-1.0408
-1.35884	2.97896	1.4672	1.02594	0.786669	-0.912699	-3.18054	-2.38506	-1.905	-1.97218	-1.79886	0.142226	-0.857596	0.744538	4.79272	0.056271	-1.45868	2.62037	-0.583957	1.17087	2.0215	2.53194	0.0156139	-0.108675
-2.36361	2.78439	1.82663	0.193869	-0.694556	-1.46422	-3.1458	-1.33537	-1.52095	-1.57989	-1.38197	0.112183	-1.11471	0.485658	6.28402	-0.739864	-1.44677	2.20525	-0.743743	-0.260064	1.92598	3.7814	0.0792439	-0.307844
-2.22641	3.10128	1.0695	-0.184763	0.415483	-1.2434	-4.11656	-2.58228	-0.680094	-1.7121	-1.81532	0.443923	-1.47603	-0.636602	5.32612	-0.34885	-0.396981	2.71981	-0.541633	0.177605	0.720593	1.79948	-0.306988	-1.20404
-1.33241	2.90948	2.38236	-1.26209	-0.354814	-1.00669	-3.25091	-1.65613	-0.715379	-2.11082	-1.35881	1.14482	-1.45768	-0.818674	7.24277	-0.924378	-1.47712	2.15134	-0.303652	0.3169	0.730661	2.71337	-0.411179	-1.46367
-1.44118	3.55794	1.93803	-0.926349	-0.387732	-0.552371	-3.10464	-1.356	0.285338	-1.70942	-1.58257	0.25506	-1.87828	-0.101428	5.11348	-2.44072	-0.160581	2.55332	-0.0701261	0.231267	2.1351	1.92925	0.30846	-2.18654
-2.03073	4.14124	2.87829	-1.14257	-0.907162	-0.629625	-2.36969	-2.24675	-1.49396	-1.93775	-1.2079	0.791481	-2.23548	0.499774	2.4529	-3.10371	0.161296	2.26663	-0.559875	0.282544	2.54788	1.40993	0.170033	-0.821135
-2.06493	3.78326	2.74935	-1.54319	0.636947	-0.273912	-2.62676	-2.72091	0.0636369	-2.33284	-1.53798	0.466296	-1.54689	1.08245	1.27347	-1.05674	-1.58267	3.23038	-0.402106	0.405254	1.90282	2.12032	0.165011	-1.65924
-2.11571	3.46496	2.18996	-1.06272	1.12833	-0.884138	-3.84084	-2.17552	1.13501	-2.39818	-1.95715	0.52923	-0.681203	1.1945	1.15898	-0.820162	0.273061	2.85646	-0.345675	0.705548	0.823106	0.817121	0.150385	-0.597008
-1.77865	2.905	3.51284	-1.6306	0.607909	-0.815429	-4.12768	-3.03953	-0.29346	-1.97312	-1.67293	0.846336	-0.665824	0.650113	2.61662	-0.890149	-1.0844	2.13738	-0.323059	0.0845961	0.43905	0.0372233	0.467258	-2.20082
-1.2652	2.0777	2.38408	-1.28151	0.385609	-1.77248	-2.43121	-3.07071	-1.21402	-1.88668	-0.420164	0.672505	-0.454511	0.236713	1.16276	0.771415	0.31757	2.16056	-0.851568	1.36834	1.84399	0.404521	0.0321221	-0.948707
-1.3172	1.33591	3.2929	-1.50122	-0.363564	-1.59067	-2.37728	-3.06602	-0.875781	-2.14341	-2.0944	0.295791	-0.340357	0.529648	-0.129271	-0.324813	-0.129735	1.83258	-0.356096	-0.214105	1.55016	1.30337	0.239852	-1.32658
-1.84973	1.441	2.16834	-0.349828	0.260006	-1.42548	-1.90077	-2.89476	-1.17881	-2.43185	-1.85448	0.260764	-0.849591	0.820383	0.925035	-0.535131	-0.729473	2.45594	-0.873419	0.593283	2.06863	0.854909	0.209526	-0.875805
-2.46989	2.14946	1.24394	-0.630435	-0.0232718	-0.602306	-2.79365	-2.37354	-1.64162	-2.25841	-1.62553	-0.291534	-1.73135	0.880007	-0.333028	-2.81634	-0.846093	3.11243	-0.0198365	1.19731	3.19246	-0.564638	0.087298	-1.33077
-2.55034	2.36257	1.57791	-1.6325	0.917478	-0.342841	-2.54106	-2.43952	-1.3886	-2.08843	-2.474	-0.15136	-2.03452	1.05491	2.0262	-0.418956	0.118538	2.29678	-0.319484	0.965948	3.45254	0.52395	0.594447	-2.05995
-1.95505	1.89107	1.51812	-1.07295	0.0613005	-0.0179616	-2.62019	-2.68098	-2.30667	-1.78022	-3.00786	0.151789	-0.95898	1.55354	-1.82269	0.234078	-0.359344	2.12973	-0.397733	-0.0170248	2.04653	0.0450475	0.512662	-2.23785
-1.33266	1.54339	1.98418	-0.398498	0.577678	-0.418341	-1.92618	-2.92416	-1.22831	-2.06646	-2.70996	-0.0399431	0.283635	1.38073	3.00492	0.585945	-0.657769	2.118	-0.349459	0.632213	1.80079	2.51007	0.256562	-0.264954
-1.09743	1.95573	1.74681	0.347268	1.15504	-0.409332	-2.16035	-2.86666	-1.19959	-1.31322	-1.7852	-0.746584	-0.349912	0.570793	0.329225	0.936046	0.768663	1.72926	-0.369047	-0.340536	1.54754	2.57147	0.600344	-2.47221
-1.68009	2.68101	2.34831	0.864905	-0.421926	0.172678	-2.29964	-3.00502	-0.108193	-1.40913	-2.21219	-0.387857	-1.51736	0.64982	-1.43188	-0.428194	-0.289145	1.27984	-0.98313	2.28391	-0.288984	1.52821	0.0771373	-2.89863
-1.98445	2.69146	1.43116	0.0886699	1.04263	0.153225	-2.31885	-2.97533	-0.172591	-1.00134	-1.32654	-0.300226	-0.783139	1.04087	-0.463825	-0.965578	-0.996936	1.09962	-0.614876	0.324636	1.28866	1.89103	0.368839	-2.14523
-1.59917	2.51039	1.52096	-0.721012	0.67277	0.62112	-1.95215	-3.52127	-0.826314	-1.22751	-2.21935	-1.56278	0.428154	0.963504	-0.406354	0.404152	-1.28455	1.29162	-0.789488	0.840334	0.89756	1.50649	-0.121507	-2.07289
-1.13205	2.59746	1.67439	-0.827666	0.159972	0.14591	-2.55407	-2.88202	-0.830426	-1.07288	-0.747741	-0.846209	0.415131	1.45391	-0.221162	1.34246	-1.94172	0.929451	-0.629086	-0.3804	-0.177244	2.54468	0.121543	-2.64606
-1.10785	2.4656	1.90055	0.201902	0.260507	-0.0480298	-2.08179	-3.22313	-1.10048	-1.4422	-2.27283	-0.468363	-0.0352296	2.42021	0.0703952	-0.002473	-1.5049	1.35922	-0.386759	0.524033	0.490919	1.5083	0.297907	-1.12439
-1.9113	2.15712	1.74886	-0.279293	-0.125843	0.0689981	-1.60276	-2.33415	-1.57635	-1.63874	-1.52182	0.161229	-0.194699	2.34465	-0.491164	1.28016	-0.73033	1.25658	-0.0296798	-0.0568361	2.27681	0.544703	-0.209183	-1.48226
-2.02597	2.29927	0.844346	0.289641	0.365106	-0.877706	-2.42578	-2.43069	-1.75441	-1.93286	-1.31323	0.212195	0.202945	1.58604	0.394651	-1.41954	0.225162	1.04581	-0.415126	0.253523	2.26771	2.43749	-0.190396	-0.803391
-1.40331	2.34061	1.04128	-0.967147	-0.779993	-0.947473	-2.15883	-3.17683	-0.496146	-2.60214	-2.05024	0.47478	0.510138	0.975412	-1.43259	0.497937	-0.799165	1.70485	-0.771884	-0.191839	1.84862	0.327079	0.0538262	-0.843658
-0.882224	2.14328	1.035	-0.0599589	0.389617	-1.05618	-2.70364	-2.81994	0.410398	-2.96079	-1.76144	0.091468	0.406396	-0.193515	0.316246	-2.07317	-0.0956407	1.57091	-0.97066	0.0752822	1.23465	1.53497	0.0233811	-1.38709
-1.01857	2.38558	1.54505	-0.880903	-0.300311	-0.893463	-3.39228	-2.65751	-0.315425	-3.00196	-1.8244	0.815184	-0.538677	-1.22506	1.65483	-2.15965	-0.0274402	1.46005	-0.741734	0.31667	0.791459	0.487568	-0.0045193	-0.549993
-1.69629	2.76116	2.55153	-1.2106	-0.811548	-0.529894	-3.61879	-1.88356	-1.13403	-2.18892	-2.31625	0.455692	-1.47944	-1.17741	0.684233	-2.00796	-1.20095	1.30438	-0.283438	-0.0485858	0.700825	1.97058	0.34161	-1.30717
-1.12662	2.54353	1.5799	-0.789834	0.49897	-0.300607	-2.91574	-2.6571	-0.272069	-1.99876	-1.79209	0.429162	-0.822808	-1.04189	2.07735	-2.67164	-0.328448	0.665322	-0.458571	0.233279	0.218216	1.74461	-0.0929286	-2.67991
0.409949	2.62113	1.4415	-0.677658	0.186651	0.0738129	-3.07891	-2.83368	0.0881944	-1.74711	-2.32191	-0.400521	0.235059	-1.16207	1.47125	-0.889648	-0.0554035	1.28476	-0.58895	0.507565	0.261314	1.75212	-0.112894	-2.68844
1.053	2.68574	2.35248	-0.0440719	0.442953	0.0304797	-4.47984	-3.09348	-0.189715	-2.61739	-2.37157	0.238041	0.0876867	-1.38765	3.08762	-1.72681	-2.04439	0.343238	-1.08452	0.420806	0.666352	2.13861	0.108251	-1.04113
1.315	2.34563	1.13715	0.0271363	0.356401	0.842034	-4.71246	-3.32807	-0.100676	-2.53843	-1.8997	0.349779	-0.158692	-1.16668	-0.853649	-4.41588	-0.562303	0.567446	-1.08406	0.0916388	-0.12538	0.96139	0.0440448	-1.10539
2.23878	1.99329	1.08458	-0.189134	0.716078	0.193271	-3.72339	-2.18805	0.219664	-2.49472	-2.04572	-1.1884	0.134704	-0.398294	0.649192	-3.48775	-1.5158	0.558658	-1.15897	0.832512	-0.587814	-1.10967	0.0423179	-0.45864
2.26049	1.69563	0.65092	-0.0596356	0.612156	-0.138128	-3.93453	-3.57888	-0.439478	-2.12088	-2.42688	-1.17841	-0.139935	0.233099	-0.57318	-2.68135	-1.88009	2.0199	-0.994933	0.6113	0.239904	-0.358998	-0.143551	0.633225
1.53416	2.02772	0.953681	-0.179686	0.288341	-0.257595	-3.18207	-4.15422	0.110882	-2.06987	-3.00694	-1.20609	-0.468564	0.0275674	-3.45836	-3.95901	0.324567	1.09295	-0.298527	1.49173	0.413165	0.173046	0.0439326	-0.149663
2.03636	3.03575	0.769652	-0.185189	-0.678317	-1.03118	-2.91843	-3.86469	0.06365	-2.44882	-2.78501	-1.61844	-0.204337	-0.158721	-5.08278	-4.3183	-0.0474152	2.65783	-1.00112	-0.174196	0.974793	0.0808719	-0.0520822	1.49304
2.0072	3.67753	1.88929	-0.982692	0.448179	-0.8527	-2.7552	-3.33569	-1.51416	-2.12683	-2.97906	-0.85364	0.0423855	-0.131669	-5.35952	-4.76811	-0.9497	2.27556	-0.708082	0.258705	0.829947	0.683251	0.0611946	-0.444287
0.965911	3.29561	1.5461	-1.13983	-0.407667	-0.698353	-1.97419	-2.60249	-0.655216	-2.24155	-3.43962	0.110506	-0.475621	-0.324506	-6.86245	-2.53708	-0.487096	2.38892	-0.77307	0.6553	0.282475	-0.0110165	-0.233184	-0.0161972
0.799086	2.26119	1.00921	-1.50128	0.931801	-0.52836	-3.05509	-3.21335	-0.486925	-2.17885	-3.02875	-1.35876	-1.00938	-0.0304534	-5.32101	-2.54768	-1.76757	2.31784	-0.702488	0.960765	0.105984	-0.21078	0.105226	1.45123
0.844996	1.87087	1.32458	-1.51359	0.94999	-0.646753	-2.33727	-2.12811	0.755912	-2.76597	-2.94577	-0.332004	-0.626584	0.371075	-1.31694	-2.71864	-0.0745172	2.06424	-0.935163	0.302435	-0.0783563	-0.210798	0.0650249	-0.193536
0.572288	2.49197	0.596324	-0.870268	0.42952	-0.805439	-2.4135	-2.55889	-0.993585	-2.09377	-2.26225	-0.641435	-0.251822	-0.167674	-3.10443	-1.78945	0.849969	1.78159	-1.09697	0.586844	-0.104622	0.903241	0.285771	-1.20184
0.363279	3.33418	1.93909	-0.0482985	0.246124	-0.815751	-2.82978	-3.40119	-0.708152	-1.80423	-2.3886	-0.953034	-0.345628	-0.65491	-4.76222	-0.724372	-0.128425	0.847434	-0.413612	0.107218	0.583286	-1.30419	0.253431	0.512396
0.367398	3.50943	1.4066	-0.122528	0.0294295	-0.542444	-1.29478	-2.59725	-0.581848	-1.90588	-1.73673	-0.695564	-0.454562	-0.677816	-3.59452	-2.52066	-0.167644	0.0573474	-0.721963	0.203956	0.984245	-0.777486	-0.258047	1.19608
0.675243	2.76766	1.80765	-0.0649015	0.158991	0.0374637	-2.13386	-3.32203	-0.483613	-2.66816	-1.57595	0.286512	-0.242995	-0.767368	-2.25681	-2.61401	0.936146	0.239753	-0.513141	0.326438	-0.143504	-0.640594	-0.375842	0.609075
0.693102	2.48859	2.51335	-0.460867	-0.199305	1.4134	-4.12687	-2.92806	-0.6866	-1.90248	-1.18833	0.843671	0.486765	-1.09907	-2.01703	-2.61619	-0.15589	0.00407043	-0.565498	-0.0053613	0.248853	-0.569766	-0.58287	0.0500404
1.36868	2.95124	2.91216	0.236017	-0.460777	1.95779	-4.37138	-3.06415	0.701595	-1.62835	-1.56187	-0.164645	0.476298	-1.18968	-3.51682	-3.85425	-0.514852	0.374864	-0.698565	0.473717	-0.397932	-0.222308	-0.828785	0.319105
2.24283	2.78943	2.94911	-0.785125	-0.485403	1.84649	-3.95236	-3.01803	-1.61516	-2.1268	-1.08544	0.608024	-0.400923	-0.935202	-3.10922	-2.15316	-2.17131	0.360199	-0.841206	-0.0429392	0.0249018	0.301395	-0.164848	0.319642
2.10542	1.81397	3.73723	-0.543937	0.02079	0.874459	-4.3688	-2.9864	-1.25092	-1.5695	-0.339136	1.66248	-0.815912	-0.525882	-0.719297	0.661685	-0.309045	0.426728	-0.596308	0.413208	-0.172987	2.56143	-0.429015	-0.192133
1.39387	1.29228	5.02607	-0.999714	-0.289996	0.630232	-3.52609	-2.77779	-0.128633	-2.06269	-0.918596	1.24234	-0.882209	-0.0197462	-4.00274	-1.16122	0.730443	0.655566	-0.968284	-0.0555524	-0.054847	0.781344	-0.536309	-0.512882
1.43176	1.95294	4.6233	-0.168941	-0.565424	0.868263	-4.15258	-3.06103	-0.986025	-1.67592	-0.314248	1.16432	-0.893555	0.365265	-3.98212	-2.65046	-1.38945	1.15544	-0.655195	0.288102	-0.376611	1.41762	-0.134981	0.424993
2.07769	2.50972	4.07188	-0.887082	-0.119738	0.99821	-4.06157	-2.8552	-0.0522006	-1.96316	-1.5291	1.80606	-0.260017	0.978922	-3.24058	-2.00289	-0.935709	1.34224	-0.637658	0.628657	-0.601538	1.47865	-0.212217	0.651051
2.31564	2.16999	4.62223	-0.224141	0.112915	0.679502	-4.15744	-2.93739	-0.0765179	-1.94881	-1.04682	1.58116	-0.164149	1.6005	0.891517	-2.40544	0.545251	0.921836	-0.841341	0.855421	-0.0780955	0.826873	-0.256533	-0.0620617
2.28471	2.27578	5.34802	-0.459988	-0.59674	0.796216	-3.34898	-2.64517	-1.41342	-2.0151	-0.934558	1.86279	-0.817881	0.994389	2.14145	-1.91114	-0.919975	2.03138	-0.578689	-0.359326	-0.358945	2.05499	-0.500428	-0.864001
2.6335	3.18345	4.71243	-2.35408	-0.259987	0.59764	-2.65425	-2.50188	0.00941002	-1.63073	-0.423042	2.04589	-1.30385	-0.564213	3.27402	-0.781254	-0.0058285	1.03489	-0.61936	0.510461	-0.213143	2.23505	0.10736	-0.987623
2.23754	3.39524	4.09357	-1.89432	-0.3835	0.180984	-2.00763	-3.64898	-0.286622	-2.16208	-0.575856	1.56809	-1.78405	-0.839319	3.59379	-3.32698	-0.876217	1.63605	-0.977978	0.990804	-0.355226	1.55756	0.0324015	-1.63216
0.847706	2.91621	3.85129	-1.32418	-0.150422	0.552223	-2.07939	-4.1549	-1.75646	-2.57397	-0.547089	2.196	-1.9553	-0.0460497	1.24641	-3.29617	-1.11612	1.97417	-1.19941	0.773342	-1.37901	0.678839	0.125446	-1.57889
-0.205852	2.36573	3.36338	-0.309292	0.183029	1.28538	-2.91231	-4.55785	-0.806207	-2.15227	0.1273	2.72367	-1.93262	-0.16416	-2.65499	-5.03393	0.574108	1.46601	-0.782843	0.96029	-0.310637	2.2527	-0.567702	-0.566682
-0.11347	2.29502	3.72114	-1.30977	-0.310015	1.81257	-3.07159	-3.68821	-1.20131	-1.63684	-1.2258	1.89604	-1.85286	-0.781352	-0.952452	-4.29374	-0.238276	2.07828	-0.911451	0.930476	-0.196059	1.07623	0.347732	0.00560068
-0.122327	2.57001	3.14078	-1.13059	0.250238	2.23032	-1.70876	-3.7343	-0.660352	-1.85423	-1.43126	1.62762	-1.48051	-0.57423	1.44097	-4.54158	-1.69445	2.19356	-0.664825	0.690392	0.66127	0.629318	-0.714465	-1.89368
-0.72499	2.69124	2.22869	-0.690398	0.314825	2.16442	-1.9007	-3.26799	-0.681933	-1.20133	-0.946175	1.74407	-1.28407	0.314105	0.649729	-4.62885	0.125316	4.17165	-0.332118	0.443264	2.54553	-0.252455	-0.369091	-1.79206
-0.847292	2.82065	1.27431	-0.711489	-0.135446	2.05547	-2.24961	-3.45452	-0.867257	-1.75924	-1.66997	0.536652	-1.15039	0.438624	-2.45651	-5.84157	0.507637	1.78491	-0.972831	0.0444014	2.01947	1.24518	0.0614146	-1.2683
-0.322873	2.69048	0.248776	-0.982069	0.0494123	1.75676	-2.63076	-3.08907	0.330805	-1.79693	-1.91604	0.319862	-0.995768	-0.440881	-2.66303	-5.14764	-1.20589	1.49453	-0.373074	0.685184	1.39144	0.993261	-0.0382674	0.0149126
-0.253289	2.38687	0.0869271	-1.23888	-1.10635	0.838925	-2.8669	-3.78327	-1.08724	-1.73929	-1.86385	1.19369	-1.04192	-0.995125	0.287215	-3.07824	-0.676219	2.54708	-0.854773	0.476264	2.02191	1.66889	-0.376108	-0.809379
-1.12245	1.94606	-0.478947	0.290076	-0.0260712	0.556941	-2.53974	-2.7975	-1.37999	-2.01357	-2.06226	0.943964	-1.00843	-1.01333	-0.56813	-1.91021	-0.978245	2.55908	-0.831756	-0.112463	1.90185	0.0891784	-0.0864598	0.0873531
-1.25698	1.61799	-0.707154	-0.0260459	0.363245	1.30655	-2.18978	-3.37471	-0.829817	-1.84414	-1.2706	1.23696	-0.79391	-0.925294	-1.42723	-2.76296	-1.34113	1.75057	-0.334919	-0.070698	2.53213	-0.855704	-0.0084067	0.230482
0.145298	2.00694	-0.357173	0.806651	0.0114397	1.21836	-3.05761	-2.71578	-1.23777	-1.64267	-0.405301	0.219802	-0.559748	-0.622862	-2.07165	0.36744	-0.218708	2.2522	-0.64418	0.416605	2.30326	-0.236696	0.02692	-1.09185
0.799461	2.95475	-0.211702	-1.05533	-0.357576	1.48339	-2.31484	-3.89205	0.123074	-1.9723	-0.537878	0.522127	-0.837592	0.118057	-2.09577	-0.84692	0.263267	2.26964	-0.894693	-0.0199434	2.26688	0.288663	-0.34444	-1.11343
0.068884	3.63481	-0.255087	-0.660745	-0.27334	0.737142	-3.65865	-2.79334	-1.33069	-2.23655	-0.420718	0.231932	-1.34018	0.792849	-2.85471	-1.04497	-1.16709	2.18017	-0.673572	-0.534788	0.86521	1.32642	-0.608611	-0.645866
-0.0882164	3.60871	0.777515	-0.833494	-0.497699	1.286	-2.43991	-3.26236	-0.579753	-1.45736	-0.30029	0.301181	-0.489977	0.0318521	-0.884176	-2.03729	-0.411535	2.30811	-0.738134	-0.822713	1.16627	-0.719546	0.0803211	-0.228787
-0.215805	3.42216	2.6469	-0.351406	1.16641	0.690105	-3.07752	-2.41832	-0.661052	-1.49414	0.58148	-0.26109	-0.21493	-0.970506	-3.31309	0.529039	-0.918029	2.86853	-0.307485	0.342721	0.624528	-0.78075	0.149619	-0.956551
-1.19862	3.67837	2.36173	-0.90715	-0.26299	0.875729	-2.17665	-1.98593	-1.13037	-1.65589	-0.261467	-0.630768	-0.820159	-0.80716	-2.71948	-0.575042	-1.12209	2.28406	-0.755419	0.22023	-0.107956	-0.439871	-0.288788	0.639062
-2.11963	3.49391	1.19985	-1.21787	0.269827	0.283926	-3.13411	-2.65253	-0.955547	-1.06292	-1.1211	-0.725585	-1.17426	-0.310943	1.45773	-0.587788	-1.89151	2.5774	-0.765818	0.286965	1.98016	-0.798651	-0.210666	-0.28788
-1.98276	2.57538	0.971776	-0.22262	0.379992	0.668545	-2.61328	-2.91474	-0.643913	-1.77549	0.346498	-1.06325	-1.52714	-0.292401	1.07284	-2.61886	-1.36927	1.95672	-1.15383	0.158637	2.49802	0.215796	-0.209663	-0.479425
-1.25565	2.41436	-0.0658976	-0.440739	0.305232	1.23664	-1.78232	-2.86345	-0.412304	-1.58254	-0.288006	-0.382659	-1.25525	-0.321165	0.214763	-3.8881	-0.153019	2.03609	-0.589605	0.574975	1.99031	0.0213619	-0.622788	-0.559731
-0.966201	2.62328	1.05169	-0.726603	0.294414	1.65202	-1.39585	-3.4544	-0.874375	-2.30585	0.682771	-0.492971	-0.791415	-0.0346531	0.156051	-3.39945	-1.31108	1.81631	-0.686208	-0.639455	2.00808	0.784475	-0.214176	-0.293424
-1.01076	2.05579	1.27037	-0.976769	0.988029	1.89297	-1.90205	-3.40376	-1.56776	-1.83714	-0.782526	0.0517384	-1.44026	0.29323	-0.370777	-3.69129	-2.17826	2.08329	-1.01141	-0.0435489	2.10857	0.411329	-0.484771	-0.0672801
-1.06613	1.50763	-0.520994	0.745237	0.532897	1.40426	-1.23518	-3.46708	-1.17353	-1.97627	-0.303241	-1.32227	-1.49855	0.879442	0.522007	-3.49262	-1.12373	2.53272	-0.205872	0.230606	2.61133	0.151527	-0.470774	-0.316778
-1.17713	1.39395	-0.219763	-0.972149	-0.320544	2.00664	-2.61263	-3.35538	-1.91252	-2.0446	-0.844881	-0.887318	-0.598711	1.01637	2.38197	-2.26525	0.0425308	2.74066	-0.241024	-0.329272	1.42933	-0.044	-0.246624	1.63414
-1.68799	1.39152	0.441931	-1.34743	0.202361	1.33168	-3.39667	-3.83184	-0.435871	-2.17961	-0.557443	-0.246334	-0.408219	-0.152245	3.03314	-4.71147	-1.19135	3.16451	-0.335099	0.27998	2.10658	0.480597	0.147144	-0.401724
-2.13616	1.53396	0.816145	-0.927451	1.01038	0.694739	-1.6973	-3.47653	-0.355963	-2.08579	-0.879319	-0.184491	-1.25581	-1.21929	2.79118	-2.89377	-0.177071	2.76123	-0.377231	0.818057	1.70093	0.280566	-0.0696399	1.2404
-2.20801	2.03369	1.01162	-0.905994	0.595665	0.471447	-2.33174	-3.31524	-0.376854	-1.86902	-1.47721	0.946745	-1.20788	-0.887702	1.61855	-3.27643	0.213628	2.91463	-0.292027	-0.0493657	1.52711	-0.23975	0.0719948	0.297685
-1.48324	2.5766	1.34121	-0.698845	1.34593	0.840207	-2.29653	-3.47135	-1.48482	-2.25255	-1.0875	0.822755	-0.865501	-0.536565	1.31855	-5.14774	-1.97082	2.00844	-0.495331	0.512198	1.52554	-1.60038	0.0078291	0.343497
-0.662549	2.75718	2.01836	-0.142006	-0.743601	0.3782	-3.02043	-3.55358	-1.46182	-2.18024	-1.43205	0.850667	-1.33356	-0.970253	3.9233	-3.54033	-1.74793	2.4954	-0.581434	0.876714	3.23011	-0.826397	-0.115021	-0.952852
-0.716036	2.79749	0.923185	-1.14226	-0.571325	0.272635	-3.05058	-3.95482	-1.48404	-1.88175	-1.42371	-0.351098	-1.3109	-0.883279	3.04905	-3.56354	-1.72357	1.90071	-0.378526	0.470579	2.89869	-0.193104	0.189616	0.978768
-1.47881	2.7801	1.82476	-1.09212	0.147793	-0.343359	-2.33845	-4.6175	-0.0316445	-1.98984	-0.954982	0.839853	-0.822168	-0.362647	4.72707	-4.3829	-2.35137	1.91548	-0.441466	-1.03945	3.13379	-0.587063	-0.0295519	-0.516283
-1.91044	3.39351	1.06348	-1.20044	0.854648	-1.07822	-2.32005	-4.84522	-1.16155	-1.91813	-2.1051	0.402442	-0.537353	-0.119022	0.904693	-4.21499	-1.84265	2.02375	-0.449371	-0.189416	2.23757	0.26536	-0.157654	-0.861344
-1.66098	4.11574	1.49919	-2.49386	0.643488	-0.292011	-2.53843	-4.28326	-1.76563	-2.08208	-0.570069	-0.388478	-0.558951	0.173336	1.94588	-4.36705	0.683374	2.11529	-0.773756	-0.0455977	2.56824	-1.47892	-0.185148	-0.83013
-0.392356	4.08282	0.86989	-2.12481	1.22042	-0.589093	-1.53276	-4.14294	-1.70324	-2.58718	-1.06357	0.132427	-0.655993	0.817226	0.851962	-3.50799	-3.16899	0.742927	-0.485929	-0.392306	0.473353	-0.959128	0.268594	-0.579782
0.494878	3.57621	1.75957	-1.58561	0.586359	0.157803	-1.49975	-4.49589	-0.147897	-1.59625	0.360601	-0.197921	-0.861409	1.01302	-2.49956	-1.61133	-1.75249	0.971681	-1.04898	-0.110194	0.497896	0.110238	-0.283862	1.01204
-0.354575	2.86843	2.79205	-1.27597	0.322582	-0.0408012	-0.90215	-4.22006	-1.03076	-1.85896	-0.746932	-0.3526	-1.11819	0.622115	-3.16037	-2.47402	-0.443898	0.513569	-0.766192	0.216337	1.16703	0.963215	-0.0963312	-1.19059
-1.73359	2.20759	3.16592	-0.75323	0.714951	-0.521863	-1.36576	-3.76934	-0.783489	-1.91236	-0.512749	-0.947878	-0.740731	0.706566	0.343726	-2.83343	-1.93633	-0.354051	-0.891934	-0.236226	1.58641	-0.323267	0.300687	-0.884512
-1.97776	1.89315	1.22587	-0.827246	1.09539	-0.263648	-0.562243	-3.53377	-2.98956	-1.57511	-1.09341	-0.910757	-0.398629	0.685304	1.20466	-3.82035	-1.41378	0.368642	-0.87893	-0.153146	0.787167	1.06358	0.674681	-0.361104
-1.46543	1.78765	0.957118	-1.04883	-0.115943	0.0835647	-1.78698	-4.35103	-2.26212	-1.08935	-1.17824	-1.38571	-1.02436	0.00156616	1.64242	-3.38537	-1.64076	0.610705	-0.826524	-0.287693	0.380557	-1.11559	-0.595423	-0.189895
-1.73592	1.84158	0.673901	0.129743	-0.199848	0.693199	-1.47422	-4.98405	-3.9258	-1.38635	-0.70251	-0.445875	-1.42934	-0.0551339	1.63043	-1.91508	-0.230081	1.5225	-0.933355	-0.423662	0.732273	-0.896769	0.125505	0.0730752
-2.16731	2.08352	0.877385	-0.510669	0.0139392	0.428187	-1.10429	-3.77347	-1.39564	-1.61958	-1.60431	-0.299982	-0.937846	0.992724	0.962643	-2.71773	-0.46596	1.16545	-1.08981	-1.07306	1.52058	-0.726369	-0.0940404	0.555936
-1.63659	1.95559	0.867024	-0.882398	0.640815	0.465818	-1.56114	-4.66921	-0.761613	-2.01981	-2.222	-0.945874	-0.280633	1.37459	0.421228	-3.72657	-1.48986	0.788872	-0.813728	-0.783381	2.17838	-0.507744	-0.20653	0.383528
-1.58498	1.85419	1.16119	0.902408	-0.2784	0.626029	-0.681281	-2.75489	-0.274157	-1.43914	-0.944605	-0.367082	0.104648	1.3301	0.521471	-5.42962	-0.954831	0.292195	-0.405843	-0.0379658	1.91404	-0.384769	-0.301841	0.198451
-1.52973	1.84803	0.683921	-1.17475	0.298078	0.519936	-0.365407	-2.84545	-1.64159	-1.76804	-0.595314	-0.374861	-0.0958314	1.78546	1.44676	-4.39022	-0.473137	0.417543	-0.711985	0.197197	2.3462	0.210637	-0.135284	-1.41406
-0.562038	1.4571	0.869802	-1.91134	0.804281	0.184809	-1.98395	-3.37527	-2.29405	-2.49363	-0.903703	-0.433389	-0.353121	1.52715	1.06404	-3.40848	-1.17746	0.50155	-0.862296	-0.306082	2.00722	1.53455	-0.18681	-1.41077
0.215376	0.487699	0.524322	-1.53142	0.0657408	-0.0043902	-1.70376	-3.76094	-2.30835	-2.49121	-1.09246	-0.459329	-0.401723	1.00638	0.891997	-4.10973	-2.4963	0.18979	-0.320409	-0.490472	1.10218	1.42179	-0.458522	-1.26362
-0.003357	0.212252	-1.05732	-0.22837	0.271792	-0.333791	-0.41083	-3.31846	-2.90271	-2.45545	-0.793083	-1.2147	-0.367446	1.5285	0.382491	-1.56846	-0.94396	1.54274	-1.14365	-0.263526	2.10283	1.14604	-0.175548	-1.95984
-0.712847	0.938841	0.785169	0.13293	0.489101	-0.682016	-1.15583	-2.72546	-2.735	-2.61101	-1.84269	-1.40901	-0.265128	2.3349	3.3524	-1.39588	-1.69383	0.513729	-0.591366	0.109373	1.73643	0.560655	-0.203834	-1.51536
-0.727934	1.68239	1.22145	-0.13762	-0.343237	-0.328262	-2.00167	-3.66434	-2.17958	-2.13528	-0.563401	-1.55046	-0.355509	2.38242	4.18568	-2.75253	-1.50962	0.91305	-0.498366	-0.388116	0.969796	0.257145	-0.508411	-2.62428
-0.266941	2.34142	1.39179	-0.0704458	0.30281	-0.730283	-2.25768	-2.6504	-1.83685	-2.85173	-1.63963	-0.743125	-0.515795	1.93744	2.51819	-3.21759	-0.983149	-0.743576	-0.360505	-0.622348	0.807399	1.15768	-0.0180771	-2.38545
-0.467569	2.51577	1.74758	-0.918465	-0.715323	-0.609868	-1.12744	-3.7318	-0.714434	-2.28785	-2.45969	-0.427969	-0.991797	1.95283	3.31197	-4.20927	0.0291677	-0.540902	-0.320299	-0.234794	0.990723	0.58263	-0.0516757	-1.56935
-0.928143	1.88037	0.725118	-1.89929	1.01218	-0.868857	-1.64496	-3.64374	-1.27962	-2.49861	-1.67371	-0.625139	-1.43059	2.08522	2.49643	-2.07563	-2.57333	-1.21278	-0.542293	-0.664523	1.06977	-1.03872	0.0287989	-0.736553
-1.68545	1.75351	0.368154	-2.07273	-0.0196606	-1.4053	-1.53955	-3.99733	-2.1629	-1.51591	-1.90926	-1.74534	-1.04328	2.19021	4.82164	-1.82556	-2.03434	-0.925686	-0.610575	0.387101	1.65951	-1.305	-0.135046	-1.4929
-1.99964	1.81248	0.29322	-1.57943	1.19627	-2.52835	-1.84009	-3.34031	-2.87031	-2.57304	-1.20779	-1.24896	-0.679316	2.08211	7.96608	0.509132	-1.82442	-0.461093	-0.918387	0.0490012	0.841688	-0.616808	-0.394293	-0.968357
-1.68971	1.60125	-0.352121	-1.95474	1.7983	-2.06308	-1.11326	-3.42916	-2.10772	-3.00128	-1.59697	-1.65886	-1.27226	1.80032	10.1569	2.64349	-0.396554	-0.513621	-0.360208	0.7612	0.735908	-2.05109	-0.0040723	-1.23614
-1.57978	1.54733	0.239382	-0.348782	0.563831	-2.27706	-1.54876	-4.21909	-1.75653	-2.28288	-0.898405	-0.38778	-1.46419	1.70134	8.7308	1.75197	-1.34958	-0.0639059	-0.320027	0.481614	1.61291	-0.53679	-0.563913	-1.30959
-1.25137	1.57808	0.854633	-0.143882	0.905821	-1.48836	-0.641559	-4.60933	-1.63258	-3.05782	-1.19064	-0.0792143	-0.72472	1.68415	9.05864	1.20769	-0.946198	-0.627043	-0.0137601	-0.106413	1.36924	-2.04907	-0.473189	-2.77397
-0.650369	1.28483	0.232727	-0.748088	-0.382607	-1.28685	-2.62918	-4.11774	-2.02748	-2.33475	-0.245311	-1.20991	-0.538141	1.74374	10.2902	1.92006	-1.96442	0.705349	-0.709039	0.71465	1.26669	0.0137985	-0.433364	-1.92513
-0.222512	0.826705	1.20553	-1.07542	-0.045086	-1.33787	-1.67935	-4.11415	-1.272	-2.82146	-1.0605	-0.853029	-0.352445	1.53671	10.1861	0.35646	-1.59316	0.169576	-0.27635	-0.489627	0.962675	-1.35426	-0.158976	-0.981069
-0.882527	0.28237	1.48762	-0.476576	-0.477312	-1.39135	-1.53489	-3.05471	-1.93522	-2.1552	-1.98257	-0.477214	-0.185142	0.993391	8.65575	2.85696	-2.3937	0.0051894	-0.156062	-0.303298	0.79088	-0.136707	0.232619	-1.21616
-1.84513	0.126298	1.29779	0.217421	0.909827	-1.39706	-1.74714	-3.50443	-1.20222	-1.80209	-1.97054	-0.205887	0.131171	0.779361	5.08806	0.662258	-1.72251	0.541374	-0.405339	0.27211	0.8991	1.29861	-0.636891	-1.38271
-1.61608	0.800953	-0.0238053	0.12599	0.856847	-1.20025	-1.84962	-3.48622	-3.39258	-1.8114	-2.45757	-0.17338	1.19858	0.738828	4.94877	1.18298	-1.2146	-0.770488	-0.0523837	0.308215	1.45729	1.03622	-0.805059	-2.28441
-0.894225	1.10349	0.151836	0.361903	0.620076	-0.635073	-1.9212	-3.76346	-3.44692	-2.09567	-1.71272	-0.288097	0.980449	0.390794	5.82976	0.762655	-1.10184	-0.769413	-0.193865	-0.601483	0.862797	-0.42626	-0.84742	-1.27461
-1.00561	0.863584	-1.07044	-1.34431	0.779311	-1.81087	-2.46903	-4.24673	-1.86784	-2.05425	-1.92532	-0.497163	-0.499713	0.423646	7.95747	-0.847087	-2.0538	-0.868644	-0.163557	0.0216127	1.49481	0.68445	-0.763151	-1.62396
-1.94079	1.49035	0.27278	-1.83335	0.24348	-0.949431	-3.03986	-4.26973	-2.83972	-2.44268	-1.54013	0.350982	-1.24294	0.76068	6.70672	-1.78389	-2.01701	-1.57727	-0.117873	-0.380746	2.27227	-0.0249313	-0.820828	-2.88514
-2.87177	2.23919	0.554929	-0.965932	-0.146956	-1.556	-2.68294	-3.43908	-1.65081	-2.90329	-1.99903	-0.593167	-1.24071	0.493904	6.57282	1.05967	-1.42398	-1.39722	-0.18482	-1.28017	3.15896	0.583759	-0.859163	-1.75875
-3.04967	1.62931	0.437137	-0.787884	-0.208279	-1.25963	-1.01343	-4.77459	-2.10217	-2.9569	-0.282255	-0.183704	-1.22213	0.225346	1.44069	1.39258	-0.641469	-1.22441	-0.323973	-0.0342696	2.07527	1.58142	-0.952119	-1.6375
-1.84175	1.0888	-0.490835	-0.589002	-0.57678	-0.701383	-2.39471	-3.06975	-1.47383	-2.98205	-1.38885	-1.16003	-1.18695	1.0069	-0.315507	0.815908	-1.16475	-0.457582	-0.103647	-0.20299	1.86622	0.0216514	-0.811079	-1.85702
0.017997	1.38861	0.46783	-1.35916	0.245705	-0.990658	-3.05526	-4.54442	-1.85502	-2.7035	-0.430793	-0.487944	-0.64945	1.12167	-1.27157	0.149746	-0.469442	-0.198287	-0.39871	-0.593697	0.733584	-0.683912	-0.482594	-1.21895
0.693306	1.67389	-0.253596	-1.56785	0.510115	-0.26154	-2.61256	-4.37394	-4.40938	-3.15933	-1.62156	-1.16199	-0.562188	-0.0212101	1.32849	0.796049	-2.14123	0.144517	-0.0208356	-0.947029	1.77862	0.266762	-0.374905	1.09098
-0.776084	1.36943	-0.746706	-2.01289	0.778521	-0.2679	-3.04162	-3.87254	-2.33551	-2.7859	-2.45852	-1.66778	-0.594873	-0.219959	-0.512747	0.751841	-1.60951	0.590367	-0.463121	-0.808283	0.744896	-0.0064277	-0.865174	-0.931911
-1.22189	1.1814	-0.577352	-2.36084	0.474303	-0.523344	-2.64456	-4.04131	-3.02007	-2.09595	-1.9594	-1.45572	-0.37711	0.439405	2.72288	-0.377255	-1.85177	1.42943	-0.16354	-1.0958	1.11626	0.294923	-0.61233	0.590223
0.179659	1.33199	0.555147	-2.00283	1.28269	-1.17676	-3.29417	-5.16808	-1.85782	-2.42668	-2.20766	0.048847	-0.358411	0.779124	3.97575	-0.841072	-2.10579	1.39743	0.0616308	-1.45499	1.02434	-0.190867	-1.00962	-0.571434
0.491386	1.19303	0.657279	-1.53379	0.695869	-1.19534	-2.75426	-4.956	-3.42013	-2.28397	-1.93925	-1.24902	-0.153647	0.919267	5.68257	-1.05347	-1.31633	1.40333	-0.38303	-2.00563	1.08307	-0.971706	-0.545058	-0.233706
-0.667377	1.3245	0.725527	-2.31281	0.515252	-2.26396	-3.02997	-3.99402	-2.59956	-2.33779	-1.6936	-1.17109	-0.0846959	1.13531	2.27561	1.18102	-1.89203	0.33103	-0.104589	-0.192506	1.17716	-0.272691	-0.566417	0.0882576
-0.721864	2.10842	1.0201	-2.8904	-0.216231	-2.63983	-2.89553	-3.96731	-3.33968	-2.19904	-1.07768	-0.995546	-0.449025	1.67574	4.23489	0.711525	-1.59274	0.366374	-0.173735	0.113541	1.21183	-0.0488099	-0.938306	-0.827179
-0.51825	2.45143	1.6199	-2.58817	-0.800522	-2.99588	-2.97862	-3.74635	-2.07939	-2.86029	-1.53504	-0.504444	-0.235081	2.03925	4.78228	-1.73071	-0.929475	0.795765	-0.366234	0.0932256	1.61326	-0.308183	-1.06847	-0.909495
-1.11764	2.14942	2.29395	-2.18284	0.806371	-2.40753	-2.53586	-3.91594	-1.78085	-2.48387	-1.70973	-0.467116	0.24863	1.82915	5.10592	-1.03762	-1.36563	0.664934	-0.273727	-0.615293	1.43943	1.06896	-0.909958	-0.285707
-1.36919	1.2301	2.30792	-1.43276	-0.273988	-2.21784	-2.8963	-3.77162	-2.52371	-3.19409	-1.10324	-0.0367271	0.268367	0.799907	7.23129	-1.96523	-1.53098	-0.26136	-0.338906	-0.96603	1.82331	-0.690958	-0.674783	-0.155078
-0.975391	0.940675	1.84098	-0.83293	0.32823	-2.29819	-2.89969	-4.72379	-3.43706	-2.70034	-1.44203	-0.384643	1.00361	0.0454539	5.63901	-2.07546	-1.97066	0.485041	-0.0873315	-0.23163	2.18911	-0.491563	-0.999003	-0.0715693
-0.452005	1.65485	1.53971	-0.371344	1.08009	-2.11284	-3.84228	-4.14186	-2.78517	-2.86048	-1.59612	-0.0765827	1.51185	0.926203	4.90512	-2.00153	-2.3557	0.17679	0.0293227	0.00214528	1.90276	-2.29735	-0.975267	-0.384059
-0.595188	2.09628	1.6982	-0.422009	1.30266	-2.06387	-4.0268	-3.83204	-2.20356	-3.03495	-2.31197	0.165498	0.364923	1.67076	5.09892	-1.80437	-0.0791281	0.490411	0.251223	0.351679	1.17896	-0.986219	-1.03929	0.616022
-1.02881	1.91134	0.55035	-0.0182861	-0.422468	-2.10169	-3.47681	-3.9043	-2.00963	-3.62125	-1.19192	-0.459254	-0.535126	1.25081	3.67801	-1.01551	-1.02617	0.574895	0.243143	0.785476	0.837618	-3.39734	-0.498175	0.320743
-0.3473	1.60598	-0.0708128	0.281054	0.908994	-1.85084	-3.79317	-4.16725	-1.51611	-2.29454	-1.70091	-0.381719	-0.461693	0.539398	1.24495	-0.0092759	-1.08248	0.71002	-0.112986	0.435405	-0.125892	-1.77504	-0.407818	0.218849
0.942447	1.36967	0.0406006	-0.0086034	0.0729192	-1.57313	-3.10064	-3.8384	-2.2832	-1.67152	-2.36879	-0.498998	-0.549234	0.441511	1.69244	0.785164	-1.19159	1.25686	0.119742	-0.795496	-0.472257	-0.0151052	-1.16028	0.117146
1.46692	1.08611	-0.414434	0.0578013	0.929445	-1.77246	-2.83976	-3.76445	-3.35286	-1.43103	-2.32327	-0.825649	-0.544511	0.314678	4.01132	-2.88706	-2.38762	1.46866	0.0764261	-0.896929	-0.072155	-2.87161	-0.853555	-0.217298
0.963993	0.663414	-0.0944983	0.0111306	-0.240071	-2.18453	-3.97806	-3.25754	-3.46686	-1.60689	-2.6116	-0.416721	0.0720089	0.259788	4.03358	-4.75364	-0.475496	0.65568	0.291861	-1.15571	-0.562652	-2.9585	-0.928083	-0.699484
0.23448	0.376631	0.115056	-0.562127	0.0972655	-1.17322	-3.01902	-4.14581	-3.85545	-1.33768	-1.36066	-0.462672	0.124102	0.919214	4.56501	-2.33168	-0.43192	0.347551	0.0556557	-1.96397	0.363014	-2.06479	-1.05832	-0.243784
0.427748	0.543039	-0.0726069	-0.961881	0.804452	0.524437	-3.18657	-4.53896	-2.91072	-1.15709	-2.34679	-0.392883	0.0293689	1.37792	6.81666	-0.53568	-0.735376	-0.852448	-0.314687	-1.04222	-0.676787	-0.216493	-0.809013	-0.430092
1.31104	0.975991	-0.996071	-0.813088	-0.215403	0.0259134	-3.7707	-3.55197	-2.12838	-2.44828	-2.38566	-0.541569	0.335675	0.758487	8.09038	-0.0541037	-1.15605	-0.724846	0.0134446	0.12333	-1.37017	-2.96796	-0.621424	0.421465
0.940918	1.07315	-0.0234181	-1.24884	-0.0229751	0.457041	-3.81461	-4.15884	-2.01147	-1.62208	-3.01085	-0.802897	0.00304744	-0.183456	6.96492	-1.53586	-2.75596	-0.0557372	0.011654	-0.547916	-1.37464	-1.41813	-0.288792	-0.676736
-0.545477	0.974138	0.255403	-1.9484	0.23294	0.079145	-3.03377	-4.40992	-3.22272	-1.82183	-2.25363	-1.42017	-0.999501	-0.75203	1.10391	-1.97442	-0.212569	0.492655	0.103666	-1.21525	-0.0701775	-1.6817	0.278237	0.152761
-0.929811	1.08713	-0.255814	-0.487316	0.185219	-0.128274	-4.05964	-4.65935	-3.21517	-2.24469	-2.58176	-1.58366	-1.10241	-0.541146	1.54119	-1.68877	-1.47097	-0.903631	0.227367	-1.15461	0.573562	-1.14242	-0.225654	-0.930115
-1.13624	1.52496	-0.310908	-1.39121	1.42818	-1.13602	-3.56987	-4.68248	-3.00387	-1.146	-2.97837	-1.20781	-0.455663	0.407152	1.54593	-4.34988	-2.08942	-0.807825	0.0135107	-0.656609	1.39979	-0.86388	-0.180781	-0.092196
-2.36957	2.10936	-0.379307	-0.803602	0.903088	-1.61456	-2.80894	-4.54756	-3.10346	-1.05982	-2.88478	-0.259584	-0.0101414	0.877757	1.57705	-4.30224	-1.79496	-0.134761	0.27558	0.105138	1.11361	-1.17843	-0.64191	-0.0626141
-2.67108	2.06607	-1.39632	-1.83415	-0.0796763	-0.805696	-3.09607	-4.63667	-2.14232	-1.74923	-3.12559	-0.689763	-0.276465	0.873073	1.4812	-3.02171	0.425428	-0.839772	0.00447242	0.0381493	0.624327	-0.570952	-0.492402	-0.379082
-1.56578	1.9108	-0.0097534	-2.17933	0.422195	-1.58643	-2.64327	-3.78072	-2.34664	-1.71671	-2.32827	-0.292208	-1.30542	1.51882	2.99017	-2.90986	-1.22753	-0.21637	0.303202	0.119329	0.75748	-0.355287	-0.687445	0.412483
-0.304171	2.22206	-0.939854	-2.02446	0.983808	-1.29605	-3.02332	-3.70809	-2.71188	-1.52647	-2.19484	-1.55408	-1.71825	1.67754	2.36205	-4.09934	-2.63223	-0.581517	0.0758027	-0.470321	0.763286	0.0162274	-0.348237	-0.902049
0.0418352	2.52852	-0.692565	-1.61131	0.77245	-1.38448	-2.9488	-4.79493	-1.69078	-1.68459	-2.41779	-1.56915	-1.19419	1.20041	3.29115	-4.07784	-1.47325	-0.91985	0.101683	-0.230497	0.836367	-0.349295	-0.792167	-0.0250338
-0.893637	2.03482	0.089938	-2.0725	0.579308	-1.5042	-3.14289	-3.09082	-3.18372	-0.708655	-3.22699	-1.54313	-0.350986	1.2616	2.12989	-4.62133	0.31729	-0.762326	0.024992	-1.27343	0.856727	0.914361	-0.560805	-0.876696
-1.90653	1.51879	0.171609	-2.05975	-0.245357	-1.97576	-3.80997	-3.53559	-3.08857	-0.789136	-3.33498	-1.65252	0.514559	1.98924	5.05993	-3.8594	-0.854407	-0.375833	-0.197866	-0.904373	1.11824	-0.30959	-0.948993	-0.270445
-1.89173	1.96129	-0.404696	-2.58516	0.634555	-2.19548	-2.66949	-3.0329	-3.90674	-1.24279	-2.95694	-2.22411	0.85484	2.34778	3.86306	-3.89053	-0.825462	-0.897328	-0.188503	-0.779749	0.464029	0.694645	-0.698807	-1.35152
-1.57452	1.82537	-0.220831	-2.82441	0.252066	-1.65112	-0.798803	-3.1331	-3.68517	-2.13883	-2.54011	-2.30984	0.610123	1.72359	1.31534	-3.75757	-0.623155	-1.24363	-0.0847538	0.021164	-0.611027	1.36709	-0.719231	-0.76169
-1.64153	1.31066	-0.664461	-1.52663	0.958525	-1.27071	-3.01262	-2.15099	-3.25764	-1.50209	-2.29768	-1.97795	0.134412	1.18409	0.210221	-2.64115	-0.674946	-0.904698	-0.221747	-0.371143	-0.508149	0.854299	-0.835795	0.329194
-1.67259	1.03963	-0.949764	-1.73704	0.211694	-0.901303	-2.93342	-3.27045	-3.93853	-2.62605	-1.58484	-2.09743	-0.167843	0.713412	0.872501	-2.92611	0.612639	-1.12509	-0.134352	-0.0257803	0.0321461	1.59594	-1.01451	-1.26256
-0.733199	0.640708	-0.515956	-0.648945	1.47499	-1.44538	-3.04355	-3.77952	-3.36395	-2.48618	-2.23496	-2.88527	-0.193334	-0.158023	2.9009	-1.6267	-0.652249	-1.91991	-0.472204	-1.11808	1.01878	0.743916	-0.523437	-1.58556
0.54071	0.758012	0.270844	-1.65945	0.559719	-2.02216	-3.59992	-3.39666	-4.99938	-1.19745	-2.03017	-2.9938	-0.544645	-0.428531	2.75405	-2.3053	0.262582	-2.02281	-0.232391	-0.222186	1.38969	-0.72584	-0.212841	-1.11907
-0.143261	1.88072	-0.603572	-0.730396	1.06873	-2.00086	-2.56774	-3.12613	-3.72839	-1.77469	-3.13519	-1.98308	-1.42501	0.432992	-0.504085	-2.17693	0.297217	-0.970894	-0.263674	-0.83108	1.58254	0.156219	-0.305337	-0.901261
-1.9731	2.46566	0.334497	-1.63873	0.383776	-1.22372	-3.30776	-2.73805	-3.60938	-1.32696	-3.01914	-2.6154	-1.39604	1.14847	0.235274	-3.81224	0.047547	-1.5682	-0.0085862	-1.30792	0.75992	0.608044	-0.451686	-0.788662
-2.25326	1.79382	0.342476	-1.4324	-0.160591	-2.55814	-3.94404	-2.98012	-2.85746	-1.49964	-3.24565	-2.5592	-0.490456	1.09104	1.71459	-2.45389	0.298912	-1.98703	-0.160773	-0.369637	1.01439	1.03846	-0.416826	-0.256704
-1.48103	1.04387	0.572399	-1.6212	0.820119	-2.19627	-4.0008	-3.55634	-3.1238	-1.96537	-3.27468	-2.5516	-0.200985	0.840959	-1.38584	-3.38866	0.233747	-2.20481	-0.0513097	-0.439796	1.0482	0.0970755	-0.151206	-1.48265
-1.34276	1.30543	-0.229915	-1.7387	0.610169	-2.01804	-3.5092	-3.46995	-2.5922	-1.42676	-2.66868	-1.23434	-0.197978	1.18084	2.56939	-3.67035	0.494706	-2.74123	0.0203453	-1.26914	1.32845	0.519575	-0.461003	-1.57363
-1.10374	2.34815	0.458234	-1.4254	-0.290568	-2.62756	-2.67466	-2.88929	-3.46963	-0.806209	-2.42348	-1.08883	-0.430872	1.81722	0.943486	-3.89523	0.100586	-2.07739	0.0605476	-1.03197	0.546083	-0.364118	0.274753	-1.13252
-0.668699	2.8994	0.499684	-1.9704	-0.344535	-2.23613	-3.85215	-3.44383	-2.79621	-0.756649	-1.48964	-1.59567	-0.943585	1.14946	-0.828624	-2.81975	0.551852	-1.46764	0.202327	-0.739844	1.21617	-1.64048	0.10864	-0.883414
-1.19696	2.63283	-0.295903	-2.258	0.921074	-3.58628	-2.43784	-3.25758	-2.35023	-0.116904	-2.49514	-1.89426	-0.966248	-0.278203	-0.520308	-2.90186	0.750369	-1.3081	0.0340716	-0.3503	-0.40251	-0.798261	0.061875	-2.53423
-1.85976	1.81817	0.20659	-1.3056	0.384543	-3.12944	-2.91104	-3.23144	-2.90526	-1.16698	-2.54597	-1.74317	-0.180641	-0.275466	-0.0460978	-3.46565	-0.953195	-1.2075	0.497306	0.399657	0.219217	-0.81107	-0.100023	-0.0905197
-1.13044	0.828862	-0.318614	0.0304121	0.195268	-3.17629	-3.67911	-2.66326	-3.60255	-1.03735	-2.51375	-2.38566	0.454562	0.340493	0.613982	-2.70355	-1.20971	-1.54003	0.0788981	-0.188715	-0.433942	-0.258751	-0.262103	-0.522985
-0.152348	1.30684	-1.13147	-0.579855	0.901069	-3.60111	-3.17356	-2.85456	-4.02525	-1.45779	-2.99021	-2.29816	-0.87387	0.210602	-1.1539	-3.80441	0.388592	-1.72084	-0.0289988	0.405593	-1.2757	0.544559	-0.0792098	-0.454606
-0.764935	2.89524	-1.55249	-0.555991	-0.208064	-2.93599	-3.11979	-2.20592	-3.54782	-1.03578	-2.9549	-1.43075	-2.00727	0.162202	-1.57882	-1.78804	-0.175667	-0.817607	0.399771	0.555808	-0.412247	2.42563	-0.302626	0.334305
-2.11584	3.22062	-0.945837	-0.159937	-0.0142731	-2.30675	-3.76166	-2.47014	-2.67163	-1.08866	-2.28222	-1.88999	-0.609597	0.763676	-1.27101	-1.43885	2.06088	-1.05104	0.0719709	0.883598	-1.93621	0.8977	0.141793	-1.19988
-1.78739	2.47195	-1.1544	-0.570322	-0.370569	-2.89261	-3.69592	-3.43136	-2.21763	-1.6341	-1.17974	-2.94664	0.906728	0.88941	-1.29296	-1.98996	-0.113731	-0.919843	0.230872	0.556037	-2.39841	2.51279	0.0731275	-1.96927
-0.402846	1.98794	-0.742415	-0.872372	0.147651	-2.42399	-3.47846	-3.53258	-2.39252	-1.64442	-2.5525	-2.76498	0.706553	0.953607	0.134468	-3.38413	-0.892391	-1.46229	-0.212254	0.616314	-1.94231	0.841895	0.07001	-1.50498
-0.112271	1.79714	-0.268201	-0.874258	0.311679	-2.96842	-3.96007	-2.48621	-4.33607	-2.03226	-3.87503	-3.31844	0.154305	1.40765	0.656866	-4.51425	0.276118	-1.28218	0.198563	0.914982	-1.45305	2.28465	0.17465	-0.599329
-0.535889	1.50352	-0.788727	-1.13031	0.353038	-2.97352	-4.05364	-2.98665	-4.17691	-2.07871	-2.79252	-3.11675	-0.166329	0.821076	-0.0355178	-5.0138	0.281871	-0.678675	-0.27042	-0.236223	-1.49339	1.95418	-0.570322	-0.144022
-0.749848	1.01779	-0.662199	-0.806953	0.975259	-2.60657	-3.64639	-3.95732	-4.18981	-1.67019	-3.64223	-2.40391	-0.575745	0.178747	-4.05866	-3.48364	0.659998	-0.658845	0.392583	0.194528	-1.02108	1.62401	-0.431025	-0.765329
-0.712957	0.600362	-1.92673	-0.805214	1.25171	-2.67809	-4.47935	-3.79431	-3.17531	-1.7687	-3.0062	-2.56322	-1.38748	0.864306	-6.42063	-3.3815	-0.934106	-0.988131	0.130088	0.366802	-0.698563	1.52407	-0.144448	-0.764636
-1.37319	0.748153	-1.77611	0.0447234	0.770803	-1.54359	-3.03376	-4.70804	-3.39422	-2.25445	-3.66344	-2.57815	-1.64013	1.10435	-4.31763	-2.32008	-0.439989	-0.760164	0.174991	-0.0676893	-0.700729	0.984263	0.0528381	-1.25603
-2.13483	1.55295	-0.805851	0.0745186	0.113841	-1.07364	-4.09294	-4.94493	-3.11588	-1.89507	-3.176	-1.22794	-0.885799	0.502075	-2.98729	-3.49343	-0.837926	-1.09509	0.276788	-0.834715	-0.568025	1.46864	0.0989408	-0.603932
-1.49209	2.42056	-0.868557	0.724151	-0.20296	-1.07009	-2.96445	-4.0804	-2.27074	-1.53168	-4.18525	-1.72947	-0.579375	0.104269	-1.43008	-1.88331	-1.41714	-1.25145	0.279294	0.704461	-0.597623	0.712189	0.0660606	-0.816275
-0.844873	2.68838	-0.874122	0.611155	-0.243891	-1.15973	-3.3689	-3.82773	-2.22725	-1.37835	-3.36989	-1.62207	-1.05559	-0.123974	-0.486029	-3.2913	-0.838639	-0.682123	0.572101	1.54105	-1.24665	1.93344	0.515573	0.388058
-0.291196	1.65288	-1.24701	0.197075	-0.144917	-0.907467	-2.49168	-4.22418	-3.09966	-1.45926	-4.06989	-2.10115	-1.43694	0.0369731	-3.15312	-3.05833	-0.448291	0.295074	0.564	1.0556	-1.04955	1.20912	0.0922327	-0.429038
0.212677	0.0441896	-0.982564	0.36964	-0.0295545	-0.418795	-2.79747	-4.21975	-2.74408	-1.72857	-4.30225	-0.504544	-1.2291	0.0231832	-3.77449	-4.29415	-1.25299	0.0902354	0.135303	1.13375	-1.92424	2.12721	-0.177094	0.313745
-0.609691	-0.463593	-0.260835	0.0115418	-0.380227	-0.571396	-3.56396	-3.73647	-3.26037	-1.93605	-2.36585	-0.643301	-1.02337	0.359241	-3.09537	-4.57553	-1.45352	-0.446445	0.466498	0.760754	-2.63162	1.38467	0.169029	-0.200567
-1.42602	-0.22101	0.228457	-0.580018	-0.0944751	-1.04918	-4.53622	-3.78289	-2.30352	-2.22806	-3.36002	-0.139426	-1.11842	1.21553	-4.2074	-2.37983	0.0876402	-1.06306	0.0481713	0.117151	-2.23343	-0.511134	-0.294045	-0.667249
-1.23746	0.342684	-0.227181	-0.248423	0.300126	-0.7871	-3.49001	-4.44852	-3.3526	-2.65168	-2.57487	-0.167003	-0.921265	0.932868	-5.08261	-1.45973	-0.554679	-0.755251	-0.223236	0.834824	-3.25066	-0.721129	-0.0644767	-1.7652
-1.17967	0.804415	-0.250413	-0.333599	0.242372	-0.476464	-2.71662	-4.38223	-2.89706	-1.48789	-3.27773	-0.720518	-0.839912	0.340356	-1.35486	-2.47378	-1.67525	-0.36616	-0.119866	-0.0360721	-3.91732	-1.26051	-0.208026	-1.55477
-1.15743	0.959047	-0.895853	0.195915	0.938532	0.2861	-3.36073	-4.34553	-2.65676	-1.81052	-3.35701	-0.461985	-0.936358	0.522664	-1.48566	-1.83454	-1.11147	-0.0080229	0.197076	-0.590378	-3.05769	-0.511562	-0.112623	-1.43529
-0.509181	1.08613	0.906841	-0.695212	-0.43672	0.779135	-2.49873	-5.81091	-3.03346	-1.70845	-3.51895	-0.560161	-0.879001	0.0341703	-4.08608	-4.67719	-2.0501	0.627629	0.053674	-0.632836	-1.98563	0.395006	0.350633	-2.47225
-0.5455	1.50319	0.612936	-0.752319	0.389324	0.0899081	-2.6509	-5.80121	-2.41507	-1.80441	-3.75417	-0.841155	-0.77773	-0.661231	-0.847781	-3.08788	-1.95511	0.0707024	0.153373	-0.0805354	-1.77059	0.806307	0.591233	-1.07476
-1.79485	1.99836	0.970532	-0.247972	0.215405	0.385329	-2.08182	-5.7522	-3.74262	-0.760673	-3.05809	-1.4697	-0.490199	-0.292742	-0.262636	-2.89031	-0.712971	-0.0412428	-0.464067	0.510295	-0.792535	0.284813	0.488839	-1.30612
-1.76473	2.37506	0.516612	0.569171	-0.306705	0.845568	-2.47338	-5.16057	-3.20649	-1.39994	-2.44213	-1.19586	-0.617668	0.41663	-1.25755	-4.14069	0.152941	0.308707	-0.422669	0.509015	-1.8107	-1.11779	-0.187517	-0.979536
-0.533108	2.30637	0.367785	-0.269764	0.667213	-0.120593	-2.42976	-5.26697	-2.13914	-1.55115	-2.39147	-0.807916	-1.38392	0.207207	1.18722	-3.26437	-1.30261	0.327947	-0.261616	0.65193	-1.99289	2.3125	0.206356	-1.72716
0.139473	2.05912	-0.295397	-0.626552	-0.0530516	0.0903824	-2.31639	-4.20313	-1.45262	-1.81789	-2.22744	-1.2485	-1.37759	-0.2064	2.27626	-5.32096	-1.69284	0.500574	-0.568632	0.628045	-2.30524	0.786563	-0.0806724	-1.7322
-0.317391	1.80057	-0.481685	-1.55363	0.38	-0.409404	-2.29693	-3.40672	-0.81752	-1.71998	-2.03131	-0.283766	-0.296809	0.680564	2.28991	-5.10506	-0.394472	0.231252	0.179116	0.738674	-1.67594	2.34552	0.0749873	0.0379072
-1.30502	1.80689	0.720106	-0.864148	-0.357796	-0.928725	-2.04362	-4.48404	-1.69038	-1.10543	-2.21116	-1.43608	-0.171319	1.7774	3.95611	-4.37636	-0.812363	0.139986	-0.30869	0.260951	-2.57988	1.70619	-0.299121	0.023151
-1.32838	1.2256	0.941789	-1.69437	-0.168667	-0.661185	-3.31012	-4.6869	-1.31801	-2.17303	-2.30117	-0.871901	-0.735922	1.34119	3.55889	-4.07633	0.482258	-0.748402	-0.226317	0.316154	-2.80338	1.06984	-0.131928	-0.329921
-0.781654	0.624584	0.164668	-1.09009	1.17316	-1.10328	-2.78605	-4.13674	-1.32415	-1.45042	-2.39551	-0.208378	-1.04294	-0.0422815	3.95842	-5.35655	-0.470899	-0.38378	-0.117898	-0.234846	-1.34292	1.92478	-0.0139354	-0.940398
-1.41495	1.2231	0.0495041	-0.824479	-0.698604	-1.95822	-2.86843	-3.90908	-1.35133	-1.89819	-2.02732	-0.0889258	-1.0871	-0.612086	4.33724	-3.16823	0.121419	-0.327594	0.157307	-0.0046761	-0.563477	0.706589	-0.0111465	-1.69385
-2.05019	1.75469	-0.0928289	-0.878268	0.237758	-1.62837	-2.71853	-3.96246	-1.21846	-1.06916	-2.96008	-0.527012	-0.761328	-0.435662	2.11206	-3.58576	-0.889073	-0.380204	-0.34252	-1.06749	-0.0681884	0.905291	-0.260662	-1.64385
-1.09224	1.57563	-0.748265	-1.71424	1.20136	-1.31953	-3.39645	-3.47913	-1.26002	-1.5328	-1.978	-1.03711	-0.585233	-0.0628146	2.99564	-4.14117	-1.26851	0.755751	-0.7387	0.0422645	0.25711	2.62414	0.239202	-1.3189
-0.23887	1.83465	-0.69324	-2.18789	0.658563	-0.95797	-2.71031	-2.83405	-0.949102	-1.08642	-1.3627	0.975217	-0.292689	0.818193	5.48962	-1.33172	-1.0665	0.992889	-0.365798	0.120144	1.39682	0.328517	-0.345629	-1.44536
-0.739331	2.05607	-1.2467	-1.17234	1.0808	-1.48679	-3.57003	-3.6351	-0.731039	-0.662993	-1.74366	-0.674596	-0.750417	1.19504	4.00512	-3.59094	0.0256988	0.301064	-0.190769	0.14119	1.88933	1.12436	-0.500879	-1.43535
-0.963748	1.05792	-0.552918	-2.42734	0.552359	-1.94683	-2.95852	-3.39818	-1.92389	-0.917137	-0.933796	-1.03304	-1.98341	0.690093	-1.2571	-3.37017	-0.197555	-0.177038	-0.401363	0.184751	1.77725	-0.075826	-0.673348	-1.35785
-0.429417	-0.0604963	-1.20299	-1.49613	0.0835266	-1.5644	-2.72602	-3.72474	-0.212815	-1.0165	-1.76511	-1.68888	-1.55984	0.386773	-1.01461	-3.06325	-0.297978	0.413132	-0.24187	-0.168049	2.07178	1.65012	-0.0003248	0.367268
0.0487679	0.521264	-1.13072	-1.19996	1.65925	-1.65003	-2.31229	-3.07427	-0.902045	-1.22574	-1.57538	-0.846165	-0.550922	0.585654	1.6256	-3.23478	-0.269573	0.506467	-0.0150268	-0.472415	0.883489	2.72134	0.0520811	-0.154659
0.326077	1.65059	-1.15008	-0.484864	1.22766	-1.54732	-3.6245	-3.6872	0.266419	-1.65456	-0.994815	-1.7948	-0.782663	0.728102	3.63552	-3.81417	-0.347407	-0.382953	-0.14263	-0.285098	1.55189	1.9376	-0.498036	-1.30156
0.505117	0.782806	-0.582189	-1.53691	-1.01837	-1.41899	-3.43015	-3.37391	-1.40412	-1.59251	-1.27711	-1.98803	-1.20554	-0.262334	4.88504	-3.5913	-0.261057	-0.409634	-0.239522	-0.570646	0.367491	4.29805	-0.626634	-0.57495
-0.363024	-0.033631	-0.35498	-1.68982	0.287763	-1.11641	-4.24794	-3.43437	-1.42987	-2.03873	-1.29286	-1.50444	-1.30871	-1.40534	6.07561	-2.55252	-1.29288	0.400415	-0.473342	-0.366975	0.501065	3.24388	-0.361913	-2.03355
-0.846875	0.762432	0.496928	-3.16695	1.39622	-0.578797	-2.76689	-3.03607	-0.433351	-1.64251	-1.10856	-2.78235	-0.926124	-1.58749	7.23013	-1.97244	0.328704	-0.154346	-0.0023252	0.082657	0.563194	5.58658	0.0373898	-1.52157
-0.892079	1.61209	1.13329	-3.62097	1.35895	-1.6598	-2.77945	-3.24342	1.02063	-2.03254	-2.93129	-2.74119	-0.710267	-1.46555	1.56872	-1.70743	-1.24372	-0.126645	0.155004	0.140745	0.423374	4.80725	-0.366322	-1.04161
-1.8399	1.98807	0.34622	-3.04662	0.885141	-1.16686	-2.93069	-3.55862	-0.903702	-1.96533	-2.33528	-2.20366	-1.01108	-1.16877	2.27516	-5.24615	-0.510734	0.081373	-0.082266	0.734518	-0.140851	4.54921	-0.355524	-0.65412
-2.31129	1.96411	0.419829	-1.82619	-0.109991	-1.30467	-2.91883	-4.38324	-1.103	-1.08965	-2.67116	-1.49142	-1.22569	-0.859198	3.35844	-4.45412	1.25349	-0.626619	0.20021	0.645226	1.41966	4.1752	-0.445619	-1.24236
-2.11352	1.72845	-0.301101	-2.48331	0.919821	-1.78368	-2.92229	-4.10261	-1.16695	-1.09933	-1.81843	-2.01612	-1.1006	-0.896223	4.52729	-2.61931	2.5643	-1.04211	0.367385	0.200506	1.44702	3.79044	-0.23206	-1.47034
