# Supplementary material for: Metabolic sensing in AgRP neurons integrates homeostatic state with dopamine signalling in the striatum
Source: eLife. 2022 Jan 12;11:e72668. doi: 10.7554/eLife.72668 (PMC8803314; doi:10.7554/eLife.72668)
Supplement: Figure 4—source data 1. [file elife-72668-fig4-data1.zip › Figure4/Fig4N.xlsx]

## Sheet: Sheet1
	WT												KO
-5-0	4.33678	0.271428	2.30879	1.40704	0.563898	0.913702	2.10636	0.604613	0.144902	0.712257	0.971025	0.426517	2.55759	0.760048	0.701807	1.31259	0.331604	0.791501	1.48868	0.352979	0.749473	0.190783	0.308441	1.0138
0-10	3.35918	1.15914	8.30117	1.28472	2.39473	1.15887	2.68129	2.77737	0.851657	0.811197	1.65441	0.783782	1.6913	2.19267	1.22135	-0.655716	0.113333	0.607063	0.942359	1.5949	1.7813	-0.516794	0.284768	1.02518
