# Supplementary material for: Metabolic sensing in AgRP neurons integrates homeostatic state with dopamine signalling in the striatum
Source: eLife. 2022 Jan 12;11:e72668. doi: 10.7554/eLife.72668 (PMC8803314; doi:10.7554/eLife.72668)
Supplement: Figure 4—source data 1. [file elife-72668-fig4-data1.zip › Figure4/Fig4O.xlsx]

## Sheet: Sheet1
	wt												ko
fed	3	5	3	2	3	4	3	3	4	6			4	4	3	3	3	4	4	6	4	6	3	4
fasted	6	6	6	6	5	7	8	7	8	4	5	6	6	6	6	7	6	6	8	8	5	7	9	3
