# Supplementary material for: Metabolic sensing in AgRP neurons integrates homeostatic state with dopamine signalling in the striatum
Source: eLife. 2022 Jan 12;11:e72668. doi: 10.7554/eLife.72668 (PMC8803314; doi:10.7554/eLife.72668)
Supplement: Figure 5—source data 1. [file elife-72668-fig5-data1.zip]

Archive with 30 entries (29 files):
- Figure5/
- __MACOSX/._Figure5
- Figure5/Fig5J.xlsx
- __MACOSX/Figure5/._Fig5J.xlsx
- Figure5/Fig5F.xlsx
- __MACOSX/Figure5/._Fig5F.xlsx
- Figure5/Fig5G.xlsx
- __MACOSX/Figure5/._Fig5G.xlsx
- Figure5/Fig5R.xlsx
- __MACOSX/Figure5/._Fig5R.xlsx
- Figure5/Fig5K.xlsx
- __MACOSX/Figure5/._Fig5K.xlsx
- Figure5/Fig5L.xlsx
- __MACOSX/Figure5/._Fig5L.xlsx
- Figure5/Fig5M.xlsx
- __MACOSX/Figure5/._Fig5M.xlsx
- Figure5/Fig5O.xlsx
- __MACOSX/Figure5/._Fig5O.xlsx
- Figure5/Fig5H.xlsx
- __MACOSX/Figure5/._Fig5H.xlsx
- Figure5/Fig5D.xlsx
- __MACOSX/Figure5/._Fig5D.xlsx
- Figure5/Fig5Q.xlsx
- __MACOSX/Figure5/._Fig5Q.xlsx
- Figure5/Fig5P.xlsx
- __MACOSX/Figure5/._Fig5P.xlsx
- Figure5/Fig5E.xlsx
- __MACOSX/Figure5/._Fig5E.xlsx
- Figure5/Fig5I.xlsx
- __MACOSX/Figure5/._Fig5I.xlsx
