# Supplementary material for: Metabolic sensing in AgRP neurons integrates homeostatic state with dopamine signalling in the striatum
Source: eLife. 2022 Jan 12;11:e72668. doi: 10.7554/eLife.72668 (PMC8803314; doi:10.7554/eLife.72668)
Supplement: Figure 5—source data 1. [file elife-72668-fig5-data1.zip › Figure5/Fig5G.xlsx]

## Sheet: Sheet1
	WT							KO
NFO	-2.04873	-1.45022	0.276064	-0.24722	-0.296434	0.315874		-0.770229	-0.302547	-0.787275	-0.143442	-1.62904
Chow	-1.82876	0.0297368	-0.497539	-0.835743	-0.0798798	1.87059		1.72448	-0.344228	0.101916	-1.48599	-0.980315
PB	-1.56446	2.11702	-0.845551	0.459099	1.02455	4.08124		-0.254339	0.798316	1.04026	0.633211	0.426907
