# Supplementary material for: Metabolic sensing in AgRP neurons integrates homeostatic state with dopamine signalling in the striatum
Source: eLife. 2022 Jan 12;11:e72668. doi: 10.7554/eLife.72668 (PMC8803314; doi:10.7554/eLife.72668)
Supplement: Figure 6—source data 1. [file elife-72668-fig6-data1.zip]

Archive with 26 entries (25 files):
- Figure6/
- __MACOSX/._Figure6
- Figure6/Fig6M.csv
- __MACOSX/Figure6/._Fig6M.csv
- Figure6/Fig6L.csv
- __MACOSX/Figure6/._Fig6L.csv
- Figure6/Fig6H.csv
- __MACOSX/Figure6/._Fig6H.csv
- Figure6/Fig6I.csv
- __MACOSX/Figure6/._Fig6I.csv
- Figure6/Fig6K.csv
- __MACOSX/Figure6/._Fig6K.csv
- Figure6/Fig6J.csv
- __MACOSX/Figure6/._Fig6J.csv
- Figure6/Fig6G.csv
- __MACOSX/Figure6/._Fig6G.csv
- Figure6/Fig6F.csv
- __MACOSX/Figure6/._Fig6F.csv
- Figure6/Fig6D.csv
- __MACOSX/Figure6/._Fig6D.csv
- Figure6/Fig6E.csv
- __MACOSX/Figure6/._Fig6E.csv
- Figure6/Fig6P.xlsx
- __MACOSX/Figure6/._Fig6P.xlsx
- Figure6/Fig6O.xlsx
- __MACOSX/Figure6/._Fig6O.xlsx
