# Supplementary material for: Metabolic sensing in AgRP neurons integrates homeostatic state with dopamine signalling in the striatum
Source: eLife. 2022 Jan 12;11:e72668. doi: 10.7554/eLife.72668 (PMC8803314; doi:10.7554/eLife.72668)
Supplement: Figure 6—source data 1. [file elife-72668-fig6-data1.zip › Figure6/Fig6M.csv]

	WT	WT	WT	WT	KO	KO	KO	KO
-5-0	2.079413070	1.366894120	-0.312466500	2.533446410	0.676109470	0.016966180	1.501192160	-0.057795200
0-10	0.464003920	-0.679514700	-0.244910300	2.015553790	0.210481240	0.032221180	-0.769065500	0.076368710
