# Supplementary material for: Metabolic sensing in AgRP neurons integrates homeostatic state with dopamine signalling in the striatum
Source: eLife. 2022 Jan 12;11:e72668. doi: 10.7554/eLife.72668 (PMC8803314; doi:10.7554/eLife.72668)
Supplement: Figure 6—source data 1. [file elife-72668-fig6-data1.zip › Figure6/Fig6L.csv]

	WT	WT	WT	WT	KO	KO	KO	KO
-5-0	0.448663990	1.056331860	2.706834310	0.533451430	0.084799610	0.686733050	2.560246410	1.684939970
0-10	-1.059740600	-0.528015800	-0.018780900	0.482554090	1.146011180	-2.164087000	1.713669930	1.216583370
