# Supplementary material for: Metabolic sensing in AgRP neurons integrates homeostatic state with dopamine signalling in the striatum
Source: eLife. 2022 Jan 12;11:e72668. doi: 10.7554/eLife.72668 (PMC8803314; doi:10.7554/eLife.72668)
Supplement: Figure 6—source data 1. [file elife-72668-fig6-data1.zip › Figure6/Fig6H.csv]

rewarded	rewarded	rewarded	rewarded	non-rewarded	non-rewarded	non-rewarded	non-rewarded
-0.1270336	0.4775668	0.0814888	-0.0080500	-0.07548950	-0.16294580	0.55055439	0.14840498
0.0299302	0.2013770	0.4327990	-0.2961036	0.10701669	0.10641001	0.57931309	0.17345082
0.2304082	-0.3748708	0.3584489	-0.2276436	0.22348079	0.20167925	0.43433871	0.05691319
0.1587552	-0.1116060	0.1778829	0.0435972	-0.09111620	0.05219822	0.31930442	-0.09961670
0.2342969	-0.2703948	-0.0613101	0.1538050	-0.40868330	0.05354782	0.54173608	0.13293443
0.2412894	0.0603238	0.1640729	-0.0026208	-0.12824480	0.23571054	-0.07268410	-0.07938150
-0.3239284	0.3564485	0.4767170	0.0085208	0.19267363	0.04995110	-0.63271650	-0.20516420
-0.3404331	-0.7359350	0.0248754	0.2009130	0.06560264	-0.25455750	-0.27387300	-0.10686980
-0.2657939	0.4984533	-0.8106126	0.2431138	-0.01434320	-0.19081980	-0.92171800	0.07062855
0.1625110	-0.1013620	-0.8443601	-0.1155394	0.12910320	-0.09117390	-0.52425520	-0.09129990
0.4219906	1.8567940	-0.6548111	-0.3823174	0.06639691	-0.17822730	-0.73602050	-0.22418460
-0.1471347	1.6025215	-1.0081114	0.1998872	-0.23294190	-0.34021380	-0.92016670	-0.31469660
-0.5679183	1.7670515	-0.8189955	0.6781826	-0.40175500	-0.44295150	-1.71497580	-0.26213250
-0.3703420	0.8082853	-0.1926006	0.5875600	-0.35228410	-0.03664170	-1.48979730	-0.01998320
-0.6096122	1.4606245	-0.4070398	0.4102330	-0.28353520	0.10418253	-1.00599010	0.04775773
-0.3295160	0.9047788	-0.7179411	0.2131830	-0.32711500	-0.50733840	-0.94189460	-0.25237940
0.2161908	0.8336158	-0.9397938	0.0633354	-0.46069390	-0.83399760	-0.70954850	-0.21923170
0.0003056	0.5446740	-1.0457705	0.0744190	-0.52675040	-0.71110620	-0.59083720	-0.03704740
0.3675859	0.2209963	-0.5786811	0.2000126	-0.45848370	-0.81126810	-0.69203280	-0.07554160
0.0354658	-0.3177333	-0.4696065	0.2490024	-0.45462570	-1.32353650	0.09097913	-0.12793280
0.4801321	-0.0351107	-0.8108263	0.4933354	-0.35066100	-1.66096010	0.32918786	-0.02481680
0.0204687	-1.1859003	-0.5511119	0.3858426	-0.27454100	-1.64097850	0.64856552	-0.06067340
-0.1444735	-0.8872673	-0.4665630	-0.3808748	-0.48656690	-0.85655370	-0.36062530	-0.01168660
0.5225491	-0.2435505	-0.6996364	-0.3791266	-0.70079230	0.63717155	0.04181299	-0.11984660
0.1761221	-0.2175598	-0.5896820	0.1997788	-0.68317920	1.17894804	-0.41143860	-0.28426070
0.2906814	-0.5458790	-0.4102601	0.2318402	-0.60036430	0.47364960	-0.67012090	-0.22934500
-0.5773347	-2.0215975	-0.4865489	0.1433808	-0.63159980	-0.04357830	-0.36081100	0.03193706
0.1317007	-1.7351025	-0.2876520	0.4401196	-0.75050460	-0.22186840	-0.08387610	-0.08258930
-0.4231894	-2.1860025	0.3241439	0.6832848	-0.67995330	-0.60753230	-0.31530190	-0.30368090
-0.3086441	-2.1842850	-0.1163831	0.7691034	-0.68313900	-0.67331370	-0.45279090	-0.08374860
-0.2664636	-3.4799900	-0.8726154	1.0252334	-0.70325900	-0.31609300	1.05437184	-0.46219930
-0.2468229	-0.2620345	-0.7847130	1.1039898	-0.49296620	-0.25332750	0.75894329	-0.16843290
-0.5563837	-0.4706695	-0.5965620	1.0293232	-0.42017510	-0.14143910	0.54368326	-0.14129930
-0.3278029	-0.3438818	-0.7652335	1.1820186	-0.56971270	0.40556624	0.28350037	-0.04480180
-0.4481777	0.2856110	-0.9712491	1.2809878	-0.60231510	0.87922783	1.03299963	-0.29985840
-1.0086290	-1.8300980	-0.6220653	0.9825440	-0.66655610	0.81748325	0.02115100	-0.69948570
-0.8594639	-1.8844725	-0.4928020	0.5244054	-0.89796390	0.35628105	0.14800170	-0.65361910
-0.4502641	-0.4649638	-1.3454130	0.5501574	-0.76504570	0.01743406	-0.77523440	-0.70605510
-0.7638749	-0.2788563	-1.8019629	0.7843408	-0.52555980	-0.16930020	0.44802942	-0.39587870
-0.2809372	0.1346858	-1.1223079	0.4772630	-0.66579210	-0.38714440	0.89475616	-0.38908080
-0.9142881	-1.1623010	-0.0584905	-0.2181090	-0.77382800	-0.55471530	-0.27393250	-0.29125060
-1.3003614	-1.7283950	0.3098550	-0.5521738	-0.75469250	-0.52710710	0.19704252	-0.63233570
-1.3042609	-1.4792575	-0.3581038	-0.5788132	-0.90814330	-0.38484500	1.09613980	-0.47393970
-1.5336768	-1.3443835	-1.0687783	-0.6052364	-1.00264000	-0.50734360	0.57125703	-0.75986940
-0.9287044	-1.3254668	-1.3263320	-0.4826976	-1.01567450	-0.63768430	-0.85898920	-1.06766720
-0.6210954	-2.3792450	-1.0277628	-0.1033826	-0.97394590	-0.74031480	-1.18807050	-1.01288710
-0.2302112	-3.3120000	-0.8367094	-0.2327676	-0.88792260	-0.89820360	-1.33408680	-1.01228640
-0.9803477	-2.1577775	-1.1353529	-0.4623876	-1.00198630	-0.98191180	-1.30731560	-1.21557500
-0.6124788	-1.2668153	-1.2238734	0.4152506	-1.04601840	-1.11944820	-1.49816120	-0.76787810
-0.8397597	-0.9494628	-0.7884494	1.2831492	-0.81005290	-0.94676690	0.47746908	-0.76642150
-0.6663937	-0.8502843	-0.8508394	1.0150048	-0.68889570	-0.20320420	0.55972265	-0.72521730
-0.4954356	0.6919688	-1.1668591	0.5200234	-0.66701160	0.47234209	0.62891292	-0.66507880
-0.1996853	-1.2599033	-1.2503194	0.5047142	-0.65206390	0.73600260	0.72836145	-0.60963060
0.1590128	0.0139498	-1.5784389	0.2591894	-0.51770630	0.50056744	0.02185464	-0.20987960
-0.2542170	-1.0708265	-1.6290368	-0.1222620	-0.61760650	-0.11837400	-0.22789030	-0.55243030
0.1023421	2.1128680	-1.1134509	-0.0023966	-0.90046490	-0.57888730	-0.00351240	-0.58887700
0.3425655	2.6000270	-0.3693979	0.1711272	-0.87072610	-0.78486690	-0.40367670	-0.05674080
0.8839372	2.4280985	0.4994126	0.2122716	-0.77353560	-1.10346450	-0.21778070	-0.00924090
0.9976287	4.7562385	0.7950995	0.3179742	-0.91761720	-1.38926230	-0.74016170	0.12132815
1.7870753	5.2357053	0.1861673	0.1394888	-0.88727090	-1.45026620	0.31223373	-0.13636870
1.8009321	4.3775215	-0.2416459	-0.1680120	-0.68330320	-1.31470280	0.90180702	-0.31612120
1.8057111	4.4811878	-0.3294186	-0.2312764	-0.51716840	-1.25716210	0.19851495	-0.40121420
2.1554333	3.2577295	-0.2521556	-0.0580716	-0.67161690	-1.08659060	0.51750174	-0.31129130
2.1778030	3.1691933	-0.1259484	0.4868044	-0.76505560	-0.76707860	0.34727132	-0.00239310
1.8603914	2.5891943	-0.6555923	0.8801090	-0.81851520	-0.51734130	0.64836807	0.25669091
2.3248012	3.5983943	-1.6355991	0.5058538	-0.85611880	-0.21504260	1.37967042	0.13916273
1.3872090	2.2626148	-1.6233850	-0.1089618	-0.72879110	0.00573368	1.33720812	0.14010054
0.8629084	2.8652928	-1.3277966	-0.3512566	-0.71389550	-0.11801490	0.73646057	0.08331571
0.8539943	3.4654450	-1.1264205	-0.5497122	-0.75897650	-0.26363360	0.34142786	-0.09487070
0.5222548	2.9994220	-0.2486788	-0.6692082	-0.73936960	-0.31038400	-0.75225130	-0.03053020
1.1644673	5.1591055	0.4993444	-0.2813402	-0.74684400	-0.62054380	-0.03266540	-0.17370510
1.1876162	4.0709330	0.1366296	0.0584814	-0.87295690	-0.89487310	0.55697156	-0.14849520
1.2605172	2.8873425	-0.2019278	-0.4600870	-0.93449030	-0.95268640	1.14747262	0.05951365
1.1233829	3.9314458	0.2696920	-0.6346036	-0.73265860	-1.09454160	0.93091974	-0.13934250
0.9221757	4.2938585	0.5367435	-0.3265520	-0.88116450	-0.93180500	0.94316245	-0.04671690
1.7754246	5.3708488	0.2763848	-0.2936812	-1.17429410	-0.75472470	0.73356360	0.09656822
2.3252428	6.7105070	0.2313529	0.0702486	-1.07416130	-0.95960810	1.59463722	-0.37530660
2.6354117	7.0629330	0.6933589	1.0447692	-0.94804570	-1.04038130	1.90700655	-0.37534500
3.4187072	5.3724495	1.3525966	1.2525696	-1.00989320	-0.76901160	1.57508880	-0.46036630
4.0132107	6.2366913	1.4583789	0.7266498	-1.17157610	-0.37419730	1.66443674	-0.63781900
4.1311202	4.4131435	1.0397495	0.4663652	-1.08996020	-0.59837540	1.27788368	-0.48786430
3.0509761	4.0686418	1.4507285	0.1687994	-0.94585310	-1.08284450	0.38390264	-0.49035630
2.8508997	3.5131105	2.6610161	-0.3204868	-0.90794370	-1.33144590	1.01114881	-0.58299430
3.1544818	3.9994983	3.3569166	-0.3988018	-0.98123520	-1.42487830	1.75067861	-0.53701420
3.0228841	2.6398808	3.6342811	0.2800878	-0.97003290	-1.11715800	0.88584289	-0.62145660
2.8651599	2.4707230	4.0089695	0.6161514	-0.95542610	-0.63767010	-0.64161670	-0.56038220
2.2727771	4.8981050	3.2096529	0.3305504	-0.98075090	-0.28896360	0.26554748	-0.57560270
2.7372154	4.1927513	1.8740213	0.7347958	-1.09244020	-0.13932320	-0.47329480	-0.77855070
1.9047404	4.7651983	2.5104851	1.3160372	-1.08454860	-0.24549310	-0.77433930	-0.34300980
1.9166626	4.7828813	3.6470418	1.1556266	-0.98299610	-0.46255330	0.32771992	-0.75823120
0.8287189	3.5924575	3.4856661	0.6115702	-1.07727910	-0.37664240	0.45358201	-0.59533690
1.7397412	3.9781825	2.5283083	0.5926950	-1.15428320	0.21695809	1.59359695	-0.55738580
1.3669743	4.3948148	1.4151741	0.5293366	-1.14605490	0.85850272	2.06803710	-0.57261360
1.5272779	3.4638125	1.1621715	0.0596408	-1.05698540	0.76280183	1.80066659	-0.54974190
1.1624814	2.1758510	1.2929121	-0.1224856	-0.80235930	0.20405844	1.06517508	-0.56643030
1.4033208	4.1431573	1.0258844	-0.0103784	-0.61209820	-0.33765280	2.11273914	-0.82520440
1.2915540	7.6469848	0.9174880	-0.2721796	-0.63366180	-0.55598270	1.38739852	-0.82494140
1.2773834	7.4403725	0.5954475	-0.3304162	-0.83272850	-0.51142750	0.74739741	-0.88148390
1.4701263	4.3971625	-0.0589809	-0.2449104	-0.98641470	-0.52635500	0.62557700	-0.87627480
1.6806764	4.8236275	-0.6125366	-0.5125968	-0.93960760	-0.51197570	1.23405157	-0.69712520
1.6965473	3.7073980	-0.7822926	-0.5949218	-0.88902450	-0.49688000	1.07143536	-0.68058940
1.7992451	4.2176210	-0.7877858	-0.4355330	-0.95094570	-0.69953210	1.20158183	-0.53303380
1.5199409	5.3540745	-1.0908643	-0.3382668	-0.75678190	-0.95380380	1.83789390	-0.75324830
1.5988419	6.0147038	-1.1323930	-0.3534852	-0.56241590	-1.15348250	1.17890884	-0.83970960
1.9963862	3.5603183	-0.1382883	-0.5849016	-0.55289520	-1.22542140	2.60779231	-0.70025300
1.5368661	2.1176048	0.6349873	-0.3156556	-0.59116080	-1.04465480	3.46081050	-0.59244420
1.7951103	0.1108943	0.6786056	0.2747050	-0.80446800	-1.08577480	2.64576530	-0.92735060
1.9029136	0.7696745	0.7654661	0.3223824	-0.94685760	-1.19299530	3.18476518	-0.36890900
1.7978999	0.7885685	1.0879684	0.2883016	-0.72484220	-1.06445950	4.29957485	-0.39497060
1.8569061	1.6794325	1.0922879	0.3697998	-0.64901310	-0.94790840	3.47139956	-0.42675250
1.8112132	2.3404850	1.0903360	0.7274382	-0.74326260	-0.65217460	2.94189304	-0.43896280
1.5163303	3.1598818	0.9260738	1.2211646	-0.61587740	-0.30193970	3.27557009	-0.76713520
1.9227449	1.8362135	0.6677959	0.9785646	-0.56852650	-0.33186060	4.68273926	-0.80509040
1.8144638	1.3310288	0.9455768	0.2572690	-0.73356090	-0.44449600	4.39480838	-0.55059630
1.3021395	1.8411875	1.3572286	0.3961624	-0.82827150	-0.68967670	3.80949838	-0.43435650
1.5502882	3.0072798	1.3180020	0.6603728	-0.84255000	-1.21316500	3.98256311	-0.46753000
1.3574264	2.9269113	0.9549190	0.3779298	-0.90596480	-1.61604790	2.54766306	-0.44873100
1.9921307	1.9612908	0.5726509	0.3892712	-0.72957840	-1.88953590	3.18803397	-0.59967450
1.7099080	2.9550725	0.4884945	1.1532996	-0.39421520	-1.75750750	3.33757496	-0.83123760
1.9833781	2.9980980	0.4346223	1.8304238	-0.29557920	-1.00301450	3.80899081	-0.65456740
1.8062008	2.5433345	0.4181321	1.8946098	-0.41780560	-0.43483130	2.62019300	-0.51028710
2.1604533	2.0413115	0.1316860	1.6869722	-0.37497250	-0.83591110	2.23432467	-0.41859540
2.1931272	1.8269643	-0.1635598	1.6890604	-0.19928270	-1.67022200	0.45638359	-0.24079280
2.4395869	2.0231573	0.2842643	1.9050732	-0.28853350	-1.79834110	0.67205123	-0.59081540
2.2288502	1.2559183	0.5536884	1.7697696	-0.43665450	-1.45288850	1.33128294	-0.53383770
1.8615456	1.6485260	0.2746856	1.4153682	-0.39700960	-1.34566130	1.15492734	-0.59541430
1.9911351	2.3392413	-0.0615106	1.1432500	-0.54902890	-1.26274080	0.62875456	-0.53523210
2.1833243	2.3458473	-0.0520244	1.0726406	-0.83698640	-1.08380280	0.95884940	-0.30308560
1.8096001	3.3488643	0.3092855	0.5778986	-0.87159940	-1.16422460	-0.43697540	-0.29123890
1.4367865	3.6481503	0.2179286	0.3903740	-0.72723290	-1.34629530	-0.72477030	-0.56724820
2.0955263	5.2927870	0.1758003	0.8074702	-0.48154180	-1.19719890	-0.27139280	-0.19326640
1.5237955	4.2169693	0.2966955	0.7572472	-0.44593350	-1.01394110	0.34534228	-0.36384640
2.1975981	5.2345585	0.2817053	0.3446952	-0.57680630	-1.08553210	0.54209999	-0.65416200
2.5395180	3.3123128	0.5784024	0.3310698	-0.61590370	-1.22524310	0.63124485	-0.32097010
2.4749757	2.1905795	0.7463339	0.9372878	-0.65938400	-1.24701690	0.46026383	-0.47651740
2.2125837	2.4492670	0.1888690	1.6965240	-0.73848280	-1.51466940	-0.53765320	-0.66333220
1.9953914	2.1222368	-0.3025215	1.5445148	-0.74986160	-1.66670880	1.60120364	-0.40077050
2.2963088	1.3186493	-0.1116733	1.4318996	-0.68527140	-1.07844720	2.62887251	-0.38144970
1.9304532	2.0531813	0.2045864	1.9145368	-0.64389950	-0.55663730	2.71616292	-0.61199040
1.8238124	0.4628173	-0.0234628	1.8367950	-0.64024500	-0.76819620	0.97934810	-0.55960860
1.7081644	1.2476065	-0.4379994	1.0669586	-0.52985400	-0.74699230	-0.01990500	-0.71438530
2.0128512	0.9574955	-0.3696445	0.4721898	-0.33581630	-0.47964930	0.02231412	-0.56561520
1.7540685	-0.0041805	0.0040365	0.5750836	-0.23573380	-0.42888110	1.25461852	-0.60954650
1.9668879	0.8158848	0.0128845	0.8090410	-0.31139020	-0.18301670	0.43977681	-0.74516150
1.7084463	-0.3341638	-0.3091980	0.7005672	-0.41466700	-0.20107000	0.80992002	-0.74246860
1.6742838	1.4330238	-0.6075053	0.6266560	-0.41012290	-0.73938980	1.65641101	-0.72530230
2.3641714	-0.1724280	-1.1151103	0.5053448	-0.43910810	-1.30989400	1.53222956	-0.69416000
2.1834532	0.2069155	-1.5044029	0.3205462	-0.70291490	-1.34183260	2.95870918	-0.67385910
1.9463392	0.5957580	-1.1743620	0.1549640	-0.95723700	-1.18501980	3.15066388	-0.52517280
2.3342780	1.1069758	-0.7011701	0.1533606	-0.85774880	-1.34838310	3.65650371	-0.40844810
2.5168468	0.6754853	-0.3202328	0.1113324	-0.75312820	-1.63318040	2.82056934	-0.48129520
2.6317746	2.0291963	-0.0162547	-0.1405334	-0.74762860	-1.63437310	3.05414293	-0.69905680
1.9944052	2.2896455	0.0479455	-0.4370202	-0.68560600	-1.55764300	1.22595359	-0.82375020
