# Supplementary material for: Metabolic sensing in AgRP neurons integrates homeostatic state with dopamine signalling in the striatum
Source: eLife. 2022 Jan 12;11:e72668. doi: 10.7554/eLife.72668 (PMC8803314; doi:10.7554/eLife.72668)
Supplement: Figure 6—source data 1. [file elife-72668-fig6-data1.zip › Figure6/Fig6I.csv]

	wt	wt	wt	wt	wt	ko	ko	ko	ko	ko
-5-0	-1.050736500	0.425378200	-0.034412800	1.217529230		-0.312850400	-0.551190300	-0.562110400	0.260750480
0-10	1.047609520	2.396047170	-0.966570300	0.676068620		1.794247200	2.947747240	0.370031120	0.433648260
