# Supplementary material for: Metabolic sensing in AgRP neurons integrates homeostatic state with dopamine signalling in the striatum
Source: eLife. 2022 Jan 12;11:e72668. doi: 10.7554/eLife.72668 (PMC8803314; doi:10.7554/eLife.72668)
Supplement: Figure 6—source data 1. [file elife-72668-fig6-data1.zip › Figure6/Fig6K.csv]

wt	wt	wt	wt	ko	ko	ko	ko
0.85763333	-0.76005000	0.38683333	0.64633333	0.470860	-0.116900	-0.227625	-0.300400
0.79976667	0.08500000	0.15838333	0.41666667	0.122663	0.314000	-0.233675	-0.647200
0.42066667	0.45000000	0.27183333	-0.02833330	0.043500	0.770250	0.299375	-0.621400
0.02926667	-0.16050000	0.04500000	-0.55500000	-0.152600	0.678250	0.581750	-0.388200
-0.71533330	-0.58050000	-0.66533330	-1.08933330	-0.498800	0.609500	0.101563	0.116960
-0.77630000	-0.20700000	-0.65181670	-0.74000000	-0.030100	-0.451500	-0.030700	0.509000
-0.07666670	0.32750000	0.04900000	0.56966667	0.386600	-1.079500	-0.066000	0.592000
-0.03600000	0.07850000	0.18256667	0.97433333	-0.078880	-0.405500	-0.352575	0.588160
-0.41730000	-0.15700000	0.17515000	0.26300000	-0.149400	0.223075	-0.281113	0.300620
-0.08633330	0.93050000	0.04583333	-0.45233330	-0.113490	-0.550750	0.208500	-0.146040
0.41100000	1.78500000	-0.27550000	-1.17000000	0.351900	-0.554000	0.349913	-0.561600
0.51266667	1.72300000	-0.22166670	-1.31533330	1.605300	-0.128250	0.168125	-1.064400
0.60466667	2.26000000	-0.11566670	-0.42600000	1.089990	0.265500	0.341250	-1.207800
1.28333333	2.48000000	-0.54116670	0.08133333	1.102580	-0.127250	0.470963	-1.250000
2.37633333	2.13000000	-0.82303330	-0.25500000	1.167080	-1.055250	0.012350	-1.371400
3.26333333	2.22500000	-0.42133330	-0.08000000	0.988990	-0.973000	-0.123875	-1.428760
3.09333333	2.80000000	-0.21633330	0.75866667	1.247900	0.145000	0.700250	-1.812978
3.01433333	3.34000000	-0.66741670	0.71133333	0.790100	-0.609000	1.120875	-2.182600
3.75333333	3.48000000	-0.99518330	0.66700000	0.412800	-0.148000	0.318750	-1.628280
3.25000000	2.63000000	-0.75483330	1.22933333	0.546200	-1.210975	-0.215125	-1.099420
1.67666667	1.39600000	-0.46371670	0.94600000	0.647500	-0.874750	-0.144025	-1.337400
1.42566667	0.84350000	-0.45800000	1.07400000	-0.112300	-1.248250	-0.047363	-1.230400
1.72866667	1.21800000	-0.76918330	1.74066667	0.258500	-0.197500	-0.001250	-0.860800
1.93100000	1.84100000	-0.88266670	1.83000000	-0.100600	-0.187500	0.667500	-0.482438
1.85000000	1.49480000	-0.85741670	1.58000000	0.733660	-0.310000	1.423588	0.058800
1.26100000	1.08350000	-1.02033330	1.83333333	0.943900	-0.759750	1.484000	0.133680
1.19033333	1.51350000	-0.76428330	2.35333333	0.683600	-1.460250	1.625750	-0.147200
1.49666667	1.47950000	0.09165000	2.62000000	0.578570	-0.356000	1.433750	0.037680
1.58766667	0.74250000	0.38850000	2.56000000	0.652480	0.145500	0.850000	0.322400
1.99000000	1.13250000	-0.01900000	2.64733333	0.834300	-0.487500	1.138750	-0.151020
2.19633333	2.09700000	0.16090000	2.84600000	0.798470	0.137000	1.660875	-0.990000
1.84566667	2.02005000	0.23146667	3.31400000	0.860800	-0.235750	1.592625	-1.230200
2.12766667	1.53550000	-0.37283330	4.34333333	0.540510	0.826000	1.528375	-0.905600
2.84300000	1.24700000	-0.54866670	5.73000000	0.716200	0.178500	1.481375	-0.958800
3.10400000	1.33400000	-0.41504170	6.44333333	0.059300	-0.877500	1.368375	-1.257560
3.08166667	1.22580000	-0.37283330	7.62666667	0.852530	-1.214000	1.766250	-1.211600
2.79333333	0.85450000	-0.53716670	8.68933333	0.263400	-0.527000	3.045750	-1.035600
2.68333333	0.90650000	-0.56083330	8.44333333	0.009100	-0.487750	4.320000	-0.888300
3.14333333	1.02150000	-0.11341670	7.74000000	-0.331800	-0.703225	4.862625	-0.599400
3.73666667	0.54000000	0.51283333	6.88333333	-0.275310	-0.140950	5.026875	-0.157600
3.20000000	0.59150000	0.27650000	6.08700000	-0.461030	1.028750	4.953750	-0.140100
2.20000000	1.32550000	-0.47133330	5.30833333	-0.795900	1.374750	4.488750	-0.523400
1.87200000	1.69100000	-0.32683330	5.04506667	0.219700	3.280500	4.185875	-0.464400
2.36333333	1.97400000	0.53950000	4.71820000	1.369110	1.598000	4.279875	1.064420
4.02700000	2.92350000	0.62116667	3.93616667	1.658300	1.084500	4.365000	3.571600
5.33333333	3.33700000	-0.12700000	3.48900000	3.081800	1.214750	4.074138	5.065200
5.32666667	2.87300000	-0.73783330	3.72066667	2.765000	2.280000	3.348625	4.506600
4.65333333	1.94250000	-0.84083330	4.13000000	1.841900	0.628500	2.544375	3.500400
3.90666667	1.32150000	-0.77683330	4.27666667	2.388400	0.782750	2.150738	2.963820
3.81666667	1.00400000	-0.94116670	3.79933333	2.073000	0.638250	2.117250	2.329800
4.09666667	0.34200000	-1.34640000	3.24500000	2.425300	0.139500	1.825625	1.673600
3.43666667	0.05650000	-1.54133330	3.32500000	1.237600	0.402500	0.659000	1.005800
3.39333333	0.84750000	-0.91683330	2.81733333	2.032400	-0.051250	0.027625	0.339800
4.27333333	1.28350000	-0.94623330	1.99966667	1.664300	-0.527575	0.030391	0.129820
3.60666667	0.85205000	-1.73766670	2.13466667	1.724000	0.278250	-0.198000	-0.077600
2.15800000	0.52790000	-1.61066670	3.23766667	1.459750	0.416650	-0.764625	-0.416200
2.01873333	1.51000000	-0.85766670	3.71266667	1.151100	-0.861500	-0.780625	-0.536800
2.29666667	2.26950000	-1.05925500	3.09633333	1.159500	-0.314750	-0.336250	-0.226400
2.54366667	1.50250000	-1.57450000	3.05770000	1.691500	0.546825	-0.362625	-0.141200
2.54766667	0.45800000	-1.51466670	3.42333333	0.911130	-0.294000	-0.047425	-0.448000
2.45333333	0.12500000	-0.90700000	3.44333333	1.301900	-0.335000	0.252875	-0.443000
2.68133333	-0.08800000	-0.40550000	2.74613333	1.290500	0.226250	0.493625	-0.090600
2.63733333	-0.62450000	-0.67133330	2.26100000	1.273800	-0.196750	0.941493	-0.020600
1.85466667	-0.53100000	-1.27101670	3.08700000	0.909540	-0.369500	0.966763	-0.148200
1.48800000	-0.53650000	-1.13316670	3.56280000	1.430530	0.287500	0.418625	0.066600
1.94266667	-1.05850000	-0.69633330	2.63366667	1.051300	-0.078000	0.197125	0.546380
2.04266667	-1.41700000	-0.85316670	1.94500000	0.036400	0.964500	0.245500	0.338600
2.42366667	-1.50500000	-1.10798330	2.16766667	0.193800	0.568250	0.540625	-0.020600
2.69933333	-1.00800000	-0.96288330	2.81066667	0.858600	0.187500	0.840875	-0.044200
1.63596667	-0.46500000	-0.53200000	2.57600000	1.120600	0.438250	0.935000	0.230800
1.56533333	-1.03650000	-0.23816670	1.34000000	1.149000	0.677500	1.000715	0.514280
2.35600000	-1.09350000	-0.21866670	0.39333333	1.615760	0.405775	0.855375	0.637000
2.19300000	-0.22535000	-0.41756670	-0.25333330	1.403200	0.693000	0.626500	0.624600
1.86166667	-0.66050000	-0.70133330	-0.22000000	1.263000	0.720750	0.038500	0.480600
2.19033333	-1.48000000	-0.51200000	0.44000000	1.270000	1.223600	-0.598625	0.631200
2.82666667	-1.20000000	-0.22633330	0.85333333	1.362750	1.286000	-0.914625	0.722340
2.79966667	-0.90950000	-0.43650000	0.92666667	1.496930	1.304000	-0.614625	0.327200
2.08500000	-1.12750000	-0.88566670	0.05333333	1.298800	0.931250	-0.573125	-0.210880
1.81333333	-1.15050000	-1.14613330	-0.96000000	1.859900	0.908425	-0.679750	-0.348200
2.13466667	-1.42700000	-1.12971670	-0.78000000	1.637430	1.762000	-0.570125	-0.238000
2.34733333	-1.22450000	-1.23823330	0.18000000	0.469460	1.710000	-0.750500	-0.380200
2.51233333	-0.56600000	-1.70200000	0.71333333	1.316340	1.186500	-0.933138	-0.470000
3.10200000	-1.09550000	-1.95566670	0.24433333	1.255100	0.956750	-0.973000	-0.182000
3.01333333	-1.66500000	-1.80416670	-0.59466670	1.571300	1.192500	-0.749625	-0.007400
1.72800000	-1.80150000	-1.33415000	-0.53733330	1.825200	-0.005500	-1.019250	-0.180600
1.42600000	-2.19500000	-1.00710000	0.44666667	1.185000	-0.209750	-1.606250	0.083200
2.46333333	-2.13000000	-1.33006670	1.23500000	1.314000	0.335500	-1.736375	0.673600
2.01333333	-2.15000000	-1.67723330	1.27006667	1.641800	-0.286750	-1.252625	0.596480
0.58433333	-2.59000000	-1.37966670	0.96633333	1.921300	0.229500	-0.491488	0.176280
0.20033333	-2.20500000	-1.19150000	2.25933333	1.862300	0.119250	-0.518250	0.020200
0.95300000	-0.80250000	-1.24656670	4.06433333	1.569300	-0.088550	-1.295850	-0.142200
1.09500000	-0.59850000	-1.06966670	5.14000000	1.432500	-1.023500	-1.970625	-0.362220
0.83746667	-1.27950000	-0.61114500	4.89000000	1.058410	-1.092750	-1.764750	-0.445400
0.57100000	-1.65400000	-0.29850000	3.19666667	0.860300	0.369500	-1.163750	-0.277600
-0.56606670	-2.51800000	-0.13028330	2.78666667	0.790100	-0.489250	-0.917125	-0.365600
-1.41666670	-2.96500000	-0.16890000	3.77333333	0.656660	0.059000	-0.421725	-0.889052
-0.94533330	-2.08000000	-0.49250000	4.37000000	0.667160	-0.272400	0.200625	-0.714400
-0.91566670	-1.35050000	-0.58666670	4.02666667	0.105671	-0.412250	0.330000	-0.077200
-1.20900000	-1.86100000	-0.59913330	3.39666667	0.563190	0.099000	-0.529125	-0.378000
-1.43040000	-2.37500000	-0.51266670	2.61000000	0.446200	-0.069500	-1.423000	-0.794000
-1.23000000	-2.12500000	-0.26816670	1.91666667	0.182800	0.617250	-1.523625	-0.566018
-0.91900000	-1.98000000	-0.14658330	1.63866667	-0.116300	0.424250	-1.174000	-0.369300
-0.30103330	-1.93500000	-0.28930000	1.26890000	0.186400	0.288650	-1.100125	-0.295800
-0.04433330	-1.47000000	-0.42650000	1.17866667	0.033990	0.750000	-1.301250	-0.216200
-0.69333330	-1.38000000	-0.35203330	2.34666667	0.630900	1.417750	-1.201875	-0.289600
-0.90233330	-1.75500000	-0.05625000	2.89200000	0.233690	0.814000	-1.352125	-0.664180
-0.31333330	-1.65500000	0.36128000	1.39733333	0.117020	-0.285228	-1.195125	-0.731200
-0.09906670	-0.98350000	0.17343333	0.54333333	0.382900	-0.544825	-0.924125	-0.268740
-0.16300000	-0.83300000	-0.41640000	0.76666667	0.726440	-0.705750	-1.086625	0.390400
0.10666667	-1.11450000	-0.53506830	0.66000000	0.187740	-0.094825	-1.480000	1.105800
-0.24600000	-1.55000000	-0.08733330	0.61700000	-0.251000	-1.810000	-1.357125	1.460000
-0.22133330	-1.72500000	0.07583333	1.51366667	-0.254200	-0.642250	-0.892625	1.111000
-0.23600000	-1.96500000	-0.05583330	2.07566667	-0.147500	0.079783	-1.118125	0.580800
-0.90433330	-2.40000000	0.43866667	1.55066667	-1.053000	-1.320875	-1.755375	0.307800
-1.05800000	-2.01050000	1.16000000	0.84433333	-0.373400	-0.782750	-1.935875	0.232400
-0.83666670	-1.25600000	0.89833333	0.52666667	-1.209800	-1.389000	-1.866875	0.086400
-0.69000000	-1.49015000	0.10883333	0.71566667	-1.168800	-0.783075	-1.912888	-0.023360
-0.45333330	-1.96500000	0.14750000	1.02833333	-0.769800	0.244025	-1.888000	-0.024400
-0.51300000	-1.83450000	0.77950000	1.31033333	-0.773000	-0.439750	-1.598000	-0.051600
-1.54100000	-1.28350000	1.06333333	1.91876667	-1.118400	-0.491000	-1.222500	-0.219200
-1.67800000	-0.88450000	0.71583333	2.81233333	-0.693230	-1.354750	-1.152625	-0.500360
-0.04300000	-0.87050000	0.23000000	3.17076667	-0.969100	0.504500	-1.301538	-0.765800
0.08366667	-0.75082500	0.30766667	2.88433333	-0.829800	0.056750	-1.133625	-0.489600
-1.23873330	-0.40900000	0.52966667	3.08633333	-1.729880	1.323500	-0.692000	0.032000
-0.92533330	-0.09650000	-0.07033330	3.97666667	-1.128930	-0.193250	-0.922750	0.210000
-0.75666670	-0.14300000	-1.03116670	4.10366667	-1.818270	0.630500	-1.664625	0.334000
-1.87533330	-1.03400000	-1.12000000	3.45480000	-1.210760	-0.343250	-1.856625	0.136000
-2.43066670	-1.47185000	-0.74833330	3.25566667	-1.125180	0.572000	-1.308375	-0.443200
-1.93666670	-0.60150000	-1.06316670	2.84000000	-1.598500	0.051500	-0.947500	-0.934800
-1.37233330	-0.26950000	-1.12716670	2.58533333	-1.606600	-0.106800	-0.926125	-1.097980
-1.52023330	-1.13750000	0.07850000	2.48666667	-1.627690	0.700500	-0.859625	-0.857400
-1.31333330	-1.50000000	0.71046667	1.69733333	-0.713540	-0.686700	-0.921250	-0.295400
-0.62723330	-0.81150000	0.28583333	0.86533333	-0.592440	0.354750	-1.188750	0.255200
-0.81366670	-0.28400000	0.33116667	1.40900000	-0.389680	-0.009000	-1.361375	0.646600
-1.52466670	-0.66850000	0.88950000	2.25666667	-1.110600	-0.704750	-1.316700	0.994000
-1.51453330	-0.18350000	1.08300000	2.06333333	-1.248700	-1.010500	-0.856750	1.352000
-1.16066670	1.63100000	0.58523333	1.66166667	-1.193500	-1.052000	-0.778750	1.532200
-1.51433330	1.79650000	-0.44800000	1.45833333	-1.031440	-0.407200	-1.661500	1.263600
-1.55166670	1.12665000	-0.37316670	0.93000000	-1.141970	-0.059775	-1.993750	0.883400
-1.09733330	1.53000000	0.31150000	0.63133333	-0.825400	-0.211750	-1.071250	0.870000
-1.10966670	1.70750000	0.23266667	1.00000000	-0.557700	0.607280	-0.378000	0.787800
-1.01866670	0.96400000	0.43550000	1.28000000	0.457900	0.009750	-0.577750	0.729800
-0.39266670	0.76557500	0.99233333	2.08666667	-0.586790	-0.434250	-0.996625	0.536400
-0.29266670	1.09900000	0.55078333	2.94333333	-0.025295	0.382700	-1.006500	0.077600
-0.35666670	1.16700000	-0.03406670	2.96233333	-0.447650	0.155750	-0.785913	0.157500
-0.41000000	1.34150000	0.55941667	2.67466667	-0.470200	0.448175	-0.497750	0.836318
-0.71700000	1.40500000	1.65383333	2.39433333	-1.002900	-0.045250	-0.457625	1.032600
-0.08236670	0.91450000	2.54716667	2.01902000	-0.889400	-1.020000	-0.730600	0.316600
0.55466667	0.19050000	3.02966667	1.66420000	-1.061700	-0.795000	-0.659375	-0.097600
0.43766667	-0.19000000	2.61533333	2.11833333	-1.810530	-1.048000	-0.602525	-0.013640
0.08633333	0.30450000	2.06766667	3.26033333	-1.423730	-0.800750	-1.068750	-0.116460
-0.01310000	0.96050000	1.99700000	3.53633333	-1.709600	-0.307500	-1.445250	-0.183200
0.38866667	1.02050000	2.26866667	3.03900000	-1.231100	-0.774750	-1.080625	-0.022000
