# Supplementary material for: Metabolic sensing in AgRP neurons integrates homeostatic state with dopamine signalling in the striatum
Source: eLife. 2022 Jan 12;11:e72668. doi: 10.7554/eLife.72668 (PMC8803314; doi:10.7554/eLife.72668)
Supplement: Figure 6—source data 1. [file elife-72668-fig6-data1.zip › Figure6/Fig6J.csv]

WT	WT	WT	WT	KO	KO	KO	KO
-0.58333330	0.21125000	1.06400000	0.79630000	-0.010000	-0.408714	0.168667	0.235000
-0.38033330	0.52900000	1.25000000	0.14768000	-0.012750	0.228143	0.730000	-0.405333
0.71753333	-0.48800000	0.61450000	0.01798000	-0.420750	0.725571	0.261167	-0.959000
0.93233333	-1.05875000	-0.10400000	0.61509000	-0.702500	0.420714	-0.695000	-0.402500
0.15166667	-0.37575000	-0.68750000	0.29840000	-0.680250	0.123286	-0.793667	-0.010467
0.12466667	0.40175000	-0.90500000	-0.53260000	0.157575	0.188586	0.683333	-0.192933
-0.59143330	0.31600000	-1.12500000	-0.90420000	0.262725	-0.024000	1.092333	0.293000
0.37966667	-0.16100000	-0.24450000	-0.61775000	1.255750	-0.410857	0.004000	0.910833
0.01700000	0.08232500	0.16355000	0.11980000	-0.266250	-0.347571	-0.917667	0.493667
-0.76237000	0.54200000	-0.02800000	0.06056000	0.418500	-0.492000	-0.536000	0.038167
-1.03300000	0.70500000	1.42500000	-0.43520000	0.455500	-0.983000	0.368033	0.152067
-0.63266670	0.68450000	4.59000000	0.05654000	1.371250	-0.588429	0.770667	0.724000
-0.43643330	0.74050000	6.84450000	0.43690000	-0.209500	-0.269571	0.980667	0.854833
-0.19633330	0.95950000	5.37000000	0.27340000	-0.004475	-0.625714	1.732333	0.304167
0.26133333	1.24750000	3.44500000	0.38010000	0.052250	-0.213143	3.677667	0.087167
0.49533333	1.47300000	4.15000000	0.91747000	-0.268000	0.051286	4.656667	0.508933
0.78900000	1.60800000	4.48200000	1.25670000	-0.360750	-0.404571	2.971667	0.635333
1.06433333	1.45745000	3.89500000	0.85510000	0.046630	-0.788571	0.530000	0.421500
0.71006667	1.07625000	3.61500000	0.07220000	-1.882000	-0.467543	0.430000	0.156000
1.19766667	0.28850000	4.46500000	0.09950000	-0.481500	0.041429	2.393333	0.521033
0.55966667	-0.15550000	4.87500000	0.60699244	-2.054000	0.635571	3.505467	0.740833
0.24800000	-0.05700000	4.16935000	0.87581000	-1.116250	0.954286	2.950000	0.463667
0.68033333	-0.03117500	3.03900000	1.35514000	-1.366850	0.895571	2.753333	0.546667
0.91833333	0.00150000	1.73500000	1.71890000	-0.143750	0.803000	3.946667	1.096000
0.87533333	-0.07050000	1.55000000	1.00371000	-0.465525	0.358686	3.842000	1.529833
0.95753333	-0.24850000	2.80225000	0.21770000	-0.055125	0.344857	3.456667	1.426167
-0.03666670	-0.26425000	3.27900000	0.55680000	0.326500	0.673571	4.283333	0.996667
0.35000000	-0.40250000	3.20350000	1.12700000	-0.547750	0.654286	4.400000	0.749167
0.22666667	0.32000000	3.87250000	1.22860000	-0.156000	0.964771	2.753333	1.024317
0.67666667	1.10625000	3.91750000	0.95810000	-0.790000	1.738571	2.820000	1.632333
1.41766667	0.94550000	3.01300000	0.77730000	0.238750	1.764286	4.623333	2.093000
1.00700000	1.00670000	2.51800000	0.62970000	0.326500	1.192571	4.057000	2.052567
1.80400000	1.25575000	1.95000000	0.56749000	0.705000	0.434429	2.220000	2.316500
0.12566667	1.60625000	1.24600000	0.71570000	-0.403750	-0.132571	1.908000	2.615900
-0.04433330	2.88975000	0.77500000	0.74470000	0.511750	-0.003857	3.473333	2.896167
-1.03933330	3.51000000	1.44000000	0.74610000	-0.071750	0.225171	5.080000	3.294833
-0.74366670	2.82525000	3.47050000	1.08340000	-1.283500	0.493843	5.366667	3.439167
-1.20310000	2.51875000	5.29700000	1.51290000	-0.859000	1.143714	6.039667	3.138100
-0.15000000	2.45150000	6.63000000	1.35590000	-1.350750	1.861714	6.043233	3.187000
-0.21990000	2.13422500	6.54500000	0.98040000	-2.278500	2.184714	4.575000	3.680333
-0.20366670	2.00550000	4.42500000	1.26190000	-2.172500	1.303286	3.082333	3.609833
0.81866667	1.97265000	3.95650000	1.72720000	-0.382175	0.088857	2.511000	3.247167
2.63900000	1.62275000	4.50400000	2.15950000	-0.562500	0.418714	2.863333	3.281333
1.59900000	1.86225000	3.17500000	2.16850000	-0.078500	1.883443	4.053333	3.778722
1.05630000	2.77725000	2.05500000	1.65509670	1.321000	3.295571	5.250000	4.701000
1.63400000	3.24275000	2.48850000	0.80870000	2.632000	3.651000	4.796667	5.310500
1.58066667	2.84375000	2.20890000	-0.39630000	1.697500	3.722571	3.456333	4.936500
1.63466667	2.00450000	1.32400000	-1.48900000	3.065500	3.344714	2.740333	3.814500
1.36133333	1.42300000	1.50200000	-1.51600000	4.637500	2.242429	2.246333	3.070033
1.63633333	1.33500000	2.25250000	-0.95482000	3.513000	1.431286	1.721000	3.203500
0.49100000	1.20250000	2.55000000	-0.89506600	2.766500	0.699000	1.246667	3.694167
-0.15616670	0.89250000	2.57500000	-1.26230000	2.104000	-0.562843	0.000000	3.534067
-1.19133330	0.63350000	1.89000000	-1.11620000	1.243750	-0.536714	-1.633000	2.776667
-1.82500000	0.36600000	0.38500000	-1.04090000	4.537500	0.685429	-1.689533	2.537667
-2.12666670	0.02250000	-0.64500000	-1.41660000	4.812500	0.678571	-1.455400	2.371500
-1.23966670	0.27950000	-1.71000000	-1.21600000	4.115000	0.248857	-2.940000	1.935833
-1.53000000	0.27975000	-1.91350000	-0.59874000	3.456500	-0.295286	-3.586667	2.215333
-1.33033330	-0.23900000	-1.09250000	-0.27047000	2.555750	-1.114857	-1.978333	2.429833
-1.31633330	-0.03525000	-1.18500000	-0.36890000	0.619250	-1.322286	-0.070000	2.206333
-0.56200000	0.36525000	-1.68500000	-0.40564000	0.997000	-0.947143	0.694667	1.953667
-1.00840000	0.26675000	-0.65000000	-0.24196000	2.126000	-1.486571	0.222333	1.745000
-1.20466670	-0.08090000	0.10000000	0.06970000	0.998250	-1.898714	-0.570000	1.529333
-1.46200000	0.09297500	-0.36450000	-0.21330000	1.104500	-0.810000	0.293667	1.295050
-1.37063330	-0.06775000	-0.16000000	-0.29100000	1.482500	-0.221429	1.296667	1.414000
-0.93733330	-0.35367500	0.44000000	0.38485000	1.447500	-0.998143	1.253333	1.772000
-1.23800000	0.04150000	1.00000000	0.53434900	1.665500	-1.213571	0.468333	2.153000
-0.82333330	0.57775000	1.50000000	0.46531000	1.676750	-0.650000	-0.283333	2.502683
-0.34866670	0.52200000	0.74000000	0.30120000	1.486750	-0.872486	-0.276667	2.477833
-0.39366670	0.36187500	-0.21000000	0.15680000	1.165000	-1.533257	-0.080000	1.906333
-0.21430000	0.23180000	0.64000000	0.28780000	1.855250	-0.936286	0.833333	1.235000
-0.15566670	0.36625000	1.85000000	0.36150000	4.346500	-0.605714	1.177667	1.630167
-0.56630000	0.90650000	1.84500000	0.53277000	4.134250	-1.005857	0.428000	2.772000
-0.50666670	1.47450000	1.14000000	0.19060000	1.582500	-0.646286	-0.116667	2.924000
-0.17833330	1.71275000	0.67000000	-0.44600000	1.282500	-0.090714	0.133333	2.077500
-0.48230670	1.39825000	1.23000000	-0.35470000	2.561000	-0.024857	0.735533	1.571400
-1.06233330	0.98875000	1.30500000	-0.13592000	3.369000	-0.520429	1.749667	1.424833
-0.58000000	0.68450000	0.14500000	-0.51791000	1.792000	-0.761571	2.065667	1.300000
-0.53666670	0.52200000	0.16500000	-0.55620000	2.218750	-0.666457	2.320000	1.249667
-0.95333330	0.37675000	1.94500000	-0.23612400	0.825000	-0.731743	2.800000	1.051167
-0.39666670	0.23977500	2.25000000	-0.65750000	2.955500	-0.332000	2.490000	0.859667
-0.00033330	-0.17675000	0.44500000	-1.04626000	3.308250	0.107000	1.643333	0.731917
-0.56666670	-0.07850000	-0.24000000	-0.32185000	2.200000	-0.168429	0.821200	0.737783
0.00566667	0.85490000	0.78000000	0.42400000	1.410500	-0.265000	0.566000	0.680000
-0.91433330	0.97895000	1.57000000	0.88343000	1.175500	-0.261586	0.456000	0.731500
-1.36666670	0.19250000	2.01100000	1.42160000	0.202165	-0.249157	0.406667	0.978333
-1.12366670	0.07950000	2.06990000	1.10366000	0.984250	-0.448571	0.230000	0.807000
-0.54433330	0.12177500	1.68650000	0.47393000	1.272500	-0.900700	0.193333	0.553000
-1.58566670	0.12525000	1.42800000	0.79580000	0.990250	-1.462571	0.473000	1.182583
-1.04966670	0.37325000	1.86100000	0.91860000	2.017750	-1.331429	0.175200	2.106667
-0.52000000	0.60900000	2.52850000	0.41060000	1.424500	-0.780000	0.123333	2.385167
-0.19533330	0.26450000	1.69300000	-0.15052000	1.493750	-0.909714	1.090000	1.475500
-0.06333330	0.01200000	0.76350000	-0.37328000	2.057500	-1.062571	1.945333	0.838133
-0.62666670	0.21185000	0.90300000	-0.17860000	0.265000	-1.156000	3.213000	1.366000
-1.28400000	-0.18575000	-0.13100000	-0.28370000	1.435000	-1.442429	4.465333	1.924000
-1.77066670	-0.71000000	-0.80140000	-0.68430000	1.288000	-1.648143	4.812333	2.144833
0.56666667	-0.60950000	-0.22190000	-0.22004000	1.556750	-1.433000	4.760000	1.940333
-0.34600000	-0.30775000	-0.20450000	0.54703000	-0.136250	-1.729571	4.976667	1.274167
0.18033333	-0.69950000	-0.90000000	0.22220000	0.975000	-2.082857	5.456667	0.901667
-0.75933330	-0.88050000	-1.49000000	-0.47333000	2.334250	-2.028143	4.522667	0.836667
-0.87300000	-0.73050000	-0.94900000	-0.30180000	2.177500	-1.988461	2.853333	0.723333
-1.65933330	-1.21375000	-0.20020500	0.00200000	2.779500	-2.028714	2.498333	0.738333
-1.63666670	-1.62672500	-0.16950000	-0.18288600	0.916250	-2.059857	2.421000	0.668667
-1.64333330	-1.14575000	-0.66350000	0.02700000	1.072500	-1.818977	1.698667	0.330167
-1.59400000	-0.51650000	-0.80550000	0.74280000	1.197500	-1.851571	0.658000	0.729333
-1.45433330	-0.70500000	-0.82700000	1.00933000	2.016250	-2.760000	0.336667	1.201167
-1.70966670	-0.92793530	0.40550000	0.79339000	0.631500	-3.189714	0.443333	0.392833
-1.72000000	-0.71275000	1.65100000	1.14361000	1.658250	-2.616714	0.130000	-0.352867
-1.70100000	-0.52950000	0.57950000	1.61809000	0.750000	-2.652857	-0.464667	0.160117
-2.81666670	-0.90675000	-1.30000000	1.25323000	1.587750	-2.898000	-0.530000	0.398000
-2.87766670	-1.32000000	-1.08800000	1.45660000	2.593600	-2.694286	-0.121000	-0.100667
-2.11666670	-1.12900000	-0.11590000	2.59720000	0.784250	-2.830000	0.188000	0.048333
-1.81100000	-1.28250000	-0.27950000	2.69398000	1.461000	-3.598571	0.179000	0.761333
-2.71666670	-2.25250000	-0.44655000	2.04900000	0.969700	-3.954771	0.443333	0.873000
-2.48333330	-2.48000000	-0.29700000	2.32600000	-0.818000	-3.375714	1.583667	0.327833
-2.34333330	-1.61250000	-0.59700000	2.36160000	0.272000	-3.075429	2.630000	0.525500
-1.58400000	-1.19975000	-0.17600000	1.72210000	0.596250	-3.451857	2.998333	0.913850
-2.08666670	-1.30250000	1.11450000	1.44844000	2.290000	-3.339057	2.522067	0.380667
-2.68000000	-1.64425000	0.90500000	1.56900000	0.387250	-3.205623	1.690000	0.017667
-1.86333330	-1.83650000	-1.11500000	1.13862200	1.067500	-3.856754	1.340000	0.352500
-2.08666670	-1.89500000	-1.95500000	0.85100000	0.925000	-4.250286	1.521000	0.379283
-1.33333330	-1.96500000	-1.45500000	1.30310000	-0.756500	-3.674657	2.229667	-0.241333
-1.95090000	-1.52600000	-2.12150000	1.29490000	0.860000	-3.235429	2.769333	-0.134633
-2.00333330	-1.07525000	-2.93400000	0.75296000	1.705000	-3.293857	2.520000	-0.057233
-1.49000000	-1.51425000	-1.39800000	0.24070000	-0.322500	-2.624286	1.363367	-0.050167
-0.68433330	-1.76400000	1.10350000	-0.04100000	0.946500	-1.714286	0.328667	0.857000
-1.36633330	-1.32150000	1.18100000	0.00400000	-1.990000	-2.167429	-0.040333	1.036000
-1.92866670	-1.13500000	-0.83000000	0.48010000	-0.825000	-2.775571	0.630200	0.438733
-0.76566670	-1.28232500	-2.05500000	0.43020000	0.370000	-2.452857	1.662667	0.630453
-2.27666670	-1.66700000	-1.69500000	0.04261000	-0.175500	-2.420000	2.246667	0.710500
-2.06300000	-1.95125000	-0.58300000	-0.21910000	1.007000	-3.094286	3.703333	0.655000
-1.93333330	-1.96150000	0.72500000	-0.28680000	0.465000	-4.137286	5.261800	1.127267
-2.55333330	-1.92625000	1.58500000	0.18500000	0.492500	-4.370000	5.762333	1.413167
-2.68666670	-1.57075000	1.31050000	0.78944300	-1.304750	-3.549000	5.390000	1.501833
-0.81133330	-1.20500000	0.80500000	0.88120000	-1.668750	-3.724486	5.316667	2.230667
-0.48000000	-1.63000000	0.87000000	0.95420000	0.035250	-4.906571	6.243333	2.935000
-0.90000000	-1.99000000	-0.21000000	1.30521000	0.615550	-5.247143	6.363333	2.756333
-0.14000000	-1.48750000	-1.36100000	1.65200000	1.184500	-4.704286	5.300000	2.212500
-0.79666670	-1.00575000	-2.18350000	1.88621300	-1.283525	-4.227286	4.334667	1.379333
0.58933333	-1.08500000	-2.43215000	1.85497000	-0.320500	-4.472143	3.987000	0.626767
0.13100000	-0.90425000	-0.68000000	1.91430000	-0.455500	-4.581429	4.964333	0.821500
0.44966667	-1.03875000	1.50000000	2.47440000	0.777500	-4.052857	5.186667	1.693667
-0.13666670	-1.47275000	1.07500000	2.19670000	0.785750	-3.661143	3.900333	1.811667
-0.58766670	-1.36125000	-1.01000000	0.74520000	1.300025	-3.921429	3.633333	0.831500
-0.00833330	-0.60675000	-1.18900000	-0.04334000	0.424250	-3.844571	4.203333	0.440000
-0.23766670	-0.04775000	0.25500000	0.56430000	1.226000	-3.321429	3.593900	0.653150
-0.29233330	0.29375000	0.53000000	0.95160000	-1.291000	-3.454286	2.278333	1.070167
-0.23433330	-0.20825000	0.14000000	0.41890000	1.325000	-4.428571	1.797667	1.311667
-0.19533330	-0.61300000	-0.33900000	0.46441000	-1.187500	-4.980000	1.556667	1.081167
0.36766667	-0.87305000	-0.96850000	1.15620000	-0.512500	-4.554286	1.756667	1.252667
-0.46866670	-1.24900000	-1.72995000	0.99539000	0.389000	-3.483143	2.089000	1.235000
-0.38666670	-0.98040000	-2.50200000	0.55937000	-0.299650	-2.832429	1.353000	0.690000
-0.13020000	-0.89050000	-2.76500000	0.77229000	-0.273225	-3.196857	1.476667	0.586833
-1.67166670	-0.87500000	-2.17500000	0.81510000	-0.435750	-3.711143	2.000000	0.670167
