# Supplementary material for: Metabolic sensing in AgRP neurons integrates homeostatic state with dopamine signalling in the striatum
Source: eLife. 2022 Jan 12;11:e72668. doi: 10.7554/eLife.72668 (PMC8803314; doi:10.7554/eLife.72668)
Supplement: Figure 6—source data 1. [file elife-72668-fig6-data1.zip › Figure6/Fig6G.csv]

rewarded	rewarded	rewarded	rewarded	non-rewarded	non-rewarded	non-rewarded	non-rewarded
0.30273800	0.87368467	-0.69602540	0.74255600	0.24162827	0.16834157	-0.04909980	0.11846811
0.42072000	1.42349600	-0.48544880	-0.40778080	0.20024272	0.06248468	-0.17076720	0.13671818
-0.45294800	0.70380967	0.23341500	-0.82761800	0.13582478	-0.26496670	-0.21307300	-0.09446510
-0.69728830	0.02227633	0.22041940	-0.40437380	-0.19216490	-0.24030170	-0.19810030	-0.15349770
-0.05741270	-0.09271070	-0.39327460	0.08018700	-0.32284390	0.20673402	0.27702073	0.12170774
-0.13921180	-0.43142670	-0.39030660	0.33108175	0.02443917	0.23668764	0.52126882	0.12194451
-0.29352730	-0.54364270	0.23982520	0.15579900	0.35858236	-0.14854990	0.09921708	0.07414810
0.46573583	-0.72944000	0.43738660	-0.08621530	0.19507502	-0.06788040	-0.24571390	0.00797915
0.47870250	-0.51183930	0.47963580	0.06048175	-0.26419620	0.16112592	-0.08219680	-0.10892090
-0.02750670	-0.71420770	0.35437540	0.35588000	-0.37658720	-0.11367530	0.06144413	-0.22408230
0.25835233	-0.49060800	-0.29719260	0.46304325	-0.14201160	-0.12320320	-0.14177870	-0.29598110
0.41773250	0.48529033	-0.17698020	0.87938175	-0.46016110	0.07401765	-0.22331850	-0.41584490
-0.01055500	0.79828400	0.28416420	1.55325775	-0.68412460	-0.04230790	-0.27317530	-0.16989410
-0.75401250	0.18846600	-0.07763940	2.31362975	-0.36545010	-0.33597780	-0.52238020	0.15179215
-1.14892580	-0.55227700	-0.28982040	2.64561200	-0.26694640	-0.73262360	-0.46735530	0.09586444
-0.91832280	-0.80385330	0.20201800	3.11094525	-1.00454500	-0.61933430	-0.17486440	-0.04099490
-0.79712630	-0.80422730	0.81086840	3.37649775	-2.00688210	-0.45704230	-0.11008080	-0.42966770
-0.90842250	-0.20552370	0.91154600	2.85408625	-2.19815610	-0.72955220	-0.06581860	-0.18336200
-1.15256150	0.15242300	0.27846040	2.64241650	-1.56886760	-0.76058270	-0.10007860	0.77007081
-1.45645720	-0.52320270	-0.38422760	2.96403450	-1.24005630	-0.70708770	-0.13419460	0.62131773
-1.40412930	-0.81938930	-0.36138480	3.04022400	-1.07635150	-0.68565580	0.03384802	-0.24709320
-1.45975130	-0.15332970	-0.51644860	2.93204825	-0.80767790	-0.53670930	0.13727363	-0.22052100
-1.49934670	-0.59470170	-0.69147120	2.75374000	-0.51011370	-0.10490250	0.33082782	0.49634616
-1.07474630	-0.97353270	0.02536980	2.35552050	-0.01318280	0.35038392	0.83924781	0.09823406
-0.94877130	-0.53863800	0.52380760	2.19474950	0.27414596	0.15069416	1.33542451	-0.81111520
-1.00076050	-0.50369800	0.27439860	2.32916725	-0.27209420	-0.28109870	1.30273340	-0.76441770
-0.89680220	-0.92687300	0.32301720	2.09321500	-0.88869510	-0.24485130	0.98811956	0.09838527
-1.39929150	-0.77613600	0.52673860	1.70104125	-0.97585000	-0.20653210	0.74818006	0.58380118
-1.82117870	-0.87415330	0.02682020	1.83471525	-0.85186740	-0.24918000	0.35480693	0.73462596
-1.79015170	-1.08910670	-1.22388100	2.08591475	-0.46417090	-0.14684760	0.09185202	0.87551780
-1.33911570	-0.95426970	-1.77401600	1.64478175	-0.93929340	-0.61988140	0.17569219	0.89581483
-1.47889150	-0.47354100	-1.39967800	0.90674650	-1.70996080	-1.13689290	0.20751182	0.95050159
-1.98485630	-0.56334900	-1.00336280	0.60793325	-1.13657110	-0.99021590	0.31962051	0.78107020
-2.01231030	-0.78721370	-0.13062420	0.59378375	-0.77856650	-0.89192940	0.52659646	0.16228745
-2.17308400	0.71043033	1.13879200	0.42507825	-1.55806890	-0.93702050	0.19850549	0.19218735
-2.33422120	2.14664333	1.73608400	0.33321775	-1.93715070	-1.03532120	-0.19995290	0.83085891
-1.99835230	1.59832033	1.09412840	0.25205275	-1.51580030	-1.67803850	-0.21188650	0.73258200
-1.38398070	1.15327667	0.04042660	0.17909900	-1.06902550	-2.18861850	-0.04079720	0.27191490
-1.29154980	2.07796800	-0.23017280	0.19537325	-1.75762490	-1.69030910	-0.15349230	0.28639262
-1.66672670	2.88250333	0.08030380	0.16154950	-2.64554560	-1.21904030	-0.41904930	0.36948551
-1.91299430	2.49009167	0.22213180	0.02557150	-1.98532330	-1.46862190	-0.78024280	0.10457987
-1.52359230	1.76549633	0.16783940	-0.14448500	-1.54738430	-1.75036250	-1.16150430	-0.52241140
-1.30824380	2.33334267	-0.02801660	0.09114800	-2.03184400	-1.52619190	-1.02872420	-0.88369580
-1.50396650	3.08424200	-0.46717140	0.72301225	-2.01238660	-1.11579340	-0.57421370	-0.17722280
-1.33063170	2.79410800	-0.31085140	1.34402975	-1.93411930	-1.12251000	-0.41293130	0.95988868
-1.12150450	1.85915933	-0.01356840	1.69355275	-2.17681910	-1.17036760	-0.25012830	1.75924788
-1.05216070	1.26162733	0.18236720	1.50608675	-2.10629000	-0.99279700	-0.07249810	1.86608474
-1.44095800	1.48925433	0.59399300	1.16831575	-1.55877210	-1.37368630	-0.29371730	2.00227546
-1.90475270	2.41919400	0.40355800	1.29171100	-1.09953540	-1.98722260	-0.67900300	2.79237530
-1.61130770	2.29792733	-0.75187720	1.47429200	0.09172406	-1.71511460	-0.84321080	3.64142260
-1.44913470	1.11386433	-1.47350480	1.49790225	1.57079135	-0.93860840	-1.23169930	4.59205233
-2.20872670	0.48300267	-0.88537820	1.61771775	1.34414470	-0.57670130	-1.46351310	4.89746593
-2.58924000	-0.37688770	0.15727320	1.42579700	0.79643018	-0.72375220	-0.62824540	4.30209997
-1.79605000	-0.28373070	0.89387420	0.90787475	0.91475725	-0.93895130	0.64774920	3.84756961
-1.25111820	0.95944133	1.22774720	0.50154125	1.05249188	-0.67908520	1.14113233	3.79838145
-1.22223230	1.81582200	1.30982480	0.05134400	1.38834402	-0.37515130	0.94351485	3.22107035
-1.40992630	2.66999267	1.22937180	-0.11511750	1.03492683	-0.53284680	1.12866644	2.38900911
-1.04857430	2.39967067	1.04693080	0.48992825	-0.17462060	-0.57838550	1.05476898	2.19704455
-0.37156750	2.44130067	0.40969380	0.82659400	-0.54337960	-0.59506890	0.33619603	2.26914914
0.31700300	3.86223200	-0.15020820	0.42285425	-0.09647380	-0.68015980	-0.18441440	1.94470166
1.29815783	4.73046200	-0.03621960	0.42420300	0.06746203	-0.60199420	-0.38486860	1.75890167
2.42410683	4.94784200	-0.34735120	0.53611375	-0.30568950	-0.70556460	-0.66215320	1.61057143
2.62757183	5.51832167	-1.61603240	0.10461325	-0.62040680	-0.92052930	-0.91833500	1.01379259
2.01371150	6.59890700	-2.05401640	-0.59160050	-1.00703310	-0.85134100	-0.84275840	0.96410217
1.66304083	7.91129600	-1.32462560	-0.88267380	-1.30999790	-0.81717520	-0.71996760	1.10067143
1.46322167	8.36057967	-0.53983120	-0.60124580	-1.17361720	-1.08477540	-0.85159440	0.60882734
1.00478300	6.33293333	-0.28273040	0.01253075	-1.33376370	-1.13417330	-0.93817250	0.51671850
0.23999300	4.03745833	-0.70413140	0.44493775	-1.62310900	-1.20961080	-0.90651870	1.13474146
-0.08813030	3.95996767	-0.47584120	0.76841775	-1.39651320	-1.56298710	-0.93371070	1.28398013
-0.04655500	4.56099100	0.17657480	1.16152750	-1.31762130	-1.68927400	-1.01097350	0.73236916
-0.36024970	4.28539000	-0.33830060	1.28147750	-1.30625340	-1.47810960	-1.07484780	0.81581836
-1.29174550	3.10872667	-1.35263760	1.09753250	-0.88851230	-1.49444570	-1.23111420	1.19605311
-1.30201650	3.02481700	-1.91380400	0.78429300	-0.98540610	-1.77582840	-1.27894330	1.09956604
-0.60865630	4.03913300	-1.71820200	0.80352200	-1.40115480	-1.68554420	-1.02129350	1.24321187
-0.38792820	3.87997033	-0.87461320	1.03429525	-1.49162850	-1.41583910	-0.77344890	1.97731936
0.29381317	3.40857133	-0.49932420	0.78833350	-1.90646780	-1.29063980	-1.07856440	2.63510222
1.40494850	4.46054333	-0.36527340	0.72950475	-2.45540330	-1.21599500	-1.41884150	3.05254877
1.75096533	5.96456367	0.23263920	1.21000650	-2.50046430	-1.25621580	-1.05083230	2.71107158
1.62710850	6.80713867	0.51674800	1.73756325	-2.26587040	-1.59368900	-0.47706000	1.75056361
2.10127367	6.88353900	-0.07983360	1.91239975	-2.40218350	-1.90851150	-0.32133630	1.34663387
2.55525983	6.95464600	-0.16577600	1.55007775	-2.65887140	-1.74347020	-0.38776300	1.50095777
2.65924283	7.22713733	-0.22852280	1.53675725	-2.18209540	-1.69150780	-0.25806910	1.49110778
1.97427633	6.89928600	-1.11514740	2.49704150	-1.25718620	-1.86975070	-0.46539670	1.82798244
0.91965250	6.38891233	-1.10998360	3.17364425	-1.29946660	-1.88358510	-1.11960850	3.03891031
0.58242050	6.59619667	-0.45441300	2.65668650	-1.95183310	-1.38819150	-1.24795340	3.48659767
1.49871800	6.04169933	-1.12444960	2.23043625	-2.07390980	-0.86185370	-0.80062120	2.63260906
2.62860067	5.20838167	-2.03801600	2.25115450	-1.75895980	-0.99910570	-0.55465960	1.88036418
2.73639117	5.86039400	-1.56509340	1.93108325	-1.65099990	-1.50349480	-0.79583460	1.90806647
2.23971767	6.37424867	-0.73236100	1.58546275	-1.87544000	-1.43158490	-1.20069130	2.39788163
2.20259550	6.02598233	-0.68468640	1.71908275	-1.49284090	-0.94761570	-1.42161820	2.66649312
3.00880650	6.10369333	-0.92526620	1.98794700	-1.11479240	-0.87038950	-1.48698930	1.98511172
3.09911650	6.44405733	-0.89620100	2.00053275	-1.92495850	-0.89717440	-1.53181810	1.48509280
2.69992317	6.26693133	-1.06499980	1.93517875	-2.53444390	-0.51243990	-1.44933650	2.05074641
2.59456217	5.57252300	-1.67366760	1.58817825	-2.25692610	-0.31164740	-1.37219130	1.93146922
2.20152550	4.16248800	-2.23558580	0.62432825	-2.01975680	-0.36580500	-1.27781380	0.98945623
1.84471983	3.20882033	-1.97037700	0.31907750	-1.84287080	-0.56214890	-1.16399540	0.64414359
2.24300367	2.88996867	-1.68381560	0.82598275	-1.74508260	-0.85516800	-1.31063680	0.96824791
1.92846250	2.82462200	-2.07805080	0.83067775	-1.41363110	-0.68456860	-1.35272200	1.06359106
0.97609283	3.13694133	-2.56434040	0.13400575	-0.43795070	-0.02496600	-1.34050230	0.94880634
1.47658017	3.70021700	-2.13704260	-0.06111100	-0.15473110	0.28112020	-1.43695460	0.82179494
2.29487250	4.06587500	-1.78101500	0.28327350	-0.55453990	-0.02618560	-1.40173670	0.71494369
1.59583483	3.98411300	-1.81544180	-0.01959700	-0.78479250	-0.41192790	-1.39161800	0.87268001
0.90159233	3.54799300	-1.30769280	-0.46182000	-1.18979360	-0.26237430	-1.27231600	1.28327909
1.26928517	4.10373433	-0.68140880	-0.24803780	-1.46910090	0.09910690	-0.67058760	1.34598344
1.38841617	4.73258333	-0.39457260	0.19633875	-1.27489820	-0.09437210	-0.23646740	1.04143737
1.08622933	4.25149200	-0.44427400	0.65129650	-0.83357840	-0.27263520	-0.32557860	0.94018015
1.52657983	2.81522167	-0.72962320	1.50124250	-0.27384640	-0.13284090	-0.54810010	0.78267640
2.38497750	2.02823100	-0.64379180	2.28984175	1.01292433	-0.00854420	-0.87148850	0.19883001
2.39528700	2.02857000	-0.73403240	2.50418950	2.22433886	-0.05548800	-1.00203120	0.20267073
2.30708283	2.63186267	-0.75711560	2.41446775	2.19552879	-0.59608280	-0.70519730	0.38913834
2.43922117	2.80260300	-0.09672080	2.29987125	1.35594399	-0.74612000	-0.41379280	0.43387419
2.01392750	2.01308733	0.32144660	2.06781650	0.84740978	-0.53909730	-0.50734350	0.40144312
1.95441967	2.09604767	-0.42745020	1.46961725	0.80044746	-0.52387870	-0.65761190	0.09607870
2.20284017	2.07891933	-1.31768200	1.21372700	0.59884256	-0.38495890	-0.72113020	0.00093551
2.18810167	0.82630233	-1.42681800	1.16910900	0.12935716	-0.28156350	-0.82937070	0.48112553
1.78446850	0.68592033	-1.06088980	0.41628700	-0.45689530	-0.24621520	-1.25131230	1.00386041
1.67644200	1.40169167	-0.93658960	-0.10705850	-0.88427720	-0.15737140	-1.52785010	0.64197219
2.37829067	1.13528300	-1.19480780	0.00389450	-1.06179400	-0.28648490	-1.23946330	0.07380109
2.56855233	0.92427933	-0.30167000	-0.23257130	-1.14167930	-0.27363750	-1.11976290	0.11960183
2.20555083	0.50054100	0.76831380	-0.53612230	-0.92571560	-0.04139520	-1.16321520	0.22084530
1.84383383	-0.45266770	0.22448500	-0.44137250	-0.95486990	-0.36344420	-1.03857950	0.00977316
1.61559950	-0.70118570	-0.61006200	-0.63756000	-1.28257410	-0.58838140	-1.14337520	0.22602750
1.79960783	-0.58327700	-1.27176200	-0.85474530	-1.18217000	-0.35011090	-1.47883470	0.49463442
1.49662233	-0.80540870	-1.47953600	-0.87044830	-0.78224900	-0.50157860	-1.61574230	0.31854575
0.86387283	-1.06297600	-1.05307040	-1.00788700	-0.39848230	-0.71191550	-1.53950550	0.31315088
1.04572000	-0.93377730	-1.18920060	-1.07726280	-0.40699480	-0.48058500	-1.47034790	0.57940188
1.60036000	-0.95986530	-1.66972400	-0.85072130	-0.81971990	-0.50346770	-1.54495680	0.74311231
1.44728683	-0.99431670	-1.88328200	-0.54781580	-1.31492930	-0.64538270	-1.60818490	1.10368095
1.54738067	-0.43111530	-2.03780000	-0.24105330	-1.75348820	-0.57692500	-1.27187270	2.06357478
2.10983200	-0.11674130	-2.22061780	-0.12062400	-1.81699320	-0.81006630	-1.01194390	2.59079768
1.66080017	-0.26810030	-2.52872800	-0.29915450	-1.53628270	-0.84863970	-1.13648550	2.30413606
0.70706450	-0.41715230	-2.71443600	-0.10662000	-1.34699430	-0.36432040	-1.06390100	2.13604577
0.71250350	-0.46131570	-2.00065780	0.32764075	-1.40292890	-0.04521150	-0.89845970	2.21769235
0.99515000	-0.48592000	-1.70890520	0.51264200	-1.01533810	0.01087035	-0.85328750	2.23679367
0.66045600	-0.75788000	-2.25674460	0.79767125	0.09174795	-0.06397200	-0.91022270	2.43186246
0.28474850	-1.26982500	-1.98934200	0.93506700	0.51595305	0.13828839	-1.12057900	2.32981834
0.17121017	-0.56045830	-1.09701420	0.46845575	0.49326396	0.39984251	-1.28517340	1.89595297
0.49270883	0.27854033	-1.15895820	0.14488775	0.28905432	0.36022699	-1.06838330	1.60588782
0.73058233	-0.11187770	-1.54536500	0.62984500	-0.57634620	-0.03571860	-0.84577270	1.64905606
0.50512267	-0.06717530	-1.62464280	1.32332975	-0.96788840	-0.16984020	-1.01775920	1.74100491
0.16301400	-0.36636900	-1.53510400	1.06148350	-0.08738700	0.16790323	-1.22836020	1.61522124
-0.21596420	-1.92155530	-1.24080540	0.35040150	0.58708065	0.22398779	-1.32830070	1.30734568
-0.19689220	-2.18412630	-1.13261200	-0.01686200	0.39799511	-0.31299700	-1.37167700	1.43268915
0.20596733	-1.12320570	-0.82347540	-0.02656130	0.25924128	-0.75023820	-1.27942080	2.17838566
0.36075733	-1.39683800	-0.50965460	0.12133525	0.08895855	-0.76525110	-1.13182400	2.19012120
-0.18418750	-2.19182330	-0.85464040	0.48142225	-0.26535790	-0.62190520	-1.10365280	1.91630142
-0.54802550	-1.37262730	-1.33127400	0.81005100	-0.40573490	-0.69956540	-1.00394430	2.02940316
0.00831267	-0.67949630	-1.70231240	0.48282650	0.11824041	-0.78219430	-1.04941790	1.54013437
0.52170683	-1.11419670	-1.77379660	0.05042825	0.08383668	-0.79486180	-1.19521060	0.95056984
0.42262817	-1.21342330	-1.38749020	-0.15613400	-0.75693770	-0.73093760	-1.35335620	0.79292770
0.09547467	-1.13881330	-1.44566820	-0.13007000	-1.13229050	-0.43715580	-1.52626880	0.55082347
-0.33853470	-1.43350330	-1.69945340	0.33643025	-1.56127450	-0.48285690	-1.35484900	0.52604215
-0.60717030	-1.63820870	-1.57120780	0.43369750	-2.01136100	-0.52391850	-1.03875530	0.77744997
