# Supplementary material for: Metabolic sensing in AgRP neurons integrates homeostatic state with dopamine signalling in the striatum
Source: eLife. 2022 Jan 12;11:e72668. doi: 10.7554/eLife.72668 (PMC8803314; doi:10.7554/eLife.72668)
Supplement: Figure 6—source data 1. [file elife-72668-fig6-data1.zip › Figure6/Fig6F.csv]

	wt	wt	wt	wt	wt	ko	ko	ko	ko	ko
-5-0	0.514435100	-1.309997500	0.700231210	-0.068076500		-0.040851900	0.277215720	-0.517692400	-0.095549200
0-10	2.192610660	1.427003710	6.744581020	-0.521893400		2.460575510	1.457525920	-0.281872800	1.676002890
