# Supplementary material for: Metabolic sensing in AgRP neurons integrates homeostatic state with dopamine signalling in the striatum
Source: eLife. 2022 Jan 12;11:e72668. doi: 10.7554/eLife.72668 (PMC8803314; doi:10.7554/eLife.72668)
Supplement: Figure 6—source data 1. [file elife-72668-fig6-data1.zip › Figure6/Fig6D.csv]

rewarded	rewarded	rewarded	rewarded	non-rewarded	non-rewarded	non-rewarded	non-rewarded
-0.03622580	0.04763928	-0.20491800	-0.20759590	0.36206105	-0.31700530	-0.33096000	0.08805808
-0.82779860	0.22487175	0.23240506	-0.38373390	-0.73472230	-1.28725230	0.07597844	-0.13210410
-0.15001760	0.51041730	-0.09594280	-0.49988760	-1.12168550	-0.62617620	-0.01962150	-0.14169430
0.00964990	0.71111468	-0.41376510	-0.31090240	-1.26871250	0.57259799	0.05137056	-0.09029730
-0.08282950	0.18215235	-0.54685890	-0.13601970	-0.41580430	0.18474650	-0.17398960	-0.09630180
0.16924131	-0.44105490	-0.16145120	0.13366250	-0.69845930	-0.46893700	-0.42053400	0.04919472
-0.25727540	-0.34623510	0.89890320	0.28758853	0.26908424	-0.21719560	-0.02688790	0.14637367
0.05431769	-0.34203640	0.63835922	0.36222497	0.24633099	0.75891449	0.30349516	0.07353110
0.65487036	-0.44935650	-0.36914610	0.40240174	1.77109194	1.10641968	0.28190165	0.02646086
0.46606765	-0.09751220	0.02241420	0.35226189	1.59081542	0.29388766	0.25924738	0.07677904
0.73649679	-0.12486420	0.68594861	0.21794080	1.57141423	-0.08343830	-0.34769200	0.22200829
-0.32369280	-0.56283890	0.44601509	-0.21831210	2.55679011	1.00228249	-0.77533980	0.21536330
1.18396151	-0.26052210	0.13648407	-0.52504490	2.15354061	1.64325566	0.00919957	0.01891306
2.62772008	0.40178263	0.53398134	-0.00085110	1.95588315	1.14178336	1.00052462	-0.24344390
2.74836691	0.18112333	0.84177279	1.03812956	2.18270469	0.74436266	0.78727017	-0.53713340
2.80735413	-0.39699770	0.31237169	1.49641422	2.69215846	0.89743361	0.09269955	-0.48164100
1.71887584	-0.66679230	0.09413005	0.95909811	1.41938734	1.25201550	0.25773273	-0.10254330
1.21688934	-1.45655190	0.77633946	0.27886383	2.17155361	1.41986219	0.86197664	-0.01373070
1.04709842	-2.46476100	0.83586369	-0.13036380	1.75292099	1.04689283	0.86291541	-0.07878710
2.03417389	-2.42710190	0.44501691	-0.31750170	0.91160393	0.80355190	0.47803603	-0.08556150
0.79753057	-1.27821940	1.09749939	-0.05089490	0.28920779	0.67040658	0.46817086	-0.04417070
-0.02913170	-1.32699250	1.56578714	0.48986099	0.55985409	0.26907135	0.88417662	0.08381589
-1.29872720	-2.29183760	0.66760506	0.68746760	1.10365224	0.89688943	0.90374610	0.01750191
0.12823857	-2.24955270	-0.27453540	0.66647496	1.36259449	1.68695737	0.21460411	-0.11478780
-1.31964040	-1.92896710	-0.26849070	0.36566037	1.79444337	1.40796338	-0.07046750	-0.01623130
-1.22246910	-1.94435780	0.76348394	-0.14374920	0.76573938	1.20623714	0.27774253	0.22833067
0.46930333	-2.20726830	2.12056520	-0.35804750	1.36535966	1.74554823	0.16907422	0.22963951
0.53218264	-2.85386010	2.12504588	-0.16528370	1.07341611	1.72575006	-0.36897490	-0.01883650
-0.53984040	-2.97486450	1.26612604	-0.01914600	0.40398982	0.89735906	-0.15355560	-0.03903190
-0.78152520	-2.23193220	0.80231723	-0.30985250	0.11943875	0.47368962	0.27981832	0.11365557
-0.22069770	-1.83491750	0.67259169	-0.17524820	0.60584587	0.68612199	-0.23430630	0.17488235
-0.04458010	-2.43284060	0.89958931	-0.12608510	0.62056327	1.13287006	-0.27606850	0.05640014
-0.51362500	-2.44773380	0.70087799	-0.75015330	1.00005496	1.42132108	0.80567526	-0.16082390
-0.09180820	-1.65817550	0.69664001	-0.58673000	0.13978800	1.35547607	0.73669423	-0.16164950
0.48290066	-1.40139940	1.25374618	-0.16318200	0.12043194	0.42039363	-0.27484010	0.13521327
0.68484831	-1.97811410	0.92094505	-0.57903880	0.30314639	-0.04693550	-0.77835110	0.17897165
-0.14034570	-2.19653570	0.24443558	-0.94015510	0.42617875	0.73719377	-0.55502000	-0.17792650
0.50766201	-1.86932430	0.01551682	-0.69382060	0.19007991	0.97377926	-0.44677580	-0.35910740
0.75448318	-1.18456800	0.06241350	-0.33306380	0.31181431	0.91164939	-0.33551430	-0.29111040
0.93607543	-0.37738120	0.41566058	-0.25153150	-0.42364830	1.52867454	0.05901890	-0.24346560
-0.41034900	-0.70062930	0.74420494	-0.22391960	-0.20965940	1.79734240	-0.09339660	-0.31308940
-0.84690100	-2.20442830	0.60105079	-0.15019500	0.27040476	1.35362590	-0.33900930	-0.36639830
-0.48848600	-2.59498620	1.17418452	0.04191771	0.21107249	1.71829118	-0.54893600	-0.25439810
0.27236142	-2.38739330	1.73623691	0.24805723	0.40442997	2.31256443	-0.79283920	-0.07404380
0.49976819	-2.50270460	0.94468342	0.30114730	0.59217811	1.50995997	-0.82342030	0.28319576
-0.01060760	-1.94076950	0.19456978	0.00918417	0.26013419	0.81155632	-0.43285840	0.74091846
2.49810839	-1.83270090	0.83844864	-0.12656140	0.43401146	0.77203529	-0.33583110	0.65860150
1.17562048	-2.29204260	1.50174576	0.18487577	0.11712505	0.43712606	-0.93436900	0.13136467
3.01217723	-1.90514940	2.20708889	-0.16323180	0.01107866	0.44844026	-1.03500090	-0.41726970
3.02945250	-1.02689690	2.66355786	-1.25874920	-0.05957380	0.94035318	-0.48445570	-0.98556200
2.61696715	-0.97580480	2.25027668	-1.69628070	0.49929160	0.87333190	-0.16959470	-1.32830290
2.04535278	-1.39333720	1.64579584	-1.13457650	1.08816731	0.99280922	-0.24678860	-0.98967060
2.71002269	-1.75437770	1.62323967	-0.16639740	0.60944623	1.38986109	0.30221910	-0.38439770
2.02649653	-1.99750220	2.00398770	0.39968761	0.99645460	0.88992151	1.05169640	-0.09838410
1.65605636	-2.49683050	2.61508629	-0.09855920	-0.00339040	0.09089771	1.04713839	0.00040129
1.58391905	-2.25519930	2.57535648	-0.87499260	0.16996767	0.85957959	0.83708142	-0.05804500
1.19518862	-1.24860860	2.77589239	-0.94324010	1.31313777	1.80523131	0.84247297	-0.45600640
0.18632189	-0.24538330	4.50764370	-0.72314460	1.64550900	1.34851595	0.72690068	-0.85363300
1.53442949	1.03059030	7.07788199	-0.84155110	0.16815056	1.02218118	0.75475171	-0.85944450
1.14580882	2.52871782	9.18086958	-0.64469650	0.14224842	1.02550784	1.46207987	-0.64956610
2.83597426	3.15594424	10.46826030	-0.28014670	0.61098117	1.12359868	2.24753978	-0.62576770
1.73977978	2.64303591	10.34157130	-0.18671740	-0.23961340	1.48177029	2.11882033	-0.73088170
1.16877653	2.07896405	9.33733630	-0.08046360	-0.53548460	1.63688104	1.41653960	-0.71736120
-0.27931800	2.64867288	9.78801864	-0.46169850	-0.84245030	1.94275878	0.73968005	-0.68752970
0.22679371	3.08770920	10.77227880	-1.51860840	-0.57038190	2.21176881	0.66601019	-0.90020970
0.66862633	2.42908767	9.83264077	-2.01860460	-1.07746570	2.59691890	1.07047927	-1.04278480
-0.01482470	1.77152631	8.54889393	-1.26973300	-1.11673080	3.08318254	0.78446900	-0.99199220
0.12369057	1.63977756	7.85500550	-0.94484720	-1.53250810	2.60646769	0.37625215	-0.89016180
-0.68160450	1.77953851	7.12314022	-1.42282330	-0.38676460	1.66659012	0.54131377	-0.74101020
-0.19411740	2.12863767	6.47010601	-1.40922900	-0.98172360	1.75966602	0.28369163	-0.66565050
1.44478929	1.98172830	6.93612206	-0.86538050	-1.00347240	2.87734970	0.15917798	-0.77214160
1.18479026	1.24320314	7.74795079	-0.81745990	0.05260108	3.59741357	0.68289279	-0.94991400
1.37728235	1.07963750	7.36248732	-1.23202790	-0.21321460	2.82255173	0.39196616	-0.90391060
1.53689560	1.02289417	6.96155167	-1.20260230	0.03497183	1.89475773	-0.26636800	-0.73070510
1.69892339	1.18615097	7.37986147	-0.50591240	-0.55458100	2.19856213	-0.31365450	-0.77537200
5.58841674	0.99475239	7.60922134	-0.44164240	-0.64066200	2.77478658	-0.22211510	-0.84458500
7.82435862	0.75322858	7.17888796	-0.98592660	-1.48913470	2.76883492	-0.19242270	-0.77654130
6.80585066	1.37577027	6.98320955	-0.78103780	-1.93429030	2.69620769	-0.26186770	-0.62248900
4.47168310	1.87613761	7.58997965	-0.31254770	-1.38430710	2.88297519	-0.32816540	-0.56297580
3.68439102	2.34326035	9.18576741	-0.37026490	-0.83210070	3.35215503	-0.35661080	-0.82143750
2.78772736	2.62779491	11.14795970	-0.65839340	-0.45739450	3.67861012	0.03110611	-0.94441070
3.72703560	2.98230755	11.80257620	-0.75655240	0.10373946	2.96448997	0.26665144	-0.70243700
3.28885547	4.22930536	11.43531450	-0.60199160	0.28201839	2.15721788	-0.90988360	-0.44831070
3.28108958	5.46315303	10.70886040	-0.76480900	-0.56582220	2.34838291	-1.61637500	-0.26068990
5.62820045	6.10316510	10.21404020	-1.25571780	-0.48627620	2.81260628	-0.52114660	-0.16823100
5.05274053	5.65360947	10.36827830	-1.23499010	0.21281059	3.04546145	-0.04247240	-0.30690480
4.26206615	4.31989665	10.50917220	-0.49204160	0.48797143	3.72337148	-0.58911050	-0.49113780
2.80563160	3.82514436	9.92801738	-0.16318740	0.61469436	4.01088598	-0.45209660	-0.46651400
2.45100447	4.26672605	9.66835499	-0.64893070	0.60135394	3.50745925	0.01956170	-0.46884100
2.07709452	4.12750480	9.39046395	-0.94092520	1.35875714	3.45282534	-0.11136260	-0.58914560
1.04876550	3.53295440	8.77377427	-0.45396810	0.12440474	3.01271731	-0.49669520	-0.75547870
1.58294908	3.58592176	7.96086895	0.18535829	-0.15344220	1.85075778	-0.25664390	-0.80122670
1.75426753	2.57575652	7.37963653	0.28200119	-0.13612900	1.75747588	0.38255134	-0.70438350
2.41330504	1.77232161	6.86452138	-0.10733880	0.42894390	2.77584656	0.79337673	-0.81047870
2.45191896	2.80784190	6.63373244	-0.52269890	-0.22429780	3.22514839	1.00826893	-1.02570340
1.69708601	3.41364768	7.78894985	-0.59364940	0.15190953	2.20241208	1.37410775	-1.05040950
0.58461783	2.69173323	8.44239950	-0.18438640	-0.36205880	1.54860263	1.66968075	-1.01104040
1.89921182	2.27660020	7.28805900	0.10078926	0.59187341	1.95129088	1.02919264	-0.98581190
0.86490798	2.56338625	6.71573371	-0.20051110	-0.10697640	1.99556273	0.44308780	-0.88815870
1.51105150	2.51720545	7.31196129	-0.32323220	-0.07289170	0.73387630	0.56442736	-0.73016880
0.33019402	2.16506282	7.15372694	0.12864754	0.30068597	0.70040160	1.01618438	-0.63192290
0.69505400	1.81243800	5.91494149	0.43274301	-0.08443760	1.32667231	1.22875684	-0.62564180
0.96086150	2.08594756	4.93130296	0.19053489	-0.16914150	1.36886373	0.88646280	-0.68500620
2.09827906	2.33871958	5.51035833	-0.20270150	-0.89487530	1.35515724	0.17816146	-0.80604150
1.70638925	1.53465699	6.11741924	-0.32594240	-0.75416860	1.37331510	-0.35703880	-0.88166570
1.93110482	1.35269512	5.65598053	-0.58912630	-0.48562160	1.48845790	-0.09697310	-0.76973440
3.72139660	1.73950476	5.90115112	-0.95524270	-0.10483200	1.53325309	0.39351185	-0.57623520
4.12639103	1.33556727	6.53963077	-0.83066430	-0.65226430	1.49363605	0.27907000	-0.66229560
4.54336115	1.01031366	6.33713955	-0.65288870	-1.48073770	1.44510068	0.02162474	-0.89441630
3.53547932	1.12383658	6.20628971	-0.35149960	-0.01695660	1.49878917	0.12925564	-0.86021970
3.14799742	1.21237838	6.00671351	0.02129805	0.08973312	1.19325230	0.12876540	-0.72611720
2.35571309	1.07020479	5.97075427	-0.17848490	-1.35330360	0.92726257	-0.23551000	-0.82777560
3.53239693	1.04240170	6.92591238	-0.39689920	-0.12356730	1.14695346	-0.31571100	-1.10136670
2.11148707	1.49888921	7.17962849	-0.50271600	-0.70023120	1.42078727	-0.33720750	-1.43792470
3.10455499	2.01836801	6.61169720	-1.09796440	0.57265276	1.62103309	-0.14640280	-1.76111320
2.32471792	1.65401089	6.68329954	-1.42153340	-0.92477280	1.70704890	0.43112944	-1.67210580
2.48781159	0.71867776	7.16831934	-1.11038630	-0.09357950	2.10813193	0.76519304	-1.22205770
2.77495690	0.28733999	6.97577107	-0.98570770	-1.26584580	1.62160262	0.31802678	-0.99336410
2.39331934	0.26720381	6.69907928	-1.11859970	-0.62132840	0.47729135	-0.44095280	-0.91023050
1.67177395	0.03345126	6.85403967	-0.93841090	-0.78310670	0.43353319	-0.38059930	-0.84123630
3.77801322	0.64623678	6.47049427	-0.76732970	-0.21044950	0.89037200	0.41296193	-0.97423170
3.42040710	2.23474257	5.88506687	-0.93944130	-0.75004910	0.73967774	0.63888352	-1.11241210
4.76697469	2.34094094	6.10096699	-0.72055000	-0.86821700	0.62178116	0.39197720	-1.02144420
4.94551445	0.66938221	6.69885051	-0.45118850	-0.27376580	1.33564062	0.59405881	-0.89190910
2.83874194	-0.08932520	6.75758266	-0.37739620	-0.77230570	1.81191256	0.43376397	-1.06790310
1.87495985	0.48046738	6.67309272	-0.52250620	-0.22199540	1.40601155	0.27778225	-1.35636100
2.22435155	1.19314273	6.17280281	-0.75612130	-0.14697520	1.17419763	0.64055181	-1.36884920
3.59231326	1.18979260	5.08016264	-0.40589890	-1.53248550	1.58786809	0.49400110	-1.10292760
2.76793547	1.03319308	4.88442349	-0.11860760	-0.05596220	1.70431154	0.02762496	-0.84893500
1.23138402	0.90452480	5.97551268	-0.34205960	-0.02021830	1.14335643	-0.43808340	-0.86522790
1.33332342	0.74003527	6.19620216	-0.42586180	0.40382051	0.57498201	-0.63787220	-1.05268600
2.96123896	1.00028600	5.46634430	-0.38329870	-0.04531910	0.56098203	-0.44053180	-1.13895370
1.66274603	1.09728223	5.55588865	-0.43644810	1.05127227	1.37088340	0.20665601	-1.12045340
1.59173004	0.43992317	6.57482421	-0.05966160	-0.09688640	1.78617847	0.88868185	-1.00957060
-0.17886030	0.58923063	6.46000433	0.38885149	0.50855768	1.73633699	1.16461960	-0.87377140
0.53256083	1.46556425	6.01259637	0.20188147	0.81433833	2.13549685	0.83301224	-0.83011360
-0.49901410	1.30892810	6.73485100	-0.17155170	0.52721399	2.47013074	0.20264068	-0.91140250
0.39583218	0.61458657	6.58305943	-0.23185090	0.73865217	2.28879010	-0.35072070	-1.00427070
0.95330801	0.81087944	5.83393312	-0.34148680	0.71285158	1.62206166	-0.37004600	-0.89075790
0.39167611	1.16078091	5.73690176	-0.38550340	0.90592688	1.40524934	0.16477630	-0.70157260
0.87597052	1.10251263	5.22631073	-0.00046950	0.81106526	1.24447446	0.23389926	-0.56017460
1.12660874	1.04473972	4.34178567	0.10564299	0.31797662	1.23699050	-0.02135740	-0.49506880
1.87904732	0.23519748	4.10759732	-0.43743400	0.79429376	1.72048861	0.26683557	-0.68927250
3.23538681	0.02669846	4.54915452	-0.48500030	0.55901891	2.64206779	0.67433948	-0.80486790
2.91338201	0.54567336	4.75346977	-0.30741640	1.94253135	2.93835187	0.33572616	-0.70396860
3.27894147	-0.21641600	4.65052566	-0.52102630	0.39176670	1.63150468	-0.29888350	-0.76803690
1.71054389	-0.78527160	4.18096402	-0.55259120	0.14935882	0.99010806	-0.32388080	-0.89521740
1.13963487	-0.34453090	3.87219626	-0.15371610	0.42549026	1.60636900	0.18963582	-0.88555630
0.15124802	-0.11719330	4.25951707	-0.06271320	0.96387094	2.15188494	0.39195848	-0.80084180
1.70738790	-0.29765970	4.82820928	-0.35461720	0.41423780	1.31327162	0.15282830	-0.69896360
3.15825539	-0.50063910	4.90951616	-0.60325590	0.90541905	0.36130407	0.13183211	-0.60690430
3.70554304	-0.99500470	4.65002435	-0.31409770	0.48193324	0.98507658	0.29678533	-0.63268110
2.16167945	-0.99969310	4.61055744	0.05546620	0.10360402	1.27505812	0.13716714	-0.77519260
