# Supplementary material for: Metabolic sensing in AgRP neurons integrates homeostatic state with dopamine signalling in the striatum
Source: eLife. 2022 Jan 12;11:e72668. doi: 10.7554/eLife.72668 (PMC8803314; doi:10.7554/eLife.72668)
Supplement: Figure 6—source data 1. [file elife-72668-fig6-data1.zip › Figure6/Fig6E.csv]

rewarded	rewarded	rewarded	rewarded	non-rewarded	non-rewarded	non-rewarded	non-rewarded
-0.10027510	-0.49865330	0.24024425	0.33313850	-0.19083150	-0.19551120	-0.24099910	-0.23575420
-0.18856390	-0.25434770	-0.06272800	0.58869983	-0.22728660	0.01275165	-0.46279530	-0.35835470
-0.05885770	0.03424080	-0.11866600	0.04618900	-0.16199530	0.07109294	-0.16817910	-0.17186920
-0.00097570	0.14297120	-0.42540900	-0.77391250	0.10802814	0.03890005	0.03179084	-0.16195910
-0.14588900	0.23413852	-0.68315680	-0.48828870	0.31412580	0.17357944	-0.26794530	0.48611510
-0.07490060	0.38433735	-0.33810280	0.29343417	0.11544107	0.07312793	-0.21254590	0.08576016
0.14574531	0.69762911	-0.04339730	0.34751833	-0.16085160	-0.00645820	-0.25932560	0.17097272
0.17821637	0.16222444	0.27719550	-0.08466800	-0.18623580	-0.08629030	-0.27128810	-0.01719470
0.05969236	-0.48372330	0.82217325	-0.16250580	0.07245484	-0.09827790	0.56311628	0.34241185
0.18580788	-0.41881720	0.33185250	-0.09960570	0.31715115	0.01708581	1.28817132	-0.14012790
0.37888051	-0.06063600	-1.08905500	-0.01196070	0.13641088	-0.38836770	1.71300831	-0.13295520
-0.16470720	0.48044711	-1.67902500	0.27135583	-0.22216450	-0.56855790	2.17199028	-0.15975910
0.13371966	0.00308875	-0.97622830	0.65840783	-0.35396740	-0.09938070	2.55287865	0.33526892
0.89065825	-0.41145680	-0.52909180	0.31430117	-0.37447190	0.39202765	2.35774725	0.43473233
1.20234815	0.28383732	-0.42539350	0.08046683	-0.38777260	0.43207503	2.02563687	0.30297765
1.05478560	0.63879857	0.85091375	0.27112800	-0.44195000	0.04417917	2.34937619	-0.26124100
0.52632792	0.29571490	2.03370375	-0.07405550	-0.60493610	-0.55083810	2.53817970	0.94770026
0.20388518	0.05777758	1.65706000	-0.40630480	-0.71438120	-0.88771140	2.29846174	1.07086187
-0.17804070	0.30231675	0.77551950	-0.41558220	-0.44011650	-0.47018720	1.96578921	1.17911966
-0.06635320	0.41946739	0.51602700	-0.33353870	-0.22943510	-0.06204210	1.76329535	0.66642433
0.14147893	0.44732246	0.90143600	-0.17704180	-0.33496940	-0.10372040	1.98010346	0.49793693
0.17488098	0.57441204	0.99233625	-0.20528700	-0.14287890	-0.11880450	2.15640146	0.62000314
-0.55887310	0.56720403	0.65180950	-0.41734530	0.16422784	-0.06277300	2.24426901	0.84713294
-0.43234360	0.27290240	0.56446400	-0.64796950	-0.11489260	-0.01136810	2.31473452	-0.02437590
-0.78785950	0.01388963	0.82723100	-0.31245170	-0.36402290	-0.07827870	2.24442002	0.93261233
-0.63677310	0.06836913	1.34080175	0.62547217	-0.02586160	-0.26710020	2.37280491	0.57902865
0.00613819	0.27560339	1.70469100	0.21100983	0.03864468	-0.29118170	2.28579140	1.04879315
-0.09047880	0.75325293	1.56997750	-1.12586020	-0.20715180	-0.07432280	2.23011142	0.42530184
-0.56693120	1.12797990	1.33879750	-1.21913480	-0.23560720	-0.05484670	2.67362805	1.25869524
-0.63024820	0.95438180	1.70380500	-0.34620600	-0.07423920	-0.23490220	2.67124914	0.42878626
-0.38956790	0.71400892	1.30052325	0.18037933	0.03037171	-0.02079080	2.03104526	0.55587464
-0.42597910	1.17865135	-0.25960250	-0.27198930	0.01079578	0.39376608	2.34429842	0.87770714
-0.75265850	1.41614824	-0.87448550	-0.71196680	-0.14495000	0.34495382	3.38209054	0.21579466
-0.41001840	0.75922088	-0.94020050	-0.07631000	-0.37882830	0.03188909	3.50877377	1.03322224
0.04301636	0.26819631	-1.92054500	0.57390700	-0.37267690	0.06293453	2.86109963	0.82295752
-0.23783990	0.27447740	-2.78818000	0.50033050	-0.23172710	0.28035937	2.38249759	1.02122659
-0.75815020	0.49302910	-2.89579750	0.04910383	-0.35968710	0.28884337	2.41656285	0.99544694
-0.50999150	0.98483420	-3.09617750	0.00216383	-0.47359830	0.20871884	2.71476275	0.42772863
-0.17518380	1.36199511	-3.19971250	0.13507467	-0.35836140	0.24270230	2.18440551	0.70028352
0.18070583	1.40149952	-3.02033750	0.01847917	-0.30204910	0.08705342	1.47222192	0.62231933
-0.14767330	0.66175092	-2.70778350	-0.02442350	-0.25860670	-0.43885060	1.62217433	0.69265681
-0.65011840	-0.05443940	-2.27189150	-0.01426850	-0.24090290	-0.77710650	2.13091998	0.14187599
-0.46684250	-0.28198100	-1.85195280	-0.06887230	-0.29610220	-0.53448630	2.79530489	0.59332889
-0.03268440	-0.60201670	-2.24957250	-0.10344630	-0.52943200	-0.46028990	2.53608480	0.12025474
-0.18927640	-0.80582050	-2.81777750	-0.22291530	-0.94993750	-0.75128440	1.22809588	0.25147963
-0.43690580	-0.74539220	-2.35846750	-0.67121320	-1.21466470	-0.97053220	0.40201534	0.26877246
0.34432368	-0.90529970	-1.40982400	-0.71366420	-1.02495940	-0.75785580	0.32659568	0.00706246
0.14254985	-0.74332350	-1.15134580	-0.19955480	-0.83503930	-0.39361570	0.44684181	0.28004668
0.78772122	0.07466662	-1.78077500	-0.03597470	-0.60277280	-0.09169070	0.32746911	0.63652454
0.85184106	0.85746098	-1.47624250	-0.01796830	-0.49540660	0.27094903	0.20498736	0.64370388
0.54878959	0.76566194	-1.36195230	0.06071483	-0.73879550	0.79400767	0.82168426	0.00273630
0.29080874	0.16205016	-2.71760500	0.30610783	-0.64634510	1.13791909	1.47894685	-0.27032970
0.60312182	0.02528156	-3.18179500	0.64265033	-0.29093670	1.16739082	1.54423773	0.49750021
0.60816740	0.08021621	-2.31324700	1.07771717	-0.20901800	0.96625998	1.41236845	0.60976016
0.41893825	0.23508862	-1.92931500	0.94660617	-0.63330170	0.48922965	1.53235041	0.02847075
0.25727089	-0.02167250	-2.08821280	0.47585700	-1.00434800	0.06029239	1.27521022	0.27028146
0.44480807	-0.01414260	-1.66146250	0.76824800	-0.69325590	0.13106466	0.78209895	0.24036363
0.93135944	1.11300425	-0.94744230	1.36721583	-0.30839370	0.41300578	0.55576033	0.34759580
2.20033767	2.01372987	-1.03722400	2.08935767	-0.37276750	0.29888650	0.44620565	0.55827443
3.05267494	1.89417193	-1.49878180	2.57338100	-0.54484030	-0.09586900	0.53507313	0.60283211
4.04500801	2.07578969	-1.54749500	2.23910417	-0.66270830	-0.14938540	0.89025941	0.22986817
3.63441741	2.22991047	-1.41722730	1.75230767	-0.54110330	-0.03505450	0.93954977	0.47715060
3.12615331	1.82365449	-1.15988680	1.66035700	-0.59613060	-0.21307110	0.53872318	0.68909452
2.92391876	1.30145800	-0.55694000	1.73102267	-0.58722560	-0.41106860	0.66861786	0.87910792
3.14204332	1.31854216	-0.12137680	1.27327167	-0.40737800	-0.26892100	1.07495503	-0.35781720
2.72793753	1.47637621	-0.15262000	1.39924833	-0.48372990	-0.04687170	0.97778453	-0.45984690
2.25896563	1.25122367	-0.39314100	2.48004250	-0.47874360	-0.05138010	0.90845887	0.17848401
2.16840662	1.31331779	-0.06507680	2.38202050	-0.34253370	-0.15780520	1.28687650	-0.09836750
1.69956272	1.60952770	0.61656575	1.59918483	-0.46344080	0.08505590	1.41703467	0.33537100
1.74884931	1.35153066	0.35450925	1.76467917	-0.56352680	0.24163253	1.06516222	1.39577419
2.37431479	0.67905617	-0.48843130	2.45003233	-0.39093780	-0.19943630	0.90234121	0.67640440
2.33962107	0.51163126	-1.21529300	2.92594083	-0.35962280	-0.25650920	1.05660865	0.66568744
2.14684482	0.69679167	-1.49042150	2.73410833	-0.33666020	0.32035966	0.49600452	-0.35644560
2.07968479	0.89812060	-1.14734300	2.26077883	-0.31680070	0.29842133	-0.37793150	0.30063443
2.43975585	1.21513559	-1.22388280	2.40558067	-0.56726470	-0.12106950	-0.44188820	0.89049748
3.43768700	2.00123445	-1.08231500	3.13176183	-0.52628300	-0.41778710	0.14751166	0.60613283
3.69263715	2.82909154	0.32625350	3.79201200	-0.41178600	-0.60587530	0.51139893	1.21704447
3.59594817	2.91597350	0.92335000	4.03749983	-0.56852010	-0.58526570	0.60256492	0.77937996
3.40631317	2.68497908	0.28082200	3.90209100	-0.64329520	-0.27424920	0.22616917	0.66097353
3.71078846	2.73593433	-0.09783900	4.25678933	-0.62932030	0.05397276	0.06088163	0.71215989
3.97627215	2.58792463	0.28866250	4.70379050	-0.54863570	-0.07770240	0.56466432	1.04478386
4.43884173	2.11913981	0.92682950	4.93620950	-0.47735950	-0.35541540	0.79138176	1.61525746
4.58787094	2.09538419	0.52048450	5.00165117	-0.50648210	-0.45221770	0.92253464	1.41732330
4.67207351	2.44024550	-0.51205150	5.09380533	-0.57491080	-0.32437780	1.17212266	1.58652961
5.17242199	2.29349711	-0.42097800	5.07112983	-0.53466460	-0.26528760	1.12683611	0.92738886
4.95990954	1.83984610	0.00725900	4.57017267	-0.34012290	-0.39810660	0.67833029	0.05302573
4.64977335	1.93679197	-0.21682580	3.65272783	-0.26512160	-0.39692970	0.57949331	0.65188808
4.09890148	2.11713802	-0.73766750	2.92701183	-0.25602670	0.05415947	0.77184370	0.85281781
3.93428871	1.93675318	-1.04645080	2.83452583	-0.19819170	0.11624184	0.96174550	0.40393896
3.66353451	1.36959140	-1.14807680	2.49127300	-0.14584330	-0.28708210	0.52587290	0.24598704
3.22538152	1.34898105	-1.54345800	1.46118083	-0.21763040	-0.46477450	-0.43562810	0.28444867
3.32877452	1.40353027	-1.63287080	0.99328250	-0.30089940	-0.59588720	-0.27165500	-0.60407290
2.99791544	0.75431112	-0.94883200	1.46501550	-0.28779180	-0.47964360	0.77686189	-0.13188670
2.73570231	0.69903360	-0.78254600	1.65422117	-0.36573380	-0.23624700	1.41595887	-0.04114090
2.84269861	1.30721484	-1.38943350	0.95671250	-0.42248090	-0.10763450	1.56101252	-0.14805130
3.07650852	2.13815234	-1.71466300	0.59574383	-0.19131410	0.27022383	1.64021841	-0.14736930
2.88359104	2.16952494	-1.22231450	0.91832633	0.06958903	0.42285181	1.45896058	0.13015044
2.89116507	1.69459108	-0.74959200	1.50818650	0.15775929	0.27419558	1.48893708	-0.16355790
2.48587920	1.70917170	-1.05798780	2.13730900	0.11171788	0.15878119	2.32621796	0.45634547
2.75424651	1.62644546	-1.61275980	2.70945783	-0.12566170	0.00719317	2.61695829	-0.08893250
2.44440783	0.85559153	-1.66629380	2.97213733	-0.19630700	-0.11841060	1.57509317	0.18948703
2.21379412	0.33224565	-1.20668700	2.50016967	-0.01272880	-0.19935110	1.49008747	0.57837174
2.04216173	0.72132405	-1.07132550	2.04915683	0.04822536	-0.41306230	2.74076284	0.72151639
2.43616387	1.33438719	-1.39525430	1.89040700	0.28688356	-0.73571760	3.11780077	0.38695827
2.25813077	1.65692492	-1.59574530	1.45458100	0.38063517	-1.00209260	2.70020901	0.17562242
2.08766354	1.65588770	-0.86367450	1.73653833	-0.10466080	-1.05055300	2.64107697	1.37970823
2.60170245	1.83165437	0.27104075	2.22989483	-0.49043730	-0.94483250	2.54737732	0.82142789
2.79273120	1.64178695	0.85267575	2.03970250	-0.21715450	-0.73637520	2.21978074	0.90960593
2.80948141	1.08967241	0.91466475	2.23933617	-0.24592420	-0.70416730	2.00264439	0.84054756
2.62852651	1.11262086	0.74997450	2.56852617	-0.82224200	-0.86303530	2.13022237	0.53513315
2.59709684	1.58760990	0.25762475	2.53884533	-1.06224660	-1.13889050	2.29750773	0.96777009
2.30454681	1.79851715	0.39201825	2.40754833	-0.77831090	-1.30221500	2.17650357	0.51072395
2.77595296	1.29452992	0.72560650	2.12351283	-0.56923150	-1.20341940	1.80881913	0.77125157
2.57182219	1.35501024	0.46684925	2.13527033	-0.67496000	-0.85908460	1.39512026	0.67627843
2.65916394	1.81724926	0.33750125	2.79200450	-0.68078120	-0.64731680	1.81979155	0.64264920
2.31012374	1.72359351	0.57889400	2.68365783	-0.55570230	-0.63936930	2.77349767	0.29228646
2.31610559	1.38190236	0.60167050	1.82832600	-0.64268220	-0.46867020	2.62240325	0.24301755
2.26309006	0.92664160	0.21718400	1.81062717	-0.79885090	-0.35607590	1.46355350	0.92827832
2.06025068	0.99572345	-0.06982830	2.00981933	-0.66203440	-0.58071270	0.88983665	0.61149014
1.90521350	1.54113875	0.18393200	1.28964183	-0.44142560	-0.71702030	1.44484231	1.09751831
2.53185364	2.18415012	1.06498825	0.72667967	-0.38783460	-0.79977030	2.10013606	0.68591398
2.65019380	2.58753246	1.60428750	0.68519067	-0.28446090	-0.73425930	2.42978551	0.53352301
3.12208315	2.58269204	1.32001225	0.87859083	-0.15597870	-0.39359680	2.84623536	1.08163746
2.96563968	2.55689946	1.02591300	0.79369500	-0.26312280	-0.17571150	3.12949214	0.56807902
2.28240080	3.05133800	0.89504525	0.84037217	-0.47170030	-0.13045000	3.12838388	1.25782463
2.12650345	3.03071813	0.41767200	1.38297617	-0.45506840	-0.23736570	3.12337627	1.27128241
2.20854395	2.33550713	-0.59606380	1.47350117	-0.29855540	-0.36588860	2.49130224	1.91457889
2.36409240	2.02110059	-1.08009080	0.96306267	-0.24149460	-0.34287920	2.02788818	1.27458826
2.14173611	2.04482709	-0.91391750	0.69598533	-0.21859860	-0.17121020	2.27897337	1.13027496
1.94234048	2.60015843	0.35987400	0.69334300	-0.35988370	-0.23819700	2.06850225	0.70978406
1.96092476	2.82481020	2.87769200	0.83894383	-0.30789060	-0.45645510	1.35491015	0.68432641
2.26114263	2.23834711	4.28831825	1.18516250	-0.12020200	-0.47048900	1.04326969	1.60693288
1.96986721	1.59528958	4.33361675	1.05800633	-0.27749140	-0.47624610	1.09543471	1.34205003
2.13670394	0.96355410	3.76764125	0.47837900	-0.40643720	-0.41314770	1.53491192	1.52566620
1.81480653	0.62201685	2.61277225	0.59298117	-0.52270370	-0.28831470	1.68601798	1.41793294
2.05315073	0.92167701	2.00275775	0.49210317	-0.75515800	-0.16900410	0.86450541	1.84464869
1.84330334	1.47159785	1.94713300	-0.43522320	-0.82468430	0.16775406	0.42832898	0.97269292
1.84040681	1.15666249	1.15598775	-0.73042720	-0.57955840	0.51260755	1.19871736	0.92626281
1.81415843	0.77963992	0.77789000	-0.05531270	-0.23079610	0.31153469	1.63622526	1.04044941
1.72596386	1.10668206	0.57864975	-0.12390620	-0.20389380	-0.13667890	1.56241456	0.81809232
1.80108109	1.00321222	0.12042550	-0.73352420	-0.50618230	-0.19295250	1.79998642	1.25815382
1.65469428	0.43394509	-0.36080630	-0.39401850	-0.66985340	0.27863691	1.75373265	1.12165293
1.44610202	0.35617178	-1.20030680	0.14544033	-0.46566590	0.03943374	1.30695419	0.80202504
1.83155988	0.65407895	-1.62074730	-0.18971270	-0.53062150	-0.57126500	1.63986483	0.25538904
1.97627718	0.81423723	-1.55622500	-0.54083480	-0.70541100	-0.74839170	2.03055836	0.49511604
1.79800622	0.78766124	-1.53297430	0.21470417	-0.31480270	-0.83619790	1.24052650	0.55340385
1.13841130	0.97574668	-1.39446580	0.83729750	0.17825581	-0.77738470	0.06179837	1.17329720
1.12839604	1.14514271	-1.26227700	0.34361817	0.10768139	-0.67678770	-0.15718590	0.74453950
1.05771464	0.75902119	-0.97422750	-0.23617500	-0.13115810	-1.07882220	0.67918620	1.35005033
1.47083008	0.76266381	-0.77361500	-0.00204830	-0.14766250	-1.31862040	1.71021719	1.74229739
1.74096914	1.01835538	-0.70698530	0.22318550	-0.07446330	-1.01583150	2.41389318	1.06950973
1.76161625	0.57091919	-1.05990550	-0.04582380	0.10887023	-0.51109750	3.00915129	1.56002943
1.45700250	0.06300141	-1.52377080	-0.51032830	0.40595305	-0.31165410	3.52721634	0.69788427
