# Supplementary material for: Metabolic sensing in AgRP neurons integrates homeostatic state with dopamine signalling in the striatum
Source: eLife. 2022 Jan 12;11:e72668. doi: 10.7554/eLife.72668 (PMC8803314; doi:10.7554/eLife.72668)
Supplement: Figure 6—figure supplement 1—source data 1. [file elife-72668-fig6-figsupp1-data1.zip]

Archive with 6 entries (5 files):
- FigureS3/
- __MACOSX/._FigureS3
- FigureS3/FigS3B.xlsx
- __MACOSX/FigureS3/._FigS3B.xlsx
- FigureS3/FigS3A.xlsx
- __MACOSX/FigureS3/._FigS3A.xlsx
